# Supplementary material for: Ageing-dependent thiol oxidation reveals early oxidation of proteins with core proteostasis functions
Source: Life Sci Alliance. 2024 Feb 21;7(5):e202302300. doi: 10.26508/lsa.202302300 (PMC10881836; doi:10.26508/lsa.202302300)
Supplement: Supplementary file 1 [file LSA-2023-02300_TableS1.xlsx]

## Sheet: Description
Supplementary Table 1. Source file of mass spectrometry data of all detected Cys-peptides containing redox-sensitive thiols at different time points of chronological ageing in wild-type yeast S. cerevisiae, strain: YPH499.
Time points description
Log	Logarithmic growth phase, cycling cells
Day0	day 0 of stationary non-dividing cells (chronological aging), young cells
Day3	day 3 of stationary non-dividing cells (chronological aging), early-aging
Day6	day 6 of stationary non-dividing cells (chronological aging), mid-phase aging
Day9	day 9 of stationary non-dividing cells (chronological aging), late aging
Replicates description
BR1	Biological replicate number 1 (repeat 1)
BR2	Biological replicate number 2 (repeat 2)
BR3	Biological replicate number 3 (repeat 3)
Columns description
Peptide:
CysID	Identification of detected peptide with redox-sensitive cysteines. Contains the UniProt ID of the detected protein (canonical or isoform) and the position of the redox-sensitive cysteine/s found within the peptide
General:
Leading razor protein	Leading UniProt ID identified during preprocessing
Leading canonical	Canonical form of the leading razor protein
Proteins	All possible identified UniProt IDs for the detected peptide. Different proteins are separated by ";"
Gene names	All possible identified gene names for the detected peptide. Different genes are separated by ";"
Protein names	Full name of the detected protein
No Peptide Sequences	Number of peptides sequenced
Peptide Sequences	Sequences of the identified peptides
No. Of Evidences:
Log_BR1 / …	Number of evidences per time point per replicate
Quantified >= 2 BR:
Log / Day0 / Day3 / Day6 / Day9	Quantification of all replicates per time point. TRUE if at least two replicates are quantified, FALSE if only one replicate is quantified
Quantified >= 1 BR:
Log / Day0 / Day3 / Day6 / Day9	Quantification of all replicates per time point. TRUE if at least one replicate is quantified, FALSE if none replicate is quantified
Sum Intensity L:
Log_BR1 / …	Intensity of the light peptide per time point per replicate
Sum Intensity H:
Log_BR1 / …	Intensity of the heavy peptide per time point per replicate
% Oxidation:
Log_BR1 / …	Percentage of oxidized peptides within cell qunatified from the intensity of heavy and light peptides (percentage of oxidation)
Sum Intensity L_imputed:
Log_BR1 / …	Intensity of the light peptide per time point per replicate. Contains imputed values if unimputed value is missing (not quantified) in the dataset after filtering out peptides with < 2 replicates qunatified and filtering out day 3 replicate 3
Sum Intensity H_imputed:
Log_BR1 / …	Intensity of the heavy peptide per time point per replicate. Contains imputed values if unimputed value is missing (not quantified) in the dataset after filtering out peptides with < 2 replicates qunatified and filtering out day 3 replicate 3
% Oxidation_imputed:
Log_BR1 / …	Percentage of oxidized peptides within cell qunatified from the intensity of heavy and light peptides with imputed values if missing (percentage of oxidation)

## Sheet: Unfiltered
Peptide	General							No. of Evidences															Quantified >=2 BR					Quantified >= 1 BR					Sum Intensity L															Sum Intensity H
CysID	Leading razor protein	Leading canonical	Proteins	Gene names	Protein names	No. Peptide Sequences	Peptide Sequences	Log_BR1	Log_BR2	Log_BR3	Day0_BR1	Day0_BR2	Day0_BR3	Day3_BR1	Day3_BR2	Day3_BR3	Day6_BR1	Day6_BR2	Day6_BR3	Day9_BR1	Day9_BR2	Day9_BR3	Log	Day0	Day3	Day6	Day9	Log	Day0	Day3	Day6	Day9	Log_BR1	Log_BR2	Log_BR3	Day0_BR1	Day0_BR2	Day0_BR3	Day3_BR1	Day3_BR2	Day3_BR3	Day6_BR1	Day6_BR2	Day6_BR3	Day9_BR1	Day9_BR2	Day9_BR3	Log_BR1	Log_BR2
A5Z2X5_36	A5Z2X5	A5Z2X5	A5Z2X5	YPR010C-A	UPF0495 protein YPR010C-A	1	IPVELTPLFLAVGVALCSGTYFTYK	0	0	0	0	0	0	0	0	0	0	0	1	0	0	0	FALSE	FALSE	FALSE	FALSE	FALSE	FALSE	FALSE	FALSE	TRUE	FALSE												2606.7
O13297_330	O13297	O13297	O13297	CET1	mRNA-capping enzyme subunit beta	1	VNPPVSSQCVFTELDAHLTPNIDASLFK	2	1	1	1	1	2	1	2	1	2	1	2	2	2	2	TRUE	TRUE	TRUE	TRUE	TRUE	TRUE	TRUE	TRUE	TRUE	TRUE	23777000	4215600	9808000	8451300	3156600	15317600	4986400	9308600	26918	11668700	5494000	17433200	46883000	19326200	21503000	168704000	70269000
O13297_467	O13297	O13297	O13297	CET1	mRNA-capping enzyme subunit beta	1	VSYIHNDSCTR	0	0	0	3	3	0	4	3	0	3	3	0	2	0	3	FALSE	TRUE	TRUE	TRUE	TRUE	FALSE	TRUE	TRUE	TRUE	TRUE				1190284	1885680		2511810	906379		15701760	17020700		7796400		15306600
O13329_299	O13329	O13329	O13329	FOB1	DNA replication fork-blocking protein FOB1	1	VPIFVTSSTLDKDDLYDICEEIASK	2	2	0	2	2	2	1	2	0	0	1	1	1	0	0	TRUE	TRUE	TRUE	TRUE	FALSE	TRUE	TRUE	TRUE	TRUE	TRUE	3761200	1455050		2591700	2122660	2995500	386510	1511410			837610	1322400	6099800			45043000	50696000
O13329_327	O13329	O13329	O13329	FOB1	DNA replication fork-blocking protein FOB1	1	FHTGGILCIQYALNSYK	0	2	1	0	0	0	0	0	0	0	0	0	0	0	0	TRUE	FALSE	FALSE	FALSE	FALSE	TRUE	FALSE	FALSE	FALSE	FALSE		4387200	1023300														17763100
O13535_1683	O13535	O13535	O13535;P0C2J0;Q12088;Q03619;P0C2I2;Q04670;P0C2J1;Q04711	TY1B-H;TY1B-PR2;TY1B-LR1;TY1B-ER2;TY1B-DR5;TY1B-MR2;TY1B-PR3;TY1B-ML1	Transposon Ty1-H Gag-Pol polyprotein;Capsid protein;Ty1 protease;Integrase;Reverse transcriptase/ribonuclease H;Transposon Ty1-PR2 Gag-Pol polyprotein;Capsid protein;Ty1 protease;Integrase;Reverse transcriptase/ribonuclease H;Transposon Ty1-LR1 Gag-Pol polyprotein;Capsid protein;Ty1 protease;Integrase;Reverse transcriptase/ribonuclease H;Transposon Ty1-ER2 Gag-Pol polyprotein;Capsid protein;Ty1 p…	1	ASLTCTSTTEAEIHAISESVPLLNNLSHLVQELNK	2	2	1	0	0	0	0	0	0	0	0	0	0	0	0	TRUE	FALSE	FALSE	FALSE	FALSE	TRUE	FALSE	FALSE	FALSE	FALSE	2409600	687670	277000													13729500	13374300
O13539_161	O13539	O13539	O13539	THP2	THO complex subunit THP2	1	LQGILEQYCAPDTDIR	2	2	0	1	0	0	2	1	0	0	0	0	1	1	1	FALSE	FALSE	FALSE	FALSE	TRUE	TRUE	FALSE	TRUE	FALSE	TRUE	2158400						63599						3031300		8357400	36661000	18986200
O13547_42_50_52	O13547	O13547	O13547	CCW14	Covalently-linked cell wall protein 14	2	SSSTCDSLNQVTCYCEHENSAVK;SSSTCDSLNQVTCYCEHENSAVKK	3	4	4	3	4	5	7	5	3	10	7	14	11	13	12	TRUE	TRUE	TRUE	TRUE	TRUE	TRUE	TRUE	TRUE	TRUE	TRUE	330084500	428706100	495649600	918043000	458662800	463758900	1896766100	891876700	9603920	3482649781	1823950600	4412973100	4278699400	2134896300	3227792200	8424420	16009400
O13547_62_67	O13547	O13547	O13547	CCW14	Covalently-linked cell wall protein 14	2	KCLDSICPNNDADAAYSAFK;CLDSICPNNDADAAYSAFK	0	0	0	0	0	0	1	2	3	2	1	1	2	1	2	FALSE	FALSE	TRUE	TRUE	TRUE	FALSE	FALSE	TRUE	TRUE	TRUE							100200000	211210000	391977	408260000	64018000	161010000	340720000	29150000	307570000
O13563-2_13	O13563-2	O13563	O13563-2;O13563	RPN13	26S proteasome regulatory subunit RPN13	1	AGVCEYNEDSR	0	0	0	0	0	0	0	0	0	1	2	0	0	0	1	FALSE	FALSE	FALSE	TRUE	FALSE	FALSE	FALSE	FALSE	TRUE	TRUE										5635100	16938700				6443400
O13585_312	O13585	O13585	O13585	YPR089W	Dilute domain-containing protein YPR089W	1	EPHMTTYPAGLIYQCIR	2	2	2	1	1	2	2	4	0	1	1	1	0	2	2	TRUE	TRUE	TRUE	TRUE	TRUE	TRUE	TRUE	TRUE	TRUE	TRUE	3649900	1037350	4902200	5583600		3829000	5376600	5048840		3923400	1461900	2522000		3258300	7676800	26119000	26104100
O13585_46	O13585	O13585	O13585	YPR089W	Dilute domain-containing protein YPR089W	1	LDQEDRPECDSWVQLVK	0	1	1	1	1	0	0	1	0	1	1	1	0	0	0	TRUE	TRUE	FALSE	TRUE	FALSE	TRUE	TRUE	TRUE	TRUE	FALSE		1527200	2664400	4852600	1233400			1644800		5763600	4404300	5366000					35476000
O13585_607	O13585	O13585	O13585	YPR089W	Dilute domain-containing protein YPR089W	1	LNLSTLESWIQNNDFCVPK	1	0	2	0	1	2	2	2	0	2	2	2	0	0	0	TRUE	TRUE	TRUE	TRUE	FALSE	TRUE	TRUE	TRUE	TRUE	FALSE	233080		2384660		424790	1964360	867310	891910		2125810	4520100	3362700				2240700
O14464_82	O14464	O14464	O14464	RTC6	54S ribosomal protein RTC6, mitochondrial	1	VYIYCK	0	0	0	0	0	0	0	0	0	1	1	0	0	0	1	FALSE	FALSE	FALSE	TRUE	FALSE	FALSE	FALSE	FALSE	TRUE	TRUE										9915800	3233200				4274800
O60200_23	O60200	O60200	O60200	MDM35	Mitochondrial distribution and morphology protein 35	1	YDSCFNEWYSEK	0	1	2	2	2	2	2	2	0	2	2	2	2	2	0	TRUE	TRUE	TRUE	TRUE	TRUE	TRUE	TRUE	TRUE	TRUE	TRUE		5018200	13104200	39081000	47347000	14975000	12551500	23146000		29224000	17713200	26797000	32732000	11651600
O60200_52	O60200	O60200	O60200	MDM35	Mitochondrial distribution and morphology protein 35	1	QWYAYTTCVNAALVK	0	0	0	2	2	1	2	2	0	2	1	1	2	1	0	FALSE	TRUE	FALSE	FALSE	FALSE	FALSE	TRUE	TRUE	FALSE	TRUE				40038000	19435700	4615700	14636000	9525000		20127400	5431600	8868800	16346300	2625700
O74700_35_39	O74700	O74700	O74700	TIM9	Mitochondrial import inner membrane translocase subunit TIM9	1	CFTDCVNDFTTSK	2	2	2	2	2	2	2	2	2	2	2	2	2	2	2	TRUE	TRUE	TRUE	TRUE	TRUE	TRUE	TRUE	TRUE	TRUE	TRUE	92922000	38332000	46321000	194927000	126869000	39606000	61625000	43716000	154776	76203000	54193000	41521000	92978000	42081000	42016000	5968500	3885800
P00044_20_23	P00044	P00044	P00044	CYC1	Cytochrome c iso-1	1	CLQCHTVEK	0	0	0	2	2	0	2	3	0	1	2	0	1	0	2	FALSE	TRUE	TRUE	TRUE	TRUE	FALSE	TRUE	TRUE	TRUE	TRUE				2897100	2665730		1540430	3202190		8853200	36954000		4977400		8640540
P00045_24_27	P00045	P00045	P00045	CYC7	Cytochrome c iso-2	1	CQQCHTIEEGGPNK	0	0	0	4	4	1	2	3	0	0	1	0	1	0	3	FALSE	TRUE	TRUE	FALSE	TRUE	FALSE	TRUE	TRUE	TRUE	TRUE				37688300	28749000	374570	3302810	5880330			737300		567810		10255270
P00127_101	P00127	P00127	P00127	QCR6	Cytochrome b-c1 complex subunit 6	1	ALVHHYEECAER	4	4	4	7	7	5	7	6	4	7	4	5	6	4	5	TRUE	TRUE	TRUE	TRUE	TRUE	TRUE	TRUE	TRUE	TRUE	TRUE	51694700	52975150	153437760	5753780650	5737965200	194212060	2806989840	2733606300	50867640	1843469600	2348300000	723138600	2386767550	503543020	1977560000	20243230	21807270
P00127_123	P00127	P00127	P00127	QCR6	Cytochrome b-c1 complex subunit 6	2	EDCVEEFFHLQHYLDTATAPR;IQQQQPGYADLEHKEDCVEEFFHLQHYLDTATAPR	5	5	6	7	10	9	9	6	5	8	8	9	9	11	9	TRUE	TRUE	TRUE	TRUE	TRUE	TRUE	TRUE	TRUE	TRUE	TRUE	217222000	465877000	368339200	5639450000	5724821200	2905807000	3160464000	2276759000	2070810	3673212000	2177244000	3129996000	4482861000	1580903000	2205747000	74655500	172328200
P00128_25	P00128	P00128	P00128	QCR7	Cytochrome b-c1 complex subunit 7	2	LCVPVANQFINLAGYK;LCVPVANQFINLAGYKK	2	2	2	4	3	3	4	5	2	4	6	4	4	4	4	TRUE	TRUE	TRUE	TRUE	TRUE	TRUE	TRUE	TRUE	TRUE	TRUE	39047000	26143000	57672000	237726000	112292800	142408000	204391500	114511400	484060	262278800	133892500	153406500	615062000	316336500	258902000	294040000	244020000
P00175_105	P00175	P00175	P00175	CYB2	Cytochrome b2, mitochondrial	1	HNKPDDCWVVINGYVYDLTR	0	0	0	0	0	0	0	0	0	1	0	0	0	0	0	FALSE	FALSE	FALSE	FALSE	FALSE	FALSE	FALSE	FALSE	TRUE	FALSE										3278900
P00175_280	P00175	P00175	P00175	CYB2	Cytochrome b2, mitochondrial	2	VDISTDMLGSHVDVPFYVSATALCK;KVDISTDMLGSHVDVPFYVSATALCK	0	0	0	4	4	5	4	4	2	8	8	6	5	5	8	FALSE	TRUE	TRUE	TRUE	TRUE	FALSE	TRUE	TRUE	TRUE	TRUE				45146500	12015030	33652600	49340500	35680000	60616	119195200	76334270	58563000	173526000	116652000	213871400
P00175_313	P00175	P00175	P00175	CYB2	Cytochrome b2, mitochondrial	1	VPQMISTLASCSPEEIIEAAPSDK	0	0	0	0	0	0	0	0	0	0	0	1	0	0	0	FALSE	FALSE	FALSE	FALSE	FALSE	FALSE	FALSE	FALSE	TRUE	FALSE												1438700
P00175_503	P00175	P00175	P00175	CYB2	Cytochrome b2, mitochondrial	1	ALCLGAK	0	0	0	0	0	0	0	0	0	1	2	0	0	0	1	FALSE	FALSE	FALSE	TRUE	FALSE	FALSE	FALSE	FALSE	TRUE	TRUE										34247000	48143000				4268100
P00175_521	P00175	P00175	P00175	CYB2	Cytochrome b2, mitochondrial	2	PFLYANSCYGR;GVGLGRPFLYANSCYGR	2	1	1	2	2	3	2	2	0	2	2	1	2	1	3	TRUE	TRUE	TRUE	TRUE	TRUE	TRUE	TRUE	TRUE	TRUE	TRUE	3514200	1035100	1572500	13411000	7370500	9281600	9139700	6364400		20050400	15941900	4942500	28416000	5021500	29380500	14606300	7487600
P00330_277_278	P00330	P00330	P00330	ADH1	Alcohol dehydrogenase 1	3	CCSDVFNQVVK;CCSDVFNQVVKSISIVGSYVGNRADTR;CCSDVFNQVVKSISIVGSYVGNR	12	16	15	13	11	9	11	7	6	7	7	7	7	5	5	TRUE	TRUE	TRUE	TRUE	TRUE	TRUE	TRUE	TRUE	TRUE	TRUE	2031473230	1580680040	2547109310	3100730400	1113631350	834390690	906390250	752608710	4709110	1494898500	1338901700	767221600	1836493600	1374401440	1373623500	5858057800	6398280600
P00330_44	P00330	P00330	P00330;P07246	ADH1;ADH3	Alcohol dehydrogenase 1;Alcohol dehydrogenase 3, mitochondrial	1	YSGVCHTDLHAWHGDWPLPVK	13	16	19	9	7	6	9	12	0	11	9	11	10	7	8	TRUE	TRUE	TRUE	TRUE	TRUE	TRUE	TRUE	TRUE	TRUE	TRUE	786644840	967945317	2290879400	815234900	99966830	359012700	454852790	3.44508e+08		2366266600	1294562970	1103440300	3616821700	415980300	1192218000	7835377000	21879250280
P00331_277	P00331	P00331	P00331	ADH2	Alcohol dehydrogenase 2	3	CSSDVFNHVVK;CSSDVFNHVVKSISIVGSYVGNR;CSSDVFNHVVKSISIVGSYVGNRADTR	4	2	1	3	4	3	12	13	4	11	11	6	6	6	10	TRUE	TRUE	TRUE	TRUE	TRUE	TRUE	TRUE	TRUE	TRUE	TRUE	15580480	5684600	4967900	108117000	63848100	17830060	591511190	457788930	1204880	1463660390	1548325120	409539500	1963168700	520051180	1920252000	55487700	18504700
P00331_44	P00331	P00331	P00331	ADH2	Alcohol dehydrogenase 2	1	YSGVCHTDLHAWHGDWPLPTK	0	0	0	1	0	2	4	2	0	5	5	5	4	4	5	FALSE	TRUE	TRUE	TRUE	TRUE	FALSE	TRUE	TRUE	TRUE	TRUE				8674800		10602300	49199700	1369480		257296300	242489800	294008600	531157700	153269300	198606100
P00359_150_154	P00359	P00359	P00358;P00359;P00360	TDH2;TDH3;TDH1	Glyceraldehyde-3-phosphate dehydrogenase 2;Glyceraldehyde-3-phosphate dehydrogenase 3;Glyceraldehyde-3-phosphate dehydrogenase 1	2	IVSNASCTTNCLAPLAK;YTSDLKIVSNASCTTNCLAPLAK	10	14	19	12	14	16	15	16	8	14	19	21	13	16	15	TRUE	TRUE	TRUE	TRUE	TRUE	TRUE	TRUE	TRUE	TRUE	TRUE	1498888200	464465970	947459390	975737000	1040778430	717794100	1228684700	899761730	10784400	1205912900	997234660	1179855100	2656602300	2646282540	1272810400	8740611000	431139100
P00360_150_154	P00360	P00360	P00360	TDH1	Glyceraldehyde-3-phosphate dehydrogenase 1	1	KIVSNASCTTNCLAPLAK	2	2	2	4	1	6	3	2	2	2	2	2	2	2	5	TRUE	TRUE	TRUE	TRUE	TRUE	TRUE	TRUE	TRUE	TRUE	TRUE	24199200	12337100	31570000	125377000	14928000	87401970	55403000	29408000	123316	99564000	27574000	27137000	74229000	15790900	87268700	98430000	119971000
P00410_221_225	P00410	P00410	P00410	COX2	Cytochrome c oxidase subunit 2	1	EGVFYGACSELCGTGHANMPIK	3	2	4	6	8	5	5	10	5	6	8	10	7	5	5	TRUE	TRUE	TRUE	TRUE	TRUE	TRUE	TRUE	TRUE	TRUE	TRUE	10746800	9355100	17362800	180479300	176133430	90625000	231486200	380299100	861450	270638400	353117400	302284300	673464000	530765300	387243100	53155000	47728000
P00427_76	P00427	P00427	P00427	COX6	Cytochrome c oxidase subunit 6, mitochondrial	1	VLNNCFSYDLVPAPAVIEK	2	2	2	4	4	4	4	4	2	3	5	4	3	4	2	TRUE	TRUE	TRUE	TRUE	TRUE	TRUE	TRUE	TRUE	TRUE	TRUE	18165300	29607000	20825800	90755200	48689000	48120300	79091300	38900110	213650	86055200	71302570	72857500	458398100	297561700	180092000	349420000	252120000
P00445_147	P00445	P00445	P00445	SOD1	Superoxide dismutase [Cu-Zn]	2	PACGVIGLTN;TGNAGPRPACGVIGLTN	2	1	1	3	1	2	2	2	0	2	1	2	2	0	2	TRUE	TRUE	TRUE	TRUE	TRUE	TRUE	TRUE	TRUE	TRUE	TRUE	18270700	5790900	10452000	99227000	8458500	25313000	10944000	42239000		28609000	7119400	26173000	13035800		17730400	11328300
P00445_58	P00445	P00445	P00445	SOD1	Superoxide dismutase [Cu-Zn]	1	GFHIHEFGDATNGCVSAGPHFNPFK	7	6	5	9	4	5	8	5	5	6	7	4	8	7	6	TRUE	TRUE	TRUE	TRUE	TRUE	TRUE	TRUE	TRUE	TRUE	TRUE	7155486000	6123120290	4167646000	12950457000	1981309000	6190694000	9442883000	4935621000	4347910	8287779000	6000408700	2425486000	7901508900	2382480500	6796321700	2290958700	1197828210
P00447_108	P00447	P00447	P00447	SOD2	Superoxide dismutase [Mn], mitochondrial	1	FHGGGFTNHCLFWENLAPESQGGGEPPTGALAK	0	2	2	6	8	7	7	12	2	14	12	11	7	5	4	TRUE	TRUE	TRUE	TRUE	TRUE	TRUE	TRUE	TRUE	TRUE	TRUE		12014100	18959100	54893230	43789290	70649790	50270300	125491434	31310.7	413180363	2.12286e+08	277464773	182544200	96042700	37631000		304480000
P00498_160	P00498	P00498	P00498	HIS1	ATP phosphoribosyltransferase	1	FVSGSVEASCALGIGDAIVDLVESGETMR	5	6	4	9	10	11	8	11	2	10	8	5	8	8	9	TRUE	TRUE	TRUE	TRUE	TRUE	TRUE	TRUE	TRUE	TRUE	TRUE	4090460	2014057	2480200	11826650	2697585	7767230	4440210	2117996	24183.5	5059466	2413700	3443640	16328300	5618070	7050070	38125770	33102400
P00498_228	P00498	P00498	P00498	HIS1	ATP phosphoribosyltransferase	2	FVSCIYNAPEDKLPELLK;FVSCIYNAPEDK	4	4	4	4	3	5	5	4	2	5	4	4	4	3	5	TRUE	TRUE	TRUE	TRUE	TRUE	TRUE	TRUE	TRUE	TRUE	TRUE	72519500	18096170	60806900	207648000	24246000	130977410	92802470	48843500	101024	83045090	34939000	64140900	220773000	21473700	136084700	654127000	452247000
P00498_295	P00498	P00498	P00498	HIS1	ATP phosphoribosyltransferase	1	LGASDIMVFEISNCR	1	4	3	3	8	4	4	5	2	5	4	6	4	4	3	TRUE	TRUE	TRUE	TRUE	TRUE	TRUE	TRUE	TRUE	TRUE	TRUE	10801000	19629300	14855100	29576900	41452100	27074500	36670200	25627600	116076	38728600	27533700	46837500	86170400	45071700	31566200	79964000	191675000
P00498_71	P00498	P00498	P00498	HIS1	ATP phosphoribosyltransferase	1	CDLGITGVDQVR	2	2	2	2	2	2	2	2	2	3	2	2	2	2	2	TRUE	TRUE	TRUE	TRUE	TRUE	TRUE	TRUE	TRUE	TRUE	TRUE	67516000	33208000	82002000	131515000	66230000	111546000	100212000	67880000	246530	1.10808e+08	75768000	93468000	266010000	119069000	131500000	589440000	505500000
P00498_99	P00498	P00498	P00498	HIS1	ATP phosphoribosyltransferase	1	ESNVDVDLAIDLQFGNCK	2	1	3	2	2	2	2	2	0	0	0	2	0	3	0	TRUE	TRUE	TRUE	TRUE	TRUE	TRUE	TRUE	TRUE	TRUE	TRUE	3206800	1865100	5458300	3463800	2388450	6215200	1894520	2511070				4131800		2556080		8999400	5971600
P00546_121	P00546	P00546	P00546	CDC28	Cyclin-dependent kinase 1	1	FMMQLCK	0	0	0	0	2	0	0	2	0	2	1	1	0	0	1	FALSE	TRUE	TRUE	TRUE	FALSE	FALSE	TRUE	TRUE	TRUE	TRUE					15413400			8472400		19972000	4100200	4205200			1487500
P00546_127	P00546	P00546	P00546	CDC28	Cyclin-dependent kinase 1	1	GIAYCHSHR	1	1	0	1	1	0	0	0	0	2	4	0	0	0	2	FALSE	FALSE	FALSE	TRUE	TRUE	TRUE	TRUE	FALSE	TRUE	TRUE	3298.1				11244					2526000	13145500				416880	28485	21007
P00549_121	P00549	P00549	P00549	CDC19	Pyruvate kinase 1	2	ACDDKIMYVDYK;ACDDKIMYVDYKNITK	8	2	8	6	6	5	6	5	5	8	11	9	8	2	7	TRUE	TRUE	TRUE	TRUE	TRUE	TRUE	TRUE	TRUE	TRUE	TRUE	87931719	26311000	89643160	226461900	54094990	26731340	172854900	26403480	187259	305534700	125293800	89667600	464621700	16515600	370343000	599584900	379260000
P00549_174	P00549	P00549	P00549	CDC19	Pyruvate kinase 1	1	ALNAGKICSHK	0	0	0	2	4	0	2	1	1	2	3	0	1	0	1	FALSE	TRUE	TRUE	TRUE	TRUE	FALSE	TRUE	TRUE	TRUE	TRUE				40277	333639		182377	14740	15186	2081490	2171510		508020		193360
P00549_296	P00549	P00549	P00549	CDC19	Pyruvate kinase 1	4	PVICATQMLESMTYNPR;PVICATQMLESMTYNPRPTR;SNLAGKPVICATQMLESMTYNPR;SNLAGKPVICATQMLESMTYNPRPTR	61	66	64	60	50	68	44	45	48	52	52	54	52	57	53	TRUE	TRUE	TRUE	TRUE	TRUE	TRUE	TRUE	TRUE	TRUE	TRUE	2349753210	1979063570	1680367700	2298543300	619052560	2397848920	1453829440	564251850	1.02867e+07	2065801900	1806051791	885810620	3562297900	2055174590	3655906000	19150232000	29916566600
P00549_328	P00549	P00549	P00549	CDC19	Pyruvate kinase 1	1	AEVSDVGNAILDGADCVMLSGETAK	21	26	28	15	25	23	15	14	14	13	18	18	16	15	15	TRUE	TRUE	TRUE	TRUE	TRUE	TRUE	TRUE	TRUE	TRUE	TRUE	440635174	248941260	434877570	224592300	172063030	265535750	203910240	139535070	985544	268537900	226184080	275053790	643140200	640246000	382060730	4700259100	3953587500
P00549_371	P00549	P00549	P00549	CDC19	Pyruvate kinase 1	1	NCTPKPTSTTETVAASAVAAVFEQK	28	31	38	34	27	42	23	23	19	24	28	29	29	26	31	TRUE	TRUE	TRUE	TRUE	TRUE	TRUE	TRUE	TRUE	TRUE	TRUE	1773756800	1158216010	1263356967	1702850900	869287500	1469498698	1340097540	997163520	12221510	2358095800	1908290712	2001650460	8051060000	3777910978	3379404650	12649050800	14235023300
P00549_418	P00549	P00549	P00549	CDC19	Pyruvate kinase 1	2	PNCPIILVTR;YRPNCPIILVTR	50	77	99	73	49	85	25	26	11	16	20	24	14	16	21	TRUE	TRUE	TRUE	TRUE	TRUE	TRUE	TRUE	TRUE	TRUE	TRUE	5991385619	3662692974	5.59575e+09	6407829302	4044463478	4760141870	4.25461e+09	3.24869e+09	1.51154e+07	7263922462	5560113916	4186328694	8594521700	2395071750	6885627913	39606192660	43343234110
P00560_98	P00560	P00560	P00560	PGK1	Phosphoglycerate kinase	3	ELQSLLGKDVTFLNDCVGPEVEAAVK;DVTFLNDCVGPEVEAAVK;DVTFLNDCVGPEVEAAVKASAPGSVILLENLR	6	6	4	6	7	8	7	5	2	5	8	11	7	8	10	TRUE	TRUE	TRUE	TRUE	TRUE	TRUE	TRUE	TRUE	TRUE	TRUE	166318160	64059870	119002900	140888030	67561810	143717500	126815940	71884640	783210	145373780	123866420	1.25316e+08	785461400	636140290	477413516	2486955800	1917762100
P00635_276	P00635	P00635	P00635	PHO5	Repressible acid phosphatase	1	GYSDVCDIFTK	1	0	0	2	1	1	2	2	0	1	1	1	2	0	1	FALSE	TRUE	TRUE	TRUE	TRUE	TRUE	TRUE	TRUE	TRUE	TRUE	11280000			41598000	15127000	8722300	18854600	15771300		11148000	7114300	9919500	31941000		6116700	1870200
P00729_373_379	P00729	P00729	P00729	PRC1	Carboxypeptidase Y	2	KDCEGGNLCYPTLQDIDDYLNQDYVK;DCEGGNLCYPTLQDIDDYLNQDYVK	2	4	3	4	6	3	7	7	2	10	8	9	6	7	7	TRUE	TRUE	TRUE	TRUE	TRUE	TRUE	TRUE	TRUE	TRUE	TRUE	691320000	999387400	1228714000	4491598500	1958715900	2998369800	3209208600	3803026700	6706600	4103904700	4119303000	4060898000	2310211800	1219331800	3117172300	18063800	34192100
P00729_409	P00729	P00729	P00729	PRC1	Carboxypeptidase Y	1	EAVGAEVDHYESCNFDINR	3	2	3	5	4	3	4	4	3	9	9	7	6	6	10	TRUE	TRUE	TRUE	TRUE	TRUE	TRUE	TRUE	TRUE	TRUE	TRUE	2208722600	2262300000	3069047500	10657404000	5247998000	7530997000	6908786400	7185690000	32182631	7909897970	7190076497	8927135200	6202266000	2707499200	8514827100	606875430	518400000
P00729_452	P00729	P00729	P00729	PRC1	Carboxypeptidase Y	2	PYHTAVTDLLNQDLPILVYAGDKDFICNWLGNK;DFICNWLGNK	0	0	0	2	2	2	0	4	0	6	2	2	0	0	0	FALSE	TRUE	TRUE	TRUE	FALSE	FALSE	TRUE	TRUE	TRUE	FALSE				3023950	1774560	877860		14372800		44624500	6586100	3366800
P00812_165	P00812	P00812	P00812	CAR1	Arginase	1	YPDAGLLWIDAHADINTIESTPSGNLHGCPVSFLMGLNK	0	1	1	1	0	0	1	1	0	0	2	1	2	0	2	TRUE	FALSE	TRUE	TRUE	TRUE	TRUE	TRUE	TRUE	TRUE	TRUE		1405500	1803100	1605500			1035900	577060			1229110	744450	11238400		6592100		11684000
P00812_180	P00812	P00812	P00812	CAR1	Arginase	1	DVPHCPESLK	2	3	2	2	4	3	4	3	2	3	4	2	3	2	3	TRUE	TRUE	TRUE	TRUE	TRUE	TRUE	TRUE	TRUE	TRUE	TRUE	4130900	5058030	9562880	154111000	108106831	3239500	171689807	119928758	424181	279168000	435199000	13237120	461797180	79671700	750764900	16015800	39723900
P00812_253	P00812	P00812	P00812	CAR1	Arginase	1	AVHPETNGEGPIMCSYDVDGVDPLYIPATGTPVR	4	3	3	4	5	5	4	4	3	2	4	5	4	4	4	TRUE	TRUE	TRUE	TRUE	TRUE	TRUE	TRUE	TRUE	TRUE	TRUE	46825200	23339600	34842000	38375200	19708540	36442400	41556400	19974900	47228	23317300	41082900	44633300	196152000	150481000	196123900	438540000	353635000
P00812_302_321	P00812	P00812	P00812	CAR1	Arginase	1	LAESGNLIALDVVECNPDLAIHDIHVSNTISAGCAIAR	5	3	5	3	4	4	4	2	4	6	5	5	5	6	6	TRUE	TRUE	TRUE	TRUE	TRUE	TRUE	TRUE	TRUE	TRUE	TRUE	122621000	93282000	198345350	89636000	64927000	143914000	45875390	26344000	383031	276895700	167148430	141389800	487940000	365468700	406178800	785907000	1289703000
P00815_163	P00815	P00815	P00815	HIS4	Histidine biosynthesis trifunctional protein;Phosphoribosyl-AMP cyclohydrolase;Phosphoribosyl-ATP pyrophosphohydrolase;Histidinol dehydrogenase	1	CLGLVYSSK	0	0	1	2	2	1	4	5	2	3	4	2	3	4	4	FALSE	TRUE	TRUE	TRUE	TRUE	TRUE	TRUE	TRUE	TRUE	TRUE			14774000	254700000	97027000	18697000	203163500	135904060	143860	393630900	157838400	92885500	821777700	117295820	417003700
P00815_213	P00815	P00815	P00815	HIS4	Histidine biosynthesis trifunctional protein;Phosphoribosyl-AMP cyclohydrolase;Phosphoribosyl-ATP pyrophosphohydrolase;Histidinol dehydrogenase	1	LLQISTDCDSDALK	2	2	2	2	2	2	2	2	2	2	2	2	2	2	2	TRUE	TRUE	TRUE	TRUE	TRUE	TRUE	TRUE	TRUE	TRUE	TRUE	13728600	2177600	7214100	44307000	17975800	24135000	40852000	23100500	253450	74805000	83564000	35932000	169011000	118850000	160224000	124788000	47079000
P00815_230_237	P00815	P00815	P00815	HIS4	Histidine biosynthesis trifunctional protein;Phosphoribosyl-AMP cyclohydrolase;Phosphoribosyl-ATP pyrophosphohydrolase;Histidinol dehydrogenase	1	FIVEQENVGFCHLETMSCFGEFK	6	6	5	6	6	9	8	7	10	5	4	10	5	8	4	TRUE	TRUE	TRUE	TRUE	TRUE	TRUE	TRUE	TRUE	TRUE	TRUE	72651200	85694000	58107900	154394100	61088100	292538000	210475800	104766200	2614094	547507600	327674000	445386600	657280000	975233000	1363328000	297918700	351290900
P00815_470	P00815	P00815	P00815	HIS4	Histidine biosynthesis trifunctional protein;Phosphoribosyl-AMP cyclohydrolase;Phosphoribosyl-ATP pyrophosphohydrolase;Histidinol dehydrogenase	2	FHAAQLPTETLEVETQPGVLCSR;KFHAAQLPTETLEVETQPGVLCSR	5	5	5	12	14	12	13	17	5	20	20	13	14	14	17	TRUE	TRUE	TRUE	TRUE	TRUE	TRUE	TRUE	TRUE	TRUE	TRUE	211277000	98707600	110230000	681788400	287064970	427235600	746736600	342329600	1990003	1032159100	625471070	612018400	3976572600	2049523300	3060774900	1689412000	1501770000
P00815_507	P00815	P00815	P00815	HIS4	Histidine biosynthesis trifunctional protein;Phosphoribosyl-AMP cyclohydrolase;Phosphoribosyl-ATP pyrophosphohydrolase;Histidinol dehydrogenase	1	VGLYIPGGTAILPSTALMLGVPAQVAQCK	0	0	0	0	6	6	2	7	0	5	7	7	2	6	2	FALSE	TRUE	TRUE	TRUE	TRUE	FALSE	TRUE	TRUE	TRUE	TRUE					1723800	2277260	4017400	6343580		10273430	12101500	7700020	17905700	35200400	12635600
P00815_719	P00815	P00815	P00815	HIS4	Histidine biosynthesis trifunctional protein;Phosphoribosyl-AMP cyclohydrolase;Phosphoribosyl-ATP pyrophosphohydrolase;Histidinol dehydrogenase	1	LVDNAGSVFVGAYTPESCGDYSSGTNHTLPTYGYAR	3	2	2	6	8	10	9	8	2	10	8	8	9	9	9	TRUE	TRUE	TRUE	TRUE	TRUE	TRUE	TRUE	TRUE	TRUE	TRUE	29978100	953620	805250	112239900	61839500	95849100	126541600	70124900	266200	211680300	77854000	134013100	822740000	463299800	519808000	292764000	21297000
P00815_770	P00815	P00815	P00815	HIS4	Histidine biosynthesis trifunctional protein;Phosphoribosyl-AMP cyclohydrolase;Phosphoribosyl-ATP pyrophosphohydrolase;Histidinol dehydrogenase	1	AVMCVAK	0	0	0	0	0	1	0	0	0	2	4	1	0	0	0	FALSE	FALSE	FALSE	TRUE	FALSE	FALSE	TRUE	FALSE	TRUE	FALSE						13605				16547800	112452700	19839
P00817_84	P00817	P00817	P00817	IPP1	Inorganic pyrophosphatase	1	NCFPHHGYIHNYGAFPQTWEDPNVSHPETK	11	10	12	12	11	8	10	9	0	13	11	10	8	8	10	TRUE	TRUE	TRUE	TRUE	TRUE	TRUE	TRUE	TRUE	TRUE	TRUE	161908790	95492484	178151818	311333706	117123989	1.31523e+08	116268669	110184350		507744616	285900155	226342260	1101517700	180946109	409444515	2263003277	2866757320
P00899_133	P00899	P00899	P00899	TRP2	Anthranilate synthase component 1	1	LSGGAIGYISYDCVR	4	4	3	2	3	4	3	2	2	3	2	3	2	3	3	TRUE	TRUE	TRUE	TRUE	TRUE	TRUE	TRUE	TRUE	TRUE	TRUE	30875300	16112400	26865340	39141000	13480900	28693600	31849500	18230300	97790	50405200	29939000	25702700	107630000	44506470	66379800	304733100	308140300
P00899_159	P00899	P00899	P00899	TRP2	Anthranilate synthase component 1	1	LPEAYLMLCDTIIAFDNVFQR	0	0	0	0	0	0	0	0	0	0	0	0	0	1	1	FALSE	FALSE	FALSE	FALSE	TRUE	FALSE	FALSE	FALSE	FALSE	TRUE														426020	69003
P00899_287_301	P00899	P00899	P00899	TRP2	Anthranilate synthase component 1	1	TVNPSPYLFYIDCLDFQIIGASPELLCK	0	0	0	0	1	0	0	0	0	1	0	1	0	0	0	FALSE	FALSE	FALSE	TRUE	FALSE	FALSE	TRUE	FALSE	TRUE	FALSE					243840					481250		868400
P00899_359	P00899	P00899	P00899	TRP2	Anthranilate synthase component 1	1	ICDPLTTSVDK	2	2	2	2	2	2	2	2	2	2	2	2	2	2	2	TRUE	TRUE	TRUE	TRUE	TRUE	TRUE	TRUE	TRUE	TRUE	TRUE	10908500	2862450	13930500	27726000	14005800	9173400	25191000	16673800	54058	55443000	47948000	30250000	127938000	52144000	96984000	128875000	90706100
P00899_448	P00899	P00899	P00899	TRP2	Anthranilate synthase component 1	1	TMDNCIALR	0	0	1	3	6	0	2	6	2	3	5	2	2	2	2	FALSE	TRUE	TRUE	TRUE	TRUE	TRUE	TRUE	TRUE	TRUE	TRUE			3894500	9515000	18189500		11234400	18064850	20587.2	41477900	50972900	6569000	47263400	3790910	57199000
P00925_248	P00925	P00925	P00924;P00925	ENO1;ENO2	Enolase 1;Enolase 2	3	IGLDCASSEFFK;IGLDCASSEFFKDGK;VKIGLDCASSEFFK	16	16	16	11	17	15	9	8	4	7	11	13	13	16	8	TRUE	TRUE	TRUE	TRUE	TRUE	TRUE	TRUE	TRUE	TRUE	TRUE	2719156700	1409155840	1640237770	1600482000	1321740820	1497235640	1532121700	1051865100	5793046	1372556700	1744453610	1619616000	5617011200	4185907100	1705515680	38843551300	42820394800
P00927_132	P00927	P00927	P00927	ILV1	Threonine dehydratase, mitochondrial	1	NQGVIACSAGNHAQGVAFAAK	4	6	6	3	3	5	4	4	2	4	3	6	4	4	3	TRUE	TRUE	TRUE	TRUE	TRUE	TRUE	TRUE	TRUE	TRUE	TRUE	113542820	105490900	167465340	253630520	113960120	167285850	146059320	121184450	220770	242615010	151712170	136854230	376605800	98684840	279858370	874244100	1383740100
P00927_159	P00927	P00927	P00927	ILV1	Threonine dehydratase, mitochondrial	1	IPATIVMPVCTPSIK	2	4	4	4	4	4	4	4	2	5	3	4	4	4	2	TRUE	TRUE	TRUE	TRUE	TRUE	TRUE	TRUE	TRUE	TRUE	TRUE	21659900	48507800	40031100	67616200	30082000	43330700	52966800	50789500	150629	108765000	71932000	49187000	174621000	95657000	86770000	120323000	175618000
P00927_189	P00927	P00927	P00927	ILV1	Threonine dehydratase, mitochondrial	1	LGSQVVLYGNDFDEAKAECAK	0	0	0	0	0	0	0	0	0	0	0	1	0	0	0	FALSE	FALSE	FALSE	FALSE	FALSE	FALSE	FALSE	FALSE	TRUE	FALSE												53050
P00927_321	P00927	P00927	P00927	ILV1	Threonine dehydratase, mitochondrial	1	VAQQVVDEVVLVNTDEICAAVK	4	4	5	4	5	5	4	4	4	4	4	4	4	2	4	TRUE	TRUE	TRUE	TRUE	TRUE	TRUE	TRUE	TRUE	TRUE	TRUE	10219800	3732890	8969600	10404400	13804700	15400600	8201200	7988210	81379.1	10153200	11961600	7149890	24960500	9741800	11039680	65810200	56101000
P00931_242	P00931	P00931	P00931	TRP5	Tryptophan synthase	2	IVTLCGDAPEGK;IVTLCGDAPEGKR	2	1	1	2	2	1	2	2	2	2	2	2	2	2	3	TRUE	TRUE	TRUE	TRUE	TRUE	TRUE	TRUE	TRUE	TRUE	TRUE	6336200	3485100	14909000	95335000	35103000	6958300	77776000	45315000	128886	81190000	64268000	27972200	289910000	80221200	131536190	71932000	54595000
P00931_321	P00931	P00931	P00931	TRP5	Tryptophan synthase	1	FGDFGGQYVPEALHACLR	4	5	5	5	4	6	4	4	3	4	4	4	4	4	5	TRUE	TRUE	TRUE	TRUE	TRUE	TRUE	TRUE	TRUE	TRUE	TRUE	218522300	222955900	250752000	264787410	163444400	378616500	254945500	247174500	260272	448445000	535893100	299496700	1458950000	556508400	678470800	2975410000	4517550000
P00931_365	P00931	P00931	P00931	TRP5	Tryptophan synthase	1	LTEHCQGAQIWLK	3	4	4	5	4	5	5	4	0	4	4	4	6	6	6	TRUE	TRUE	TRUE	TRUE	TRUE	TRUE	TRUE	TRUE	TRUE	TRUE	24336570	101979300	327487200	554774300	152294100	225020200	230203900	240918200		692985700	394501500	319330600	722577900	156630780	310739100	292705500	2027718000
P00931_420	P00931	P00931	P00931	TRP5	Tryptophan synthase	2	NVIAETGAGQHGVATATACAK;KNVIAETGAGQHGVATATACAK	30	24	26	25	23	29	23	26	12	28	13	35	26	24	28	TRUE	TRUE	TRUE	TRUE	TRUE	TRUE	TRUE	TRUE	TRUE	TRUE	404732112	268370037	459817909	535380470	329034388	329183869	612611430	487061250	2227815	815701140	492964430	517487127	1476049520	737596141	1008832590	2358964070	2715944450
P00931_427	P00931	P00931	P00931	TRP5	Tryptophan synthase	1	FGLTCTVFMGAEDVR	6	3	5	4	5	5	4	5	4	3	6	4	4	6	3	TRUE	TRUE	TRUE	TRUE	TRUE	TRUE	TRUE	TRUE	TRUE	TRUE	37455600	20946800	38145600	38278500	35386200	35226900	53097600	42485220	143381	28612500	59428610	39625500	117636700	92042700	47280000	167059000	92952000
P00931_528	P00931	P00931	P00931	TRP5	Tryptophan synthase	1	LPDAVVACVGGGSNSTGMFSPFEHDTSVK	4	6	6	4	9	8	3	6	6	9	6	9	6	8	5	TRUE	TRUE	TRUE	TRUE	TRUE	TRUE	TRUE	TRUE	TRUE	TRUE	169543700	84304800	141458500	185948700	108626600	171665900	187746100	140112700	686311	363489500	303598600	254889205	1106231300	587566200	817425700	1712534000	1613870000
P00931_657	P00931	P00931	P00931	TRP5	Tryptophan synthase	1	LLSQLEGIIPALESSHAVYGACELAK	3	3	3	5	5	3	5	4	2	5	3	6	9	5	8	TRUE	TRUE	TRUE	TRUE	TRUE	TRUE	TRUE	TRUE	TRUE	TRUE	272227300	124016500	247160000	263937310	119724980	275422700	279626470	136324200	469140	444666540	392077760	2.74207e+08	1772205691	921493700	854327095	2923663000	2523387600
P00937_125	P00937	P00937	P00937	TRP3	Multifunctional tryptophan biosynthesis protein;Anthranilate synthase component 2;Indole-3-glycerol phosphate synthase	1	TSPISHDNCGIFK	3	3	3	2	2	2	2	2	4	2	2	2	3	4	4	TRUE	TRUE	TRUE	TRUE	TRUE	TRUE	TRUE	TRUE	TRUE	TRUE	41217000	62839670	129470700	22368000	13224300	6554630	10834200	8831200	857458	40296000	44742000	23235000	520600000	314027600	917805000	48829500	63476400
P00937_153	P00937	P00937	P00937	TRP3	Multifunctional tryptophan biosynthesis protein;Anthranilate synthase component 2;Indole-3-glycerol phosphate synthase	1	YHSLAGTESSLPSCLK	5	6	5	4	4	7	4	5	4	9	6	8	7	7	6	TRUE	TRUE	TRUE	TRUE	TRUE	TRUE	TRUE	TRUE	TRUE	TRUE	182204100	118381200	248700700	353053500	239672200	256477200	301517300	252179260	455623	773158900	677885700	305832450	1166046900	406113600	967812600	1369143100	1325793500
P00937_285	P00937	P00937	P00937	TRP3	Multifunctional tryptophan biosynthesis protein;Anthranilate synthase component 2;Indole-3-glycerol phosphate synthase	1	GPICLK	0	0	0	0	0	0	0	0	0	1	2	0	0	0	1	FALSE	FALSE	FALSE	TRUE	FALSE	FALSE	FALSE	FALSE	TRUE	TRUE										56691000	174043000				18530000
P00937_339	P00937	P00937	P00937	TRP3	Multifunctional tryptophan biosynthesis protein;Anthranilate synthase component 2;Indole-3-glycerol phosphate synthase	1	ERPCVLR	1	1	1	0	2	1	1	1	1	2	3	1	0	0	1	TRUE	TRUE	TRUE	TRUE	FALSE	TRUE	TRUE	TRUE	TRUE	TRUE	26589	6748.9	14767		2704400	42535	2131700	1448900	3634.2	104121010	156456000	117300			51133000	188730	178460
P00937_483	P00937	P00937	P00937	TRP3	Multifunctional tryptophan biosynthesis protein;Anthranilate synthase component 2;Indole-3-glycerol phosphate synthase	2	KFIHELCE;FIHELCE	0	0	0	3	2	0	3	2	0	1	2	2	2	1	1	FALSE	TRUE	TRUE	TRUE	TRUE	FALSE	TRUE	TRUE	TRUE	TRUE				44261400	50510000		62388100	24247900		77346000	44911900	16316500	119212800	1328500	5562600
P00937_92_97	P00937	P00937	P00937	TRP3	Multifunctional tryptophan biosynthesis protein;Anthranilate synthase component 2;Indole-3-glycerol phosphate synthase	1	IPVFGICMGQQCMFDVFGGEVAYAGEIVHGK	6	6	6	5	2	7	4	2	1	5	2	3	4	2	2	TRUE	TRUE	TRUE	TRUE	TRUE	TRUE	TRUE	TRUE	TRUE	TRUE	15460450	12724480	7443190	21123130	1617630	10401860	18222170	1762310	12376	19969600	5866900	3423330	51551300	17460900	53323000	69811700	43936700
P00942_126	P00942	P00942	P00942	TPI1	Triosephosphate isomerase	4	FALGQGVGVILCIGETLEEKK;FALGQGVGVILCIGETLEEK;FALGQGVGVILCIGETLEEKKAGK;TKFALGQGVGVILCIGETLEEK	46	50	47	57	31	42	32	38	12	32	27	31	36	25	29	TRUE	TRUE	TRUE	TRUE	TRUE	TRUE	TRUE	TRUE	TRUE	TRUE	503924574	210296161	331797533	474871722	160415593	425090869	1.60819e+08	1.65062e+08	4447126	319786180	167850116	234891557	1.0601e+09	255073224	169923688	7671454520	6560293750
P00942_41	P00942	P00942	P00942	TPI1	Triosephosphate isomerase	1	LNTASIPENVEVVICPPATYLDYSVSLVK	7	7	5	9	9	9	10	8	5	6	8	8	10	6	6	TRUE	TRUE	TRUE	TRUE	TRUE	TRUE	TRUE	TRUE	TRUE	TRUE	40144700	20102370	25485050	27074943	23173900	44271400	20116610	24923300	145229	24079700	28920000	27752100	111331510	42826200	24451340	432146700	315426500
P00958_241	P00958	P00958	P00958	MES1	Methionine--tRNA ligase, cytoplasmic	1	NYNALFICGTDEYGTATETK	5	1	1	0	0	0	0	1	0	1	2	2	2	2	2	TRUE	FALSE	FALSE	TRUE	TRUE	TRUE	FALSE	TRUE	TRUE	TRUE	14331100	656030	931130					664940		4318100	6707000	4357300	16134900	8927000	13776600	104215900	7895300
P00958_321	P00958	P00958	P00958	MES1	Methionine--tRNA ligase, cytoplasmic	1	QLYCPVHNSYLADR	4	4	4	3	4	4	2	2	1	3	4	4	4	4	3	TRUE	TRUE	TRUE	TRUE	TRUE	TRUE	TRUE	TRUE	TRUE	TRUE	181207100	80578820	186513100	218623500	81067570	106735500	134181000	100457000	78880	480400500	296441200	167172700	463519100	177170100	303802300	1523564000	1589844700
P00958_340	P00958	P00958	P00958	MES1	Methionine--tRNA ligase, cytoplasmic	1	CHYDDAR	0	1	0	1	0	0	0	0	0	0	0	1	1	0	1	FALSE	FALSE	FALSE	FALSE	TRUE	TRUE	TRUE	FALSE	TRUE	TRUE		12269		15703								12212	22803		31269		45414
P00958_353	P00958	P00958	P00958	MES1	Methionine--tRNA ligase, cytoplasmic	1	CGALLDPFELINPR	2	2	2	2	2	2	3	2	2	2	2	2	2	2	2	TRUE	TRUE	TRUE	TRUE	TRUE	TRUE	TRUE	TRUE	TRUE	TRUE	352790000	320220000	277920000	229970000	193650000	161160000	196498240	246700000	512410	345780000	542770000	314020000	479240000	384590000	197806000	941580000	1323720000
P00958_367	P00958	P00958	P00958	MES1	Methionine--tRNA ligase, cytoplasmic	1	CKLDDASPEPK	0	0	0	2	1	0	2	2	0	1	3	0	2	0	2	FALSE	TRUE	TRUE	TRUE	TRUE	FALSE	TRUE	TRUE	TRUE	TRUE				6404600	2666300		3340100	3172100		20661000	22843400		8581400		29732000
P01123_23	P01123	P01123	P01123	YPT1	GTP-binding protein YPT1	1	SCLLLR	0	0	0	2	1	0	1	2	1	0	2	0	0	1	2	FALSE	TRUE	TRUE	TRUE	TRUE	FALSE	TRUE	TRUE	TRUE	TRUE				251370000	47366000		57265000	55157000	63983		183749000			19142000	229620000
P02557_127	P02557	P02557	P02557	TUB2	Tubulin beta chain	2	REAEGCDSLQGFQITHSLGGGTGSGMGTLLISK;EAEGCDSLQGFQITHSLGGGTGSGMGTLLISK	4	5	8	6	5	6	5	7	2	6	7	7	5	5	9	TRUE	TRUE	TRUE	TRUE	TRUE	TRUE	TRUE	TRUE	TRUE	TRUE	109064200	49863300	87383970	76365900	30088200	79894500	64586140	46185800	51846	151525300	93052000	90507500	370041000	207618300	434083600	1463018000	1335286000
P02992_118	P02992	P02992	P02992	TUF1	Elongation factor Tu, mitochondrial	2	HYSHVDCPGHADYIK;RHYSHVDCPGHADYIK	7	6	6	10	7	8	10	6	5	11	7	12	10	9	6	TRUE	TRUE	TRUE	TRUE	TRUE	TRUE	TRUE	TRUE	TRUE	TRUE	19765240	11580385	2.0372e+07	179376240	5.6044e+07	19593657	82882670	49202520	508636	183660860	159484550	46594551	436414590	93318995	164809100	259370610	269758200
P02992_213	P02992	P02992	P02992	TUF1	Elongation factor Tu, mitochondrial	1	ELLNEYGFDGDNAPIIMGSALCALEGR	6	6	8	7	5	5	8	6	2	5	3	4	2	4	3	TRUE	TRUE	TRUE	TRUE	TRUE	TRUE	TRUE	TRUE	TRUE	TRUE	8013393	2686780	6069510	15434910	3975710	5883370	19669400	5150870		11624710	9432400	10043600	13055000	20610300	1325150	45799400	41251000
P02992_404	P02992	P02992	P02992	TUF1	Elongation factor Tu, mitochondrial	1	EVEDHSMQVMPGDNVEMECDLIHPTPLEVGQR	7	7	8	5	12	12	7	17	7	13	14	16	12	20	15	TRUE	TRUE	TRUE	TRUE	TRUE	TRUE	TRUE	TRUE	TRUE	TRUE	37904190	19868320	33530250	40951200	78788870	78745280	40578230	76578580	77972.1	148001680	149989220	116861470	258248700	177261290	171584240	577761000	598570000
P02994_111	P02994	P02994	P02994	TEF1	Elongation factor 1-alpha	3	NMITGTSQADCAILIIAGGVGEFEAGISK;NMITGTSQADCAILIIAGGVGEFEAGISKDGQTR;DFIKNMITGTSQADCAILIIAGGVGEFEAGISK	31	28	45	19	16	36	23	23	15	24	32	42	26	20	23	TRUE	TRUE	TRUE	TRUE	TRUE	TRUE	TRUE	TRUE	TRUE	TRUE	134549067	7.04407e+07	2.78256e+08	174769745	84977990	214064914	154352945	41426199	5.65497e+06	145852970	82552184	113757802	594599640	181600817	98938431	1364814570	973485640
P02994_31	P02994	P02994	P02994	TEF1	Elongation factor 1-alpha	2	CGGIDK;CGGIDKR	0	1	0	0	1	0	1	1	0	0	0	2	0	1	0	FALSE	FALSE	TRUE	TRUE	FALSE	TRUE	TRUE	TRUE	TRUE	TRUE		21611			17387		25121	25898				62586		30163			537010
P02994_324	P02994	P02994	P02994	TEF1	Elongation factor 1-alpha	3	GNVCGDAK;RGNVCGDAK;GNVCGDAKNDPPK	3	4	5	4	2	4	2	4	0	3	5	4	4	4	3	TRUE	TRUE	TRUE	TRUE	TRUE	TRUE	TRUE	TRUE	TRUE	TRUE	333236	141007	317061	259172	91151	259433	103386	189280		241911	1064620	278356	600050	420889	376920	2007010	1545608
P02994_335_361_368	P02994	P02994	P02994	TEF1	Elongation factor 1-alpha	1	GCASFNATVIVLNHPGQISAGYSPVLDCHTAHIACR	5	4	3	3	3	6	4	7	4	3	5	6	7	4	6	TRUE	TRUE	TRUE	TRUE	TRUE	TRUE	TRUE	TRUE	TRUE	TRUE	105366000	188498500	61004600	162127000	61496100	136381000	227201000	212436000	1041190	144427700	310375000	170214500	1353173000	230947000	1255921000	1278988000	7735880000
P02994_409	P02994	P02994	P02994	TEF1	Elongation factor 1-alpha	2	PMCVEAFSEYPPLGR;FVPSKPMCVEAFSEYPPLGR	28	29	58	16	29	33	21	39	14	39	26	35	22	25	21	TRUE	TRUE	TRUE	TRUE	TRUE	TRUE	TRUE	TRUE	TRUE	TRUE	1703164226	2.34493e+08	354408512	1598848964	627357768	286292130	957382377	215405650	6689527	4009221541	3628560536	380263934	32022088300	18929561400	3365436972	18870738400	4310228510
P03871_13	P03871	P03871	P03871	REP1	Partitioning protein REP1	1	QCIMQHFQPMVYDESR	2	2	4	1	0	5	1	2	0	0	0	3	3	4	5	TRUE	TRUE	TRUE	TRUE	TRUE	TRUE	TRUE	TRUE	TRUE	TRUE	4490640	6419300	26096300	5624900		28990400	4545300	5446300				8020400	14282500	6241000	51466000	18436900	26132000
P03871_195	P03871	P03871	P03871	REP1	Partitioning protein REP1	1	CSIIHEYISK	2	2	2	2	2	2	2	2	2	1	0	2	2	2	2	TRUE	TRUE	TRUE	TRUE	TRUE	TRUE	TRUE	TRUE	TRUE	TRUE	4507500	5193300	12382000	23277000	12063100	5185900	8025700	6227500	51687	6714300		12142600	17449300	2727000	12820300	33429000	55806000
P03871_259	P03871	P03871	P03871	REP1	Partitioning protein REP1	1	ELNNVQHEVNSLTEQDAEADEGLWGEIDSLCEK	2	2	2	2	2	2	2	2	0	2	2	2	2	2	2	TRUE	TRUE	TRUE	TRUE	TRUE	TRUE	TRUE	TRUE	TRUE	TRUE		1817520	4886200	1380780	1146070	4642400	787030	1313890		3578600	6178500	5851100	6054700	4283400	3494800	6397800	50194000
P03871_28	P03871	P03871	P03871	REP1	Partitioning protein REP1	1	CVIETTR	0	0	0	0	0	0	0	0	0	0	3	0	0	0	1	FALSE	FALSE	FALSE	TRUE	FALSE	FALSE	FALSE	FALSE	TRUE	TRUE											18226750				9319300
P03871_9	P03871	P03871	P03871	REP1	Partitioning protein REP1	1	LLACIK	0	0	0	2	2	0	2	2	1	1	2	0	1	0	2	FALSE	TRUE	TRUE	TRUE	TRUE	FALSE	TRUE	TRUE	TRUE	TRUE				9996600	12268200		10430900	7118600	5054	29446000	49855000		17359000		32350000
P03872_161	P03872	P03872	P03872	REP2	Partitioning protein REP2	1	KMDCTQLLVPPAPTEEDVMK	0	0	0	0	0	2	0	1	0	0	0	0	1	0	0	FALSE	TRUE	FALSE	FALSE	FALSE	FALSE	TRUE	TRUE	FALSE	TRUE						7775100		3758300					4495500
P03872_24	P03872	P03872	P03872	REP2	Partitioning protein REP2	1	TAYSVWDVCR	0	0	0	0	0	0	0	0	0	0	0	1	1	0	0	FALSE	FALSE	FALSE	FALSE	FALSE	FALSE	FALSE	FALSE	TRUE	TRUE												3659000	5250500
P03874_161	P03874	P03874	P03874	CBP2	Cytochrome B pre-mRNA-processing protein 2	1	SIFSNFCR	2	1	0	2	2	1	2	2	1	2	1	2	2	2	2	TRUE	TRUE	TRUE	TRUE	TRUE	TRUE	TRUE	TRUE	TRUE	TRUE	6049200	1940400		18843700	5039800	6307400	13369400	7444300	9297.6	24356000	6733400	10652000	30575000	10430300	24474000	30831000	18120000
P03874_241	P03874	P03874	P03874	CBP2	Cytochrome B pre-mRNA-processing protein 2	1	IASPLCTLNER	2	2	2	0	1	0	1	1	1	1	2	2	2	2	2	TRUE	FALSE	TRUE	TRUE	TRUE	TRUE	TRUE	TRUE	TRUE	TRUE	2865500	1335010	4958400		4424900		5252300	6211000		5841200	16564500	6662800	21443000	9921800	15773700	18199900	16767800
P03874_309	P03874	P03874	P03874	CBP2	Cytochrome B pre-mRNA-processing protein 2	1	TCPGDILR	0	0	0	1	1	0	2	1	0	1	2	0	0	0	0	FALSE	TRUE	TRUE	TRUE	FALSE	FALSE	TRUE	TRUE	TRUE	FALSE				10510000	3819600		6807400	3307300		8188600	7739400
P03874_583	P03874	P03874	P03874	CBP2	Cytochrome B pre-mRNA-processing protein 2	2	DLSEVELHGHMHCIDK;DLSEVELHGHMHCIDKK	3	1	2	3	0	2	2	1	0	1	0	3	2	1	2	TRUE	TRUE	TRUE	TRUE	TRUE	TRUE	TRUE	TRUE	TRUE	TRUE	821970	142980	130180	1938400		76488	786950	2875500		3547900		1504265	2796500	191160	1948170	4639600	1004600
P03876_481	P03876	P03876	P03876	aI2	Putative COX1/OXI3 intron 2 protein	1	NNNYHNTTLGIPQGSVVSPILCNIFLDK	0	0	0	2	2	2	2	2	0	1	2	2	0	2	0	FALSE	TRUE	TRUE	TRUE	TRUE	FALSE	TRUE	TRUE	TRUE	TRUE				2516000	350660	1949180	1233110	890700		1089600	1651070	513610		1635490
P03877_156	P03877	P03877	P03877	aI3	Intron-encoded DNA endonuclease aI3;Truncated non-functional cytochrome oxidase 1;DNA endonuclease aI3	1	LEDLELANYLCNLTK	0	0	0	0	0	0	0	0	0	0	0	0	0	2	0	FALSE	FALSE	FALSE	FALSE	TRUE	FALSE	FALSE	FALSE	FALSE	TRUE														2979700
P03877_274	P03877	P03877	P03877	aI3	Intron-encoded DNA endonuclease aI3;Truncated non-functional cytochrome oxidase 1;DNA endonuclease aI3	1	AMPYYCLELR	0	0	0	0	0	0	1	0	0	0	0	0	0	0	0	FALSE	FALSE	FALSE	FALSE	FALSE	FALSE	FALSE	TRUE	FALSE	FALSE							1867200
P03962_33	P03962	P03962	P03962	URA3	Orotidine 5-phosphate decarboxylase	1	QTNLCASLDVR	1	2	1	0	0	0	0	0	0	0	0	0	0	0	0	TRUE	FALSE	FALSE	FALSE	FALSE	TRUE	FALSE	FALSE	FALSE	FALSE	12768000	6407400	7558800													33369000	42010600
P03965_170	P03965	P03965	P03965	CPA2	Carbamoyl-phosphate synthase arginine-specific large chain	1	DINIPIAESFACETVDEALEAAER	5	4	6	6	6	6	6	7	5	6	5	4	4	9	6	TRUE	TRUE	TRUE	TRUE	TRUE	TRUE	TRUE	TRUE	TRUE	TRUE	28278100	10779700	19564760	11979030	9975320	25702420	14221450	20753074	148253	43741400	26307030	21861400	72501100	89028273	36571300	361597000	249796000
P03965_300	P03965	P03965	P03965	CPA2	Carbamoyl-phosphate synthase arginine-specific large chain	1	HLGVIGECNVQYALQPDGLDYR	5	4	5	3	6	4	4	6	2	6	9	8	4	5	5	TRUE	TRUE	TRUE	TRUE	TRUE	TRUE	TRUE	TRUE	TRUE	TRUE	118623110	83412900	87389400	175569600	88364700	143959700	152775500	115352030	446500	212435300	1.83055e+08	99238930	802554000	326852800	267020110	1359028600	1572284000
P03965_479	P03965	P03965	P03965	CPA2	Carbamoyl-phosphate synthase arginine-specific large chain	1	CMNIVNIYK	4	4	3	6	6	5	6	8	6	8	8	8	6	7	4	TRUE	TRUE	TRUE	TRUE	TRUE	TRUE	TRUE	TRUE	TRUE	TRUE	148333000	59990490	75128000	1634525000	493068000	178455800	774312000	842132000	275686	1304351000	655428000	404733000	991215000	220272600	191397000	516062000	379539600
P03965_600	P03965	P03965	P03965	CPA2	Carbamoyl-phosphate synthase arginine-specific large chain	1	IGSSVEFDWCAVNTAK	0	2	2	2	2	2	2	3	0	2	2	2	2	2	0	TRUE	TRUE	TRUE	TRUE	TRUE	TRUE	TRUE	TRUE	TRUE	TRUE		8571900	9299000	13987300	9548300	8201000	5473500	6747990		9983400	12716600	5622600	15523700	11108000			45219000
P03965_657	P03965	P03965	P03965	CPA2	Carbamoyl-phosphate synthase arginine-specific large chain	1	VMDIYELEQSEGCIISVGGQLPQNIALK	3	2	2	3	2	4	4	2	4	3	2	2	3	3	2	TRUE	TRUE	TRUE	TRUE	TRUE	TRUE	TRUE	TRUE	TRUE	TRUE	2334650	805080	1452100	5538740	1454750	15421800	10480800	2953600	67416.7	4884100	7407800	4484000	25084000	20762900	10146700	36100600	13449100
P03965_678	P03965	P03965	P03965	CPA2	Carbamoyl-phosphate synthase arginine-specific large chain	1	LYDNGCNIMGTNPNDIDR	1	0	2	0	0	1	0	0	0	0	0	1	0	2	1	FALSE	FALSE	FALSE	FALSE	TRUE	TRUE	TRUE	FALSE	TRUE	TRUE	583690					974740						2139400		8438100	6939400	3775900
P03965_862	P03965	P03965	P03965	CPA2	Carbamoyl-phosphate synthase arginine-specific large chain	1	VIECNIR	0	0	0	0	0	0	0	0	0	1	3	0	0	1	2	FALSE	FALSE	FALSE	TRUE	TRUE	FALSE	FALSE	FALSE	TRUE	TRUE										94762000	142123400			379100	64231620
P04037_111	P04037	P04037	P04037	COX4	Cytochrome c oxidase subunit 4, mitochondrial	2	YVGCTGSPAGSHTIMWLK;YVGCTGSPAGSHTIMWLKPTVNEVAR	0	2	1	4	15	10	5	15	0	14	18	17	6	5	6	TRUE	TRUE	TRUE	TRUE	TRUE	TRUE	TRUE	TRUE	TRUE	TRUE		5798300	7106600	59400000	119906710	87192300	22860100	262910860		715222510	385395440	280852200	165424000	42473800	50229000		34049000
P04037_134_137	P04037	P04037	P04037	COX4	Cytochrome c oxidase subunit 4, mitochondrial	1	CWECGSVYK	0	2	2	2	2	2	2	4	0	5	2	3	4	5	2	TRUE	TRUE	TRUE	TRUE	TRUE	TRUE	TRUE	TRUE	TRUE	TRUE		5409020	8105970	98474000	201229000	15828900	37714000	183771700		424607100	209304000	153703500	82246800	56748650	13214700		27078600
P04046_2_21_24	P04046	P04046	P04046	ADE4	Amidophosphoribosyltransferase	1	CGILGIVLANQTTPVAPELCDGCIFLQHR	2	2	2	3	2	2	4	2	1	2	3	2	2	3	4	TRUE	TRUE	TRUE	TRUE	TRUE	TRUE	TRUE	TRUE	TRUE	TRUE	2922100	3915400	7128200	41157300	21026100	24306000	29869200	13927200	24845	12125100	27856700	7945300	8624500	12255400	16314300	36030000	69553000
P04046_315_319	P04046	P04046	P04046	ADE4	Amidophosphoribosyltransferase	1	TCALECANVLGK	1	1	1	3	2	3	4	4	0	2	3	4	4	2	2	TRUE	TRUE	TRUE	TRUE	TRUE	TRUE	TRUE	TRUE	TRUE	TRUE	4304700	4911200	3955300	38958000	9742700	27006000	47737000	34660500		49320000	47060000	52184000	89232000	41146000	60328000	24741000	36370000
P04046_40	P04046	P04046	P04046	ADE4	Amidophosphoribosyltransferase	1	GQDAAGIATCGSR	0	0	0	0	1	0	1	1	0	3	8	0	1	0	3	FALSE	FALSE	TRUE	TRUE	TRUE	FALSE	TRUE	TRUE	TRUE	TRUE					993190		887150	368180		59935960	108332810		5874500		59164110
P04046_438	P04046	P04046	P04046	ADE4	Amidophosphoribosyltransferase	1	TDEEVAEVIGCER	2	1	2	2	2	2	2	2	2	2	2	2	2	2	2	TRUE	TRUE	TRUE	TRUE	TRUE	TRUE	TRUE	TRUE	TRUE	TRUE	9457900	2864600	11033800	19290800	6626000	13478600	18340600	8952500	44160	25020000	19573900	14610600	56826000	30510000	30942000	89467000	42369000
P04046_452_453	P04046	P04046	P04046	ADE4	Amidophosphoribosyltransferase	1	VIYQSLEDLIDCCK	2	2	2	4	2	2	2	3	2	2	2	4	2	2	2	TRUE	TRUE	TRUE	TRUE	TRUE	TRUE	TRUE	TRUE	TRUE	TRUE	22838000	20755800	28410000	44033800	21850100	35986000	54608000	67984000	139179	98959000	73945000	105300000	181641000	223350000	58299800	69620000	94720000
P04050_1019_1020	P04050	P04050	P04050	RPO21	DNA-directed RNA polymerase II subunit RPB1	1	DAVTLFCCLLR	4	2	2	3	2	3	4	2	2	2	2	2	2	4	4	TRUE	TRUE	TRUE	TRUE	TRUE	TRUE	TRUE	TRUE	TRUE	TRUE	14372800	5826800	7903400	15602800	10713200	9094600	8160100	5220400	41003	26589000	5447900	5404100	16790700	21102600	14434900	107893900	105662000
P04050_103_105_107_110	P04050	P04050	P04050	RPO21	DNA-directed RNA polymerase II subunit RPB1	2	VCECVCMHCGK;KVCECVCMHCGK	2	6	5	3	0	2	1	0	0	0	0	0	1	0	0	TRUE	TRUE	FALSE	FALSE	FALSE	TRUE	TRUE	TRUE	FALSE	TRUE	890710	3243332	4386678	6927300		45214	1054700						425040			1083320	32554310
P04050_142	P04050	P04050	P04050	RPO21	DNA-directed RNA polymerase II subunit RPB1	1	FAAIWTLCK	1	0	0	0	0	0	0	0	0	2	1	2	1	1	0	FALSE	FALSE	FALSE	TRUE	TRUE	TRUE	FALSE	FALSE	TRUE	TRUE	2452400									51365000	13323000	18579800	7859800	2822400		6940800
P04050_167	P04050	P04050	P04050	RPO21	DNA-directed RNA polymerase II subunit RPB1	1	GGCGNTQPTIR	0	0	0	0	0	0	0	0	0	1	2	0	0	0	0	FALSE	FALSE	FALSE	TRUE	FALSE	FALSE	FALSE	FALSE	TRUE	FALSE										2332200	7932300
P04050_505_520_529	P04050	P04050	P04050	RPO21	DNA-directed RNA polymerase II subunit RPB1	1	AELSQLCAVPLQIVSPQSNKPCMGIVQDTLCGIR	0	0	0	0	0	0	3	0	0	0	0	0	0	0	0	FALSE	FALSE	FALSE	FALSE	FALSE	FALSE	FALSE	TRUE	FALSE	FALSE							81670
P04050_764	P04050	P04050	P04050	RPO21	DNA-directed RNA polymerase II subunit RPB1	2	GSFINIAQMSACVGQQSVEGK;GSFINIAQMSACVGQQSVEGKR	2	2	2	1	1	0	0	2	0	2	2	2	0	0	0	TRUE	FALSE	TRUE	TRUE	FALSE	TRUE	TRUE	TRUE	TRUE	FALSE	2655090	1244280	9191300		3684300			2030740		4134700	514381400	2658610				18019800	10161400
P04051_107	P04051	P04051	P04051	RPO31	DNA-directed RNA polymerase III subunit RPC1	1	ATIQILQGICK	2	2	2	0	0	0	0	0	0	0	0	0	0	0	0	TRUE	FALSE	FALSE	FALSE	FALSE	TRUE	FALSE	FALSE	FALSE	FALSE	19040600	11240300	16871200													22358400	38124000
P04051_110	P04051	P04051	P04051	RPO31	DNA-directed RNA polymerase III subunit RPC1	1	NCSAILLSETDKR	1	2	2	2	2	2	2	2	0	2	2	2	2	0	3	TRUE	TRUE	TRUE	TRUE	TRUE	TRUE	TRUE	TRUE	TRUE	TRUE	3451400	6867400	7237000	15727700	8369100	3464200	7433000	7160300		12586700	10400800	7129400	15685600		8300100	5759200	16243500
P04051_1446	P04051	P04051	P04051	RPO31	DNA-directed RNA polymerase III subunit RPC1	2	CLFESLSNEAALK;RCLFESLSNEAALK	0	0	2	0	0	0	0	0	0	1	0	0	0	0	0	TRUE	FALSE	FALSE	FALSE	FALSE	TRUE	FALSE	FALSE	TRUE	FALSE			12542900							1238800
P04051_154_157	P04051	P04051	P04051	RPO31	DNA-directed RNA polymerase III subunit RPC1	1	CLHCGALNGVVK	2	2	2	0	0	0	0	0	0	0	0	0	1	0	0	FALSE	FALSE	FALSE	FALSE	FALSE	TRUE	FALSE	FALSE	FALSE	TRUE	134870												1231000			3198600	5582100
P04051_218	P04051	P04051	P04051	RPO31	DNA-directed RNA polymerase III subunit RPC1	1	CMDDLNPLK	0	0	0	0	0	0	0	0	0	0	0	0	0	1	0	FALSE	FALSE	FALSE	FALSE	FALSE	FALSE	FALSE	FALSE	FALSE	TRUE														919340
P04051_239	P04051	P04051	P04051	RPO31	DNA-directed RNA polymerase III subunit RPC1	1	SADCELLGIDATVPSGRPETYIWR	1	2	2	2	1	1	2	2	0	1	2	2	1	1	1	TRUE	TRUE	TRUE	TRUE	TRUE	TRUE	TRUE	TRUE	TRUE	TRUE	1997700	1853600	4787600	2861800	1074100	1375900	3118100	2990000		3769200	4296000	4084000	4432800	2368000	3128000	20680000	78841000
P04051_267	P04051	P04051	P04051	RPO31	DNA-directed RNA polymerase III subunit RPC1	1	YLPAPPVCIR	2	1	1	2	1	1	1	2	0	1	2	2	0	0	1	TRUE	TRUE	TRUE	TRUE	FALSE	TRUE	TRUE	TRUE	TRUE	TRUE	6354700	2895800	2485900	8497600	706370	2875400	1796500	3251400		2959700	5408400	3533700			3727500	47924000	33217000
P04051_503_505	P04051	P04051	P04051	RPO31	DNA-directed RNA polymerase III subunit RPC1	1	LNECVCTPYNADFDGDEMNLHVPQTEEAR	0	2	3	0	2	1	0	1	0	0	0	0	0	2	1	FALSE	FALSE	FALSE	FALSE	TRUE	FALSE	TRUE	FALSE	FALSE	TRUE					834380									6015300	1745800		31112000
P04051_738	P04051	P04051	P04051	RPO31	DNA-directed RNA polymerase III subunit RPC1	1	CDELITLFNK	2	1	2	2	2	2	1	2	2	2	2	2	2	2	3	TRUE	TRUE	TRUE	TRUE	TRUE	TRUE	TRUE	TRUE	TRUE	TRUE	20131600	3361500	6998100	9109600	5649500	6825300	2979700	5252900	20430.6	8441500	7233400	5533300	13995900	6737800	11385000	90817000	47146000
P04051_756	P04051	P04051	P04051	RPO31	DNA-directed RNA polymerase III subunit RPC1	1	GELETQPGCNEEQTLEAK	2	2	2	0	1	0	0	1	0	0	1	0	0	1	0	TRUE	FALSE	FALSE	FALSE	FALSE	TRUE	FALSE	FALSE	TRUE	TRUE	972610	331920	1708180								334010			410440		16802300	7901600
P04051_781_797	P04051	P04051	P04051	RPO31	DNA-directed RNA polymerase III subunit RPC1	1	VREEVGDVCINELDNWNAPLIMATCGSK	0	0	1	0	0	0	0	1	0	0	0	0	0	0	0	FALSE	FALSE	FALSE	FALSE	FALSE	FALSE	FALSE	FALSE	FALSE	FALSE
P04051_898	P04051	P04051	P04051	RPO31	DNA-directed RNA polymerase III subunit RPC1	1	SLEDLSCQYDNTVR	2	2	2	0	2	2	2	2	1	2	2	1	1	2	2	TRUE	TRUE	FALSE	TRUE	TRUE	TRUE	TRUE	TRUE	TRUE	TRUE	3099900	1308110	2757600		1081300	181820	686090			627800	1957260	537540	1883200	2298200	1592090	26211000	21266500
P04051_982	P04051	P04051	P04051	RPO31	DNA-directed RNA polymerase III subunit RPC1	1	YDNSGCLVK	0	0	0	0	0	0	0	0	0	1	2	0	0	0	0	FALSE	FALSE	FALSE	TRUE	FALSE	FALSE	FALSE	FALSE	TRUE	FALSE										2873700	5746500
P04076_266	P04076	P04076	P04076	ARG4	Argininosuccinate lyase	1	FAEDLIIYCTAEFGFIQLSDAYSTGSSLMPQK	0	0	0	0	0	0	0	0	0	1	0	1	0	0	0	FALSE	FALSE	FALSE	FALSE	FALSE	FALSE	FALSE	FALSE	TRUE	FALSE										19300
P04076_337	P04076	P04076	P04076	ARG4	Argininosuccinate lyase	2	DMQEDKEPLFDCLTTVEHSMLIATGVISTLTVNK;EPLFDCLTTVEHSMLIATGVISTLTVNK	1	0	0	0	3	0	2	3	0	5	8	4	2	1	1	FALSE	TRUE	TRUE	TRUE	TRUE	TRUE	TRUE	TRUE	TRUE	TRUE	297030				404636		137490	296906		2865130	2365427	816140	3751150	442890	1972700	2702100
P04076_396	P04076	P04076	P04076	ARG4	Argininosuccinate lyase	1	ETHHISGECVATAER	5	5	6	9	12	7	12	14	8	14	15	10	14	10	16	TRUE	TRUE	TRUE	TRUE	TRUE	TRUE	TRUE	TRUE	TRUE	TRUE	2871980	2199219	1.07572e+07	231839710	86895420	2761436	196775080	126367830	3.45562e+06	279100890	306379341	57447160	837022927	37569415	715072631	36985004	54221217
P04147_368	P04147	P04147	P04147	PAB1	Polyadenylate-binding protein, cytoplasmic and nuclear	1	GFGFVCFSTPEEATK	3	3	3	2	1	3	0	1	1	1	2	1	1	0	1	TRUE	TRUE	TRUE	TRUE	TRUE	TRUE	TRUE	TRUE	TRUE	TRUE	43690000	21565590	36563200	286560000	3347300	119073700		3463700	41911	30515000	16920000	7912000	29231000		39651000	380248500	255936000
P04161_146_157	P04161	P04161	P04161	ADE8	Phosphoribosylglycinamide formyltransferase	1	CQDENKPLTAGCMVHYVIEEVDKGEPLVVK	1	1	0	1	0	1	1	2	0	1	1	0	3	0	1	TRUE	TRUE	TRUE	TRUE	TRUE	TRUE	TRUE	TRUE	TRUE	TRUE	844620	4004900		3550800		1528200	5595300	7711000		4953600	3438400		28802800		30960000	16943000	17500000
P04161_59	P04161	P04161	P04161	ADE8	Phosphoribosylglycinamide formyltransferase	1	VCSLYPYTK	0	1	1	2	2	1	2	2	2	2	2	2	2	2	2	TRUE	TRUE	TRUE	TRUE	TRUE	TRUE	TRUE	TRUE	TRUE	TRUE		1455600	7626900	33798000	9680900	3653300	19848100	12443900	20716.6	32274000	21617700	8894850	44373000	10114900	43173000		12119000
P04173_287	P04173	P04173	P04173	LEU2	3-isopropylmalate dehydrogenase	1	NTAFGLYEPCHGSAPDLPK	6	6	5	2	4	2	2	2	2	1	2	2	2	2	2	TRUE	TRUE	TRUE	TRUE	TRUE	TRUE	TRUE	TRUE	TRUE	TRUE	277703600	192404540	369877700	20784600	10645620	16861600	11724100	10025000	53106	8116700	22790300	12494300	25757000	17869100	14612200	7270246000	6968520000
P04385_129	P04385	P04385	P04385	GAL1	Galactokinase	1	CGLHVAHSFLK	1	0	0	0	1	0	0	0	0	0	0	0	0	0	0	FALSE	FALSE	FALSE	FALSE	FALSE	FALSE	TRUE	FALSE	FALSE	FALSE					2010600											3066200
P04385_437	P04385	P04385	P04385	GAL1	Galactokinase	1	QFGALMNESQASCDK	0	0	1	0	0	0	0	0	0	0	0	0	0	0	0	FALSE	FALSE	FALSE	FALSE	FALSE	TRUE	FALSE	FALSE	FALSE	FALSE			541060
P04385_443_445	P04385	P04385	P04385	GAL1	Galactokinase	1	LYECSCPEIDK	2	1	0	0	2	0	2	2	0	2	2	0	2	2	0	TRUE	FALSE	TRUE	TRUE	TRUE	TRUE	FALSE	TRUE	TRUE	TRUE	1347470	246240					6516600			5156100	489930		743680			19892300	6146200
P04385_64_79	P04385	P04385	P04385	GAL1	Galactokinase	1	VNLIGEHIDYCDFSVLPLAIDFDMLCAVK	1	0	0	0	0	0	0	0	0	0	0	0	2	0	0	FALSE	FALSE	FALSE	FALSE	TRUE	TRUE	FALSE	FALSE	FALSE	TRUE	1525600												304358			78637000
P04387_277	P04387	P04387	P04387	GAL80	Galactose/lactose metabolism regulatory protein GAL80	1	TVPDHLLFQGTLLNGNVPVSCSFK	0	2	1	2	1	2	2	2	0	1	2	2	1	1	0	TRUE	TRUE	TRUE	TRUE	TRUE	TRUE	TRUE	TRUE	TRUE	TRUE		318564	226810	1207410	416020	563240	1442570	280765			915960	1086790	727290	1457200			15332500
P04397_275	P04397	P04397	P04397	GAL10	Bifunctional protein GAL10;UDP-glucose 4-epimerase;Aldose 1-epimerase	1	GHIAALQYLEAYNENEGLCR	2	0	0	0	0	0	0	2	0	0	1	0	0	0	0	TRUE	FALSE	TRUE	FALSE	FALSE	TRUE	FALSE	TRUE	TRUE	FALSE	24568000							13856500			4421600					186138000
P04397_600_601	P04397	P04397	P04397	GAL10	Bifunctional protein GAL10;UDP-glucose 4-epimerase;Aldose 1-epimerase	1	NPQFDCCFVVDENAKPSQINTLNNELTLIVK	0	0	0	0	0	0	0	0	2	0	0	0	0	0	0	FALSE	FALSE	TRUE	FALSE	FALSE	FALSE	FALSE	TRUE	FALSE	FALSE									131042
P04710_262	P04710	P04710	P04710	AAC1	ADP,ATP carrier protein 1	1	YDGALDCLR	0	0	0	2	2	1	2	2	2	2	2	2	2	2	2	FALSE	TRUE	TRUE	TRUE	TRUE	FALSE	TRUE	TRUE	TRUE	TRUE				23988000	14028400	3289600	36364000	23333000	29653.8	40996000	27512000	20182700	113363000	14706300	44663000
P04710_279	P04710	P04710	P04710	AAC1	ADP,ATP carrier protein 1	1	GCGANIFR	0	0	0	0	1	0	2	0	0	1	2	0	1	1	2	FALSE	FALSE	TRUE	TRUE	TRUE	FALSE	TRUE	TRUE	TRUE	TRUE					3564300		14979300			22438000	18270800		27582000	223300	33825300
P04710_63	P04710	P04710	P04710	AAC1	ADP,ATP carrier protein 1	1	GILDCFK	1	0	0	2	2	1	2	2	2	2	2	2	2	2	2	FALSE	TRUE	TRUE	TRUE	TRUE	FALSE	TRUE	TRUE	TRUE	TRUE				23762000	13520200	5234200	33346000	25438000	39026	71481000	29215000	41953000	195091000	46949000	63993000	10840000
P04786_273	P04786	P04786	P04786	TOP1	DNA topoisomerase 1	2	FCELDGR;EKFEEDYKFCELDGR	0	0	1	0	1	0	0	0	0	0	1	0	0	0	0	FALSE	FALSE	FALSE	FALSE	FALSE	TRUE	TRUE	FALSE	TRUE	FALSE			2278500		369900						2286500
P04786_435_436	P04786	P04786	P04786	TOP1	DNA topoisomerase 1	1	SEDEADTVGCCSLR	1	0	0	0	0	0	0	0	0	0	0	0	0	0	0	FALSE	FALSE	FALSE	FALSE	FALSE	TRUE	FALSE	FALSE	FALSE	FALSE	1137900															3523100
P04786_556	P04786	P04786	P04786	TOP1	DNA topoisomerase 1	1	TVAILCNHQR	0	0	0	3	2	0	3	2	0	2	3	0	0	0	3	FALSE	TRUE	TRUE	TRUE	TRUE	FALSE	TRUE	TRUE	TRUE	TRUE				7491300	1727030		5792380	2099700		10659100	12049740				5427740
P04786_737	P04786	P04786	P04786	TOP1	DNA topoisomerase 1	1	LSVVFCK	0	0	1	2	2	0	2	2	2	1	2	1	1	2	1	FALSE	TRUE	TRUE	TRUE	TRUE	TRUE	TRUE	TRUE	TRUE	TRUE			5806300	13816700	5234600		7580900	3675300	6810	4321300	8211000	1947200	7032100	2175810	5150700
P04801_268	P04801	P04801	P04801	THS1	Threonine--tRNA ligase, cytoplasmic	1	LIDLCVGPHIPHTGR	5	4	8	7	3	4	4	4	4	5	3	4	2	1	4	TRUE	TRUE	TRUE	TRUE	TRUE	TRUE	TRUE	TRUE	TRUE	TRUE	999860000	682899000	1730337800	1767682600	830394000	828421000	673738000	558213000	510782	1340718400	392115000	626292000	483571000	89772000	892694000	5241425100	6154870000
P04801_290	P04801	P04801	P04801	THS1	Threonine--tRNA ligase, cytoplasmic	1	NSSCYFLGDATNDSLQR	4	4	3	2	2	2	2	2	2	2	2	2	2	3	2	TRUE	TRUE	TRUE	TRUE	TRUE	TRUE	TRUE	TRUE	TRUE	TRUE	47893000	16754510	36378100	27570000	11314600	24539000	17318900	12250900	65150	37169000	29453000	20050300	80204000	47601200	36476200	441947000	301235500
P04801_350	P04801	P04801	P04801	THS1	Threonine--tRNA ligase, cytoplasmic	1	EQELFLFNEMSPGSCFWLPHGTR	1	2	2	1	4	2	0	5	0	6	6	2	2	2	0	TRUE	TRUE	TRUE	TRUE	TRUE	TRUE	TRUE	TRUE	TRUE	TRUE	7421200	11898100	38853000	3159800	15583590	19772800		13826900		84332900	44272700	26447000	16213800	14539600		38189000	203506000
P04801_420_424	P04801	P04801	P04801	THS1	Threonine--tRNA ligase, cytoplasmic	2	PMNCPGHCLMFK;ETFGLKPMNCPGHCLMFK	2	5	9	5	2	2	5	1	1	2	0	0	1	1	2	TRUE	TRUE	TRUE	TRUE	TRUE	TRUE	TRUE	TRUE	TRUE	TRUE	13672100	37911800	81069180	59118100	32879000	11182100	33035400	25513000	10698	25307300			8620300	4616100	52444000	40014000	70759000
P04801_565	P04801	P04801	P04801	THS1	Threonine--tRNA ligase, cytoplasmic	1	WHQCATIQLDFQLPNR	2	4	2	2	2	4	1	2	2	2	1	2	2	2	2	TRUE	TRUE	TRUE	TRUE	TRUE	TRUE	TRUE	TRUE	TRUE	TRUE	37545000	44147000	54431000	54616000	16491400	42394800	5150800	10165200	72370	20550600	6408400	10842700	28665000	16334700	24087000	310300000	810780200
P04802_255	P04802	P04802	P04802	DPS1	Aspartate--tRNA ligase, cytoplasmic	1	IQAGVCELFR	2	2	2	2	2	2	2	2	2	2	2	2	2	2	2	TRUE	TRUE	TRUE	TRUE	TRUE	TRUE	TRUE	TRUE	TRUE	TRUE	130817000	92744000	324340000	500940000	137754000	186819000	278220000	184255000	540810	353220000	204655000	353110000	652370000	129357000	330300000	1682130000	1994920000
P04802_512_519	P04802	P04802	P04802	DPS1	Aspartate--tRNA ligase, cytoplasmic	2	AHGLSPEDPGLKDYCDGFSYGCPPHAGGGIGLER;DYCDGFSYGCPPHAGGGIGLER	10	12	13	12	13	11	16	12	7	8	9	13	15	13	15	TRUE	TRUE	TRUE	TRUE	TRUE	TRUE	TRUE	TRUE	TRUE	TRUE	724341200	656476900	1058948500	1870411600	714953330	954164600	1423806500	965066200	3151627	2431146000	1721640700	1625906000	4054380600	2519987100	3069051700	2659797000	4224870000
P04803_46	P04803	P04803	P04803	MSW1	Tryptophan--tRNA ligase, mitochondrial	1	LNSEALHSNATVFSMIQPTGCFHLGNYLGATR	0	0	1	0	0	1	0	2	0	2	1	0	0	0	0	FALSE	FALSE	TRUE	TRUE	FALSE	TRUE	TRUE	TRUE	TRUE	FALSE			2614100			5350100		5030900		5810900	1360300
P04803_63	P04803	P04803	P04803	MSW1	Tryptophan--tRNA ligase, mitochondrial	1	VWTDLCELK	1	0	0	1	1	0	0	1	0	2	2	1	1	2	0	FALSE	TRUE	FALSE	TRUE	TRUE	TRUE	TRUE	TRUE	TRUE	TRUE	694110			3303400	3048800			2327400		7930600	7242500	3950400	5182400	4920100		12583000
P04806_268	P04806	P04806	P04806	HXK1	Hexokinase-1	1	LADDIPSNSPMAINCEYGSFDNEHLVLPR	4	3	4	4	7	10	4	10	6	8	9	8	6	4	6	TRUE	TRUE	TRUE	TRUE	TRUE	TRUE	TRUE	TRUE	TRUE	TRUE	38268400	16496600	28007000	126177500	83260700	150026300	116952500	107328700	470750	190860530	165976600	186460300	778828500	562684000	558888660	631656000	539470000
P04806_385	P04806	P04806	P04806	HXK1	Hexokinase-1	2	LCELIGTR;RLCELIGTR	5	3	4	14	11	6	13	13	8	10	11	6	10	7	11	TRUE	TRUE	TRUE	TRUE	TRUE	TRUE	TRUE	TRUE	TRUE	TRUE	13684440	11165500	47375230	2432936000	1117295000	107441070	804291700	702517100	488414	1404285400	476294100	352220000	975513300	75915730	665936300	58126140	87465600
P04806_398_404	P04806	P04806	P04806	HXK1	Hexokinase-1	1	LAVCGIAAICQK	2	2	2	2	2	2	2	2	2	2	3	2	1	0	1	TRUE	TRUE	TRUE	TRUE	TRUE	TRUE	TRUE	TRUE	TRUE	TRUE	7731100	8389800	13186400	384840000	149326000	36345000	99641000	59300000	334000	240130000	52123000	34926000	55995000		33605000	132560000	165265000
P04807_244	P04807	P04807	P04807	HXK2	Hexokinase-2	1	MGVIFGTGVNGAYYDVCSDIEK	3	2	2	4	4	2	4	3	0	0	4	2	0	0	0	TRUE	TRUE	TRUE	TRUE	FALSE	TRUE	TRUE	TRUE	TRUE	FALSE	3531220	1529740		1060520	947360	296270	1203700	359570			2194930					28880900	31355000
P04807_268	P04807	P04807	P04807	HXK2	Hexokinase-2	1	LSDDIPPSAPMAINCEYGSFDNEHVVLPR	4	7	7	4	6	6	4	7	4	4	4	4	3	3	4	TRUE	TRUE	TRUE	TRUE	TRUE	TRUE	TRUE	TRUE	TRUE	TRUE	102877000	66574300	58238900	59459400	29147700	50078840	39706300	26939100	746987	71248600	39878300	39621100	137368000	90040000	121361700	1389928000	1052310000
P04807_398_404	P04807	P04807	P04807	HXK2	Hexokinase-2	1	LSVCGIAAICQK	4	4	4	4	4	3	4	4	4	4	4	4	2	2	2	TRUE	TRUE	TRUE	TRUE	TRUE	TRUE	TRUE	TRUE	TRUE	TRUE	322360000	253104000	285866000	573150000	189783000	193866000	275011000	169942000	1777830	461020000	298345000	239923000	376420000	239940000	253240000	1230611000	1656488000
P04819-2_129	P04819-2	P04819	P04819-2;P04819	CDC9	DNA ligase 1	1	LVGEVEDALSSNNNDHYSSNIPYSEVCEVFNK	2	2	2	2	2	2	2	2	1	1	2	2	0	2	2	TRUE	TRUE	TRUE	TRUE	TRUE	TRUE	TRUE	TRUE	TRUE	TRUE	3517900	594996	765390	2478070	372370		1355190			729980	488390	568070		1936300	2500400	51179000	42192000
P04819-2_148	P04819-2	P04819	P04819-2;P04819	CDC9	DNA ligase 1	1	ICSDFFIK	2	0	2	2	2	1	2	1	0	1	0	2	1	1	1	TRUE	TRUE	TRUE	TRUE	TRUE	TRUE	TRUE	TRUE	TRUE	TRUE	26484000		26704000	80030000	28717000	9632700	27849000	11734000		21046000		23481000	16692000	3712100	8477400	54346000
P04819-2_336_348	P04819-2	P04819	P04819-2;P04819	CDC9	DNA ligase 1	1	DAFCQVPNYEIVINSCLEHGIMNLDK	3	2	2	3	2	2	3	2	0	2	2	1	0	0	0	TRUE	TRUE	TRUE	TRUE	FALSE	TRUE	TRUE	TRUE	TRUE	FALSE	2581000	49192	2047790	2173470	1562300	748850	990090	1038600		3676300	2735300	1780700				27591800	17191400
P04819-2_484_492	P04819-2	P04819	P04819-2;P04819	CDC9	DNA ligase 1	1	VCLFAFDILCYNDER	2	1	2	1	1	2	1	1	0	2	0	1	0	0	0	TRUE	TRUE	TRUE	TRUE	FALSE	TRUE	TRUE	TRUE	TRUE	FALSE	3359500	2553400	4857800	1484000	1193700	3016100	1153700	959930		2025350		1411600				11350900	6559200
P04819-2_547	P04819-2	P04819	P04819-2;P04819	CDC9	DNA ligase 1	1	FLDESVNHSCEGLMVK	2	2	2	1	4	2	2	2	1	2	3	2	2	0	1	TRUE	TRUE	TRUE	TRUE	TRUE	TRUE	TRUE	TRUE	TRUE	TRUE	8340790	9871700	26150500	12569000	6906660	9098800	18624900	7066300	11379	8140900	11443800	4978600	21627000		11350000	77670400	69707000
P04819-2_589	P04819-2	P04819	P04819-2;P04819	CDC9	DNA ligase 1	1	DYLEGVGDSLDLCVLGAYYGR	0	0	2	0	0	2	0	0	0	0	0	0	0	0	0	TRUE	FALSE	FALSE	FALSE	FALSE	TRUE	TRUE	FALSE	FALSE	FALSE			630860			368950
P04821_1023	P04821	P04821	P04821	CDC25	Cell division control protein 25	1	YVEISNLACIIVDQLIEER	0	0	0	0	0	0	0	0	0	1	2	2	2	2	2	FALSE	FALSE	FALSE	TRUE	TRUE	FALSE	FALSE	FALSE	TRUE	TRUE										195330	94641	95454	349390	94194	62597
P04821_1329	P04821	P04821	P04821	CDC25	Cell division control protein 25	1	ITMFECLDR	0	0	0	0	1	0	0	0	0	0	0	1	0	0	0	FALSE	FALSE	FALSE	FALSE	FALSE	FALSE	TRUE	FALSE	TRUE	FALSE					950330							1815500
P04821_1339	P04821	P04821	P04821	CDC25	Cell division control protein 25	1	YCNMGGSPNITK	0	0	0	1	2	0	0	2	0	1	3	1	0	0	1	FALSE	TRUE	FALSE	TRUE	FALSE	FALSE	TRUE	FALSE	TRUE	TRUE				3381900	415430					355430	5647000	122410			12872000
P04821_1388	P04821	P04821	P04821	CDC25	Cell division control protein 25	1	LTQYFVTVAQHCK	1	1	0	1	0	2	1	0	0	1	1	0	0	0	1	TRUE	TRUE	FALSE	TRUE	FALSE	TRUE	TRUE	TRUE	TRUE	TRUE	6809100	10012000		19452000		21665000	6237800			13231000	15101000				14539000	61133000	78166000
P04821_504	P04821	P04821	P04821	CDC25	Cell division control protein 25	1	YFDLISDSIVFTQLGCR	0	0	0	0	0	2	0	1	0	0	0	1	0	0	0	FALSE	TRUE	FALSE	FALSE	FALSE	FALSE	TRUE	TRUE	TRUE	FALSE						1009980		394850				425210
P04821_566	P04821	P04821	P04821	CDC25	Cell division control protein 25	2	MDTMNDKDNDNQENNCSR;KMDTMNDKDNDNQENNCSR	0	0	0	0	0	0	0	0	0	2	2	0	0	0	0	FALSE	FALSE	FALSE	TRUE	FALSE	FALSE	FALSE	FALSE	TRUE	FALSE										1112200	2838100
P04840_130	P04840	P04840	P04840	POR1	Mitochondrial outer membrane protein porin 1	1	GAFDLCLK	2	2	2	4	4	3	6	8	2	7	12	8	3	6	2	TRUE	TRUE	TRUE	TRUE	TRUE	TRUE	TRUE	TRUE	TRUE	TRUE	434820000	193988000	412946000	2066509100	1016121900	899042400	1562750200	1036329560	2810400	3616147500	3456818800	1633884990	16886200	2550065400	5830400000	5762800000	5179800000
P04840_210	P04840	P04840	P04840	POR1	Mitochondrial outer membrane protein porin 1	2	ATMNCK;ATMNCKLPNSNVNIEFATR	0	0	0	0	0	1	1	0	0	1	0	0	0	0	0	FALSE	FALSE	FALSE	FALSE	FALSE	FALSE	TRUE	TRUE	TRUE	FALSE						10705	5874200			8736.4
P05030_221	P05030	P05030	P05030	PMA1	Plasma membrane ATPase 1	2	IVTEDCFLQIDQSAITGESLAVDKHYGDQTFSSSTVK;IVTEDCFLQIDQSAITGESLAVDK	9	6	6	7	7	6	9	6	7	7	5	6	6	7	10	TRUE	TRUE	TRUE	TRUE	TRUE	TRUE	TRUE	TRUE	TRUE	TRUE	46825770	10765310	25156510	30704150	16652791	29114500	53294930	20898826	267113	75017280	52251290	31906980	212254400	166644480	116006650	786873500	234731000
P05030_376	P05030	P05030	P05030;P19657	PMA1;PMA2	Plasma membrane ATPase 1;Plasma membrane ATPase 2	3	LSAIESLAGVEILCSDK;QAIVQKLSAIESLAGVEILCSDK;LSAIESLAGVEILCSDKTGTLTK	14	12	11	14	13	14	18	15	15	15	27	21	15	19	18	TRUE	TRUE	TRUE	TRUE	TRUE	TRUE	TRUE	TRUE	TRUE	TRUE	427867820	175279230	354546200	428458600	222319380	333169500	431751490	232453210	1.68588e+06	668833410	5.80912e+08	4.34124e+08	2872969690	2142897870	992040836	5397186100	4212968600
P05030_409	P05030	P05030	P05030;P19657	PMA1;PMA2	Plasma membrane ATPase 1;Plasma membrane ATPase 2	1	LSLHEPYTVEGVSPDDLMLTACLAASR	21	19	22	25	17	27	27	25	8	36	37	27	26	24	30	TRUE	TRUE	TRUE	TRUE	TRUE	TRUE	TRUE	TRUE	TRUE	TRUE	680904280	647798470	1198342600	928921790	505576530	1196051070	4.55816e+08	618536556	3134780	1778861685	1302384191	1.07294e+09	10453104000	2650078940	621703096	10712129000	16245309400
P05030_532	P05030	P05030	P05030;P19657	PMA1;PMA2	Plasma membrane ATPase 1;Plasma membrane ATPase 2	4	GEGHWEILGVMPCMDPPR;GEGHWEILGVMPCMDPPRDDTAQTVSEAR;RGEGHWEILGVMPCMDPPRDDTAQTVSEAR;RGEGHWEILGVMPCMDPPR	1	15	7	9	13	10	5	37	1	37	50	28	10	12	4	TRUE	TRUE	TRUE	TRUE	TRUE	TRUE	TRUE	TRUE	TRUE	TRUE	2379600	29316490	11796180	74673620	71242244	28504940	20162400	247626526	21799	762708650	604946760	261238500	163384600	149069000	22534100	10739000	397440400
P05066_225	P05066	P05066	P05066	PHR1	Deoxyribodipyrimidine photo-lyase, mitochondrial	1	YYHDSCIVAPGLITTDR	2	2	2	2	2	2	2	2	0	2	2	2	1	2	2	TRUE	TRUE	TRUE	TRUE	TRUE	TRUE	TRUE	TRUE	TRUE	TRUE	6278600	5797300	8687600	18078000	11050000	18579100	11486900	8856500		18838200	13545700	12663600	10454000	6085800	10997900	31190000	38273000
P05066_265	P05066	P05066	P05066	PHR1	Deoxyribodipyrimidine photo-lyase, mitochondrial	1	STSEICHLHIIEPLK	1	0	1	0	0	0	0	0	0	1	0	0	1	2	2	TRUE	FALSE	FALSE	FALSE	TRUE	TRUE	FALSE	FALSE	TRUE	TRUE	290510		2851500							4534000			5551700	2583100	8870300	5348900
P05066_427	P05066	P05066	P05066	PHR1	Deoxyribodipyrimidine photo-lyase, mitochondrial	1	WCTGNTGIPIVDAIMR	0	0	0	0	1	0	0	2	0	2	2	2	0	0	0	FALSE	FALSE	TRUE	TRUE	FALSE	FALSE	TRUE	TRUE	TRUE	FALSE					728130			2600300		3183400	2358100	1839580
P05085_455	P05085	P05085	P05085	ARG81	Arginine metabolism regulation protein II	1	NALLNALLAVSCFHLQSK	1	1	0	0	0	0	0	2	0	2	2	0	0	0	0	TRUE	FALSE	TRUE	TRUE	FALSE	TRUE	FALSE	TRUE	TRUE	FALSE	761900	393470						1446840		690570	924710					4348900	5592500
P05085_48	P05085	P05085	P05085	ARG81	Arginine metabolism regulation protein II	1	SNLPCGGYDIK	1	0	1	1	2	0	1	1	0	1	0	2	2	0	0	TRUE	TRUE	TRUE	TRUE	TRUE	TRUE	TRUE	TRUE	TRUE	TRUE	1022200		374940		1781660		1377700	1543600		1039500		2414810	5399400			4463700
P05085_777	P05085	P05085	P05085	ARG81	Arginine metabolism regulation protein II	1	SLNCQFLQNYVAK	0	0	0	0	0	0	0	0	0	0	0	1	0	0	0	FALSE	FALSE	FALSE	FALSE	FALSE	FALSE	FALSE	FALSE	TRUE	FALSE												1451800
P05150_114	P05150	P05150	P05150	ARG3	Ornithine carbamoyltransferase	1	VVSSMVSCIFAR	7	6	6	6	9	8	10	13	8	13	12	12	9	12	13	TRUE	TRUE	TRUE	TRUE	TRUE	TRUE	TRUE	TRUE	TRUE	TRUE	112787400	30662800	55816800	203279000	138331630	213888000	2.57968e+08	216518720	405793	554563310	241582900	362408700	702235380	184352087	463487010	453411000	428336000
P05150_129	P05150	P05150	P05150	ARG3	Ornithine carbamoyltransferase	2	VNKHEDILAFCK;HEDILAFCK	10	7	8	10	9	9	11	10	8	9	9	12	10	9	11	TRUE	TRUE	TRUE	TRUE	TRUE	TRUE	TRUE	TRUE	TRUE	TRUE	45978710	18074280	56827700	410114400	137186200	106238430	357512490	267334293	317228	580281000	260954000	326068440	989522900	119063970	480164680	1196339100	991679400
P05150_141	P05150	P05150	P05150	ARG3	Ornithine carbamoyltransferase	1	DSSVPIINSLCDK	1	0	1	2	2	2	2	2	2	2	2	3	2	2	2	TRUE	TRUE	TRUE	TRUE	TRUE	TRUE	TRUE	TRUE	TRUE	TRUE	4826300		2927900	15494600	7706500	11240800	22670900	13246000	66459	19813900	13646300	23535830	73982000	23651000	22060000	51601000
P05150_191_194	P05150	P05150	P05150	ARG3	Ornithine carbamoyltransferase	1	MAWIGDANNVINDMCIACLK	0	0	4	0	9	1	2	18	0	13	18	13	8	14	4	TRUE	TRUE	TRUE	TRUE	TRUE	TRUE	TRUE	TRUE	TRUE	TRUE			6921400		29237270	3101800	17716100	102449050		218410700	131199290	102525800	78483600	113374900	20703300
P05150_289	P05150	P05150	P05150	ARG3	Ornithine carbamoyltransferase	1	FMHCLPR	0	2	2	2	6	3	6	7	4	9	8	8	6	5	6	TRUE	TRUE	TRUE	TRUE	TRUE	TRUE	TRUE	TRUE	TRUE	TRUE		456763	3246582	39371000	45454200	1848191	69420220	141371200	253680	474453160	234738420	23260800	310072600	18086389	154516000		5995970
P05373_175	P05373	P05373	P05373	HEM2	Delta-aminolevulinic acid dehydratase	1	AGAHCVAPSDMIDGR	4	5	3	5	10	5	5	9	4	7	9	9	6	7	5	TRUE	TRUE	TRUE	TRUE	TRUE	TRUE	TRUE	TRUE	TRUE	TRUE	3574560	5549460	9827940	16016400	40319070	5910470	15480200	38774370	92593	43282320	70516500	31928420	82712900	27893350	36677300	16974430	98713000
P05373_234	P05373	P05373	P05373	HEM2	Delta-aminolevulinic acid dehydratase	2	KCYQLPPAGR;CYQLPPAGR	1	1	1	4	4	1	4	4	2	3	2	2	2	2	5	TRUE	TRUE	TRUE	TRUE	TRUE	TRUE	TRUE	TRUE	TRUE	TRUE	1056100	664930	13737000	26610010	52299390	2328800	14297630	30820640	23862.2	22409900	28855000	5074180	32048000	8114180	33916400	4045400	3937800
P05373_285	P05373	P05373	P05373	HEM2	Delta-aminolevulinic acid dehydratase	1	DLPICAYHVSGEYAMLHAAAEK	6	6	7	6	5	7	4	9	2	9	8	10	6	8	4	TRUE	TRUE	TRUE	TRUE	TRUE	TRUE	TRUE	TRUE	TRUE	TRUE	29248200	20832900	37037300	43124300	15885600	59274500	30606000	39591455	26755.7	199381700	77277100	75910100	95805600	55843000	103386000	217352000	210593000
P05374_158	P05374	P05374	P05374	CHO2	Phosphatidylethanolamine N-methyltransferase	2	KFCQYEIR;FCQYEIR	1	2	4	6	6	1	4	5	1	2	4	1	2	3	2	TRUE	TRUE	TRUE	TRUE	TRUE	TRUE	TRUE	TRUE	TRUE	TRUE	86285	874200	8025177	51326500	22489000	118880	10573600	8539300	21146	9160400	10290500	1232500	7985200	1227925	6298000	1046800	19825300
P05374_655	P05374	P05374	P05374	CHO2	Phosphatidylethanolamine N-methyltransferase	1	LSPYCELK	0	0	1	2	2	0	2	2	0	1	2	0	2	1	1	FALSE	TRUE	TRUE	TRUE	TRUE	TRUE	TRUE	TRUE	TRUE	TRUE			3817800	18903500	8657400		10566800	2763220		8542500	10046300		11275800	1774600	5297600
P05375_61	P05375	P05375	P05375	OPI3	Phosphatidyl-N-methylethanolamine N-methyltransferase	2	GCYMLAATIFSLGIVR;KGCYMLAATIFSLGIVR	4	2	0	2	0	0	0	0	2	0	0	0	0	0	1	TRUE	TRUE	FALSE	FALSE	FALSE	TRUE	TRUE	TRUE	FALSE	TRUE	12383200	3799700		5543700					12249						1422100	52209600	10195200
P05375_89	P05375	P05375	P05375	OPI3	Phosphatidyl-N-methylethanolamine N-methyltransferase	1	EQPTCSLITGENWTK	2	2	2	2	2	2	2	2	0	2	2	2	2	2	2	TRUE	TRUE	TRUE	TRUE	TRUE	TRUE	TRUE	TRUE	TRUE	TRUE	10602700	7802400	16918500	15213500	8072800	11489700	7673600	3918100		9815600	9066600	8392800	18777500	6993500	6779400	79645000	112294000
P05453_423	P05453	P05453	P05453	SUP35	Eukaryotic peptide chain release factor GTP-binding subunit	2	YDQCVSNVSNFLR;ERYDQCVSNVSNFLR	2	2	2	2	2	3	2	2	2	2	2	2	2	2	2	TRUE	TRUE	TRUE	TRUE	TRUE	TRUE	TRUE	TRUE	TRUE	TRUE	61165000	30331000	55105000	60369000	22510000	39724600	33810000	21662200	68846	61849000	36151000	34528000	104482000	49859000	76326000	452960000	449050000
P05453_464	P05453	P05453	P05453	SUP35	Eukaryotic peptide chain release factor GTP-binding subunit	1	ECPWYTGPTLLEYLDTMNHVDR	0	4	2	3	1	2	0	2	0	3	3	3	0	1	0	TRUE	TRUE	TRUE	TRUE	FALSE	TRUE	TRUE	TRUE	TRUE	TRUE		3034320	3182600	1606050	614280	1214320		3477300		24376500	11508400	8173000		2381700			64297900
P05453_547	P05453	P05453	P05453	SUP35	Eukaryotic peptide chain release factor GTP-binding subunit	1	TAVEIQNIYNETENEVDMAMCGEQVK	0	0	2	0	0	0	0	1	0	0	0	0	0	0	0	TRUE	FALSE	FALSE	FALSE	FALSE	TRUE	FALSE	TRUE	FALSE	FALSE			489671					110620
P05694_571	P05694	P05694	P05694	MET6	5-methyltetrahydropteroyltriglutamate--homocysteine methyltransferase	1	GMLTGPITCLR	9	10	13	14	15	13	9	15	6	10	9	13	10	10	5	TRUE	TRUE	TRUE	TRUE	TRUE	TRUE	TRUE	TRUE	TRUE	TRUE	537615010	1131602700	2068033300	1669807880	655413400	835554090	916870950	888705600	767101	1453403300	943514600	969080200	1804068300	640563580	1357645000	5505134600	7555849900
P05694_657	P05694	P05694	P05694	MET6	5-methyltetrahydropteroyltriglutamate--homocysteine methyltransferase	1	TQIHSHFCYSDLDPNHIK	11	14	12	6	8	15	7	5	4	10	7	13	9	6	7	TRUE	TRUE	TRUE	TRUE	TRUE	TRUE	TRUE	TRUE	TRUE	TRUE	1265392068	239419888	55435707	129812801	75766446	59336951	1393983198	1027010000	3143891	3585536452	2686636000	1605352892	5625327700	2071925000	7804503100	15487750710	5443078500
P05694_737	P05694	P05694	P05694	MET6	5-methyltetrahydropteroyltriglutamate--homocysteine methyltransferase	1	FWVNPDCGLK	2	2	5	5	3	4	4	4	2	4	2	2	2	3	3	TRUE	TRUE	TRUE	TRUE	TRUE	TRUE	TRUE	TRUE	TRUE	TRUE	199999000	191820000	458294500	1278763200	425238600	544876100	459094820	438888530	45037	1418104604	1085500000	788760000	1539990000	631838400	768097500	2108210000	3878400000
P05748_152	P05748	P05748	P05748	RPL15A	60S ribosomal protein L15-A	1	YNWICDPVHK	5	6	8	5	6	5	4	4	0	5	4	7	6	5	6	TRUE	TRUE	TRUE	TRUE	TRUE	TRUE	TRUE	TRUE	TRUE	TRUE	37391600	285790200	1045659800	844500000	512773560	301907900	185623500	550387700		1878388300	1090613000	866061780	445161500	150416230	109171100	479849600	8305272300
P05750_134	P05750	P05750	P05750	RPS3	40S ribosomal protein S3	1	GCEVVVSGK	1	1	1	0	0	1	1	0	0	1	2	0	1	0	1	TRUE	FALSE	FALSE	TRUE	TRUE	TRUE	TRUE	TRUE	TRUE	TRUE	671740	130930	253380			166250	765390			43113000	115305000		960510		4320500	1183900	688390
P05759_121_126	P05759	P05759	P05759	RPS31	Ubiquitin-40S ribosomal protein S31;Ubiquitin;40S ribosomal protein S31	2	RECSNPTCGAGVFLANHK;ECSNPTCGAGVFLANHK	23	27	24	16	14	18	9	15	10	12	12	11	13	10	13	TRUE	TRUE	TRUE	TRUE	TRUE	TRUE	TRUE	TRUE	TRUE	TRUE	3836586170	2129757534	3374829690	6477935000	2725762300	2001738480	2656202800	2365443700	6214669	7603660000	3862259200	2097097200	6016906600	1968901000	5067441700	16114924300	15874538400
P05759_141_144	P05759	P05759	P05759	RPS31	Ubiquitin-40S ribosomal protein S31;Ubiquitin;40S ribosomal protein S31	1	LYCGKCHSVYK	0	0	0	0	0	0	0	0	0	0	0	0	0	1	0	FALSE	FALSE	FALSE	FALSE	FALSE	FALSE	FALSE	FALSE	FALSE	TRUE														466290
P05759_144	P05759	P05759	P05759	RPS31	Ubiquitin-40S ribosomal protein S31;Ubiquitin;40S ribosomal protein S31	1	CHSVYK	2	2	1	2	2	1	2	2	0	2	2	2	2	2	2	TRUE	TRUE	TRUE	TRUE	TRUE	TRUE	TRUE	TRUE	TRUE	TRUE	579640	276330	173360	562780	253930	52728	239375	252593		731180	1134900	415530	924860	397780	704500	2652200	2676700
P05986_196	P05986	P05986	P05986;P06244	TPK3;TPK1	cAMP-dependent protein kinase type 3;cAMP-dependent protein kinase type 1	1	FYAAEVCLALEYLHSK	2	2	2	2	1	2	2	1	2	2	1	2	2	2	2	TRUE	TRUE	TRUE	TRUE	TRUE	TRUE	TRUE	TRUE	TRUE	TRUE	8095300	5432900	4106600	8000800	1285700	5072700	4272300	1957800	51744	6936600	1944500	5171300	12469100	5339000	5159800	69041000	46148000
P05986_244	P05986	P05986	P05986;P06244	TPK3;TPK1	cAMP-dependent protein kinase type 3;cAMP-dependent protein kinase type 1	1	YVPDVTYTLCGTPDYIAPEVVSTKPYNK	0	0	0	0	0	0	0	0	0	2	2	1	2	2	2	FALSE	FALSE	FALSE	TRUE	TRUE	FALSE	FALSE	FALSE	TRUE	TRUE										5312700	7733500	683690	20900100	18280700	14848700
P05986_42	P05986	P05986	P05986	TPK3	cAMP-dependent protein kinase type 3	1	TETTPDNVGQDIPVNAHSVHEECSSNTPVEINGR	2	1	1	0	0	0	0	0	0	0	0	0	0	0	0	TRUE	FALSE	FALSE	FALSE	FALSE	TRUE	FALSE	FALSE	FALSE	FALSE	1429340	1480300	548440													20857200	10684000
P05986_67	P05986	P05986	P05986	TPK3	cAMP-dependent protein kinase type 3	1	LKEEASAGICLVK	3	2	2	1	0	1	1	3	1	0	0	3	0	0	3	TRUE	FALSE	TRUE	TRUE	TRUE	TRUE	TRUE	TRUE	TRUE	TRUE	11558300		5480400			3023800	5482800	4389100	23258			14982180			37013000	142890300	10000600
P06102_756	P06102	P06102	P06102	NOT3	General negative regulator of transcription subunit 3	1	FFNEICEVGDYK	1	1	0	1	0	0	0	0	0	2	2	1	0	2	0	TRUE	FALSE	FALSE	TRUE	TRUE	TRUE	TRUE	FALSE	TRUE	TRUE	2523300	2023300		2081800						1803120	2132250	355660		3214100		24327000	29077000
P06103_131	P06103	P06103	P06103	PRT1	Eukaryotic translation initiation factor 3 subunit B	1	GFLFVECGSMNDAK	4	4	4	4	4	4	4	4	4	4	6	5	4	4	4	TRUE	TRUE	TRUE	TRUE	TRUE	TRUE	TRUE	TRUE	TRUE	TRUE	30957000	17039000	29725200	26894300	12963700	21136400	16015740	13565200	77298	24242300	18759800	18661450	42259200	21929300	28099200	288742000	270853000
P06103_451	P06103	P06103	P06103	PRT1	Eukaryotic translation initiation factor 3 subunit B	1	TVNLVQVSNVTLHWQNQAEFLCFNVER	2	0	2	0	0	2	0	0	0	0	0	1	0	0	0	TRUE	TRUE	FALSE	FALSE	FALSE	TRUE	TRUE	FALSE	TRUE	FALSE	3479100		4721670			2971300						634650				14471800
P06103_471	P06103	P06103	P06103	PRT1	Eukaryotic translation initiation factor 3 subunit B	1	TQFSNLQICR	4	2	3	3	2	2	2	2	2	4	2	3	2	2	2	TRUE	TRUE	TRUE	TRUE	TRUE	TRUE	TRUE	TRUE	TRUE	TRUE	79543964	26248000	73964500	41752600	28935000	24828500	28398000	23401000	92886	61585690	45110000	40156780	122988000	43811000	89121000	877285400	446470000
P06104_88	P06104	P06104	P06104	RAD6	Ubiquitin-conjugating enzyme E2 2	1	FLSEMFHPNVYANGEICLDILQNR	2	4	4	2	2	2	0	1	0	1	2	0	2	1	2	TRUE	TRUE	FALSE	TRUE	TRUE	TRUE	TRUE	TRUE	TRUE	TRUE	16430600	11264900	17024400	30025000	3536500	16528800		6771000		5974300	4803500		20151500	4221900	19033300	82633000	74101200
P06105_666	P06105	P06105	P06105	SCP160	Protein SCP160	2	EKFACQIDIPNEENNNASK;FACQIDIPNEENNNASK	6	2	3	4	2	2	2	2	2	3	2	2	2	2	2	TRUE	TRUE	TRUE	TRUE	TRUE	TRUE	TRUE	TRUE	TRUE	TRUE	15864210	6112300	12680000	13799490	6044500	6890500	4087500	2978100	15820.3	7100860	4178200	3510800	9294500	3901000	5403100	161163000	114410000
P06106_193	P06106	P06106	P06106	MET17	Protein MET17;O-acetylhomoserine sulfhydrylase;O-acetylserine sulfhydrylase	1	HGIPVVVDNTFGAGGYFCQPIK	6	5	7	20	16	32	26	28	22	22	42	27	15	20	26	TRUE	TRUE	TRUE	TRUE	TRUE	TRUE	TRUE	TRUE	TRUE	TRUE	217374400	191699500	224476800	706695603	295841945	4.60054e+08	666517689	4.05703e+08	2648811	1125865738	1052316070	555458564	2897725175	2590886910	1634189064	3145662100	4206799000
P06115_271	P06115	P06115	P06115	CTT1	Catalase T	1	FNCYVQTMTPEQATK	1	0	0	2	2	4	0	2	4	3	2	3	1	3	2	FALSE	TRUE	TRUE	TRUE	TRUE	TRUE	TRUE	TRUE	TRUE	TRUE	434600			17041400	5098200	8799100		7837900	68241	16662800	7886900	12630100	22084000	17529110	38118000	3736100
P06115_332	P06115	P06115	P06115	CTT1	Catalase T	1	FGTITLTENVDNYFQEIEQVAFSPTNTCIPGIK	0	0	0	0	0	0	0	0	0	0	0	1	0	1	0	FALSE	FALSE	FALSE	FALSE	FALSE	FALSE	FALSE	FALSE	TRUE	TRUE												223480		828400
P06115_376	P06115	P06115	P06115	CTT1	Catalase T	1	NLGCPYSK	0	0	0	0	0	0	0	0	0	1	3	0	1	0	2	FALSE	FALSE	FALSE	TRUE	TRUE	FALSE	FALSE	FALSE	TRUE	TRUE										107500000	202645300		1692200		60772960
P06115_390	P06115	P06115	P06115	CTT1	Catalase T	1	GDSQYTAEQCPFK	1	1	1	2	2	2	2	3	2	2	2	3	2	2	2	TRUE	TRUE	TRUE	TRUE	TRUE	TRUE	TRUE	TRUE	TRUE	TRUE	2184800	605580	4546100	85971000	39899000	23925000	98308000	72657150	422360	127233000	110140000	81731000	382590000	142958000	246810000	15592000	6945200
P06115_507_510	P06115	P06115	P06115	CTT1	Catalase T	2	LFVHNVVCHACK;KLFVHNVVCHACK	8	7	6	15	10	15	15	13	6	9	7	14	9	6	8	TRUE	TRUE	TRUE	TRUE	TRUE	TRUE	TRUE	TRUE	TRUE	TRUE	15898230	17461400	10841139	753914340	258157010	111690874	444094180	273568630	403279	573421120	483991200	251197109	474437690	84015770	397945300	57352320	93049590
P06115_539	P06115	P06115	P06115	CTT1	Catalase T	1	VIAECLGVPWEPVDLEGYAK	0	0	2	2	2	2	2	2	0	2	2	2	2	2	2	TRUE	TRUE	TRUE	TRUE	TRUE	TRUE	TRUE	TRUE	TRUE	TRUE			1046990	26072000	15873800	14058000	20781100	20592200		53783000	56137000	32243000	105147000	66953000	36145000
P06115_96	P06115	P06115	P06115	CTT1	Catalase T	1	CPGLVR	0	0	0	0	0	0	0	0	0	1	2	2	0	1	1	FALSE	FALSE	FALSE	TRUE	TRUE	FALSE	FALSE	FALSE	TRUE	TRUE										40043000	153637000	263933		40844	6327600
P06168_262	P06168	P06168	P06168	ILV5	Ketol-acid reductoisomerase, mitochondrial	1	GCLMGGIHGMFLAQYDVLR	12	19	33	15	30	21	12	47	16	59	77	70	26	13	27	TRUE	TRUE	TRUE	TRUE	TRUE	TRUE	TRUE	TRUE	TRUE	TRUE	695620600	727673330	710691473	878324100	356650430	572738170	526873427	520119374	5.99194e+06	1110642143	759401169	578351544	1551433860	903548490	1222270110	6554239900	9531334500
P06168_316	P06168	P06168	P06168	ILV5	Ketol-acid reductoisomerase, mitochondrial	1	YGMDYMYDACSTTAR	9	9	9	6	9	7	11	14	9	6	14	11	14	14	4	TRUE	TRUE	TRUE	TRUE	TRUE	TRUE	TRUE	TRUE	TRUE	TRUE	90678770	50175830	67406320	105119700	113462000	60266300	110470170	109816170	305431	74557700	163147020	69226000	434409520	244909070	84397800	777743200	762061700
P06169_152	P06169	P06169	P06169	PDC1	Pyruvate decarboxylase isozyme 1	1	MSANISETTAMITDIATAPAEIDRCIR	0	0	0	0	0	0	0	0	0	0	0	1	0	0	1	FALSE	FALSE	FALSE	FALSE	FALSE	FALSE	FALSE	FALSE	TRUE	TRUE												796520			1033900
P06169_221_222	P06169	P06169	P06169	PDC1	Pyruvate decarboxylase isozyme 1	4	DAKNPVILADACCSR;NPVILADACCSR;NPVILADACCSRHDVK;NPVILADACCSRHDVKAETK	15	16	19	16	13	15	11	9	11	14	9	11	13	13	14	TRUE	TRUE	TRUE	TRUE	TRUE	TRUE	TRUE	TRUE	TRUE	TRUE	2096705790	1780937907	2016494660	2280169300	2230571195	1769879730	3154734230	2166159800	6.09813e+06	4502824500	3828782200	1749833870	5005001500	2157262300	4984954800	13228234700	8235986000
P06169_69	P06169	P06169	P06169	PDC1	Pyruvate decarboxylase isozyme 1	1	GMSCIITTFGVGELSALNGIAGSYAEHVGVLHVVGVPSISAQAK	7	6	8	3	6	5	3	9	3	10	7	5	4	3	0	TRUE	TRUE	TRUE	TRUE	TRUE	TRUE	TRUE	TRUE	TRUE	TRUE	107237970	16386190	43416320	4341940	31190420	32726710	12175110	27088800	181686	68599553	42673646	18958350	10750680	18849600		745292600	260052800
P06174_143	P06174	P06174	P06174	HEM4	Uroporphyrinogen-III synthase	1	ACPPSELLFLVGEIR	2	2	2	2	2	2	2	2	1	2	2	2	2	2	2	TRUE	TRUE	TRUE	TRUE	TRUE	TRUE	TRUE	TRUE	TRUE	TRUE	7071600	5762300	7632800	9016900	3651800	7576500	6148100	3631700	7971.6	23180000	15909200	10122500	37241000	22351700	25722000	70279000	83847000
P06182_176	P06182	P06182	P06182	CYC3	Cytochrome c heme lyase	1	WMHLCGLLFPSHFSQELPFDR	1	0	0	1	0	0	2	1	0	3	3	0	2	0	2	FALSE	FALSE	TRUE	TRUE	TRUE	TRUE	TRUE	TRUE	TRUE	TRUE	1497700			6366100			3544300	412550		14429700	6648300		18602300		6094600	9371500
P06208-2_179_192	P06208-2	P06208	P06208-2;P06208;Q12166	LEU4;LEU9	2-isopropylmalate synthase;2-isopropylmalate synthase 2, mitochondrial	2	WSYEFSPECFSDTPGEFAVEICEAVKK;WSYEFSPECFSDTPGEFAVEICEAVK	0	2	2	4	4	6	5	3	2	6	3	3	2	3	5	TRUE	TRUE	TRUE	TRUE	TRUE	TRUE	TRUE	TRUE	TRUE	TRUE		1236970	1380800	960670	2129290	8988230	2930220	2620010	13223.9	13452800	2579490	4348780	34850000	47969000	13872100		23272000
P06208-2_241_246	P06208-2	P06208	P06208-2;P06208;Q12166	LEU4;LEU9	2-isopropylmalate synthase;2-isopropylmalate synthase 2, mitochondrial	2	VCISTHCHNDR;EKVCISTHCHNDR	8	6	8	18	14	10	16	16	6	18	19	10	17	8	14	TRUE	TRUE	TRUE	TRUE	TRUE	TRUE	TRUE	TRUE	TRUE	TRUE	3375550	1448368	19593800	289241827	151209926	21442194	244177749	96463145	5457347	775308199	1122610375	34254022	1187346300	380776356	591943469	16699074	10330095
P06208-2_252	P06208-2	P06208	P06208-2;P06208;Q12166	LEU4;LEU9	2-isopropylmalate synthase;2-isopropylmalate synthase 2, mitochondrial	1	GCGVAATELGMLAGADR	7	6	8	8	9	12	8	13	9	10	11	11	10	12	10	TRUE	TRUE	TRUE	TRUE	TRUE	TRUE	TRUE	TRUE	TRUE	TRUE	197739700	117215000	207288900	980362000	444813900	769343700	1125222000	814279800	2295309	2077675000	1300313430	1251348410	4171221100	2491497680	2558122700	820564300	766681000
P06208-2_252_271	P06208-2	P06208	P06208-2;P06208;Q12166	LEU4;LEU9	2-isopropylmalate synthase;2-isopropylmalate synthase 2, mitochondrial	1	GCGVAATELGMLAGADRVEGCLFGNGER	0	0	0	3	1	2	0	1	0	6	0	2	0	0	3	FALSE	TRUE	FALSE	TRUE	TRUE	FALSE	TRUE	TRUE	TRUE	TRUE				11025700	658090	3454100		1197900		34956100		3786300			22498100
P06208-2_271	P06208-2	P06208	P06208-2;P06208;Q12166	LEU4;LEU9	2-isopropylmalate synthase;2-isopropylmalate synthase 2, mitochondrial	1	VEGCLFGNGER	1	1	1	2	2	1	2	2	2	2	2	2	2	2	2	TRUE	TRUE	TRUE	TRUE	TRUE	TRUE	TRUE	TRUE	TRUE	TRUE	5160100	3921200	21848000	406190000	152773000	24389000	365040000	231580000	435450	428500000	415740000	109751700	1369020000	384277000	661980000	59289000	50012000
P06208-2_315	P06208-2	P06208	P06208-2;P06208	LEU4	2-isopropylmalate synthase	1	CNKIPVSQR	0	0	0	0	0	0	1	0	0	2	2	0	0	0	2	FALSE	FALSE	FALSE	TRUE	TRUE	FALSE	FALSE	TRUE	TRUE	TRUE							484010			8167100	2394900				6589600
P06208-2_333	P06208-2	P06208	P06208-2;P06208	LEU4	2-isopropylmalate synthase	2	APYGGDLVVCAFSGSHQDAIKK;APYGGDLVVCAFSGSHQDAIK	4	3	5	12	7	10	10	12	5	15	15	12	11	10	16	TRUE	TRUE	TRUE	TRUE	TRUE	TRUE	TRUE	TRUE	TRUE	TRUE	173293300	114243000	323414000	1004219100	230244650	736599300	437238650	324853000	649470	1887716900	641892042	636092700	2782863800	928969300	4662390000	1504036000	1611336000
P06208-2_99	P06208-2	P06208	P06208-2;P06208	LEU4	2-isopropylmalate synthase	1	YAVENAPDDVSIQCLVQSR	4	2	3	5	5	6	6	5	5	5	5	6	4	5	6	TRUE	TRUE	TRUE	TRUE	TRUE	TRUE	TRUE	TRUE	TRUE	TRUE	16934819	7697800	17090500	78973700	31069000	59136400	79341200	34839500	286531	57610600	60592700	139407900	348297000	208832300	151481600	254647800	191854000
P06242_25	P06242	P06242	P06242	KIN28	Serine/threonine-protein kinase KIN28	1	VGEGTYAVVYLGCQHSTGR	0	0	0	0	0	0	0	0	1	0	0	0	2	2	0	FALSE	FALSE	FALSE	FALSE	TRUE	FALSE	FALSE	TRUE	FALSE	TRUE									26375				16868800	9011600
P06242_268	P06242	P06242	P06242	KIN28	Serine/threonine-protein kinase KIN28	1	FIAASEYALDFMCGMLTMNPQK	0	0	1	0	2	0	0	2	0	2	0	1	0	0	0	FALSE	TRUE	FALSE	TRUE	FALSE	TRUE	TRUE	TRUE	TRUE	FALSE			283010		333880			372200		1608740		701330
P06242_284	P06242	P06242	P06242	KIN28	Serine/threonine-protein kinase KIN28	1	WTAVQCLESDYFK	2	2	0	2	2	1	2	2	2	2	2	2	2	2	2	TRUE	TRUE	TRUE	TRUE	TRUE	TRUE	TRUE	TRUE	TRUE	TRUE	4078700	3462300		6133300	3450800	4925900	4875600	6568200	22276.2	7237500	8172100	5747700	15489700	9629900	8815600	51119000	49983000
P06367_71	P06367	P06367	P06367;P39516	RPS14A;RPS14B	40S ribosomal protein S14-A;40S ribosomal protein S14-B	1	CKEVGITAVHVK	4	3	4	2	3	2	2	2	3	3	1	3	3	2	4	TRUE	TRUE	TRUE	TRUE	TRUE	TRUE	TRUE	TRUE	TRUE	TRUE	5619836	3570660	16644848	16269900	9334500	2031190	4829800	4776200	60877	19019920	3272900	571320	15462200	1332040	12669380	58426600	90845200
P06634_257	P06634	P06634	P06634	DED1	ATP-dependent RNA helicase DED1	1	ACVVYGGSPIGNQLR	2	2	2	2	2	2	2	2	2	2	2	2	2	2	2	TRUE	TRUE	TRUE	TRUE	TRUE	TRUE	TRUE	TRUE	TRUE	TRUE	34471000	15163100	42584000	41391000	8763700	17729600	15292400	8177200	20399	31247000	12026100	11175100	30139000	6499300	23659000	324900000	281720000
P06634_327	P06634	P06634	P06634	DED1	ATP-dependent RNA helicase DED1	1	HIVEDCDMTPVGER	9	11	11	6	6	8	4	5	5	6	5	7	8	7	8	TRUE	TRUE	TRUE	TRUE	TRUE	TRUE	TRUE	TRUE	TRUE	TRUE	11179440	13643940	40191490	34671880	13637620	7797300	12075100	9706350	26541.9	30950360	15710400	14594780	39183200	7919570	31766070	185677300	349390900
P06700_513	P06700	P06700	P06700	SIR2	NAD-dependent histone deacetylase SIR2	1	HAEFDLSLLGYCDDIAAMVAQK	2	2	2	0	2	2	0	2	1	1	0	2	0	1	0	TRUE	TRUE	TRUE	TRUE	FALSE	TRUE	TRUE	TRUE	TRUE	TRUE	2788800	2744500	3255000		1549620	2011100		968560	2628	1408000		1670910		1693700		11844800	10624600
P06701_638	P06701	P06701	P06701	SIR3	Regulatory protein SIR3	1	ENLCGDISLEALNFYITNVPK	2	0	2	2	2	2	2	2	0	1	1	2	2	0	1	TRUE	TRUE	TRUE	TRUE	TRUE	TRUE	TRUE	TRUE	TRUE	TRUE	284909		495570	527270	264679	867380	480420	457980		596970	433730	294740	4448200		350530	1597010
P06701_695	P06701	P06701	P06701	SIR3	Regulatory protein SIR3	1	LSIICVGGHNVTIR	2	1	2	1	0	2	2	1	2	2	2	2	1	2	2	TRUE	TRUE	TRUE	TRUE	TRUE	TRUE	TRUE	TRUE	TRUE	TRUE	7593500	2475700	7783200	9333700		10080600	12738000	4390100	24452.8	26914000	18911300	12418500	19376000	8872800	24771000	56776000	41621000
P06701_806	P06701	P06701	P06701	SIR3	Regulatory protein SIR3	1	ICEAAVEISK	0	0	0	0	0	0	0	0	0	0	0	0	0	1	1	FALSE	FALSE	FALSE	FALSE	TRUE	FALSE	FALSE	FALSE	FALSE	TRUE														853720	1416700
P06701_911	P06701	P06701	P06701	SIR3	Regulatory protein SIR3	2	KVICGAWEPAITIEK;VICGAWEPAITIEK	0	0	0	0	0	0	0	0	0	1	0	1	0	0	0	FALSE	FALSE	FALSE	TRUE	FALSE	FALSE	FALSE	FALSE	TRUE	FALSE										8374200		1281500
P06738_195	P06738	P06738	P06738	GPH1	Glycogen phosphorylase	1	LAACFVDSMATEGIPAWGYGLR	0	0	0	2	4	2	2	4	0	5	4	4	2	2	2	FALSE	TRUE	TRUE	TRUE	TRUE	FALSE	TRUE	TRUE	TRUE	TRUE				1617710	2250160	2824810	2413380	4148220		9552030	6075600	2687800	9531300	10115900	5940800
P06738_359	P06738	P06738	P06738	GPH1	Glycogen phosphorylase	1	QQYFWCAASLHDILR	2	2	2	2	2	3	3	4	0	4	4	5	3	2	2	TRUE	TRUE	TRUE	TRUE	TRUE	TRUE	TRUE	TRUE	TRUE	TRUE	4404200	9909600	9485500	51623000	22380800	39146700	28230350	35416500		146486300	63061720	68843160	124216700	83381000	45359000	16607400	144375000
P06738_696	P06738	P06738	P06738	GPH1	Glycogen phosphorylase	1	LINCVADIVNNDESIEHLLK	2	2	2	3	3	2	4	5	3	4	3	5	4	2	6	TRUE	TRUE	TRUE	TRUE	TRUE	TRUE	TRUE	TRUE	TRUE	TRUE	123449000	85207000	103524000	1638689200	745957500	835300000	1054710000	926779900	1607240	1124215700	743283900	950720100	1563976300	524450000	742183700	197246000	220960000
P06738_86	P06738	P06738	P06738	GPH1	Glycogen phosphorylase	1	SLYNCDDMAAYEAASMSIR	0	0	0	0	1	4	2	3	0	2	2	2	2	4	4	FALSE	TRUE	TRUE	TRUE	TRUE	FALSE	TRUE	TRUE	TRUE	TRUE					557820	572670	3807000	1702260		5628900	3025600	3690500	12724400	8052420	14827300
P06773_187	P06773	P06773	P06773	DCD1	Deoxycytidylate deaminase	1	VGCVIVR	0	0	0	0	1	0	0	0	0	0	0	0	0	0	0	FALSE	FALSE	FALSE	FALSE	FALSE	FALSE	TRUE	FALSE	FALSE	FALSE					1837200
P06773_210_215	P06773	P06773	P06773	DCD1	Deoxycytidylate deaminase	1	HLTNCFNGGCPR	1	1	1	3	0	1	0	0	0	1	0	0	1	1	0	TRUE	TRUE	FALSE	FALSE	TRUE	TRUE	TRUE	FALSE	TRUE	TRUE	324260	202640	1966400	6347950		189180				1678900			1876600	1013900		1530900	2819500
P06773_229_231	P06773	P06773	P06773	DCD1	Deoxycytidylate deaminase	1	NLHTCLCLHAEENALLEAGR	1	3	1	2	1	1	1	1	0	1	0	0	0	2	1	TRUE	TRUE	TRUE	FALSE	TRUE	TRUE	TRUE	TRUE	TRUE	TRUE	9658400	38176830	15690000	115392000	3681000	4638900	6399800	10061000		9468200				7027700	8517200	19377000	62944100
P06776_153	P06776	P06776	P06776	PDE2	3,5-cyclic-nucleotide phosphodiesterase 2	1	NSYGTVNGNSVPTQACEANIYTLLLHLNDSK	0	0	0	0	0	0	0	0	0	0	0	1	0	0	0	FALSE	FALSE	FALSE	FALSE	FALSE	FALSE	FALSE	FALSE	TRUE	FALSE												159340
P06776_281	P06776	P06776	P06776	PDE2	3,5-cyclic-nucleotide phosphodiesterase 2	1	LCTYLLK	0	0	0	0	0	0	0	1	1	0	1	1	1	2	1	FALSE	FALSE	TRUE	TRUE	TRUE	FALSE	FALSE	TRUE	TRUE	TRUE								12513000	11554		12530000	12322000	11475000	3442000	8782000
P06776_441	P06776	P06776	P06776	PDE2	3,5-cyclic-nucleotide phosphodiesterase 2	1	AHRPEQDCFGDSYK	2	2	3	4	4	1	4	4	2	4	4	3	4	3	3	TRUE	TRUE	TRUE	TRUE	TRUE	TRUE	TRUE	TRUE	TRUE	TRUE	691420	379958	2237047	14605320	5587770	646110	9649380	6520140	26061	19968670	18726000	4679910	55011000	16412460	25837800	7862300	14209900
P06777_498_504	P06777	P06777	P06777	RAD1	DNA repair protein RAD1	1	MTNHLQGPTLVACSDNLTCLELAK	0	0	1	0	1	1	0	2	0	2	2	2	0	1	0	FALSE	TRUE	FALSE	TRUE	FALSE	TRUE	TRUE	TRUE	TRUE	TRUE			2545800		1500700	2786700		880640		2581650	1565210	2325100		517140
P06777_678	P06777	P06777	P06777	RAD1	DNA repair protein RAD1	1	DLWAEHCNEYEYVDR	0	0	0	0	0	0	0	1	0	0	0	0	0	0	0	FALSE	FALSE	FALSE	FALSE	FALSE	FALSE	FALSE	TRUE	FALSE	FALSE								4427700
P06778-3_141	P06778-3	P06778	P06778-3;P06778-2;P06778	RAD52	DNA repair and recombination protein RAD52	2	GFGNALGNCLYDKDFLAK;GFGNALGNCLYDK	0	3	2	2	2	0	3	2	0	2	1	4	1	4	0	TRUE	TRUE	TRUE	TRUE	TRUE	TRUE	TRUE	TRUE	TRUE	TRUE		7981390	8862500	12200500	386120		6399550	1295660		12095210	612000	15726190	21061000	11116100			104511800
P06778-3_83	P06778-3	P06778	P06778-3;P06778-2;P06778	RAD52	DNA repair and recombination protein RAD52	1	FSIGCTAIVR	0	1	0	0	2	1	2	1	0	1	2	2	1	2	2	FALSE	TRUE	TRUE	TRUE	TRUE	TRUE	TRUE	TRUE	TRUE	TRUE		1981700			2975400	2167400	4153300	1278500		3859800	3879100	5196200	4444700	1894740	5563100		9473400
P06779_172	P06779	P06779	P06779	RAD7	DNA repair protein RAD7	1	VSSLQSLCITK	0	1	1	2	1	1	2	2	0	2	2	2	2	2	2	FALSE	TRUE	TRUE	TRUE	TRUE	TRUE	TRUE	TRUE	TRUE	TRUE		2405400		13202000	7454100	6869600	10914300	16680700		17505500	10070700	13423300	16604800	9692400	16095100		8804300
P06779_244	P06779	P06779	P06779	RAD7	DNA repair protein RAD7	1	LTFSDCSK	0	0	0	0	0	0	1	0	0	1	2	0	0	0	0	FALSE	FALSE	FALSE	TRUE	FALSE	FALSE	FALSE	TRUE	TRUE	FALSE							330470			4959300	9110100
P06779_338	P06779	P06779	P06779	RAD7	DNA repair protein RAD7	1	SLSNLLINCGSTLVSLGLSR	2	2	2	2	1	0	2	2	2	2	2	2	2	2	2	TRUE	TRUE	TRUE	TRUE	TRUE	TRUE	TRUE	TRUE	TRUE	TRUE	1410480	1155080	2225800	4238300	881840		4595500	2046390		7223200	5483300	4145200	17911800	7429400	6530800	10597400	12385300
P06779_459	P06779	P06779	P06779	RAD7	DNA repair protein RAD7	1	VELNNLIECSFR	0	2	2	2	2	2	2	2	2	2	2	2	2	2	2	TRUE	TRUE	TRUE	TRUE	TRUE	TRUE	TRUE	TRUE	TRUE	TRUE		4676900	6809500	11074800	6787100	11833800	10384600	7627600	26263	15142300	10481000	13381600	32817000	21672000	16677400		33061000
P06779_464	P06779	P06779	P06779	RAD7	DNA repair protein RAD7	1	CLQLGDMAIIELLLNGAR	2	3	1	2	1	2	2	3	0	4	4	4	2	3	2	TRUE	TRUE	TRUE	TRUE	TRUE	TRUE	TRUE	TRUE	TRUE	TRUE	572440	801740	265420	1910270	64811	576820	2327240	866270		3874590	2563690	2861270	7561600	1851290	1712570	2651700	3301870
P06779_505	P06779	P06779	P06779	RAD7	DNA repair protein RAD7	1	EAFVALACPNLTYLDLGFVR	2	2	2	2	2	2	2	2	0	2	2	2	2	2	2	TRUE	TRUE	TRUE	TRUE	TRUE	TRUE	TRUE	TRUE	TRUE	TRUE	615020	1590170	6251700	453980	992420	5958600	1045750	1226300		2573900	2794480	3150900	13894500	5203000	5022300	8123900	4644600
P06780_112_122	P06780	P06780	P06780	RHO1	GTP-binding protein RHO1	1	WIAEVLHFCQGVPIILVGCK	4	4	3	7	3	5	6	5	2	5	4	5	3	3	5	TRUE	TRUE	TRUE	TRUE	TRUE	TRUE	TRUE	TRUE	TRUE	TRUE	40356000	35679840	15216185	63835500	7002600	21051800	45646730	22571800	71530	158277800	83179000	76034720	266642780	93969000	97419690	549845500	850791400
P06780_164	P06780	P06780	P06780	RHO1	GTP-binding protein RHO1	1	QEGQQPVTSQEGQSVADQIGATGYYECSAK	2	2	0	0	2	0	1	1	2	1	2	3	2	2	4	TRUE	FALSE	TRUE	TRUE	TRUE	TRUE	FALSE	TRUE	TRUE	TRUE	3338600	925240						224020	26815	871530		2973700	10387800	8327800	6297010	30992000	17518700
P06780_21	P06780	P06780	P06780	RHO1	GTP-binding protein RHO1	2	KLVIVGDGACGK;LVIVGDGACGK	3	4	4	6	6	5	6	6	5	5	5	6	6	5	8	TRUE	TRUE	TRUE	TRUE	TRUE	TRUE	TRUE	TRUE	TRUE	TRUE	1744800	695400	9607200	105394900	54919500	2461300	116607700	56517900	115622	141909000	111335800	18380400	237205300	54345440	186533800	18573100	34920720
P06780_25	P06780	P06780	P06780	RHO1	GTP-binding protein RHO1	1	TCLLIVFSK	2	2	2	2	2	2	2	2	2	3	2	2	2	2	3	TRUE	TRUE	TRUE	TRUE	TRUE	TRUE	TRUE	TRUE	TRUE	TRUE	43836000	32594000	66887000	130762000	50385000	68727000	84660000	62344000	248790	2.43065e+08	72469000	113495000	135419000	26186000	1.42195e+08	341850000	466300000
P06780_88	P06780	P06780	P06780	RHO1	GTP-binding protein RHO1	1	LRPLSYPDSNVVLICFSIDLPDSLENVQEK	2	2	2	2	2	2	2	2	1	1	0	0	0	0	0	TRUE	TRUE	TRUE	FALSE	FALSE	TRUE	TRUE	TRUE	TRUE	FALSE	1885900	1675250	1467280	599680	740680	1624210	965380	580200	3826.7	1282200						26094000	22524300
P06781_109	P06781	P06781	P06781	RHO2	GTP-binding protein RHO2	1	YCPDAPIVLVGLK	0	0	0	0	1	0	0	0	0	0	0	0	0	0	0	FALSE	FALSE	FALSE	FALSE	FALSE	FALSE	TRUE	FALSE	FALSE	FALSE					1001100
P06781_18	P06781	P06781	P06781	RHO2	GTP-binding protein RHO2	2	KLVIIGDGACGK;LVIIGDGACGK	4	2	5	6	4	3	4	6	5	6	5	3	5	4	2	TRUE	TRUE	TRUE	TRUE	TRUE	TRUE	TRUE	TRUE	TRUE	TRUE	10865710	3440260	27615280	85940800	21785200	10721200	39430300	31617150	41880.5	86577700	54634100	20525400	93384400	15507540	31489000	73204700	41412000
P06781_48	P06781	P06781	P06781	RHO2	GTP-binding protein RHO2	1	FPEQYHPTVFENYVTDCR	2	2	2	2	2	2	2	2	0	0	2	2	1	1	2	TRUE	TRUE	TRUE	TRUE	TRUE	TRUE	TRUE	TRUE	TRUE	TRUE	10756200	6800800	9451400	8942700	4872400	8044300	5039900	3360800			4287400	2537700	4283600	1425600	5732100	64806000	51048000
P06782_168	P06782	P06782	P06782	SNF1	Carbon catabolite-derepressing protein kinase	1	FFQQIISAVEYCHR	2	2	2	2	2	2	2	2	2	2	2	2	2	2	2	TRUE	TRUE	TRUE	TRUE	TRUE	TRUE	TRUE	TRUE	TRUE	TRUE	16737300	13773400	9410500	30715000	9218300	19689000	17053600	12276600	57059	34517000	18780800	16363200	49849000	35229000	23437100	121038000	188267000
P06782_212	P06782	P06782	P06782	SNF1	Carbon catabolite-derepressing protein kinase	1	TSCGSPNYAAPEVISGK	2	2	2	2	2	2	2	1	0	2	2	2	2	2	2	TRUE	TRUE	TRUE	TRUE	TRUE	TRUE	TRUE	TRUE	TRUE	TRUE	2452300	185240	1827070	3123700		850240	2198600	910960		5257600	5945700	5252200	12799400	6543600	9574200	20747000	8692600
P06785_131	P06785	P06785	P06785	CDC21	Thymidylate synthase	2	TCDDDYTGQGIDQLK;YKTCDDDYTGQGIDQLK	3	0	0	0	0	0	0	0	2	0	0	0	0	0	0	TRUE	FALSE	FALSE	FALSE	FALSE	TRUE	FALSE	FALSE	FALSE	FALSE	1197600															30446200
P06785_17	P06785	P06785	P06785	CDC21	Thymidylate synthase	1	NKEEEQYLDLCK	4	2	2	2	2	2	2	2	4	2	3	2	3	4	4	TRUE	TRUE	TRUE	TRUE	TRUE	TRUE	TRUE	TRUE	TRUE	TRUE	44178000	2126900	5999480	8483700	4054900	2615730	3874200	2548060	41896.4	5589500	15806100	6419400	19693300	8298240	27791000	700250000	50798000
P06785_177	P06785	P06785	P06785	CDC21	Thymidylate synthase	1	MALPPCHIFSQFYVSFPK	3	0	1	1	2	1	2	2	0	0	0	1	0	0	1	TRUE	TRUE	TRUE	FALSE	FALSE	TRUE	TRUE	TRUE	TRUE	TRUE	25543600		6477900	4743400	7077400	4394300	10314400	5545300				4255200			8312800	100558000
P06785_201	P06785	P06785	P06785	CDC21	Thymidylate synthase	1	LSCLLYQR	2	2	2	2	2	2	2	2	1	2	2	2	2	2	2	TRUE	TRUE	TRUE	TRUE	TRUE	TRUE	TRUE	TRUE	TRUE	TRUE	27943400	13187090	43148400	83629000	28703800	14914320	29797000	18455600	12889	66385000	32769000	25199000	46619000	10121700	40341000	271790000	182472100
P06785_208	P06785	P06785	P06785	CDC21	Thymidylate synthase	1	SCDMGLGVPFNIASYALLTR	4	2	2	0	2	2	1	2	0	2	1	2	1	0	2	TRUE	TRUE	TRUE	TRUE	TRUE	TRUE	TRUE	TRUE	TRUE	TRUE	4925580	1924330	3098400		1573660	2786000	1443300	835550		3144200	949690	4142900	942410		6957400	23538900	6085200
P06786_149	P06786	P06786	P06786	TOP2	DNA topoisomerase 2	1	LCNIFSTEFILETADLNVGQK	2	2	2	2	1	2	0	0	0	0	0	0	0	0	0	TRUE	TRUE	FALSE	FALSE	FALSE	TRUE	TRUE	FALSE	FALSE	FALSE	1820670	1933060	2176940	1243850	154300	1219750										10963500	8929600
P06786_180	P06786	P06786	P06786	TOP2	DNA topoisomerase 2	1	WENNMSICHPPK	0	0	1	0	0	0	0	0	0	0	0	0	0	0	0	FALSE	FALSE	FALSE	FALSE	FALSE	TRUE	FALSE	FALSE	FALSE	FALSE			1313500
P06786_355	P06786	P06786	P06786	TOP2	DNA topoisomerase 2	1	NNMFIFINCLIENPAFTSQTK	0	3	5	2	2	2	0	1	0	0	0	0	0	0	0	TRUE	TRUE	FALSE	FALSE	FALSE	TRUE	TRUE	TRUE	FALSE	FALSE		1033720	3443070	5478700	335003	554130		137390									13241700
P06786_381	P06786	P06786	P06786	TOP2	DNA topoisomerase 2	1	CEIPLEYINK	2	2	2	2	2	2	1	2	0	0	1	2	0	2	1	TRUE	TRUE	TRUE	TRUE	TRUE	TRUE	TRUE	TRUE	TRUE	TRUE	12404300	14877200	19980000	23171400	9470600	14846300	4824900	12067500			5025700	11503300		5035400	3484400	101755000	90325000
P06786_443	P06786	P06786	P06786	TOP2	DNA topoisomerase 2	1	CTLVLTEGDSALSLAVAGLAVVGR	0	2	2	2	2	0	0	0	0	0	0	0	0	0	0	TRUE	TRUE	FALSE	FALSE	FALSE	TRUE	TRUE	FALSE	FALSE	FALSE		17521800	1428790	251770	266272												12185500
P06786_471	P06786	P06786	P06786	TOP2	DNA topoisomerase 2	1	DYYGCYPLR	1	1	1	2	0	0	1	0	0	0	0	1	0	2	0	TRUE	TRUE	FALSE	FALSE	TRUE	TRUE	TRUE	TRUE	TRUE	TRUE	3292300	1515000	6524300	10672400			2476600					3144600		2801800		26882000	27083000
P06786_710	P06786	P06786	P06786	TOP2	DNA topoisomerase 2	2	VLYGCFK;KVLYGCFK	0	0	1	4	4	0	4	3	1	1	2	1	0	1	2	FALSE	TRUE	TRUE	TRUE	TRUE	TRUE	TRUE	TRUE	TRUE	TRUE			273870	20143600	13462010		8236690	5134590	8010.5	7203400	6828600	1626900		798780	4410000
P06839_115	P06839	P06839	P06839	RAD3	DNA repair helicase RAD3	2	KNLCLHPEVSK;NLCLHPEVSK	2	1	2	4	4	2	4	6	1	4	2	0	4	1	4	TRUE	TRUE	TRUE	TRUE	TRUE	TRUE	TRUE	TRUE	TRUE	TRUE	621166	137970	950752	7654510	10260800	873250	5122640	21287880	10755	8970900	16456000		19798900	956250	14490400	3045420	1922500
P06839_439	P06839	P06839	P06839	RAD3	DNA repair helicase RAD3	1	FTCLDASIAIKPVFER	1	1	0	2	0	1	0	1	0	1	1	2	1	2	2	TRUE	TRUE	FALSE	TRUE	TRUE	TRUE	TRUE	TRUE	TRUE	TRUE	3910900	1738900		14912900		10964000		1419000		6640200	1852200	4572100	8836700	4144300	8421900	23960000	40393000
P06839_72	P06839	P06839	P06839	RAD3	DNA repair helicase RAD3	1	IIYCSR	0	0	0	0	0	0	0	0	0	0	2	0	0	0	0	FALSE	FALSE	FALSE	TRUE	FALSE	FALSE	FALSE	FALSE	TRUE	FALSE											2704700
P07143_101_104	P07143	P07143	P07143	CYT1	Cytochrome c1, heme protein, mitochondrial	1	EVCAACHSLDR	0	0	0	4	3	0	2	0	0	1	2	1	2	0	0	FALSE	TRUE	TRUE	TRUE	TRUE	FALSE	TRUE	TRUE	TRUE	TRUE				40519800	14563870		6504200			2428300	24409000	1828400	4024660
P07143_258	P07143	P07143	P07143	CYT1	Cytochrome c1, heme protein, mitochondrial	2	DVTTFLNWCAEPEHDER;DVTTFLNWCAEPEHDERK	0	1	1	3	3	4	2	6	0	6	6	7	4	4	4	TRUE	TRUE	TRUE	TRUE	TRUE	TRUE	TRUE	TRUE	TRUE	TRUE		706050	10951000	95268500	90528900	72944100	8319000	257203400		599613000	311409300	317447300	148948400	132896100	47617400		8537400
P07149_1007	P07149	P07149	P07149	FAS1	Fatty acid synthase subunit beta;3-hydroxyacyl-[acyl-carrier-protein] dehydratase;Enoyl-[acyl-carrier-protein] reductase [NADH];[Acyl-carrier-protein] acetyltransferase;[Acyl-carrier-protein] malonyltransferase;S-acyl fatty acid synthase thioesterase	2	EQFLNAQDIDHFLSMCQNPMQK;EQFLNAQDIDHFLSMCQNPMQKPVPFVPVLDR	12	11	12	11	10	13	4	10	6	13	10	10	8	10	7	TRUE	TRUE	TRUE	TRUE	TRUE	TRUE	TRUE	TRUE	TRUE	TRUE	204643410	116381400	152353370	98386550	81485980	116731440	47328900	62812810	242249	169556500	112112600	91456200	283418900	210551400	217482000	1866755200	1914092900
P07149_1052	P07149	P07149	P07149	FAS1	Fatty acid synthase subunit beta;3-hydroxyacyl-[acyl-carrier-protein] dehydratase;Enoyl-[acyl-carrier-protein] reductase [NADH];[Acyl-carrier-protein] acetyltransferase;[Acyl-carrier-protein] malonyltransferase;S-acyl fatty acid synthase thioesterase	1	TCILHGPVAAQFTK	5	6	6	4	4	4	4	5	4	5	4	4	4	4	4	TRUE	TRUE	TRUE	TRUE	TRUE	TRUE	TRUE	TRUE	TRUE	TRUE	1065055000	484050300	1288420000	1370202000	642111300	862225000	541993700	415546000	863149	617057071	664571000	596068000	1086098000	342191300	931306000	9966883500	8524179300
P07149_1156	P07149	P07149	P07149	FAS1	Fatty acid synthase subunit beta;3-hydroxyacyl-[acyl-carrier-protein] dehydratase;Enoyl-[acyl-carrier-protein] reductase [NADH];[Acyl-carrier-protein] acetyltransferase;[Acyl-carrier-protein] malonyltransferase;S-acyl fatty acid synthase thioesterase	1	HASFLCSFITQDK	4	4	4	4	5	4	5	5	4	7	4	5	4	6	4	TRUE	TRUE	TRUE	TRUE	TRUE	TRUE	TRUE	TRUE	TRUE	TRUE	188197000	134597000	295842000	465930000	154608000	284721000	189328000	115290000	261378	3.88016e+08	118634000	152310000	325111000	107227000	210168000	1957070000	2909720000
P07149_1308	P07149	P07149	P07149	FAS1	Fatty acid synthase subunit beta;3-hydroxyacyl-[acyl-carrier-protein] dehydratase;Enoyl-[acyl-carrier-protein] reductase [NADH];[Acyl-carrier-protein] acetyltransferase;[Acyl-carrier-protein] malonyltransferase;S-acyl fatty acid synthase thioesterase	2	EVYDFTHAVGNNCEDFVSR;EVYDFTHAVGNNCEDFVSRPDR	2	3	2	4	3	3	3	4	5	3	4	3	3	3	2	TRUE	TRUE	TRUE	TRUE	TRUE	TRUE	TRUE	TRUE	TRUE	TRUE	98900000	141374300	8324900	104285100	40649300	35280600	63068100	34571900	401565	94460800	77739400	62898400	215892500	129282700	172450000	1373260000	1687434000
P07149_1485	P07149	P07149	P07149	FAS1	Fatty acid synthase subunit beta;3-hydroxyacyl-[acyl-carrier-protein] dehydratase;Enoyl-[acyl-carrier-protein] reductase [NADH];[Acyl-carrier-protein] acetyltransferase;[Acyl-carrier-protein] malonyltransferase;S-acyl fatty acid synthase thioesterase	2	CFGPIKVELPTK;CFGPIK	0	1	1	2	2	1	2	2	1	4	2	0	1	0	4	FALSE	TRUE	TRUE	TRUE	TRUE	FALSE	TRUE	TRUE	TRUE	TRUE				916760	28690000		25533600	6830700	12894	119494100	124790000		43486000		53368700		5527400
P07149_1610	P07149	P07149	P07149	FAS1	Fatty acid synthase subunit beta;3-hydroxyacyl-[acyl-carrier-protein] dehydratase;Enoyl-[acyl-carrier-protein] reductase [NADH];[Acyl-carrier-protein] acetyltransferase;[Acyl-carrier-protein] malonyltransferase;S-acyl fatty acid synthase thioesterase	1	GYTCQFVDMVLPNTALK	6	8	9	6	8	9	3	8	4	6	7	7	2	6	2	TRUE	TRUE	TRUE	TRUE	TRUE	TRUE	TRUE	TRUE	TRUE	TRUE	54468300	25739790	72833700	77900100	37536500	87231800	27635800	39917900	176790	49289000	33165440	51045600	49190000	45185400	33009000	529731100	444050200
P07149_1966	P07149	P07149	P07149	FAS1	Fatty acid synthase subunit beta;3-hydroxyacyl-[acyl-carrier-protein] dehydratase;Enoyl-[acyl-carrier-protein] reductase [NADH];[Acyl-carrier-protein] acetyltransferase;[Acyl-carrier-protein] malonyltransferase;S-acyl fatty acid synthase thioesterase	2	GFACIPLVGISVPFHSTYLMNGVKPFK;GFACIPLVGISVPFHSTYLMNGVK	7	8	7	6	6	4	5	6	0	8	8	5	5	6	1	TRUE	TRUE	TRUE	TRUE	TRUE	TRUE	TRUE	TRUE	TRUE	TRUE	23937500	78556440	46591000	28735000	33485400	22482800	35779600	30055160		119564100	80475530	36472900	65990700	15485010	3623600	266715000	1236838000
P07149_238	P07149	P07149	P07149	FAS1	Fatty acid synthase subunit beta;3-hydroxyacyl-[acyl-carrier-protein] dehydratase;Enoyl-[acyl-carrier-protein] reductase [NADH];[Acyl-carrier-protein] acetyltransferase;[Acyl-carrier-protein] malonyltransferase;S-acyl fatty acid synthase thioesterase	1	DYLLSIPISCPLIGVIQLAHYVVTAK	1	0	0	0	0	0	0	0	0	0	0	0	0	0	0	FALSE	FALSE	FALSE	FALSE	FALSE	TRUE	FALSE	FALSE	FALSE	FALSE	5483.6															589450
P07149_482	P07149	P07149	P07149	FAS1	Fatty acid synthase subunit beta;3-hydroxyacyl-[acyl-carrier-protein] dehydratase;Enoyl-[acyl-carrier-protein] reductase [NADH];[Acyl-carrier-protein] acetyltransferase;[Acyl-carrier-protein] malonyltransferase;S-acyl fatty acid synthase thioesterase	1	IVDCIIR	2	1	1	2	2	2	2	2	2	2	2	2	2	1	2	TRUE	TRUE	TRUE	TRUE	TRUE	TRUE	TRUE	TRUE	TRUE	TRUE	13280600	4714100	62338000	1037950000	709090000	14812800	251980000	203985000	180680	394153000	217136000	78374700	470550000	35999000	184660000	106257000	75695000
P07149_820_824	P07149	P07149	P07149	FAS1	Fatty acid synthase subunit beta;3-hydroxyacyl-[acyl-carrier-protein] dehydratase;Enoyl-[acyl-carrier-protein] reductase [NADH];[Acyl-carrier-protein] acetyltransferase;[Acyl-carrier-protein] malonyltransferase;S-acyl fatty acid synthase thioesterase	5	CIAACTGVPDDKWEQTYK;CIAACTGVPDDK;CIAACTGVPDDKWEQTYKK;KCIAACTGVPDDK;KCIAACTGVPDDKWEQTYK	9	13	13	13	11	12	6	9	3	7	8	12	6	6	9	TRUE	TRUE	TRUE	TRUE	TRUE	TRUE	TRUE	TRUE	TRUE	TRUE	148756740	259638859	415428160	739694540	235654600	248473890	411413200	275932670	75058	871035800	402057200	916333400	27899000	13094900	631789500	725724500	2758957080
P07149_87_94	P07149	P07149	P07149	FAS1	Fatty acid synthase subunit beta;3-hydroxyacyl-[acyl-carrier-protein] dehydratase;Enoyl-[acyl-carrier-protein] reductase [NADH];[Acyl-carrier-protein] acetyltransferase;[Acyl-carrier-protein] malonyltransferase;S-acyl fatty acid synthase thioesterase	1	VGQFDQVLNLCLTEFENCYLEGNDIHALAAK	4	7	5	4	6	6	3	5	2	5	6	7	4	4	6	TRUE	TRUE	TRUE	TRUE	TRUE	TRUE	TRUE	TRUE	TRUE	TRUE	30317890	33954610	26218030	8282880	9773460	28538410	17401320	11438460	193155	29413100	26347110	41398650	131328000	73593100	27944750	298851000	641264000
P07170_84	P07170	P07170	P07170	ADK1	Adenylate kinase	3	IMDQGGLVSDDIMVNMIKDELTNNPACK;KIMDQGGLVSDDIMVNMIKDELTNNPACK;DELTNNPACK	37	32	33	20	20	31	18	23	16	28	26	26	29	22	17	TRUE	TRUE	TRUE	TRUE	TRUE	TRUE	TRUE	TRUE	TRUE	TRUE	137749200	64686150	105028660	91057440	41050580	102170920	76763915	65345770	215978	273908300	147195950	114470880	478941200	215916400	400865720	2394601500	1689155000
P07172_107_108	P07172	P07172	P07172	HIS5	Histidinol-phosphate aminotransferase	1	ACCVPGK	0	0	0	0	0	1	0	0	0	2	3	0	0	0	1	FALSE	FALSE	FALSE	TRUE	FALSE	FALSE	TRUE	FALSE	TRUE	TRUE						23421				92394000	200523000				6425500
P07172_354_357	P07172	P07172	P07172	HIS5	Histidinol-phosphate aminotransferase	1	GNELGCSGCLR	1	1	0	2	2	2	4	4	2	2	2	2	4	2	2	TRUE	TRUE	TRUE	TRUE	TRUE	TRUE	TRUE	TRUE	TRUE	TRUE	5373400	5257800		37797000	19340000	3939750	368964000	255163000	73993	263680000	196543000	83184300	385449000	115898000	222030000	8652600	12979000
P07172_91	P07172	P07172	P07172	HIS5	Histidinol-phosphate aminotransferase	1	TSSYANDPEVKPLTADNLCLGVGSDESIDAIIR	2	2	2	3	2	6	6	4	2	6	6	7	5	6	9	TRUE	TRUE	TRUE	TRUE	TRUE	TRUE	TRUE	TRUE	TRUE	TRUE	20372900	15005500	26222000	73779000	40788000	94718650	112643450	66303480	480770	140615960	95403140	100946850	291768400	253346500	330588130	140546000	149088000
P07213_141	P07213	P07213	P07213	TOM70	Mitochondrial import receptor subunit TOM70	2	EDPVFYSNLSACYVSVGDLK;EDPVFYSNLSACYVSVGDLKK	2	2	3	2	2	3	2	2	2	4	2	2	2	2	4	TRUE	TRUE	TRUE	TRUE	TRUE	TRUE	TRUE	TRUE	TRUE	TRUE	42987000	15785800	19215960	20154800	4506600	17877400	19462700	5459400	57544	12589500	7179900	7936800	19155000	18269000	20414900	48143000	36144000
P07213_439	P07213	P07213	P07213	TOM70	Mitochondrial import receptor subunit TOM70	1	ELDPENIFPYIQLACLAYR	4	4	4	3	4	2	2	4	2	4	2	4	2	2	3	TRUE	TRUE	TRUE	TRUE	TRUE	TRUE	TRUE	TRUE	TRUE	TRUE	18760520	7123610	13006130	15917800	8035330	11288200	11829400	10185500	18727	41290900	7609930	11017890	55811000	31563000	24703700	317293200	268626000
P07213_450	P07213	P07213	P07213	TOM70	Mitochondrial import receptor subunit TOM70	2	FDDCETLFSEAK;ENKFDDCETLFSEAK	5	3	4	6	5	5	5	5	2	6	4	5	6	4	4	TRUE	TRUE	TRUE	TRUE	TRUE	TRUE	TRUE	TRUE	TRUE	TRUE	30402090	12520627	25353200	113412700	19502300	38176300	33847200	19841500	10406	146955600	56924300	30432300	285295000	17313400	208893200	607078000	554314000
P07236_187	P07236	P07236	P07236	MST1	Threonine--tRNA ligase, mitochondrial	2	FHQDDGHIFCTPSQVK;KFHQDDGHIFCTPSQVK	2	3	2	1	2	3	2	2	2	3	2	3	2	2	2	TRUE	TRUE	TRUE	TRUE	TRUE	TRUE	TRUE	TRUE	TRUE	TRUE	7354500	3944717	6599900	9467300	9905500	5738350	8151500	5799300	14747	11200170	9896600	5840280	19971100	5547600	12254300	46251000	75189960
P07236_366	P07236	P07236	P07236	MST1	Threonine--tRNA ligase, mitochondrial	1	NVQQLDMCTALQK	2	0	0	2	2	3	2	2	0	1	2	3	0	2	0	FALSE	FALSE	TRUE	TRUE	TRUE	FALSE	TRUE	TRUE	TRUE	TRUE					857750		1204460			1090400	1186660			1933900		4165300
P07244_423	P07244	P07244	P07244	ADE5,7	Bifunctional purine biosynthetic protein ADE5,7;Phosphoribosylamine--glycine ligase;Phosphoribosylformylglycinamidine cyclo-ligase	1	CVHFQNSYYR	4	5	6	8	8	6	7	8	5	6	4	6	6	7	8	TRUE	TRUE	TRUE	TRUE	TRUE	TRUE	TRUE	TRUE	TRUE	TRUE	48194500	29083179	56059722	213781630	92907257	31119779	129031977	104451401	120753	216907440	142234000	74130894	409713970	69563828	202560160	862255000	1123031580
P07244_660	P07244	P07244	P07244	ADE5,7	Bifunctional purine biosynthetic protein ADE5,7;Phosphoribosylamine--glycine ligase;Phosphoribosylformylglycinamidine cyclo-ligase	2	IIQHVALPWDAPCPWDESK;KIIQHVALPWDAPCPWDESK	0	0	0	0	2	0	0	4	0	4	2	3	0	1	0	FALSE	TRUE	TRUE	TRUE	FALSE	FALSE	TRUE	TRUE	TRUE	TRUE					7510800			28697520		105302800	44914000	27902900		3408300
P07244_767	P07244	P07244	P07244	ADE5,7	Bifunctional purine biosynthetic protein ADE5,7;Phosphoribosylamine--glycine ligase;Phosphoribosylformylglycinamidine cyclo-ligase	2	AVCDSLTEEGEIIWELGSLQER;AVCDSLTEEGEIIWELGSLQERPK	4	4	4	4	4	4	5	5	2	6	4	5	4	4	4	TRUE	TRUE	TRUE	TRUE	TRUE	TRUE	TRUE	TRUE	TRUE	TRUE	12356270	14736530	26470490	16771540	8360640	35052510	16914970	14926320	72395	41570950	20287700	36369470	53567200	24639800	28269450	125790400	165699300
P07244_793	P07244	P07244	P07244	ADE5,7	Bifunctional purine biosynthetic protein ADE5,7;Phosphoribosylamine--glycine ligase;Phosphoribosylformylglycinamidine cyclo-ligase	1	DAPGCVIENGTK	0	0	0	0	0	0	1	1	0	1	2	0	1	0	2	FALSE	FALSE	TRUE	TRUE	TRUE	FALSE	FALSE	TRUE	TRUE	TRUE							6070800	3619900		8270500	362420		8342500		13444300
P07245_11	P07245	P07245	P07245	ADE3	C-1-tetrahydrofolate synthase, cytoplasmic;Methylenetetrahydrofolate dehydrogenase;Methenyltetrahydrofolate cyclohydrolase;Formyltetrahydrofolate synthetase	1	ACAQQFR	0	0	0	0	0	0	0	0	0	0	0	1	0	0	0	FALSE	FALSE	FALSE	FALSE	FALSE	FALSE	FALSE	FALSE	TRUE	FALSE												43211
P07245_144	P07245	P07245	P07245	ADE3	C-1-tetrahydrofolate synthase, cytoplasmic;Methylenetetrahydrofolate dehydrogenase;Methenyltetrahydrofolate cyclohydrolase;Formyltetrahydrofolate synthetase	2	NGHPFFLPCTPK;KNGHPFFLPCTPK	3	5	5	3	5	2	3	5	1	4	4	4	4	4	3	TRUE	TRUE	TRUE	TRUE	TRUE	TRUE	TRUE	TRUE	TRUE	TRUE	19738200	24119700	45473400	39284700	41522800	5201800	16189700	37738600	2946.7	59836800	39887900	29670700	81238000	22473300	27837400	147668000	241233700
P07245_257	P07245	P07245	P07245	ADE3	C-1-tetrahydrofolate synthase, cytoplasmic;Methylenetetrahydrofolate dehydrogenase;Methenyltetrahydrofolate cyclohydrolase;Formyltetrahydrofolate synthetase	1	CVGDVEFNEAIK	2	2	2	2	2	2	2	2	2	2	2	2	2	2	2	TRUE	TRUE	TRUE	TRUE	TRUE	TRUE	TRUE	TRUE	TRUE	TRUE	52493000	30376000	95121000	71065000	78958000	83108000	59518000	66653000	182980	114580000	114055000	60661000	247680000	133616000	167365000	457150000	382100000
P07245_612	P07245	P07245	P07245	ADE3	C-1-tetrahydrofolate synthase, cytoplasmic;Methylenetetrahydrofolate dehydrogenase;Methenyltetrahydrofolate cyclohydrolase;Formyltetrahydrofolate synthetase	1	SPVTVEDVGCTGALTALLR	2	0	0	0	2	0	1	3	0	3	4	4	4	3	4	TRUE	TRUE	TRUE	TRUE	TRUE	TRUE	TRUE	TRUE	TRUE	TRUE	58808000				7491300		35433000	41893900		122759000	83365400	100422000	299235000	233413700	200323300	568330000
P07245_875	P07245	P07245	P07245	ADE3	C-1-tetrahydrofolate synthase, cytoplasmic;Methylenetetrahydrofolate dehydrogenase;Methenyltetrahydrofolate cyclohydrolase;Formyltetrahydrofolate synthetase	1	EQGFGNLPICIAK	2	2	0	0	2	0	2	1	2	1	2	2	2	2	2	TRUE	TRUE	TRUE	TRUE	TRUE	TRUE	TRUE	TRUE	TRUE	TRUE	127472000	56427000			83421000		161302000	43271000	313810	132480000	211091000	190099000	615470000	361810000	368240000	1118100000	922510000
P07246_181	P07246	P07246	P07246	ADH3	Alcohol dehydrogenase 3, mitochondrial	1	IQQGTDLAEVAPILCAGVTVYK	6	2	5	4	3	4	3	2	2	4	2	2	2	3	2	TRUE	TRUE	TRUE	TRUE	TRUE	TRUE	TRUE	TRUE	TRUE	TRUE	38606800	10506000	75576000	47801700	26003100	52860600	65627300	54176000	132417	60682200	33279000	43371000	123135000	79666000	60041000	228936400	154338000
P07246_290	P07246	P07246	P07246	ADH3	Alcohol dehydrogenase 3, mitochondrial	2	PCGTVVLVGLPANAYVK;GGPHGVINVSVSEAAISLSTEYVRPCGTVVLVGLPANAYVK	1	2	1	3	0	3	3	2	0	3	2	3	2	2	2	TRUE	TRUE	TRUE	TRUE	TRUE	TRUE	TRUE	TRUE	TRUE	TRUE	4474600	10855100	3342500	11118000		4412290	11271100	4208510		11528700	6421000	8975290	24450000	25540000	11437700	31876000	56297000
P07248_1056	P07248	P07248	P07248	ADR1	Regulatory protein ADR1	1	NISSLYVEEESDCSQR	0	0	0	0	0	0	0	0	0	0	0	1	0	0	0	FALSE	FALSE	FALSE	FALSE	FALSE	FALSE	FALSE	FALSE	TRUE	FALSE												302470
P07248_106_109	P07248	P07248	P07248	ADR1	Regulatory protein ADR1	1	SFVCEVCTR	0	0	0	0	0	0	1	2	0	2	0	2	2	2	2	FALSE	FALSE	TRUE	TRUE	TRUE	FALSE	FALSE	TRUE	TRUE	TRUE							5973200	8863100		8552500		12196600	7203300	2857400	9194400
P07248_1302	P07248	P07248	P07248	ADR1	Regulatory protein ADR1	1	ENYIHCHMLDK	0	0	0	0	0	0	0	0	0	0	0	0	0	0	1	FALSE	FALSE	FALSE	FALSE	FALSE	FALSE	FALSE	FALSE	FALSE	TRUE															864270
P07248_134_137	P07248	P07248	P07248	ADR1	Regulatory protein ADR1	1	SHTNEKPYPCGLCNR	5	4	5	4	5	5	4	4	2	4	4	4	4	2	5	TRUE	TRUE	TRUE	TRUE	TRUE	TRUE	TRUE	TRUE	TRUE	TRUE	4429004	3485745	5334780	58485200	18847950	2900360	30326600	45284520	60544	42992600	38502800	48845650	51232800	21363600	72948500	31833940	49207800
P07248_514	P07248	P07248	P07248	ADR1	Regulatory protein ADR1	1	EDDLDKLCNMTR	0	0	0	0	0	1	0	0	0	0	0	0	0	0	0	FALSE	FALSE	FALSE	FALSE	FALSE	FALSE	TRUE	FALSE	FALSE	FALSE						2149100
P07248_562	P07248	P07248	P07248	ADR1	Regulatory protein ADR1	1	EKPDSGNYTFYGLDCLTLSK	1	2	0	0	1	0	0	0	2	1	0	0	0	0	0	TRUE	FALSE	TRUE	FALSE	FALSE	TRUE	TRUE	TRUE	TRUE	FALSE	5741500	14753400			3440700				94014	7143100						39371000	119139000
P07248_711	P07248	P07248	P07248	ADR1	Regulatory protein ADR1	1	IVCLPLFMATFGSLHK	4	3	2	4	2	4	4	4	0	4	4	4	4	4	4	TRUE	TRUE	TRUE	TRUE	TRUE	TRUE	TRUE	TRUE	TRUE	TRUE	6520040	4298700	4346700	10273800	3132300	5624900	11344900	10013400		17928500	13732300	11225100	16213600	6188800	9141060	24663000	24773200
P07248_799	P07248	P07248	P07248	ADR1	Regulatory protein ADR1	1	QLSALCSTIR	0	0	0	0	0	0	0	0	0	0	0	0	0	1	0	FALSE	FALSE	FALSE	FALSE	FALSE	FALSE	FALSE	FALSE	FALSE	TRUE														1644800
P07248_806	P07248	P07248	P07248	ADR1	Regulatory protein ADR1	1	SNCLPTISANSEK	2	1	1	1	2	1	2	2	0	2	2	2	1	2	2	TRUE	TRUE	TRUE	TRUE	TRUE	TRUE	TRUE	TRUE	TRUE	TRUE	524153	948220	1574700	881850	2802250	1930400	3666200	4757700		6781600	4489200	4753300	4670400	1627770	6543200	6538200	7371300
P07248_855	P07248	P07248	P07248	ADR1	Regulatory protein ADR1	1	CFFHIK	0	0	0	0	1	0	0	1	1	1	2	2	1	1	2	FALSE	FALSE	TRUE	TRUE	TRUE	FALSE	TRUE	TRUE	TRUE	TRUE					5600200			5068700	2578.2	8683400	8036400	10330300	6330000	858170	7066800
P07248_889	P07248	P07248	P07248	ADR1	Regulatory protein ADR1	1	WASESIICNGHVVQK	2	2	2	2	0	2	2	2	0	2	2	2	0	0	2	TRUE	TRUE	TRUE	TRUE	TRUE	TRUE	TRUE	TRUE	TRUE	TRUE	6054600	12061500	30306000	8116300		13916300	2828950	24675200		24557000	19999300	19375600			8547000	23257000	36711000
P07251_238	P07251	P07251	P07251	ATP1	ATP synthase subunit alpha, mitochondrial	4	KLYCVYVAVGQK;LYCVYVAVGQK;LYCVYVAVGQKR;KLYCVYVAVGQKR	10	9	6	7	8	9	8	8	9	9	8	9	10	7	6	TRUE	TRUE	TRUE	TRUE	TRUE	TRUE	TRUE	TRUE	TRUE	TRUE	192747600	125149810	56139700	354864900	111898000	101701320	190212100	123725400	1031673	314219500	124428400	104714890	569759900	109724910	195557200	1896422000	1073696000
P07256_312	P07256	P07256	P07256	COR1	Cytochrome b-c1 complex subunit 1, mitochondrial	1	LLDNIQEYQLCDNFNHFSLSYK	3	2	2	7	7	6	11	10	2	8	9	8	5	4	8	TRUE	TRUE	TRUE	TRUE	TRUE	TRUE	TRUE	TRUE	TRUE	TRUE	105412250	88771000	82501000	242862350	125708270	237056000	237906330	174616254	1009450	571707400	3.34861e+08	267004900	1987287100	1385314300	1954476454	1609781000	1935050000
P07257_137	P07257	P07257	P07257	QCR2	Cytochrome b-c1 complex subunit 2, mitochondrial	1	YDYAVAEQCPVK	2	2	2	3	2	2	2	2	2	2	2	2	2	2	2	TRUE	TRUE	TRUE	TRUE	TRUE	TRUE	TRUE	TRUE	TRUE	TRUE	50795000	20150500	38516600	378942000	213697000	186746000	305090000	232510000	788370	558720000	520150000	285140000	1058330000	409570000	652120000	706880000	379376000
P07258_11	P07258	P07258	P07258	CPA1	Carbamoyl-phosphate synthase arginine-specific small chain	1	ATFCIQNGPSFEGISFGANK	2	2	1	2	0	0	2	2	0	0	0	0	1	1	0	TRUE	TRUE	TRUE	FALSE	TRUE	TRUE	TRUE	TRUE	FALSE	TRUE	1626430	2228890	1511900	4006600			2171170	751850					1190700	1072300		22881000	33132000
P07258_191	P07258	P07258	P07258	CPA1	Carbamoyl-phosphate synthase arginine-specific small chain	1	ANVALIDCGVK	0	1	1	2	0	0	1	1	1	0	2	2	1	1	2	TRUE	TRUE	TRUE	TRUE	TRUE	TRUE	TRUE	TRUE	TRUE	TRUE		10430000	20211000	24971100			5755600	3907000	6424.5		8142500	13050400	5695500	1072400	12549000		107180000
P07258_257_264	P07258	P07258	P07258	CPA1	Carbamoyl-phosphate synthase arginine-specific small chain	1	ELLNNPVYDCIPIFGICLGHQLLALASGASTHK	0	5	4	3	1	1	1	2	0	1	0	1	0	0	0	TRUE	TRUE	TRUE	TRUE	FALSE	TRUE	TRUE	TRUE	TRUE	FALSE		7325158	7227930	2587020	369420	609250	632280	661670		963050		706810					42223300
P07258_300	P07258	P07258	P07258	CPA1	Carbamoyl-phosphate synthase arginine-specific small chain	1	AHNIPAMDLTTGQCHITSQNHGYAVDPETLPK	1	1	2	0	1	0	1	1	0	1	0	1	0	0	0	TRUE	FALSE	TRUE	TRUE	FALSE	TRUE	TRUE	TRUE	TRUE	FALSE	1800900	1517200	16036300		2059600		1456800	4085500		6232400		3013200				30498000	38899000
P07259_1001	P07259	P07259	P07259	URA2	Protein URA2;Glutamine-dependent carbamoyl-phosphate synthase;Aspartate carbamoyltransferase	1	IGSSVEFDWCAVTAVR	0	2	1	0	2	1	0	2	0	0	1	2	0	1	0	TRUE	TRUE	TRUE	TRUE	FALSE	TRUE	TRUE	TRUE	TRUE	TRUE		5555100	2183200		4180000	1892400		7354000			2457600	6521100		717140			15790700
P07259_1262	P07259	P07259	P07259	URA2	Protein URA2;Glutamine-dependent carbamoyl-phosphate synthase;Aspartate carbamoyltransferase	1	VIECNVR	0	0	1	0	0	1	0	0	0	1	2	1	0	0	0	FALSE	FALSE	FALSE	TRUE	FALSE	TRUE	TRUE	FALSE	TRUE	FALSE			20990			10065				6717800	23360200	31002
P07259_1545	P07259	P07259	P07259	URA2	Protein URA2;Glutamine-dependent carbamoyl-phosphate synthase;Aspartate carbamoyltransferase	2	LFLESGFTYCQLMPR;LFLESGFTYCQLMPRSISGPVITDVASLK	5	8	9	6	6	7	6	6	4	8	6	8	5	6	6	TRUE	TRUE	TRUE	TRUE	TRUE	TRUE	TRUE	TRUE	TRUE	TRUE	42128800	32399730	63064250	51356600	19449420	46397300	45618900	20803350	187145	70356000	44269900	61345000	102850000	74952900	71584800	364292000	376289500
P07259_1678	P07259	P07259	P07259	URA2	Protein URA2;Glutamine-dependent carbamoyl-phosphate synthase;Aspartate carbamoyltransferase	1	VTCDVNIYSLFIAQDDYPEAVFLPTK	5	3	3	0	1	0	0	0	0	1	0	2	3	2	2	TRUE	FALSE	FALSE	TRUE	TRUE	TRUE	TRUE	FALSE	TRUE	TRUE	2560839	479381	1024850		138180					242690		685230	2812520	553750	330090	25453500	11558300
P07259_1832	P07259	P07259	P07259	URA2	Protein URA2;Glutamine-dependent carbamoyl-phosphate synthase;Aspartate carbamoyltransferase	1	CIVNPSPASITASAELQSTSAK	4	1	2	2	2	3	3	2	0	2	2	2	2	2	3	TRUE	TRUE	TRUE	TRUE	TRUE	TRUE	TRUE	TRUE	TRUE	TRUE	12316120	393820	8146100	9266600	3964800	8032800	8776600	6312000		14199900	12641100	10021300	35418000	25738000	28349150	133452900	3906700
P07259_1964	P07259	P07259	P07259	URA2	Protein URA2;Glutamine-dependent carbamoyl-phosphate synthase;Aspartate carbamoyltransferase	1	TCSSFIAAMER	4	3	2	5	5	3	4	6	5	5	4	5	5	4	4	TRUE	TRUE	TRUE	TRUE	TRUE	TRUE	TRUE	TRUE	TRUE	TRUE	13659490	7591650	34407000	46889800	21743200	18662800	30899000	26169400	98313.3	58636400	31378600	33394800	74530100	15630400	82765000	72691900	92133100
P07259_2003	P07259	P07259	P07259	URA2	Protein URA2;Glutamine-dependent carbamoyl-phosphate synthase;Aspartate carbamoyltransferase	1	TLACYSDAIVMR	2	3	2	2	2	2	2	2	2	2	2	2	2	2	2	TRUE	TRUE	TRUE	TRUE	TRUE	TRUE	TRUE	TRUE	TRUE	TRUE	21175700	16150700	15666700	25939900	13393200	12738700	10248500	7263100	53169	21101100	12131400	15276400	44278000	16768100	30019000	120553000	82472000
P07259_2078	P07259	P07259	P07259	URA2	Protein URA2;Glutamine-dependent carbamoyl-phosphate synthase;Aspartate carbamoyltransferase	1	TVHSLCR	1	1	2	0	0	1	0	0	0	0	0	2	0	1	1	TRUE	FALSE	FALSE	TRUE	TRUE	TRUE	TRUE	FALSE	TRUE	TRUE	3505.6		19668			6299.2						15943.4		2689	14470	52469	44375
P07259_2132	P07259	P07259	P07259	URA2	Protein URA2;Glutamine-dependent carbamoyl-phosphate synthase;Aspartate carbamoyltransferase	1	TDVLYCTR	0	0	0	2	3	0	3	3	1	2	4	0	2	0	3	FALSE	TRUE	TRUE	TRUE	TRUE	FALSE	TRUE	TRUE	TRUE	TRUE				12476300	7587430		13216770	5804591	10259	50717700	35944030		35220040		48357000
P07259_302	P07259	P07259	P07259	URA2	Protein URA2;Glutamine-dependent carbamoyl-phosphate synthase;Aspartate carbamoyltransferase	2	TPVFGICLGHQLIAR;KTPVFGICLGHQLIAR	4	3	4	4	4	4	6	3	5	5	6	6	6	3	6	TRUE	TRUE	TRUE	TRUE	TRUE	TRUE	TRUE	TRUE	TRUE	TRUE	115151000	74426600	189541500	265927000	38601700	126449900	107258400	81664500	144823	356486000	160744600	163958100	301289000	69462400	361781000	1063978000	915820000
P07259_330	P07259	P07259	P07259	URA2	Protein URA2;Glutamine-dependent carbamoyl-phosphate synthase;Aspartate carbamoyltransferase	1	GHNIPCTSTISGR	5	5	7	8	9	6	11	12	4	9	10	8	11	6	10	TRUE	TRUE	TRUE	TRUE	TRUE	TRUE	TRUE	TRUE	TRUE	TRUE	27300998	40930220	35212981	387463710	133263527	21880107	299891068	251525101	520940	434489436	537850920	135879552	775517480	200972490	603877320	151256950	236742800
P07259_338	P07259	P07259	P07259	URA2	Protein URA2;Glutamine-dependent carbamoyl-phosphate synthase;Aspartate carbamoyltransferase	1	CYITSQNHGFAVDVDTLTSGWK	2	2	2	2	2	2	2	2	0	2	2	2	2	2	2	TRUE	TRUE	TRUE	TRUE	TRUE	TRUE	TRUE	TRUE	TRUE	TRUE	14782400	24187300	38034000	20749100	13825800	18247300	22056000	16823200		45043000	51786000	48707000	93032000	89260000	30607000	78224000	220854000
P07259_621	P07259	P07259	P07259	URA2	Protein URA2;Glutamine-dependent carbamoyl-phosphate synthase;Aspartate carbamoyltransferase	1	ELVDLCNVAFSSSPQVLVEK	2	2	2	2	2	2	2	2	2	2	2	2	2	2	2	TRUE	TRUE	TRUE	TRUE	TRUE	TRUE	TRUE	TRUE	TRUE	TRUE	18166200	7145100	15907300	9512500	5416700	10639100	9079100	5506000	37314	15425000	8606400	10519200	49726000	20111100	19297900	190726000	152105000
P07259_708	P07259	P07259	P07259	URA2	Protein URA2;Glutamine-dependent carbamoyl-phosphate synthase;Aspartate carbamoyltransferase	2	HLGVVGECNIQYALNPVSK;TTAVNVIRHLGVVGECNIQYALNPVSK	5	5	5	4	4	4	4	4	4	4	4	4	4	4	5	TRUE	TRUE	TRUE	TRUE	TRUE	TRUE	TRUE	TRUE	TRUE	TRUE	193679900	135622300	330864600	451449800	139227800	206214500	209353000	93184800	353170	344698200	158049800	221353600	553158000	138545200	358519500	1411959000	1991674000
P07259_722	P07259	P07259	P07259	URA2	Protein URA2;Glutamine-dependent carbamoyl-phosphate synthase;Aspartate carbamoyltransferase	1	DYCIIEVNAR	2	0	1	2	0	0	2	0	2	2	0	1	2	2	2	TRUE	TRUE	TRUE	TRUE	TRUE	TRUE	TRUE	TRUE	TRUE	TRUE	38515000		24192000	71709000			32131000		191662	58342000		16063000	119375000	23491000	22747500	384600000
P07259_770_772_780	P07259	P07259	P07259	URA2	Protein URA2;Glutamine-dependent carbamoyl-phosphate synthase;Aspartate carbamoyltransferase	1	STCACFEPSLDYCVVK	1	2	0	0	2	0	0	0	1	0	0	1	0	0	0	TRUE	TRUE	FALSE	FALSE	FALSE	TRUE	TRUE	FALSE	TRUE	FALSE	399460	1069280			3738030							4896700				4708400	12055800
P07261_176	P07261	P07261	P07261	GCR1	Glycolytic genes transcriptional activator GCR1	1	LYSLCELFEFMGR	0	0	0	0	0	0	1	0	0	1	0	0	0	0	0	FALSE	FALSE	FALSE	FALSE	FALSE	FALSE	FALSE	TRUE	TRUE	FALSE							1208100			152180
P07261_3	P07261	P07261	P07261	GCR1	Glycolytic genes transcriptional activator GCR1	1	VCTSTSSNFYSIAQYILQSYFK	0	0	0	1	0	0	0	0	0	0	0	0	0	0	0	FALSE	FALSE	FALSE	FALSE	FALSE	FALSE	TRUE	FALSE	FALSE	FALSE				3709400
P07261_755	P07261	P07261	P07261	GCR1	Glycolytic genes transcriptional activator GCR1	1	EICIFENFK	0	0	0	0	0	0	1	0	0	0	0	0	0	0	0	FALSE	FALSE	FALSE	FALSE	FALSE	FALSE	FALSE	TRUE	FALSE	FALSE							6762200
P07262_252	P07262	P07262	P07262	GDH1	NADP-specific glutamate dehydrogenase 1	1	GCIISETGITSEQVADISSAK	5	4	5	4	4	5	2	2	2	2	2	2	2	2	2	TRUE	TRUE	TRUE	TRUE	TRUE	TRUE	TRUE	TRUE	TRUE	TRUE	66784600	35100500	40422800	30337000	11264400	24420700	9669400	4252700	74167	9894200	6286900	8393400	20651000	7911900	8754800	529616000	292289000
P07262_313	P07262	P07262	P07262	GDH1	NADP-specific glutamate dehydrogenase 1	1	VDIALPCATQNEVSGEEAK	2	2	2	3	2	3	2	2	0	2	2	2	2	2	2	TRUE	TRUE	TRUE	TRUE	TRUE	TRUE	TRUE	TRUE	TRUE	TRUE	68090000	21630400	46484000	34058400	11961800	27362600	9793000	6953700		12771000	7635000	8868800	21030400	8661200	8020600	765330000	510590000
P07262_410_414	P07262	P07262	P07262	GDH1	NADP-specific glutamate dehydrogenase 1	1	IMINCFNECIDYAK	8	9	8	6	8	8	4	6	4	6	6	5	5	3	2	TRUE	TRUE	TRUE	TRUE	TRUE	TRUE	TRUE	TRUE	TRUE	TRUE	179880600	126637700	93519000	230987300	185649300	89390600	52001000	49677200	177742	61905200	41815300	29206200	58520100	12788400	13276700	399086000	534513300
P07263-2_104	P07263-2	P07263	P07263-2;P07263	HTS1	Histidine--tRNA ligase, mitochondrial	1	LIYNLEDQGGELCSLR	2	2	2	2	2	2	2	2	2	2	2	2	2	2	2	TRUE	TRUE	TRUE	TRUE	TRUE	TRUE	TRUE	TRUE	TRUE	TRUE	23526000	12579100	13951600	12167200	7839200	9863400	9164000	4854900	52914	12395400	9750700	9212700	34507000	21322700	21235000	330050000	291120000
P07263-2_377	P07263-2	P07263	P07263-2;P07263	HTS1	Histidine--tRNA ligase, mitochondrial	1	STQIPCVGISFGVER	2	2	2	1	2	2	2	2	0	2	2	1	2	2	2	TRUE	TRUE	TRUE	TRUE	TRUE	TRUE	TRUE	TRUE	TRUE	TRUE	59079000	27403000	63383000	26692000	17318700	44226000	28018000	11207900		31308000	22169400	8048500	84606000	46089000	54943000	605080000	680090000
P07263-2_462	P07263-2	P07263	P07263-2;P07263	HTS1	Histidine--tRNA ligase, mitochondrial	1	AGCHIAVILGK	2	3	4	3	4	4	4	3	2	4	4	4	4	4	3	TRUE	TRUE	TRUE	TRUE	TRUE	TRUE	TRUE	TRUE	TRUE	TRUE	69472000	43906600	83917000	67032600	63224900	28031600	46272400	31544200	13126.2	81930800	101292200	38368900	115602400	21561000	26382600	710130000	848611000
P07264_233	P07264	P07264	P07264	LEU1	3-isopropylmalate dehydratase	1	MSMCNMAIEAGAR	14	12	15	15	9	12	11	13	9	9	12	10	11	14	15	TRUE	TRUE	TRUE	TRUE	TRUE	TRUE	TRUE	TRUE	TRUE	TRUE	44931100	31099510	156754410	39831990	70010100	60510060	19518780	56462221	42648.1	111359300	84254670	54761690	48102600	13879070	57307800	374235410	411632800
P07264_360	P07264	P07264	P07264	LEU1	3-isopropylmalate dehydratase	1	VFIGSCTNGR	2	1	0	2	3	1	2	2	1	1	3	0	1	1	2	TRUE	TRUE	TRUE	TRUE	TRUE	TRUE	TRUE	TRUE	TRUE	TRUE	691490	178530		29359000	19407050	72762	29244000	12455100	8783.1	72739000	102144300		47623000	555180	79274000	4506700	1332500
P07264_421_424	P07264	P07264	P07264	LEU1	3-isopropylmalate dehydratase	1	EAGCSICLGMNPDILDAYER	8	8	9	6	5	7	4	6	2	2	3	6	3	7	4	TRUE	TRUE	TRUE	TRUE	TRUE	TRUE	TRUE	TRUE	TRUE	TRUE	113242800	83066900	126298900	81168100	63030400	47956600	42701500	70954400	84572	56791000	58507800	51111200	51838300	106823900	18583400	230158100	276884900
P07264_627	P07264	P07264	P07264	LEU1	3-isopropylmalate dehydratase	1	EAEILVVTGDNFGCGSSR	7	5	6	4	3	5	5	4	4	4	4	5	2	2	2	TRUE	TRUE	TRUE	TRUE	TRUE	TRUE	TRUE	TRUE	TRUE	TRUE	157368600	84445200	147613428	100770000	52562300	82637000	92799000	55370300	318299	123809300	130488400	86164000	275300000	166373000	151734000	1243461000	1220599000
P07264_63	P07264	P07264	P07264	LEU1	3-isopropylmalate dehydratase	2	RVDCTLATVDHNIPTESR;VDCTLATVDHNIPTESR	28	20	24	14	10	15	9	12	7	15	14	15	17	11	14	TRUE	TRUE	TRUE	TRUE	TRUE	TRUE	TRUE	TRUE	TRUE	TRUE	1554326462	742303808	1783337357	1336339300	677665300	735336524	528877150	461151100	1273296	1469342200	1371208700	688421380	2418132140	831090620	1537548200	15141272360	14539826070
P07264_689	P07264	P07264	P07264	LEU1	3-isopropylmalate dehydratase	1	LCVDLPNQK	2	2	2	2	2	2	2	2	2	2	2	2	2	2	2	TRUE	TRUE	TRUE	TRUE	TRUE	TRUE	TRUE	TRUE	TRUE	TRUE	380668000	138637700	544602000	708420000	354630000	138106200	318060000	255100000	444730	646280000	599690000	246140000	760540000	297650000	496920000	2603970000	1534359000
P07264_718	P07264	P07264	P07264	LEU1	3-isopropylmalate dehydratase	2	KHCLVNGLDDIGITLQK;HCLVNGLDDIGITLQK	13	8	14	9	6	9	8	6	4	8	7	6	7	4	8	TRUE	TRUE	TRUE	TRUE	TRUE	TRUE	TRUE	TRUE	TRUE	TRUE	571506700	454907600	7.39804e+08	552908900	212470780	349317000	291517600	218629100	345710	821732000	677991200	314338800	914248800	518046000	851275000	4413460200	6573893400
P07266_160	P07266	P07266	P07266	MRS1	Mitochondrial RNA-splicing protein MRS1	2	ERSDLVDFNCK;SDLVDFNCK	0	0	1	1	3	0	2	2	0	2	1	1	0	0	0	FALSE	TRUE	TRUE	TRUE	FALSE	TRUE	TRUE	TRUE	TRUE	FALSE			1364400	2266400	6934400		3371700	3067100		2702400	1929500	1481800
P07266_175	P07266	P07266	P07266	MRS1	Mitochondrial RNA-splicing protein MRS1	1	CQGVYVTSTNEK	0	0	0	0	0	0	0	0	0	0	0	0	0	0	1	FALSE	FALSE	FALSE	FALSE	FALSE	FALSE	FALSE	FALSE	FALSE	TRUE															978220
P07266_18	P07266	P07266	P07266	MRS1	Mitochondrial RNA-splicing protein MRS1	1	SVIPAIDLYCR	2	1	0	0	2	0	0	0	0	0	2	0	2	2	1	TRUE	TRUE	FALSE	TRUE	TRUE	TRUE	TRUE	FALSE	TRUE	TRUE	4194500	3471300			5992500						5929100		12162600	2755900	3569400	28043000	17654000
P07266_258	P07266	P07266	P07266	MRS1	Mitochondrial RNA-splicing protein MRS1	1	SAFDNDIDPLMCLHLDK	5	0	0	1	1	4	3	2	0	2	2	2	2	2	4	TRUE	TRUE	TRUE	TRUE	TRUE	TRUE	TRUE	TRUE	TRUE	TRUE	6077270			1481900	1277000	12811400	6654560	4133600		8532700	6806600	4443300	9189700	6161700	12993100	66564000
P07266_55	P07266	P07266	P07266	MRS1	Mitochondrial RNA-splicing protein MRS1	1	CGIFEQLR	2	1	1	0	2	1	2	2	0	1	2	2	3	2	0	TRUE	TRUE	TRUE	TRUE	TRUE	TRUE	TRUE	TRUE	TRUE	TRUE	2086900	911860	1970900		4190000	1673500	4703300	3169100		2080600	5014700	3586500	9710200	1901110		16885500	12420000
P07266_86	P07266	P07266	P07266	MRS1	Mitochondrial RNA-splicing protein MRS1	1	VNLFSVFLTNDSFSFCK	3	1	2	2	1	2	2	2	0	1	2	0	2	1	0	TRUE	TRUE	TRUE	TRUE	TRUE	TRUE	TRUE	TRUE	TRUE	TRUE	1137360	742040	618660	441580	67043	963460	288670	615920		89702	1554600		3453000	481090		6318200	1398100
P07267_122_127	P07267	P07267	P07267	PEP4	Saccharopepsin	1	VILDTGSSNLWVPSNECGSLACFLHSK	3	5	6	5	7	6	8	8	3	18	14	18	7	8	9	TRUE	TRUE	TRUE	TRUE	TRUE	TRUE	TRUE	TRUE	TRUE	TRUE	747674000	1762823000	3008056000	10109356000	4370210300	6676549000	6801124500	9181715300	1334236	14140200900	10755582750	13237075217	9224134300	4109112900	7031077300	125881400	288096200
P07267_328	P07267	P07267	P07267	PEP4	Saccharopepsin	2	KGWTGQYTLDCNTR;GWTGQYTLDCNTR	6	8	7	6	6	9	7	8	4	11	12	14	17	10	9	TRUE	TRUE	TRUE	TRUE	TRUE	TRUE	TRUE	TRUE	TRUE	TRUE	322934300	579888300	782208530	3802153000	1267056700	1150197700	1733750400	2385254700	409020	3209459400	2159441800	3076293200	1853787010	529234410	1048057100	74622830	210360110
P07273_188	P07273	P07273	P07273	DST1	Transcription elongation factor S-II	1	VNNCDTNEAAYK	0	0	0	0	0	0	0	0	0	1	2	0	0	0	0	FALSE	FALSE	FALSE	TRUE	FALSE	FALSE	FALSE	FALSE	TRUE	FALSE										4693700	11816200
P07273_231	P07273	P07273	P07273	DST1	Transcription elongation factor S-II	1	IANGDITPEFLATCDAK	0	2	2	2	1	1	2	2	0	1	2	2	1	0	0	TRUE	TRUE	TRUE	TRUE	FALSE	TRUE	TRUE	TRUE	TRUE	TRUE		999519	2860680	5881200		837480	3493000	1674560		3058800	5920000	4967000	4111300				31485000
P07274_89	P07274	P07274	P07274	PFY1	Profilin	1	HDAEGVVCVR	4	3	3	4	4	4	4	4	3	8	10	2	4	4	6	TRUE	TRUE	TRUE	TRUE	TRUE	TRUE	TRUE	TRUE	TRUE	TRUE	743380	428797	902464	40879600	35407200	527981	54824500	23580700	88943.3	233636040	260881960	436810	147561000	938755	161316300	7744300	8110900
P07275_162	P07275	P07275	P07275	PUT2	Delta-1-pyrroline-5-carboxylate dehydrogenase, mitochondrial	1	NVYQAEIDCITELSDFFR	5	3	2	5	4	4	5	2	2	5	4	4	6	3	5	TRUE	TRUE	TRUE	TRUE	TRUE	TRUE	TRUE	TRUE	TRUE	TRUE	2890230	1362150	410600	4602510	1613170	2257971	2932346	1383680		7418220	2767296	3128560	28238260	1606360	2898770	31371800	14548800
P07275_521	P07275	P07275	P07275	PUT2	Delta-1-pyrroline-5-carboxylate dehydrogenase, mitochondrial	1	CTGAVVSQQWFGGAR	1	2	2	2	2	2	2	2	0	2	2	2	2	2	2	TRUE	TRUE	TRUE	TRUE	TRUE	TRUE	TRUE	TRUE	TRUE	TRUE	951530	4289300	5811300	21885000	5911000	10643500	11148200	9179300		20266900	13599400	11889600	36128000	14669400	11854000	9479200	33566000
P07277_193	P07277	P07277	P07277	ERG12	Mevalonate kinase	1	CIHGTPSGIDNAVATYGNALLFEK	2	2	2	2	2	3	4	4	2	2	2	4	2	2	2	TRUE	TRUE	TRUE	TRUE	TRUE	TRUE	TRUE	TRUE	TRUE	TRUE	19778300	15413100	22498400	32960000	12886100	25408800	21600360	17865490	59237	48642000	46188000	27826000	171305000	104469000	130606000	554830000	674980000
P07277_279	P07277	P07277	P07277	ERG12	Mevalonate kinase	2	PILDAMGECALQGLEIMTK;FPEVMKPILDAMGECALQGLEIMTK	1	1	0	0	2	0	0	2	0	2	5	1	2	1	2	TRUE	TRUE	TRUE	TRUE	TRUE	TRUE	TRUE	TRUE	TRUE	TRUE	1862000	58462			1031320			262113		1250120	4431300	822090	16153800	1372500	7017000	5651300	671760
P07277_293	P07277	P07277	P07277	ERG12	Mevalonate kinase	1	CKGTDDEAVETNNELYEQLLELIR	2	1	2	1	1	2	2	2	1	2	2	2	2	0	2	TRUE	TRUE	TRUE	TRUE	TRUE	TRUE	TRUE	TRUE	TRUE	TRUE	2933000	750170	3128400	1138600	254320	4486100	870190	911770		4619300	1164250	2410100	9126100		14166600	20139500	7352300
P07277_357	P07277	P07277	P07277	ERG12	Mevalonate kinase	1	LTGAGGGGCSLTLLR	2	2	2	2	2	2	2	2	2	2	2	3	2	2	2	TRUE	TRUE	TRUE	TRUE	TRUE	TRUE	TRUE	TRUE	TRUE	TRUE	24226000	17771900	35206000	53321000	15585700	35005000	38268000	20347100	62115	66041000	47300000	42459800	109331000	58566000	107740000	228600000	255160000
P07277_396_397	P07277	P07277	P07277	ERG12	Mevalonate kinase	2	KLQDDFSYETFETDLGGTGCCLLSAK;LQDDFSYETFETDLGGTGCCLLSAK	1	2	1	1	1	2	2	0	0	2	2	2	0	1	3	TRUE	TRUE	TRUE	TRUE	TRUE	TRUE	TRUE	TRUE	TRUE	TRUE	23637000	6699300	8857400	10468000	451330	12484700	6102800			19535200	15815700	19174600		2406300	11258300	20005000	48485000
P07278_199	P07278	P07278	P07278	BCY1	cAMP-dependent protein kinase regulatory subunit	2	RLVINCLEEK;LVINCLEEK	4	4	2	6	4	4	6	4	3	6	5	6	5	6	5	TRUE	TRUE	TRUE	TRUE	TRUE	TRUE	TRUE	TRUE	TRUE	TRUE	172890000	150167150	257510000	575151100	280442500	123900730	205005450	171962300	394544	255615200	197453300	177831500	290727000	46320990	123659200	263602000	231610000
P07278_268	P07278	P07278	P07278	BCY1	cAMP-dependent protein kinase regulatory subunit	1	AATVVATSDCLLWALDR	0	0	1	2	2	1	0	2	0	2	2	2	1	2	0	FALSE	TRUE	TRUE	TRUE	TRUE	TRUE	TRUE	TRUE	TRUE	TRUE			224070	2247630	1662250	1090600		6077500		21705300	14075300	6079400	834060	3838400
P07283_199	P07283	P07283	P07283	SEC53	Phosphomannomutase	1	TYCLQHVEK	4	4	4	3	4	4	4	3	3	4	3	4	2	4	4	TRUE	TRUE	TRUE	TRUE	TRUE	TRUE	TRUE	TRUE	TRUE	TRUE	2013250	1323940	4387580	66101000	49558500	1363550	51683000	25094800	373493	185691200	227697000	1219890	92588490	21501233	278503000	77658000	80749400
P07283_46_47	P07283	P07283	P07283	SEC53	Phosphomannomutase	1	CCIGFVGGSDLSK	3	5	5	3	4	4	2	4	2	3	3	2	2	2	2	TRUE	TRUE	TRUE	TRUE	TRUE	TRUE	TRUE	TRUE	TRUE	TRUE	112595600	113596400	138027000	143974300	77324200	92304200	55999000	72824800	244770	154968800	113280200	72077000	163873000	85624000	119927000	809507000	782559000
P07284_277	P07284	P07284	P07284	SES1	Serine--tRNA ligase, cytoplasmic	1	PQEQLPIHYVGYSSCFR	2	2	0	0	0	0	0	0	0	0	0	0	0	0	0	TRUE	FALSE	FALSE	FALSE	FALSE	TRUE	FALSE	FALSE	FALSE	FALSE	4488500	13111900														13964900	20502800
P07284_370_373	P07284	P07284	P07284	SES1	Serine--tRNA ligase, cytoplasmic	1	ELVSCSNCTDYQSR	2	2	0	2	1	2	3	4	3	2	2	2	4	4	2	TRUE	TRUE	TRUE	TRUE	TRUE	TRUE	TRUE	TRUE	TRUE	TRUE	27920100	16450700		53417000	12793000	20239000	55092000	52549000	231040	51077000	31855000	32094000	78047900	41427300	56362000	11397100	20328200
P07284_400	P07284	P07284	P07284	SES1	Serine--tRNA ligase, cytoplasmic	2	KYVHCLNSTLAATQR;YVHCLNSTLAATQR	22	21	18	18	12	20	12	10	6	15	7	16	13	10	15	TRUE	TRUE	TRUE	TRUE	TRUE	TRUE	TRUE	TRUE	TRUE	TRUE	380362161	2.20029e+08	372061045	471031490	195877630	147557990	160282230	102084560	454813	303824590	175895740	155148691	499479120	188346130	339972830	3363171670	3922763150
P07284_413_414	P07284	P07284	P07284	SES1	Serine--tRNA ligase, cytoplasmic	2	ALCCILENYQTEDGLVVPEVLRK;ALCCILENYQTEDGLVVPEVLR	2	1	3	3	2	2	0	1	0	1	2	1	1	0	2	TRUE	TRUE	FALSE	TRUE	TRUE	TRUE	TRUE	TRUE	TRUE	TRUE	16785000	5338600	8622700	25193000	7984300	5313300		3096300		7099700	13385900	3898100	10545000		11053100	12237500	11549000
P07285_159	P07285	P07285	P07285	TRP4	Anthranilate phosphoribosyltransferase	1	ASTSNSGAGDLIGTLGCDMFK	0	2	2	2	2	4	2	4	2	2	4	4	2	4	2	TRUE	TRUE	TRUE	TRUE	TRUE	TRUE	TRUE	TRUE	TRUE	TRUE		2452500	4372400	7044400	5751600	7136700	7961600	7633350	25636	20148600	26085400	19772100	27395000	33636000	21709000		17858800
P07285_39	P07285	P07285	P07285	TRP4	Anthranilate phosphoribosyltransferase	1	CDTNSDESLSIYTK	0	1	0	1	2	1	2	2	2	2	2	2	2	2	2	FALSE	TRUE	TRUE	TRUE	TRUE	TRUE	TRUE	TRUE	TRUE	TRUE		345150		2766300	3499200	2362800	5548800	3470500	13051.4	6527700	4418000	5933500	23295000	5914600	10824800		9512300
P07342_15	P07342	P07342	P07342	ILV2	Acetolactate synthase catalytic subunit, mitochondrial	1	CFQHIAYR	0	0	0	0	0	0	0	1	0	0	0	0	0	0	0	FALSE	FALSE	FALSE	FALSE	FALSE	FALSE	FALSE	TRUE	FALSE	FALSE								570200
P07342_357	P07342	P07342	P07342	ILV2	Acetolactate synthase catalytic subunit, mitochondrial	1	SLDMLGMHGCATANLAVQNADLIIAVGAR	9	9	7	11	8	11	9	9	5	12	9	9	6	6	4	TRUE	TRUE	TRUE	TRUE	TRUE	TRUE	TRUE	TRUE	TRUE	TRUE	72566680	53585500	32293600	154664000	20699400	89376700	123551790	40490900	356667	88254642	50432510	49892770	415139000	236159000	317091000	548556700	468338400
P07347_15	P07347	P07347	P07347	ARD1	N-terminal acetyltransferase A complex catalytic subunit ARD1	1	ATINDIICMQNANLHNLPENYMMK	6	8	10	3	8	6	2	5	0	4	7	5	4	6	4	TRUE	TRUE	TRUE	TRUE	TRUE	TRUE	TRUE	TRUE	TRUE	TRUE	6358830	1813380	6868228	2361200	5277460	3822930	3475000	4132010		8358660	6729510	4854900	30606400	17990600	24475700	154330400	148039700
P07390_283	P07390	P07390	P07390	PET494	COX3 mRNA-specific translational activator PET494	1	FICTELHDNSLK	0	1	0	2	2	1	0	0	0	0	0	3	0	2	0	FALSE	TRUE	FALSE	TRUE	TRUE	TRUE	TRUE	FALSE	TRUE	TRUE		7406700		11588900	8506200	3629100						5161140		1050490			8680100
P07390_406	P07390	P07390	P07390	PET494	COX3 mRNA-specific translational activator PET494	1	GYINLQETGCK	0	0	0	0	0	0	0	1	0	2	1	2	0	0	0	FALSE	FALSE	FALSE	TRUE	FALSE	FALSE	FALSE	TRUE	TRUE	FALSE								1567500		3669900	1207700	1396470
P07390_425	P07390	P07390	P07390	PET494	COX3 mRNA-specific translational activator PET494	1	LNCFLQR	0	0	0	0	1	0	1	1	0	0	1	0	0	0	0	FALSE	FALSE	TRUE	FALSE	FALSE	FALSE	TRUE	TRUE	TRUE	FALSE					1194200		4712700	4732800			3755600
P07560_35	P07560	P07560	P07560	SEC4	Ras-related protein SEC4	1	SCLLVR	0	0	0	2	1	0	2	1	0	2	2	0	1	0	2	FALSE	TRUE	TRUE	TRUE	TRUE	FALSE	TRUE	TRUE	TRUE	TRUE				20625900	14009000		25257400	2676800		145957120	97234000		52981000		80210600
P07702_233_238	P07702	P07702	P07702	LYS2	L-aminoadipate-semialdehyde dehydrogenase	1	NLGWCDFVGCIHDIFQDNAEAFPER	0	1	2	0	0	0	0	0	0	0	0	0	0	0	0	TRUE	FALSE	FALSE	FALSE	FALSE	TRUE	FALSE	FALSE	FALSE	FALSE		206040	767340														2986900
P07702_255	P07702	P07702	P07702	LYS2	L-aminoadipate-semialdehyde dehydrogenase	1	TCVVETPTLNSDK	2	1	1	0	0	0	0	0	0	0	0	0	0	0	0	TRUE	FALSE	FALSE	FALSE	FALSE	TRUE	FALSE	FALSE	FALSE	FALSE	4282100	972160	2001100													9059500	4141900
P07702_692_694_695	P07702	P07702	P07702	LYS2	L-aminoadipate-semialdehyde dehydrogenase	1	TGDLGRYLPNGDCECCGR	1	0	0	0	0	0	0	0	0	0	0	0	0	0	0	FALSE	FALSE	FALSE	FALSE	FALSE	TRUE	FALSE	FALSE	FALSE	FALSE	9067800															352790
P07703_182	P07703	P07703	P07703	RPC40	DNA-directed RNA polymerases I and III subunit RPAC1	2	QSTTFADCPVVPADPDILLAK;FEPQGRQSTTFADCPVVPADPDILLAK	2	3	2	2	0	2	2	2	0	1	1	2	0	0	0	TRUE	TRUE	TRUE	TRUE	FALSE	TRUE	TRUE	TRUE	TRUE	FALSE	6637700	11510200	14919300	4072900		6838400	1937890	5412900		1364400	1841500	1675730				44041000	39206710
P07703_208	P07703	P07703	P07703	RPC40	DNA-directed RNA polymerases I and III subunit RPAC1	1	AHCILGIGGDHAK	6	6	6	5	5	5	5	5	4	5	4	6	6	6	5	TRUE	TRUE	TRUE	TRUE	TRUE	TRUE	TRUE	TRUE	TRUE	TRUE	33464570	42283410	115609550	152497300	67269900	24706186	70837700	60066100	195112	121992400	55873600	27848020	216628700	37143471	123914700	352992900	749488000
P07703_250	P07703	P07703	P07703	RPC40	DNA-directed RNA polymerases I and III subunit RPAC1	1	CFPPGVIGIDEGSDEAYVK	2	3	1	0	0	0	0	0	0	0	0	0	0	0	0	TRUE	FALSE	FALSE	FALSE	FALSE	TRUE	FALSE	FALSE	FALSE	FALSE	3403130	1980680	1446800													13589400	19896600
P07806-2_138	P07806-2	P07806	P07806-2;P07806	VAS1	Valine--tRNA ligase, mitochondrial	1	VKPEGVFCIPAPPPNVTGALHIGHALTIAIQDSLIR	2	0	0	0	0	0	0	0	0	0	0	0	0	0	0	TRUE	FALSE	FALSE	FALSE	FALSE	TRUE	FALSE	FALSE	FALSE	FALSE	15783800															127126000
P07806-2_424	P07806-2	P07806	P07806-2;P07806	VAS1	Valine--tRNA ligase, mitochondrial	1	HNLEFINILTDDGLLNEECGPEWQGMK	2	2	2	0	2	2	0	5	0	6	3	4	0	2	0	TRUE	TRUE	TRUE	TRUE	TRUE	TRUE	TRUE	TRUE	TRUE	TRUE	1330370	2372290	5489600		1653150	2506900		12270510		27819000	15111600	6655300		4102800		13597700	34391000
P07806-2_463	P07806-2	P07806	P07806-2;P07806	VAS1	Valine--tRNA ligase, mitochondrial	1	NLYVGQEDNEMTIPTCSR	2	2	2	0	2	2	0	2	2	1	2	2	0	1	0	TRUE	TRUE	TRUE	TRUE	FALSE	TRUE	TRUE	TRUE	TRUE	TRUE	759360	2472600	8061200		5969200	7064300		5264800		7398000	6867900	6070300		2377100		10593200	19276500
P07806-2_520	P07806-2	P07806	P07806-2;P07806	VAS1	Valine--tRNA ligase, mitochondrial	1	SSEAEYFHWLGNIQDWCISR	0	2	2	1	2	1	0	2	0	2	3	4	2	2	0	TRUE	TRUE	TRUE	TRUE	TRUE	TRUE	TRUE	TRUE	TRUE	TRUE		15498200	24709600	4980900	6386300	5772100		9582900		41391000	17907880	23804770	14832900	10547500			233000000
P07806-2_531	P07806-2	P07806	P07806-2;P07806	VAS1	Valine--tRNA ligase, mitochondrial	2	CPVYFINIEGEEHDR;CPVYFINIEGEEHDRIDGDYWVAGR	7	7	7	7	4	6	5	4	2	5	3	6	4	4	5	TRUE	TRUE	TRUE	TRUE	TRUE	TRUE	TRUE	TRUE	TRUE	TRUE	85817200	71837180	83773400	86105900	39986350	53444300	46152800	31613000	77972	65762240	68881000	40140700	149170200	100730900	85918000	838818100	1300102900
P07806-2_646	P07806-2	P07806	P07806-2;P07806	VAS1	Valine--tRNA ligase, mitochondrial	1	EVFCHSLVR	2	2	2	2	2	2	2	2	2	3	2	2	2	2	2	TRUE	TRUE	TRUE	TRUE	TRUE	TRUE	TRUE	TRUE	TRUE	TRUE	6168930	5301600	23298730	67490000	24722000	5280390	30210000	20777600	42824	89653000	29739000	14583100	68064000	6525630	48274000	74920400	147626400
P07806-2_712	P07806-2	P07806	P07806-2;P07806	VAS1	Valine--tRNA ligase, mitochondrial	1	ESYPNGIPQCGTDAMR	2	2	2	0	2	2	0	3	2	2	2	3	1	2	1	TRUE	TRUE	TRUE	TRUE	TRUE	TRUE	TRUE	TRUE	TRUE	TRUE	8272100	578130	4738400		2947910	3037900		3869400		5386500	4170300	5602100	7153900	5092600	5562200	90153000	15960200
P07806-2_722	P07806-2	P07806	P07806-2;P07806	VAS1	Valine--tRNA ligase, mitochondrial	1	FALCAYTTGGR	2	2	2	1	0	0	1	0	2	2	0	0	0	1	0	TRUE	FALSE	TRUE	TRUE	FALSE	TRUE	TRUE	TRUE	TRUE	TRUE	16740800	9862900	21800400	13934000			7363700		27301.6	29229000				2306600		121571000	56064000
P07806-2_969	P07806-2	P07806	P07806-2;P07806	VAS1	Valine--tRNA ligase, mitochondrial	1	DASEIPEGCVLQSVNPEVNVHLLVK	5	4	5	2	2	2	2	2	2	3	1	2	0	0	2	TRUE	TRUE	TRUE	TRUE	TRUE	TRUE	TRUE	TRUE	TRUE	TRUE	180352850	71275010	141362900	97440000	43155000	94593000	68754000	37577000	296340	110572000	50990000	96394000			300140000	2828512900	2451597200
P07807_14	P07807	P07807	P07807	DFR1	Dihydrofolate reductase	1	IPIVGIVACLQPEMGIGFR	4	5	6	3	5	4	4	4	2	3	4	3	2	2	2	TRUE	TRUE	TRUE	TRUE	TRUE	TRUE	TRUE	TRUE	TRUE	TRUE	7778400	1850960	5497540	8174850	2225090	3618670	3883580	3918530		6528500	5356660	3839600	12639200	7300600	8677200	42887000	60690300
P07807_190	P07807	P07807	P07807	DFR1	Dihydrofolate reductase	1	VELPETDCDQR	0	0	1	2	2	0	2	2	0	1	2	1	2	1	2	FALSE	TRUE	TRUE	TRUE	TRUE	FALSE	TRUE	TRUE	TRUE	TRUE				2510250	1373200		2632600	760770		2171100	4538000	1342200	8848900	1961600	5554700
P07807_202	P07807	P07807	P07807	DFR1	Dihydrofolate reductase	1	GYCFEFTLYNR	0	0	0	1	0	0	0	0	0	0	0	0	0	0	0	FALSE	FALSE	FALSE	FALSE	FALSE	FALSE	TRUE	FALSE	FALSE	FALSE				2189600
P07866_1287	P07866	P07866	P07866	LTE1	Guanine nucleotide exchange factor LTE1	1	FIHVADHCR	0	0	0	4	3	0	3	2	0	2	1	0	1	1	2	FALSE	TRUE	TRUE	TRUE	TRUE	FALSE	TRUE	TRUE	TRUE	TRUE				1020970	448299		477648	332720		1460290	295500		563560	68767	817890
P07884-2_270	P07884-2	P07884	P07884-2;P07884	MOD5	tRNA dimethylallyltransferase, mitochondrial	1	LEDCIER	0	0	0	0	0	0	0	0	0	1	2	0	0	0	1	FALSE	FALSE	FALSE	TRUE	FALSE	FALSE	FALSE	FALSE	TRUE	TRUE										4151500	5122300				2365800
P07884-2_81	P07884-2	P07884	P07884-2;P07884	MOD5	tRNA dimethylallyltransferase, mitochondrial	1	FETECMNAIEDIHR	3	6	1	4	1	2	0	1	0	1	0	2	1	2	2	TRUE	TRUE	FALSE	TRUE	TRUE	TRUE	TRUE	TRUE	TRUE	TRUE	5961900	8091520	5057200	12441000	3108600	3622840		2667900		6256300		5134400	5524700	2091130	8977300	59769000	86739300
P07991_255	P07991	P07991	P07991	CAR2	Ornithine aminotransferase	1	TGELLCYDHYK	4	3	2	2	4	2	4	3	4	4	4	3	4	4	4	TRUE	TRUE	TRUE	TRUE	TRUE	TRUE	TRUE	TRUE	TRUE	TRUE	95015900	32528200	6534910	10825600	139008400	5316000	139457400	63811000	294513	185036800	253924000	84014900	636159000	173640900	223551000	1406034000	715910000
P07991_283_293	P07991	P07991	P07991	CAR2	Ornithine aminotransferase	1	ALSGGVLPVSCVLSSHDIMSCFTPGSHGSTFGGNPLASR	2	2	2	1	0	0	1	3	0	5	5	1	0	0	1	TRUE	FALSE	TRUE	TRUE	FALSE	TRUE	TRUE	TRUE	TRUE	TRUE	23754000	32501000	60001000	21015000			9271600	56116600		407438200	231920900	26200000			13947000	21245000	42423000
P07991_379	P07991	P07991	P07991	CAR2	Ornithine aminotransferase	1	TAWDLCLLMK	0	0	0	0	4	0	2	4	0	4	4	2	2	2	2	FALSE	TRUE	TRUE	TRUE	TRUE	FALSE	TRUE	TRUE	TRUE	TRUE					9048400		3779700	14537800		51380000	21110300	13728100	14501600	5665500	4434600
P07991_61	P07991	P07991	P07991	CAR2	Ornithine aminotransferase	1	LYLDFLSAYSAVNQGHCHPHIIK	0	1	0	0	0	0	0	0	1	3	0	1	0	0	0	FALSE	FALSE	FALSE	TRUE	FALSE	TRUE	FALSE	TRUE	TRUE	FALSE		39314000							10024	51081900		6596200					92799000
P08004_423	P08004	P08004	P08004	CHS1	Chitin synthase 1	1	YQAVTCEPNQLAEK	2	2	2	2	2	1	2	2	0	1	1	2	2	1	2	TRUE	TRUE	FALSE	TRUE	TRUE	TRUE	TRUE	TRUE	TRUE	TRUE	458420		571530	745640	434920		356280			438420		1372820	1616940	321130	1204600	14413500	9789400
P08004_496	P08004	P08004	P08004	CHS1	Chitin synthase 1	1	IVVCIISDGR	2	2	2	0	2	2	2	2	0	2	1	2	1	1	2	TRUE	TRUE	TRUE	TRUE	TRUE	TRUE	TRUE	TRUE	TRUE	TRUE	18494000	9312200	12138800		5145300	7044000	5615400	4839900		5840700	1539900	5108300	2209300	591540	3282000	18857100	19796000
P08004_518	P08004	P08004	P08004	CHS1	Chitin synthase 1	2	SLALLSSLGCYQDGFAK;SLALLSSLGCYQDGFAKDEINEK	3	0	1	0	1	2	0	2	0	0	0	2	0	0	0	TRUE	TRUE	TRUE	TRUE	FALSE	TRUE	TRUE	TRUE	TRUE	FALSE	5629310		1627600		2638900	5631600		2216210				5947800				24671100
P08004_628	P08004	P08004	P08004	CHS1	Chitin synthase 1	1	NPNVGGACGEIR	0	0	1	2	2	0	1	2	0	0	2	0	0	1	1	FALSE	TRUE	TRUE	TRUE	TRUE	TRUE	TRUE	TRUE	TRUE	TRUE			232980	1430780	1003360		271290	723170			747470			263920	1102300
P08004_721	P08004	P08004	P08004	CHS1	Chitin synthase 1	1	ILCFEVVTK	1	0	2	0	0	0	0	0	0	0	0	0	0	0	0	TRUE	FALSE	FALSE	FALSE	FALSE	TRUE	FALSE	FALSE	FALSE	FALSE	1768600		4353000													6710000
P08018_493	P08018	P08018	P08018	PBS2	MAP kinase kinase PBS2	1	DVKPTNILCSANQGTVK	4	4	4	4	4	4	3	2	3	3	4	4	4	4	4	TRUE	TRUE	TRUE	TRUE	TRUE	TRUE	TRUE	TRUE	TRUE	TRUE	33897200	10760800	33436640	67910300	24443260	32517100	36936800	26076000	47486	96751100	62800300	39535400	92411100	36960000	109024300	229928000	150776500
P08018_503	P08018	P08018	P08018	PBS2	MAP kinase kinase PBS2	1	LCDFGVSGNLVASLAK	1	0	1	1	2	2	2	2	0	2	2	2	2	2	2	TRUE	TRUE	TRUE	TRUE	TRUE	TRUE	TRUE	TRUE	TRUE	TRUE	2446300		2199500	3032300	4480600	8085200	6118100	6200500		20007100	14992900	10936200	23589000	28123000	24082000	11844000
P08018_603	P08018	P08018	P08018	PBS2	MAP kinase kinase PBS2	1	FSSDAQDFVSLCLQK	1	2	3	0	0	0	0	0	0	0	0	0	0	1	0	TRUE	FALSE	FALSE	FALSE	FALSE	TRUE	FALSE	FALSE	FALSE	TRUE	4025200	20901000	22911000											4798000		9992100	23023000
P08153_582_587	P08153	P08153	P08153	SWI5	Transcriptional factor SWI5	1	SHIQTHLEDRPYSCDHPGCDK	2	2	4	0	0	0	0	0	0	0	0	0	0	0	0	TRUE	FALSE	FALSE	FALSE	FALSE	TRUE	FALSE	FALSE	FALSE	FALSE	2618000	2932900	3154930													5673400	12084400
P08417_302_311	P08417	P08417	P08417	FUM1	Fumarate hydratase, mitochondrial	2	FEALAAHDAIVECSGALNTLACSLFK;FQTAPNKFEALAAHDAIVECSGALNTLACSLFK	11	7	7	11	10	12	14	18	6	11	17	17	11	14	19	TRUE	TRUE	TRUE	TRUE	TRUE	TRUE	TRUE	TRUE	TRUE	TRUE	90344410	75077300	50592510	117295410	52121390	109336960	87306000	61281200	262151	200450800	125969670	63645741	1037942600	571171120	644160300	971846000	1267252000
P08417_329	P08417	P08417	P08417	FUM1	Fumarate hydratase, mitochondrial	1	CGYHELMLPENEPGSSIMPGK	3	4	4	4	9	4	5	12	9	9	16	8	5	9	5	TRUE	TRUE	TRUE	TRUE	TRUE	TRUE	TRUE	TRUE	TRUE	TRUE	10068500	9891840	11746700	43956700	57622000	29363600	45525600	88994600	271668	92404220	154828970	69662000	196282500	177393860	91859610	73974000	97104000
P08417_412	P08417	P08417	P08417	FUM1	Fumarate hydratase, mitochondrial	1	VHCVEGIK	2	2	2	4	3	2	3	2	2	4	3	4	4	2	2	TRUE	TRUE	TRUE	TRUE	TRUE	TRUE	TRUE	TRUE	TRUE	TRUE	100290	42307	97725	2456310	3840780	189458	3653860	1551060	18725.1	142119011	221981000	353236	11242180	263650	128264000	772440	860150
P08425_132	P08425	P08425	P08425	MSF1	Phenylalanine--tRNA ligase, mitochondrial	1	THTSAHELECFQK	2	3	3	4	4	3	2	3	0	3	3	4	1	1	0	TRUE	TRUE	TRUE	TRUE	TRUE	TRUE	TRUE	TRUE	TRUE	TRUE	277324	296771	1294451	10249400	5584940	998004	1328170	2697710		9443600	6238900	2.57631e+06	338040	345210		6600920	10210630
P08425_239	P08425	P08425	P08425	MSF1	Phenylalanine--tRNA ligase, mitochondrial	1	QEYMSDLEVDLCSQHLK	0	0	0	1	0	0	0	0	0	1	0	0	0	0	1	FALSE	FALSE	FALSE	FALSE	FALSE	FALSE	TRUE	FALSE	TRUE	TRUE				1113300						5225300					1859400
P08425_457	P08425	P08425	P08425	MSF1	Phenylalanine--tRNA ligase, mitochondrial	1	NLTNAEVNTLQDMVCSK	0	0	0	0	0	0	0	1	0	0	1	1	0	0	0	FALSE	FALSE	FALSE	TRUE	FALSE	FALSE	FALSE	TRUE	TRUE	FALSE								1340000			212190	1202200
P08432_136	P08432	P08432	P08432	SPE1	Ornithine decarboxylase	1	VLSLLAELGVNFDCASK	4	4	4	0	0	0	0	0	0	0	0	0	0	0	0	TRUE	FALSE	FALSE	FALSE	FALSE	TRUE	FALSE	FALSE	FALSE	FALSE	25130870	7144420	12112810													62646400	72787500
P08432_219	P08432	P08432	P08432	SPE1	Ornithine decarboxylase	1	YGCEMENVDVLLK	2	0	2	0	0	0	0	0	0	0	0	0	0	0	0	TRUE	FALSE	FALSE	FALSE	FALSE	TRUE	FALSE	FALSE	FALSE	FALSE	1904430		6137200													15780100
P08432_311	P08432	P08432	P08432	SPE1	Ornithine decarboxylase	1	LALEEFFPVGCGVDIIAEPGR	3	2	4	0	0	0	0	0	0	0	0	0	0	0	0	TRUE	FALSE	FALSE	FALSE	FALSE	TRUE	FALSE	FALSE	FALSE	FALSE	10564410	3970600	5818690													78380700	70744000
P08432_359	P08432	P08432	P08432	SPE1	Ornithine decarboxylase	1	LSENEAMIYTNDGVYGNMNCILFDHQEPHPR	2	4	1	0	0	0	0	0	0	0	0	0	0	0	0	TRUE	FALSE	FALSE	FALSE	FALSE	TRUE	FALSE	FALSE	FALSE	FALSE	3505400															45560000	56167000
P08432_79_90	P08432	P08432	P08432	SPE1	Ornithine decarboxylase	1	INNETCDPGEENSFFICDLGEVKR	0	0	1	0	0	0	0	0	0	0	0	0	0	0	0	FALSE	FALSE	FALSE	FALSE	FALSE	TRUE	FALSE	FALSE	FALSE	FALSE			489740
P08456_229	P08456	P08456	P08456	CHO1	CDP-diacylglycerol--serine O-phosphatidyltransferase	1	YFEGLPMPTTLALVLGMAYCVR	1	0	0	0	0	0	0	0	0	0	0	0	0	0	0	FALSE	FALSE	FALSE	FALSE	FALSE	TRUE	FALSE	FALSE	FALSE	FALSE	327230															970990
P08465_134	P08465	P08465	P08465	MET2	Homoserine O-acetyltransferase	1	YGPEFPLCTVR	0	0	0	2	1	2	2	2	0	0	0	0	2	2	2	FALSE	TRUE	TRUE	FALSE	TRUE	FALSE	TRUE	TRUE	FALSE	TRUE				16666200	6100500	12358800	10841300	8595100					22237000	14701600	12754700
P08465_361	P08465	P08465	P08465	MET2	Homoserine O-acetyltransferase	1	FDANCYIAITR	1	0	2	2	2	2	2	2	2	2	2	2	2	2	2	TRUE	TRUE	TRUE	TRUE	TRUE	TRUE	TRUE	TRUE	TRUE	TRUE	1792800		6508700	40378000	10650600	15289100	14398300	6734100	26985	17555600	9666600	9609100	21968000	4380400	9700100	9222300
P08466_181	P08466	P08466	P08466	NUC1	Mitochondrial nuclease	1	DYWAHLEYFCR	1	4	2	4	3	2	2	4	0	4	4	3	2	2	2	TRUE	TRUE	TRUE	TRUE	TRUE	TRUE	TRUE	TRUE	TRUE	TRUE	2006800	11762500	12252900	36229500	11487400	13617000	19343100	23080200		88147100	26575100	31573300	62532000	8114200	12239400	9542900	80530500
P08466_301	P08466	P08466	P08466	NUC1	Mitochondrial nuclease	1	EVNCQIVVR	0	0	0	2	0	0	2	1	0	0	0	1	1	1	0	FALSE	TRUE	TRUE	FALSE	FALSE	FALSE	TRUE	TRUE	TRUE	TRUE				145294000			149726000	65833000				9117800	3875200	15631000
P08466_80	P08466	P08466	P08466	NUC1	Mitochondrial nuclease	1	EEFISCYNR	0	0	0	2	1	1	2	2	0	2	2	2	2	2	2	FALSE	TRUE	TRUE	TRUE	TRUE	FALSE	TRUE	TRUE	TRUE	TRUE				11804100	3463600	2364400	9434500	7755100		8803900	7778500	4281200	23918000	4881830	11744000
P08468_711	P08468	P08468	P08468	PET111	Protein PET111, mitochondrial	1	ASLITPGCIR	0	0	0	0	2	1	2	2	0	2	2	2	0	0	0	FALSE	TRUE	TRUE	TRUE	FALSE	FALSE	TRUE	TRUE	TRUE	FALSE					4732800	1764700	4180100	2430510		3846100	1896180	2993600
P08518_1029	P08518	P08518	P08518	RPB2	DNA-directed RNA polymerase II subunit RPB2	1	MTVAHLIECLLSK	4	2	2	4	2	2	3	2	0	5	6	2	1	0	1	TRUE	TRUE	TRUE	TRUE	TRUE	TRUE	TRUE	TRUE	TRUE	TRUE	5045890	1592120	1316420	8320500	1375340	2021100	3661860	996500		14353800	6832530	1648200	2053100		1302200	26453100	13432800
P08518_1137	P08518	P08518	P08518	RPB2	DNA-directed RNA polymerase II subunit RPB2	1	DCMIAHGAASFLK	4	2	4	3	2	3	2	3	1	3	2	2	3	4	2	TRUE	TRUE	TRUE	TRUE	TRUE	TRUE	TRUE	TRUE	TRUE	TRUE	9374300	2009680	11235200	18904400	5466100	10303500	9025000	8261400		27673100	14687000	10537200	30208500	11260100	22345000	91905000	68918000
P08518_1163_1166	P08518	P08518	P08518	RPB2	DNA-directed RNA polymerase II subunit RPB2	1	VHICGICGLMTVIAK	6	3	2	4	0	3	2	2	2	2	2	2	3	5	3	TRUE	TRUE	TRUE	TRUE	TRUE	TRUE	TRUE	TRUE	TRUE	TRUE	59873900	28312100	26057000	53183100		21130800	18950700	21228000	108602	34529700	35891000	29457000	35252100	32527300	64914000	154115000	132180000
P08518_1182	P08518	P08518	P08518	RPB2	DNA-directed RNA polymerase II subunit RPB2	1	LNHNQFECK	1	1	1	0	1	0	1	1	0	2	4	0	2	0	2	TRUE	FALSE	TRUE	TRUE	TRUE	TRUE	TRUE	TRUE	TRUE	TRUE	46852	4802.4	32932		1329700		1183000	653040		86557000	186998000		4764400		45494000	86490	53723
P08518_195	P08518	P08518	P08518	RPB2	DNA-directed RNA polymerase II subunit RPB2	2	ECPFDMGGYFIINGSEK;LKECPFDMGGYFIINGSEK	2	1	2	3	2	0	2	1	0	2	0	3	0	0	1	TRUE	TRUE	TRUE	TRUE	FALSE	TRUE	TRUE	TRUE	TRUE	TRUE	1478640	7128300	5299400	62900000	3644300		6481300	2100400		8649200		3759600			6636900	16518600	18434000
P08518_388	P08518	P08518	P08518	RPB2	DNA-directed RNA polymerase II subunit RPB2	1	LLLCALDR	2	2	2	2	2	2	2	2	2	2	2	2	2	2	2	TRUE	TRUE	TRUE	TRUE	TRUE	TRUE	TRUE	TRUE	TRUE	TRUE	35867000	12399100	38932000	65339000	21088200	28739000	31332000	23029000	30377	69393000	34745000	45904000	90866000	21990000	57070000	481490000	444400000
P08518_523_533	P08518	P08518	P08518	RPB2	DNA-directed RNA polymerase II subunit RPB2	1	QLHNTHWGLVCPAETPEGQACGLVK	0	1	2	2	2	2	2	2	0	2	2	4	1	2	0	TRUE	TRUE	TRUE	TRUE	TRUE	TRUE	TRUE	TRUE	TRUE	TRUE		6040800	19382300	37854000	9001700	14158300	11247400	13356700		34281000	16399700	14730520	16254000	10754200			96862000
P08524_114	P08524	P08524	P08524	ERG20	Farnesyl pyrophosphate synthase	2	GQPCWYK;RGQPCWYK	0	0	0	2	3	0	3	3	0	3	4	0	2	0	3	FALSE	TRUE	TRUE	TRUE	TRUE	FALSE	TRUE	TRUE	TRUE	TRUE				8166700	8573800		7246210	6894500		65548200	81362300		12397200		10834700
P08524_245	P08524	P08524	P08524	ERG20	Farnesyl pyrophosphate synthase	1	DVLIPLGEYFQIQDDYLDCFGTPEQIGK	2	2	2	2	2	2	2	2	2	2	2	2	2	2	2	TRUE	TRUE	TRUE	TRUE	TRUE	TRUE	TRUE	TRUE	TRUE	TRUE	6918300	2600020	7103500	2588740	2357230	9762100	870020	282973	9649	1376020	2999600	3957600	20032000	15042800	5039900	91773000	79442000
P08524_264	P08524	P08524	P08524	ERG20	Farnesyl pyrophosphate synthase	1	CSWVINK	0	0	1	2	2	1	2	2	1	2	2	1	1	1	2	FALSE	TRUE	TRUE	TRUE	TRUE	TRUE	TRUE	TRUE	TRUE	TRUE			7973200	255530000	111950000	2167200	151499000	111267000	8588.6	272420000	369000000	10074000	286030000	41368000	180623000
P08524_37	P08524	P08524	P08524	ERG20	Farnesyl pyrophosphate synthase	1	EACDWYAHSLNYNTPGGK	1	1	0	1	2	1	1	0	0	2	2	0	1	0	0	TRUE	TRUE	FALSE	TRUE	FALSE	TRUE	TRUE	TRUE	TRUE	TRUE	1324800	4668400		11478000	15250000	9150000	2012900			183463000	77648000		6003700			10452000	162100000
P08536_43	P08536	P08536	P08536	MET3	Sulfate adenylyltransferase	1	QLCDIELILNGGFSPLTGFLNENDYSSVVTDSR	0	0	0	0	0	0	0	0	0	1	1	2	2	0	0	FALSE	FALSE	FALSE	TRUE	FALSE	FALSE	FALSE	FALSE	TRUE	TRUE											25357	43901	142800
P08539_105	P08539	P08539	P08539	GPA1	Guanine nucleotide-binding protein alpha-1 subunit	1	KLGIQLDCDDPINNK	1	0	0	1	0	0	0	0	1	0	0	0	0	0	0	FALSE	FALSE	FALSE	FALSE	FALSE	TRUE	TRUE	TRUE	FALSE	FALSE	4911900			21106000					14027							18033000
P08539_117	P08539	P08539	P08539	GPA1	Guanine nucleotide-binding protein alpha-1 subunit	1	DLFACK	0	0	0	0	1	0	0	0	0	1	2	0	0	0	1	FALSE	FALSE	FALSE	TRUE	FALSE	FALSE	TRUE	FALSE	TRUE	TRUE					839920					3998800	4647500				3030200
P08539_208	P08539	P08539	P08539	GPA1	Guanine nucleotide-binding protein alpha-1 subunit	1	INLQDICK	2	2	1	2	2	1	2	2	2	2	2	2	2	2	2	TRUE	TRUE	TRUE	TRUE	TRUE	TRUE	TRUE	TRUE	TRUE	TRUE	7952800	3912960	10031000	30222000	13006300	8092700	14053500	11278100	22053.7	37127000	33634000	17317000	48669000	20804000	47321000	76309000	73285400
P08539_288	P08539	P08539	P08539	GPA1	Guanine nucleotide-binding protein alpha-1 subunit	1	FASPNYVCTDEDILK	0	0	0	2	0	0	0	0	0	0	0	0	0	0	0	FALSE	TRUE	FALSE	FALSE	FALSE	FALSE	TRUE	FALSE	FALSE	FALSE				3317900
P08566_1033_1043	P08566	P08566	P08566	ARO1	Pentafunctional AROM polypeptide;3-dehydroquinate synthase;3-phosphoshikimate 1-carboxyvinyltransferase;Shikimate kinase;3-dehydroquinate dehydratase;Shikimate dehydrogenase	1	ECSNFSFFAPHCSAEAEFQALR	4	3	4	4	4	4	4	4	2	4	4	4	3	3	5	TRUE	TRUE	TRUE	TRUE	TRUE	TRUE	TRUE	TRUE	TRUE	TRUE	54824000	16768300	48215900	80263000	29126800	72135000	63430000	38943400	60920	125825000	64626000	58599600	205288000	115250000	190443839	390616000	394175000
P08566_1450	P08566	P08566	P08566	ARO1	Pentafunctional AROM polypeptide;3-dehydroquinate synthase;3-phosphoshikimate 1-carboxyvinyltransferase;Shikimate kinase;3-dehydroquinate dehydratase;Shikimate dehydrogenase	1	AALYALHSLGCK	4	2	3	3	4	4	4	4	3	4	3	4	1	2	4	TRUE	TRUE	TRUE	TRUE	TRUE	TRUE	TRUE	TRUE	TRUE	TRUE	89891800	30464300	113632800	339985000	216392000	132765400	256574000	212356000	49184	373053000	193476000	245537000	36161000	32464000	208835000	888544000	64212000
P08566_1498	P08566	P08566	P08566	ARO1	Pentafunctional AROM polypeptide;3-dehydroquinate synthase;3-phosphoshikimate 1-carboxyvinyltransferase;Shikimate kinase;3-dehydroquinate dehydratase;Shikimate dehydrogenase	2	SIEEIKEHVGVAVSCVPADKPLDDELLSK;EHVGVAVSCVPADKPLDDELLSK	4	2	3	5	4	5	5	5	5	5	4	6	6	5	6	TRUE	TRUE	TRUE	TRUE	TRUE	TRUE	TRUE	TRUE	TRUE	TRUE	33895400	8761700	14248400	155517300	17640200	94467400	94915400	49324000	362584	152150000	30371100	170173000	833764000	143349400	397850000	246058000	139780000
P08566_195	P08566	P08566	P08566	ARO1	Pentafunctional AROM polypeptide;3-dehydroquinate synthase;3-phosphoshikimate 1-carboxyvinyltransferase;Shikimate kinase;3-dehydroquinate dehydratase;Shikimate dehydrogenase	1	TACIWNADEFTR	0	0	0	0	2	0	0	2	0	2	2	2	0	0	0	FALSE	TRUE	TRUE	TRUE	FALSE	FALSE	TRUE	TRUE	TRUE	FALSE					7294700			7092300		20448800	12614000	8537600
P08566_298	P08566	P08566	P08566	ARO1	Pentafunctional AROM polypeptide;3-dehydroquinate synthase;3-phosphoshikimate 1-carboxyvinyltransferase;Shikimate kinase;3-dehydroquinate dehydratase;Shikimate dehydrogenase	1	NLLNFGHSIGHAYEAILTPQALHGECVSIGMVK	2	0	0	2	0	0	2	0	0	5	0	1	1	0	1	TRUE	TRUE	TRUE	TRUE	TRUE	TRUE	TRUE	TRUE	TRUE	TRUE	2260200			6343700			2281700			30922900		1829000	2159000		3367800	27483200
P08566_33_41	P08566	P08566	P08566	ARO1	Pentafunctional AROM polypeptide;3-dehydroquinate synthase;3-phosphoshikimate 1-carboxyvinyltransferase;Shikimate kinase;3-dehydroquinate dehydratase;Shikimate dehydrogenase	1	HCPSSTYVICNDTNLSK	8	11	13	9	11	12	9	8	3	10	9	11	2	5	5	TRUE	TRUE	TRUE	TRUE	TRUE	TRUE	TRUE	TRUE	TRUE	TRUE	102278140	86031800	115719720	199682350	105287160	122673840	131871290	119152730	178606	228788780	160952750	125556730	152954000	71115190	251467500	550547700	902005200
P08566_382	P08566	P08566	P08566	ARO1	Pentafunctional AROM polypeptide;3-dehydroquinate synthase;3-phosphoshikimate 1-carboxyvinyltransferase;Shikimate kinase;3-dehydroquinate dehydratase;Shikimate dehydrogenase	1	CYGDSAQFVSDEDLR	2	2	2	2	2	2	2	2	2	2	2	2	2	2	2	TRUE	TRUE	TRUE	TRUE	TRUE	TRUE	TRUE	TRUE	TRUE	TRUE	13256800	4573600	13584200	10882000	6842700	10093700	8359400	9034000	39877	15972500	12747800	11076700	56658000	34318000	27308000	161734000	78359000
P08566_442	P08566	P08566	P08566	ARO1	Pentafunctional AROM polypeptide;3-dehydroquinate synthase;3-phosphoshikimate 1-carboxyvinyltransferase;Shikimate kinase;3-dehydroquinate dehydratase;Shikimate dehydrogenase	1	ALILAALGEGQCK	4	4	4	4	4	4	4	4	2	4	4	4	4	4	4	TRUE	TRUE	TRUE	TRUE	TRUE	TRUE	TRUE	TRUE	TRUE	TRUE	58192800	27142350	54997900	114187300	36736150	56632910	90560600	50869050	80058	148332900	83057200	80280100	279167900	140714700	186462000	546082200	551133600
P08566_699	P08566	P08566	P08566	ARO1	Pentafunctional AROM polypeptide;3-dehydroquinate synthase;3-phosphoshikimate 1-carboxyvinyltransferase;Shikimate kinase;3-dehydroquinate dehydratase;Shikimate dehydrogenase	1	DVLKPMGCK	0	0	0	0	1	1	0	2	1	2	2	0	1	0	1	FALSE	TRUE	TRUE	TRUE	TRUE	FALSE	TRUE	TRUE	TRUE	TRUE					5812700	6405.7		5606800	3767	60699840	76913000		3253600		5651400
P08566_737	P08566	P08566	P08566	ARO1	Pentafunctional AROM polypeptide;3-dehydroquinate synthase;3-phosphoshikimate 1-carboxyvinyltransferase;Shikimate kinase;3-dehydroquinate dehydratase;Shikimate dehydrogenase	1	HVDMEPMTDAFLTACVVAAISHDSDPNSANTTTIEGIANQR	0	2	4	0	2	2	0	4	0	5	3	2	0	1	0	TRUE	TRUE	TRUE	TRUE	FALSE	TRUE	TRUE	TRUE	TRUE	TRUE		1948830	4712130		1547420	3293200		1365650		7561720	11853620	6695000		1439800			38432000
P08566_815	P08566	P08566	P08566	ARO1	Pentafunctional AROM polypeptide;3-dehydroquinate synthase;3-phosphoshikimate 1-carboxyvinyltransferase;Shikimate kinase;3-dehydroquinate dehydratase;Shikimate dehydrogenase	2	VPSDSSGPVGVCTYDDHR;DLKVPSDSSGPVGVCTYDDHR	6	3	6	6	5	6	6	8	4	7	4	12	7	7	6	TRUE	TRUE	TRUE	TRUE	TRUE	TRUE	TRUE	TRUE	TRUE	TRUE	85883040	47742650	80598900	219691600	113217730	64368660	137261990	89410400	462650	233936100	151670000	103636900	391220200	133496640	321930800	706303300	626473200
P08566_881	P08566	P08566	P08566	ARO1	Pentafunctional AROM polypeptide;3-dehydroquinate synthase;3-phosphoshikimate 1-carboxyvinyltransferase;Shikimate kinase;3-dehydroquinate dehydratase;Shikimate dehydrogenase	1	LDGAEPLECTSK	0	0	1	2	2	0	3	2	1	2	2	0	1	2	2	FALSE	TRUE	TRUE	TRUE	TRUE	TRUE	TRUE	TRUE	TRUE	TRUE			820070	23229300	13908600		30953200	11426000	56014	34711400	40913000		52130000	12265500	75461000
P08566_908	P08566	P08566	P08566	ARO1	Pentafunctional AROM polypeptide;3-dehydroquinate synthase;3-phosphoshikimate 1-carboxyvinyltransferase;Shikimate kinase;3-dehydroquinate dehydratase;Shikimate dehydrogenase	1	WCASALGYK	2	1	1	2	2	1	2	2	1	2	2	2	2	2	2	TRUE	TRUE	TRUE	TRUE	TRUE	TRUE	TRUE	TRUE	TRUE	TRUE	43900000	6773800	37175000	147169000	59197000	6614300	82759000	20144100	31185	151499000	68231000	50328000	150808000	33986000	80643000	250364000	159870000
P08566_98	P08566	P08566	P08566	ARO1	Pentafunctional AROM polypeptide;3-dehydroquinate synthase;3-phosphoshikimate 1-carboxyvinyltransferase;Shikimate kinase;3-dehydroquinate dehydratase;Shikimate dehydrogenase	1	AQLEDYLLVEGCTR	4	0	0	0	3	1	0	0	3	1	3	0	0	0	1	TRUE	TRUE	TRUE	TRUE	FALSE	TRUE	TRUE	TRUE	TRUE	TRUE	27757500				10825200	2960300			149862	15439000	22202140				23900000	309819500
P08593_13	P08593	P08593	P08593	MSS18	Protein MSS18	1	NCILVELK	1	0	0	0	0	0	0	2	0	0	1	1	0	0	0	FALSE	FALSE	TRUE	TRUE	FALSE	TRUE	FALSE	TRUE	TRUE	FALSE	330790							1868570			1054800	1657400				3696000
P08678_1387_1390	P08678	P08678	P08678	CYR1	Adenylate cyclase	2	GNDDECLLCLHDSK;FRGNDDECLLCLHDSK	0	0	1	0	0	3	0	1	1	2	0	1	2	1	2	FALSE	TRUE	FALSE	TRUE	TRUE	TRUE	TRUE	TRUE	TRUE	TRUE			9278900			13222310			22857	9099600		25779000	52400600	23302000	7627300
P08678_1779	P08678	P08678	P08678	CYR1	Adenylate cyclase	1	MGIHWGCPVPELDLVTQR	0	0	0	0	0	0	0	1	0	0	2	1	0	0	0	FALSE	FALSE	FALSE	TRUE	FALSE	FALSE	FALSE	TRUE	TRUE	FALSE								2586300			7186700	2231200
P08678_380	P08678	P08678	P08678	CYR1	Adenylate cyclase	1	EATTPTIETPISCK	0	0	0	0	0	0	0	0	0	0	0	0	0	1	0	FALSE	FALSE	FALSE	FALSE	FALSE	FALSE	FALSE	FALSE	FALSE	TRUE														1044700
P08678_532	P08678	P08678	P08678	CYR1	Adenylate cyclase	1	KDNESMVTAGDSNSSFVDICK	0	0	0	0	0	0	0	0	0	0	0	0	1	2	0	FALSE	FALSE	FALSE	FALSE	TRUE	FALSE	FALSE	FALSE	FALSE	TRUE													2235200	1615670
P08678_895	P08678	P08678	P08678	CYR1	Adenylate cyclase	1	LSNLTILNLQCNELESLPAGFVELK	0	0	0	0	0	0	0	0	0	0	2	0	0	0	0	FALSE	FALSE	FALSE	FALSE	FALSE	FALSE	FALSE	FALSE	FALSE	FALSE
P08964_1310	P08964	P08964	P08964	MYO1	Myosin-1	1	LIQDMDPSIPLDSILNEPLDNCPDKESDINK	1	1	2	0	0	0	0	0	0	0	0	0	0	0	0	TRUE	FALSE	FALSE	FALSE	FALSE	TRUE	FALSE	FALSE	FALSE	FALSE	669910		2349830													8361100	7023800
P08964_1670	P08964	P08964	P08964	MYO1	Myosin-1	1	YEALNTECESLK	2	1	1	0	0	0	0	0	0	0	0	0	0	0	0	TRUE	FALSE	FALSE	FALSE	FALSE	TRUE	FALSE	FALSE	FALSE	FALSE	549380	420110	920320													10007700	7406800
P08964_388	P08964	P08964	P08964	MYO1	Myosin-1	1	NDVSAICSNLGVDEK	1	2	2	0	0	0	0	0	0	0	0	0	0	0	0	TRUE	FALSE	FALSE	FALSE	FALSE	TRUE	FALSE	FALSE	FALSE	FALSE		1189540														5037300	9025700
P09007_129	P09007	P09007	P09007	SRD1	Pre-rRNA-processing protein SRD1	1	TTSQEANNLEGYHSCAQGTSR	1	2	2	0	0	0	0	0	0	0	0	0	0	0	0	TRUE	FALSE	FALSE	FALSE	FALSE	TRUE	FALSE	FALSE	FALSE	FALSE	688710	1012120	922490													4301000	6203000
P09032_172	P09032	P09032	P09032	GCD1	Translation initiation factor eIF-2B subunit gamma	1	INGDFVILPCDFVTDIPPQVLVDQFR	0	0	0	0	2	1	2	4	0	0	0	0	0	0	0	FALSE	TRUE	TRUE	FALSE	FALSE	FALSE	TRUE	TRUE	FALSE	FALSE					130966	164160	144490	692146
P09032_356	P09032	P09032	P09032	GCD1	Translation initiation factor eIF-2B subunit gamma	3	KNDLILDPINCNK;NDLILDPINCNK;KKNDLILDPINCNK	9	5	4	1	4	0	2	5	3	6	1	6	3	4	6	TRUE	TRUE	TRUE	TRUE	TRUE	TRUE	TRUE	TRUE	TRUE	TRUE	29721370	8158210	11548400	11699000	19307650		8757100	17475640	24374.1	30712000	3357900	16583600	75388700	9949770	43219230	303172200	118345800
P09032_438	P09032	P09032	P09032	GCD1	Translation initiation factor eIF-2B subunit gamma	1	CQISAHSNVK	1	0	0	0	1	2	0	1	0	2	2	2	1	0	1	FALSE	TRUE	FALSE	TRUE	TRUE	FALSE	TRUE	TRUE	TRUE	TRUE					101110	5734		36712		5.55175e+06	12571900	18047.7	107310		3260900	30075
P09032_483	P09032	P09032	P09032	GCD1	Translation initiation factor eIF-2B subunit gamma	1	VAGSLLFPGVHLGDEVILENCIIGPMAK	1	3	2	2	3	4	1	4	1	3	3	3	3	2	2	TRUE	TRUE	TRUE	TRUE	TRUE	TRUE	TRUE	TRUE	TRUE	TRUE	7448600	10256600	8700800	10929790	4862100	18759100	6042100	9280200	8981.8	23210900	14301500	10339600	64921700	20560000	39841000	61358000	71034000
P09032_500	P09032	P09032	P09032	GCD1	Translation initiation factor eIF-2B subunit gamma	1	LSNCYIEGHYVVEPK	5	2	3	3	4	2	3	4	0	4	4	4	4	3	4	TRUE	TRUE	TRUE	TRUE	TRUE	TRUE	TRUE	TRUE	TRUE	TRUE	204062800	41686000	34688000	47749000	40019300	33799000	32719550	48930850		179544300	135240200	114253100	376075500	110820300	240090000	557212000	365590000
P09032_84	P09032	P09032	P09032	GCD1	Translation initiation factor eIF-2B subunit gamma	1	ALLPIGNRPMIEYVLDWCDQADFK	0	0	0	0	0	0	0	0	0	1	0	0	0	0	0	FALSE	FALSE	FALSE	FALSE	FALSE	FALSE	FALSE	FALSE	TRUE	FALSE										2048300
P09064_165	P09064	P09064	P09064	SUI3	Eukaryotic translation initiation factor 2 subunit beta	2	FRIPPPVCLR;IPPPVCLR	1	1	1	3	2	1	2	2	2	2	2	2	2	2	2	TRUE	TRUE	TRUE	TRUE	TRUE	TRUE	TRUE	TRUE	TRUE	TRUE	18682000	5666600	27785000	64991000	29351000	7888200	35502000	23222000	51073	81538000	77052000	27980200	149348000	32358000	100562000	160650000	123180000
P09064_236	P09064	P09064	P09064	SUI3	Eukaryotic translation initiation factor 2 subunit beta	2	RYILEYVTCK;YILEYVTCK	6	6	6	4	4	4	4	4	3	5	4	4	4	4	4	TRUE	TRUE	TRUE	TRUE	TRUE	TRUE	TRUE	TRUE	TRUE	TRUE	230107000	95860800	151662600	246953000	115001200	109324500	191533700	119461800	224702	330147700	259355700	184618700	426039000	187174600	284358000	716978000	544150800
P09064_259	P09064	P09064	P09064	SUI3	Eukaryotic translation initiation factor 2 subunit beta	1	LFFMVCK	4	5	5	4	6	4	4	4	4	5	5	4	4	3	3	TRUE	TRUE	TRUE	TRUE	TRUE	TRUE	TRUE	TRUE	TRUE	TRUE	167737000	113571700	231625600	347380000	128163500	104674000	174294200	158189000	195206	473966200	288960700	161062400	300369000	83449000	151601000	380941000	461839000
P09201_278	P09201	P09201	P09201	FBP1	Fructose-1,6-bisphosphatase	2	TFLYGGLFAYPCDKK;TFLYGGLFAYPCDK	0	0	0	3	2	2	3	2	2	2	2	2	2	2	4	FALSE	TRUE	TRUE	TRUE	TRUE	FALSE	TRUE	TRUE	TRUE	TRUE				16866600	17350500	17530000	29157400	10967200	106506	28987000	35989000	21180800	132923000	135762000	84569600
P09232_361	P09232	P09232	P09232	PRB1	Cerevisin	1	TIPLNDEDLDGNGHGTHCAGTIASK	2	2	2	2	2	3	3	5	2	2	2	2	2	2	2	TRUE	TRUE	TRUE	TRUE	TRUE	TRUE	TRUE	TRUE	TRUE	TRUE	6585200	5400500	6349300	51346000	22133100	22037820	194661000	23983700	121780	31349000	21884300	31317000	20601600	5997600	24404000	31240000	40853000
P09232_460	P09232	P09232	P09232	PRB1	Cerevisin	1	SPALDLAVNAAVEVGIHFAVAAGNENQDACNTSPASADK	11	5	10	35	16	30	22	30	3	16	16	26	10	4	15	TRUE	TRUE	TRUE	TRUE	TRUE	TRUE	TRUE	TRUE	TRUE	TRUE	19671580	16473980	22875570	156755670	58904280	121340750	53374540	58568170	1293819	55983960	40899130	79296880	18485810	6810400	25671650	2689575	1613180
P09435_15	P09435	P09435	P09435	SSA3	Heat shock protein SSA3	1	AVGIDLGTTYSCVAHFSNDRVEIIANDQGNR	1	0	0	0	0	1	1	0	0	3	1	1	2	1	3	FALSE	FALSE	FALSE	TRUE	TRUE	TRUE	FALSE	TRUE	TRUE	TRUE	2073800						1935900			8356280	1296300	2550200	26265000	6471000	55491070	18479000
P09436_1002	P09436	P09436	P09436	ILS1	Isoleucine--tRNA ligase, cytoplasmic	3	CGLEATDDVLVEYELVK;KCGLEATDDVLVEYELVK;CGLEATDDVLVEYELVKDTIDFEAIVK	4	3	2	2	2	3	2	2	4	3	2	2	2	2	3	TRUE	TRUE	TRUE	TRUE	TRUE	TRUE	TRUE	TRUE	TRUE	TRUE	22081400	18176400	8254100	6631800	6040800	10960100	6277200	5536700	177939	8094450	13461700	8257700	29466000	29245000	18197600	139908000	125161000
P09436_119	P09436	P09436	P09436	ILS1	Isoleucine--tRNA ligase, cytoplasmic	1	YGLENYNNECR	2	1	1	2	2	1	2	2	2	2	2	2	2	2	2	TRUE	TRUE	TRUE	TRUE	TRUE	TRUE	TRUE	TRUE	TRUE	TRUE	6692600	3729100	12735000	32761000	27024000	3068100	27310000	25289000	72706	28443000	58191000	14146900	116457000	29578100	40551000	75545000	108910000
P09436_337	P09436	P09436	P09436	ILS1	Isoleucine--tRNA ligase, cytoplasmic	1	VISDDYVTSDSGTGIVHNAPAFGEEDNAACLK	5	7	7	9	6	8	9	8	3	6	6	8	5	9	7	TRUE	TRUE	TRUE	TRUE	TRUE	TRUE	TRUE	TRUE	TRUE	TRUE	186294900	102051800	153850100	144057800	71660250	124131100	128158800	65598045	469487	234684100	222868690	143367330	668124900	450543100	638749700	1954172000	2065248900
P09436_401	P09436	P09436	P09436	ILS1	Isoleucine--tRNA ligase, cytoplasmic	1	HSYPFCWR	0	2	4	4	4	4	3	3	0	5	4	4	4	4	4	TRUE	TRUE	TRUE	TRUE	TRUE	TRUE	TRUE	TRUE	TRUE	TRUE		5564300	46681300	71823000	22167300	19093300	19350000	14174000		178600000	61317900	41684900	90929500	19020390	44626300		83843000
P09436_481	P09436	P09436	P09436	ILS1	Isoleucine--tRNA ligase, cytoplasmic	1	YWGTPIPLWVSDDFEEVVCVGSIK	0	0	0	0	0	0	0	0	0	0	0	1	0	0	0	FALSE	FALSE	FALSE	FALSE	FALSE	FALSE	FALSE	FALSE	TRUE	FALSE												240570
P09436_528	P09436	P09436	P09436	ILS1	Isoleucine--tRNA ligase, cytoplasmic	2	IEEVFDCWFESGSMPYASQHYPFENTEK;RIEEVFDCWFESGSMPYASQHYPFENTEK	0	2	1	0	2	0	0	3	0	7	3	3	0	0	0	FALSE	FALSE	FALSE	TRUE	FALSE	FALSE	FALSE	FALSE	TRUE	FALSE										5806290	971660	1017930					15553300
P09436_751	P09436	P09436	P09436	ILS1	Isoleucine--tRNA ligase, cytoplasmic	2	LKGENGVEDCLK;GENGVEDCLK	2	2	4	4	3	1	4	3	2	4	4	3	3	3	3	TRUE	TRUE	TRUE	TRUE	TRUE	TRUE	TRUE	TRUE	TRUE	TRUE	1022630	822020	17416910	148640000	47203000	3144700	30688500	19838200	108094	40681000	15182700	15495540	29422400	10705549	12347200	10370100	16794780
P09440_176_181	P09440	P09440	P09440	MIS1	C-1-tetrahydrofolate synthase, mitochondrial;Methylenetetrahydrofolate dehydrogenase;Methenyltetrahydrofolate cyclohydrolase;Formyltetrahydrofolate synthetase	1	GGKPYFIPCTPYGCMK	2	0	1	1	0	0	0	0	0	0	0	0	0	0	0	TRUE	FALSE	FALSE	FALSE	FALSE	TRUE	TRUE	FALSE	FALSE	FALSE	10776500		4844200	10573000												41899000
P09440_224	P09440	P09440	P09440	MIS1	C-1-tetrahydrofolate synthase, mitochondrial;Methylenetetrahydrofolate dehydrogenase;Methenyltetrahydrofolate cyclohydrolase;Formyltetrahydrofolate synthetase	1	NANATVTVCHSHTR	4	2	3	4	6	2	3	3	1	4	8	0	2	1	7	TRUE	TRUE	TRUE	TRUE	TRUE	TRUE	TRUE	TRUE	TRUE	TRUE	83505.7	37220	116283	1652372	1602459	15020	392244	172178	8547.6	11647088	16097905		1716720	54647	8082380	560793	485350
P09440_245	P09440	P09440	P09440	MIS1	C-1-tetrahydrofolate synthase, mitochondrial;Methylenetetrahydrofolate dehydrogenase;Methenyltetrahydrofolate cyclohydrolase;Formyltetrahydrofolate synthetase	1	NIAEVVSQADIVIAACGIPQYVK	2	2	2	2	2	3	2	2	1	2	1	0	0	1	0	TRUE	TRUE	TRUE	TRUE	FALSE	TRUE	TRUE	TRUE	TRUE	TRUE	5363200	3397000	3470320	3283000	2037510	3581870	1608940	899140		2446300	1306200			1804200		33025000	29022000
P09440_636	P09440	P09440	P09440	MIS1	C-1-tetrahydrofolate synthase, mitochondrial;Methylenetetrahydrofolate dehydrogenase;Methenyltetrahydrofolate cyclohydrolase;Formyltetrahydrofolate synthetase	1	MVIGADYDNKPVTVEDIGCTGALTALLR	5	4	5	2	3	2	2	2	3	1	1	1	3	4	2	TRUE	TRUE	TRUE	TRUE	TRUE	TRUE	TRUE	TRUE	TRUE	TRUE	62702600	36039300	71323300	20589700	19960700	29318000	7181300	10737700	41389.9	7784300	5606900	8227200	41989600	23126900	10730300	642075800	726375000
P09440_904	P09440	P09440	P09440	MIS1	C-1-tetrahydrofolate synthase, mitochondrial;Methylenetetrahydrofolate dehydrogenase;Methenyltetrahydrofolate cyclohydrolase;Formyltetrahydrofolate synthetase	1	QGFGNLPICIAK	0	0	0	0	1	0	0	1	0	0	1	1	0	0	0	FALSE	FALSE	FALSE	TRUE	FALSE	FALSE	TRUE	TRUE	TRUE	FALSE					33785000			13450000			4360700	3188500
P09440_98	P09440	P09440	P09440	MIS1	C-1-tetrahydrofolate synthase, mitochondrial;Methylenetetrahydrofolate dehydrogenase;Methenyltetrahydrofolate cyclohydrolase;Formyltetrahydrofolate synthetase	1	DSNVDCIIEK	0	0	0	0	0	0	0	0	1	0	0	0	1	1	0	FALSE	FALSE	FALSE	FALSE	TRUE	FALSE	FALSE	TRUE	FALSE	TRUE									3777.3				3725600	1170400
P09457_117	P09457	P09457	P09457	ATP5	ATP synthase subunit 5, mitochondrial	1	LGCFEK	0	0	0	0	1	0	1	1	0	1	3	2	2	2	1	FALSE	FALSE	TRUE	TRUE	TRUE	FALSE	TRUE	TRUE	TRUE	TRUE					524310		434780	282680		36963000	104419200	302440	2523190	223531	33903000
P09547_1241	P09547	P09547	P09547	SWI1	SWI/SNF chromatin-remodeling complex subunit SWI1	1	VLLPSINISCVQLIK	1	1	2	2	2	1	0	2	0	0	0	0	0	0	0	TRUE	TRUE	TRUE	FALSE	FALSE	TRUE	TRUE	TRUE	FALSE	FALSE	2452600	2201800	7024800	3240200	2220100	1819300		1696380								10184000	9546100
P09620_315	P09620	P09620	P09620	KEX1	Pheromone-processing carboxypeptidase KEX1	1	GTADCLNMYNFNLK	3	4	2	0	1	2	0	0	0	0	0	0	0	0	0	TRUE	TRUE	FALSE	FALSE	FALSE	TRUE	TRUE	FALSE	FALSE	FALSE	19730700	44649500	40342000		14024000	21711000										9859600	13609200
P09624_475	P09624	P09624	P09624	LPD1	Dihydrolipoyl dehydrogenase, mitochondrial	1	VCHAHPTLSEAFK	10	9	7	15	10	13	17	16	7	15	12	19	12	11	17	TRUE	TRUE	TRUE	TRUE	TRUE	TRUE	TRUE	TRUE	TRUE	TRUE	1.40246e+08	120288019	149766072	783344150	265116590	2.84727e+08	1112138583	895068670	3094813	1145522114	890532970	5.44979e+08	1368004780	630460460	1623431050	1193397596	1637123910
P09624_54	P09624	P09624	P09624	LPD1	Dihydrolipoyl dehydrogenase, mitochondrial	3	AAQLGFNTACVEK;SHDVVIIGGGPAGYVAAIKAAQLGFNTACVEK;AAQLGFNTACVEKR	3	4	3	6	4	3	10	9	6	10	9	9	7	4	7	TRUE	TRUE	TRUE	TRUE	TRUE	TRUE	TRUE	TRUE	TRUE	TRUE	96798050	184576000	26959700	203675300	123708800	114294450	627153320	387891080	1.9532e+06	956643560	718563160	865143960	1248144300	667055640	973779000	809394900	220073700
P09624_65_70	P09624	P09624	P09624	LPD1	Dihydrolipoyl dehydrogenase, mitochondrial	1	LGGTCLNVGCIPSK	2	2	2	4	4	4	2	2	2	4	5	4	3	4	4	TRUE	TRUE	TRUE	TRUE	TRUE	TRUE	TRUE	TRUE	TRUE	TRUE	5249800	6909300	6776100	118824000	60236000	64801000	115193000	177786000	234805	289986000	424782500	293648000	187329000	136597500	170316000	25718000	41106000
P09733_130	P09733	P09733	P09733	TUB1	Tubulin alpha-1 chain	3	LADQCDGLQGFLFTHSLGGGTGSGLGSLLLEELSAEYGK;LADQCDGLQGFLFTHSLGGGTGSGLGSLLLEELSAEYGKK;KLADQCDGLQGFLFTHSLGGGTGSGLGSLLLEELSAEYGK	3	2	6	2	1	6	1	1	0	4	2	1	3	2	2	TRUE	TRUE	TRUE	TRUE	TRUE	TRUE	TRUE	TRUE	TRUE	TRUE	4174880	313260	3013190	1877880	244660	3536810	247060	411600		12581600	570150	544470	15615400	2563170	1245070	46119600	7178400
P09733_14_20	P09733	P09733	P09734;P09733	TUB3;TUB1	Tubulin alpha-3 chain;Tubulin alpha-1 chain	1	EVISINVGQAGCQIGNACWELYSLEHGIK	2	3	2	2	2	2	2	2	0	2	2	2	2	2	2	TRUE	TRUE	TRUE	TRUE	TRUE	TRUE	TRUE	TRUE	TRUE	TRUE	2027920	19730200	29232000	11719300	7637600	17942500	10714000	16815400		54055000	42380000	37330000	52472000	40116000	20533600	17105400	120309600
P09733_296	P09733	P09733	P09733	TUB1	Tubulin alpha-1 chain	1	AFHESNSVSEITNACFEPGNQMVK	4	4	4	4	6	3	4	6	4	6	6	6	4	6	3	TRUE	TRUE	TRUE	TRUE	TRUE	TRUE	TRUE	TRUE	TRUE	TRUE	98597000	67673500	83975000	117198900	57866200	74390000	96984580	73512600	475455	215202400	169259300	128808600	493305000	241216300	441023300	874026000	940025000
P09733_317	P09733	P09733	P09733	TUB1	Tubulin alpha-1 chain	1	YMATCLLYR	4	5	5	6	6	5	4	6	3	8	7	8	6	6	4	TRUE	TRUE	TRUE	TRUE	TRUE	TRUE	TRUE	TRUE	TRUE	TRUE	99224000	54779700	127466000	242863000	87233400	96430000	163359000	130999300	97002	359744800	267680000	196078300	589526000	202194000	467010000	855950000	578947000
P09733_348	P09733	P09733	P09733	TUB1	Tubulin alpha-1 chain	2	KTVQLVDWCPTGFK;TVQLVDWCPTGFK	0	2	1	1	0	0	0	0	0	0	0	1	2	2	2	TRUE	FALSE	FALSE	FALSE	TRUE	TRUE	TRUE	FALSE	TRUE	TRUE		11182300	18907000	37334000								13962000	58815000	42089000	32714000		222690000
P09733_357	P09733	P09733	P09733	TUB1	Tubulin alpha-1 chain	1	IGICYEPPTATPNSQLATVDR	1	1	0	0	0	0	0	0	0	0	0	0	0	0	0	TRUE	FALSE	FALSE	FALSE	FALSE	TRUE	FALSE	FALSE	FALSE	FALSE	861260	491850														9065500	9939300
P09733_377	P09733	P09733	P09733	TUB1	Tubulin alpha-1 chain	1	AVCMLSNTTSIAEAWK	0	3	2	1	4	3	3	6	0	2	5	4	2	3	2	TRUE	TRUE	TRUE	TRUE	TRUE	TRUE	TRUE	TRUE	TRUE	TRUE		16714100	4371100	8988900	7784300	10963800	11612400	23147200		16070100	20783400	17824020	12625200	7408800	7711500		25699900
P09734_130	P09734	P09734	P09734	TUB3	Tubulin alpha-3 chain	1	MADQCDGLQGFLFTHSLGGGTGSGLGSLLLENLSYEYGK	0	2	0	0	0	2	0	0	0	1	2	2	0	0	0	TRUE	TRUE	FALSE	TRUE	FALSE	TRUE	TRUE	FALSE	TRUE	FALSE		306230				1223650				307790	190260	449290					6781900
P09734_296	P09734	P09734	P09734	TUB3	Tubulin alpha-3 chain	1	ATHESNSVSEITNACFEPGNQMVK	4	4	4	4	4	6	3	6	5	6	6	6	4	4	3	TRUE	TRUE	TRUE	TRUE	TRUE	TRUE	TRUE	TRUE	TRUE	TRUE	53523900	32757600	31411600	49830300	26222050	51419700	35186400	38274800	188892	116152900	83980500	61155500	167977500	92531400	151848600	435606000	331903000
P09734_317	P09734	P09734	P09734	TUB3	Tubulin alpha-3 chain	2	YMANCLLYRGDVVTR;YMANCLLYR	4	2	3	1	2	2	2	4	0	3	3	3	2	1	1	TRUE	TRUE	TRUE	TRUE	TRUE	TRUE	TRUE	TRUE	TRUE	TRUE	17758400	2343570	23112300	963110	9256700	8330700	47889990	47008090		36718700	16844100	17440140	48079000	8144900	22027000	208231200	28481000
P09734_348	P09734	P09734	P09734	TUB3	Tubulin alpha-3 chain	1	TVQMVDWCPTGFK	0	0	1	0	2	1	0	1	0	0	0	3	0	0	0	FALSE	TRUE	FALSE	TRUE	FALSE	TRUE	TRUE	TRUE	TRUE	FALSE			1952300		2338610	1529000		843710				9124320
P09734_357	P09734	P09734	P09734	TUB3	Tubulin alpha-3 chain	1	IGICYEPPSVIPSSELANVDR	2	0	0	0	1	0	0	0	0	0	0	0	0	0	0	TRUE	FALSE	FALSE	FALSE	FALSE	TRUE	TRUE	FALSE	FALSE	FALSE	2104400				1354900											14609600
P09734_377	P09734	P09734	P09734	TUB3	Tubulin alpha-3 chain	1	AVCMLSNTTAIADAWK	0	0	0	0	1	0	0	2	0	1	0	0	0	0	0	FALSE	FALSE	TRUE	FALSE	FALSE	FALSE	TRUE	TRUE	TRUE	FALSE					1175600			2964000		3736400
P09798_298	P09798	P09798	P09798	CDC16	Anaphase-promoting complex subunit CDC16	1	NNLDGVNILCR	2	0	0	0	0	0	0	0	0	0	0	2	0	0	0	TRUE	FALSE	FALSE	TRUE	FALSE	TRUE	FALSE	FALSE	TRUE	FALSE	2319700											624840				10418900
P09798_473_477	P09798	P09798	P09798	CDC16	Anaphase-promoting complex subunit CDC16	1	SKVDICYTQCK	0	0	1	0	0	0	0	0	0	0	0	0	0	0	0	FALSE	FALSE	FALSE	FALSE	FALSE	FALSE	FALSE	FALSE	FALSE	FALSE
P09880_105	P09880	P09880	P09880	TRL1	tRNA ligase	1	WNWIEENCTGPYDVTIK	0	0	2	0	0	0	0	2	0	0	0	0	0	0	0	FALSE	FALSE	FALSE	FALSE	FALSE	TRUE	FALSE	FALSE	FALSE	FALSE			340160
P09880_235_238	P09880	P09880	P09880	TRL1	tRNA ligase	1	CVQCITSNTLEDLKK	0	2	2	1	1	0	1	1	0	0	1	1	0	0	1	TRUE	TRUE	TRUE	TRUE	FALSE	TRUE	TRUE	TRUE	TRUE	TRUE		22394000	30702000	24960000	25297000		13449000	10778000			17112000	7748900			24823000		113731000
P09880_254	P09880	P09880	P09880	TRL1	tRNA ligase	1	FLDNCSATGSFEGQEIEGFVIR	0	0	0	0	0	0	1	0	0	0	0	0	0	0	0	FALSE	FALSE	FALSE	FALSE	FALSE	FALSE	FALSE	TRUE	FALSE	FALSE							35014
P09880_402	P09880	P09880	P09880	TRL1	tRNA ligase	1	FLIFPISVIGCGK	2	2	2	2	2	2	2	2	2	2	2	2	2	2	2	TRUE	TRUE	TRUE	TRUE	TRUE	TRUE	TRUE	TRUE	TRUE	TRUE	14523900	8568300	13260400	13087400	5096700	8568900	9548700	4871200	21602.8	24378000	18530400	13250800	42801000	26224000	21204000	117962000	144645000
P09880_63	P09880	P09880	P09880	TRL1	tRNA ligase	1	NTITLPCNAR	1	1	1	0	1	1	0	0	0	1	0	1	0	0	0	TRUE	TRUE	FALSE	TRUE	FALSE	TRUE	TRUE	FALSE	TRUE	FALSE	694050	597520	2425300		22100000	621150				2084800		2537500				5485900	6848200
P09880_757	P09880	P09880	P09880	TRL1	tRNA ligase	1	DKDGCIIDENNEK	0	0	0	0	1	0	0	0	0	2	4	0	1	0	2	FALSE	FALSE	FALSE	TRUE	TRUE	FALSE	TRUE	FALSE	TRUE	TRUE					258110					7876000	16644700		1369200		11090700
P09880_781	P09880	P09880	P09880	TRL1	tRNA ligase	1	IPHITLCK	4	1	3	3	3	2	2	1	1	2	1	3	2	2	2	TRUE	TRUE	TRUE	TRUE	TRUE	TRUE	TRUE	TRUE	TRUE	TRUE	10979000	5178500	15398600	12434000	10892700	4064090	9416200	3041200	1580.8	14035600	2121500	8141900	20616000	4240500	14756500	94903100	81872000
P09880_796	P09880	P09880	P09880	TRL1	tRNA ligase	1	AVYSNVLCEK	1	1	1	2	1	1	2	2	1	1	2	2	1	2	2	TRUE	TRUE	TRUE	TRUE	TRUE	TRUE	TRUE	TRUE	TRUE	TRUE	2590100	1441200	3342500	10323400	4048500	2424800	5168500	4877600		5344600	9497300	5033000	7438900	3295800	10087200	12866000	12030000
P09938_270	P09938	P09938	P09938	RNR2	Ribonucleoside-diphosphate reductase small chain 1	1	GMMPGLTFSNELICR	8	7	10	5	9	11	4	12	8	10	12	13	6	9	6	TRUE	TRUE	TRUE	TRUE	TRUE	TRUE	TRUE	TRUE	TRUE	TRUE	38366800	32888200	54502910	39683800	33588290	50370380	27514100	38180710	232340	55453800	56355020	61082200	83430400	73823900	67210500	306676900	255765200
P09938_281	P09938	P09938	P09938	RNR2	Ribonucleoside-diphosphate reductase small chain 1	1	DEGLHTDFACLLFAHLK	6	5	3	6	4	4	6	7	4	5	7	6	4	3	6	TRUE	TRUE	TRUE	TRUE	TRUE	TRUE	TRUE	TRUE	TRUE	TRUE	266826800	154859500	238779000	409022160	69307450	138818600	195951600	100903890	936640	469895100	169257480	158542100	724927000	136016590	3.64918e+08	3458848200	3631725500
P09950_182	P09950	P09950	P09950	HEM1	5-aminolevulinate synthase, mitochondrial	1	EGALVFSSCYVANDAVLSLLGQK	2	2	2	2	2	2	2	2	0	1	2	2	2	0	0	TRUE	TRUE	TRUE	TRUE	TRUE	TRUE	TRUE	TRUE	TRUE	TRUE	1198610	326490	910850	799690	476460	1285330	637542	1013470		659480	2192900	1481500	7913400			8250200	5040200
P09950_268	P09950	P09950	P09950	HEM1	5-aminolevulinate synthase, mitochondrial	1	ICDLADK	0	0	0	0	0	0	0	0	0	0	2	0	0	0	0	FALSE	FALSE	FALSE	TRUE	FALSE	FALSE	FALSE	FALSE	TRUE	FALSE											7498700
P09950_300	P09950	P09950	P09950	HEM1	5-aminolevulinate synthase, mitochondrial	1	YGALTFLDEVHAVGLYGPHGAGVAEHCDFESHR	1	1	0	0	0	0	0	0	0	0	0	0	0	0	0	TRUE	FALSE	FALSE	FALSE	FALSE	TRUE	FALSE	FALSE	FALSE	FALSE	5506400	4007100														62592000	47871000
P09950_386	P09950	P09950	P09950	HEM1	5-aminolevulinate synthase, mitochondrial	1	CHIDLR	0	0	0	2	1	0	2	2	1	1	2	1	1	0	2	FALSE	TRUE	TRUE	TRUE	TRUE	FALSE	TRUE	TRUE	TRUE	TRUE				2184900	1223600		1922490	920680	1984.9	34641000	46778000	58718	5000700		22886180
P09959_354	P09959	P09959	P09959	SWI6	Regulatory protein SWI6	1	LYGDNMGESCLVK	2	0	1	2	1	1	2	2	0	0	2	4	2	2	2	TRUE	TRUE	FALSE	TRUE	TRUE	TRUE	TRUE	TRUE	TRUE	TRUE	1295770		1049600	2204600		469040	684830					1549030	5113300	1656150	4554700	13933600
P09959_404	P09959	P09959	P09959	SWI6	Regulatory protein SWI6	1	TILHHIIITSGMTGCSAAAK	0	2	0	0	0	0	0	0	0	0	0	0	0	0	2	TRUE	FALSE	FALSE	FALSE	TRUE	TRUE	FALSE	FALSE	FALSE	TRUE		1708412													5145900		14301500
P09959_762	P09959	P09959	P09959	SWI6	Regulatory protein SWI6	1	VLSLCLK	1	1	1	2	2	1	2	2	2	2	2	2	2	2	2	TRUE	TRUE	TRUE	TRUE	TRUE	TRUE	TRUE	TRUE	TRUE	TRUE	1454800	2121300	4513500	28775000	12835200	2515600	12285200	10932200	8009.2	28446000	11063900	8891300	32556000	4108500	12395700	11777000	27484000
P0C2I8_18	P0C2I8	P0C2I8	P0C2I8	TY1A-LR4	Transposon Ty1-LR4 Gag polyprotein;Capsid protein;Gag-p4	1	MESQQLSQHPHISHGSACASVTSK	1	2	1	0	0	1	0	0	0	0	0	0	0	0	0	TRUE	FALSE	FALSE	FALSE	FALSE	TRUE	TRUE	FALSE	FALSE	FALSE	1301200	3444600	995350			1425800										48549	209186
P0C2J1_18	P0C2J1	P0C2J1	P0C2J1;Q6Q5H1	TY1B-PR3;TY1A-PR3	Transposon Ty1-PR3 Gag-Pol polyprotein;Capsid protein;Ty1 protease;Integrase;Reverse transcriptase/ribonuclease H;Transposon Ty1-PR3 Gag polyprotein;Capsid protein;Gag-p4	1	ESQQLSNYSPISHGSACASVTSK	0	0	0	0	0	0	0	0	0	0	0	0	0	0	1	FALSE	FALSE	FALSE	FALSE	FALSE	FALSE	FALSE	FALSE	FALSE	TRUE															3925800
P0CE41_1010	P0CE41	P0CE41	P0CE41	HAP1	Heme-responsive zinc finger transcription factor HAP1	1	NCMIFFNNIR	2	0	0	0	0	0	0	0	0	1	0	0	0	0	0	TRUE	FALSE	FALSE	FALSE	FALSE	TRUE	FALSE	FALSE	TRUE	FALSE	1494410									2841500						10530500
P0CE41_1035	P0CE41	P0CE41	P0CE41	HAP1	Heme-responsive zinc finger transcription factor HAP1	1	NTNSLFDYMNVILSYPCLDIGHR	0	2	2	0	0	0	0	0	0	0	0	0	0	0	0	TRUE	FALSE	FALSE	FALSE	FALSE	TRUE	FALSE	FALSE	FALSE	FALSE		271705	531820														2225800
P0CE41_281	P0CE41	P0CE41	P0CE41	HAP1	Heme-responsive zinc finger transcription factor HAP1	1	CPINHAQAPPSAAAAATR	6	5	5	4	2	5	1	3	2	3	2	4	1	2	1	TRUE	TRUE	TRUE	TRUE	TRUE	TRUE	TRUE	TRUE	TRUE	TRUE	3813347	2129044	3656972	7052530	3587700	2698433	1934300	4692470	11594	11330960	10187000	3585433	4401600	2796272	6193300	18233760	20727530
P0CE41_300	P0CE41	P0CE41	P0CE41	HAP1	Heme-responsive zinc finger transcription factor HAP1	1	KCPVDHSAFSSGMVAPK	2	4	6	2	0	1	2	1	0	2	0	3	2	3	2	TRUE	TRUE	TRUE	TRUE	TRUE	TRUE	TRUE	TRUE	TRUE	TRUE	1455820	1653480	12408962	3236900		436940	1403900	485620		2897920		1173380	4109800	1378170	4112500	4585000	10124360
P0CE41_416	P0CE41	P0CE41	P0CE41	HAP1	Heme-responsive zinc finger transcription factor HAP1	1	CPIDHSSMK	0	0	0	0	0	0	0	0	0	1	2	0	0	0	0	FALSE	FALSE	FALSE	TRUE	FALSE	FALSE	FALSE	FALSE	TRUE	FALSE										799180	2113500
P0CE41_620	P0CE41	P0CE41	P0CE41	HAP1	Heme-responsive zinc finger transcription factor HAP1	1	HETPVEALELCQK	0	0	0	0	0	0	0	0	0	0	0	1	0	0	1	FALSE	FALSE	FALSE	FALSE	FALSE	FALSE	FALSE	FALSE	TRUE	TRUE												2630300			1715300
P0CE41_81_84	P0CE41	P0CE41	P0CE41	HAP1	Heme-responsive zinc finger transcription factor HAP1	1	LRPHCQQCTK	0	0	0	1	1	0	0	0	0	3	3	0	1	0	2	FALSE	TRUE	FALSE	TRUE	TRUE	FALSE	TRUE	FALSE	TRUE	TRUE				84866	23331					8361900	5573830		57632		6331380
P0CH08_115	P0CH08	P0CH08	P0CH08;P0CH09	RPL40A;RPL40B	Ubiquitin-60S ribosomal protein L40;Ubiquitin;60S ribosomal protein L40	3	KCGHTNQLRPK;CGHTNQLRPK;CGHTNQLR	9	3	4	5	5	3	4	5	0	5	8	2	2	2	6	TRUE	TRUE	TRUE	TRUE	TRUE	TRUE	TRUE	TRUE	TRUE	TRUE	769920	150773	315441	923469	1445020	151149	466428	403155		30255129	208578410	193507	973270	148144	14317819	3063653	1238861
P0CX14_1850	P0CX14	P0CX14	P0CX14;P0CX15;P53819;P40105;Q08995;P40889;P40434	YRF1-3;YRF1-7;YRF1-6;YRF1-2;YPR204W;YIL177C	Y element ATP-dependent helicase protein 1 copy 3;Y element ATP-dependent helicase protein 1 copy 7;Y element ATP-dependent helicase protein 1 copy 6;Y element ATP-dependent helicase protein 1 copy 2;Y element ATP-dependent helicase YPR204W;Y element ATP-dependent helicase YJL225C;Y element ATP-dependent helicase YIL177C	1	FDILLCR	1	0	1	0	0	0	0	0	0	0	0	0	0	0	0	TRUE	FALSE	FALSE	FALSE	FALSE	TRUE	FALSE	FALSE	FALSE	FALSE	1930000		2813200													9558200
P0CX22_1139	P0CX22	P0CX22	P0CX14;P0CX15;P53819;P40105;Q07888;Q08995;P43538;Q3E7Y4;P0CX22;P0CX21;P0CX20;Q99208;Q03099;O13559;Q3E7X8;P40889;P40434	YRF1-3;YRF1-7;YRF1-6;YRF1-2;YPR204W;YFL066C;YBL112C;YRF1-8;YRF1-5;YRF1-1;YRF1-4;YEL077C;YIL177C	Y element ATP-dependent helicase protein 1 copy 3;Y element ATP-dependent helicase protein 1 copy 7;Y element ATP-dependent helicase protein 1 copy 6;Y element ATP-dependent helicase protein 1 copy 2;Y element ATP-dependent helicase YLL067C;Y element ATP-dependent helicase YPR204W;Y element ATP-dependent helicase YFL066C;Putative uncharacterized helicase-like protein YBL112C;Y element ATP-depende…	1	DGGLCYLLSR	1	0	0	0	0	0	0	0	0	0	0	0	0	0	0	FALSE	FALSE	FALSE	FALSE	FALSE	TRUE	FALSE	FALSE	FALSE	FALSE	1623700															3478000
P0CX22_1787	P0CX22	P0CX22	P0CX22;P0CX21;P0CX20;Q99208;Q03099;O13559;Q3E7X8;P38721;P38900;Q7M4S9	YRF1-8;YRF1-5;YRF1-1;YRF1-4;YEL077C;YHL050C;YHR219W;YBL113C	Y element ATP-dependent helicase protein 1 copy 8;Y element ATP-dependent helicase protein 1 copy 5;Y element ATP-dependent helicase protein 1 copy 1;Y element ATP-dependent helicase YLL066C;Y element ATP-dependent helicase YML133C;Y element ATP-dependent helicase protein 1 copy 4;Y element ATP-dependent helicase YEL077C;Uncharacterized protein YHL050C;Putative uncharacterized protein YHR219W;Unc…	1	FDIILLCR	2	2	2	2	2	1	2	2	0	2	1	2	1	2	2	TRUE	TRUE	TRUE	TRUE	TRUE	TRUE	TRUE	TRUE	TRUE	TRUE	4772100	3302100	2474100	233980	639210	642560	1707370	564310		1470190	20090	1561290	949140	599570	738993	44014000	38340000
P0CX22_272	P0CX22	P0CX22	P0CX14;P0CX15;P53819;P40105;P39971;P0CX16;P0CX17;P0CX22;P0CX21;P0CX20;P40889;P40434	YRF1-3;YRF1-7;YRF1-6;YRF1-2;YEL076C;YEL076C-A;YLR464W;YRF1-8;YRF1-5;YRF1-1;YIL177C	Y element ATP-dependent helicase protein 1 copy 3;Y element ATP-dependent helicase protein 1 copy 7;Y element ATP-dependent helicase protein 1 copy 6;Y element ATP-dependent helicase protein 1 copy 2;Uncharacterized protein YEL076C;Putative uncharacterized protein YEL076C-A;Putative uncharacterized protein YLR464W;Y element ATP-dependent helicase protein 1 copy 8;Y element ATP-dependent helicase …	1	ACALNFGAGPR	1	1	1	0	0	0	0	0	0	0	0	0	0	0	0	TRUE	FALSE	FALSE	FALSE	FALSE	TRUE	FALSE	FALSE	FALSE	FALSE	6122200	10314000	46282000													8771100	15138000
P0CX22_30	P0CX22	P0CX22	P0CX14;P0CX15;P53819;Q07888;Q3E7Y5;P40104;Q08993;O13556;P43540;P39972;P38722;P0CX22;P0CX21;P0CX20;Q99208;Q03099;P40889;P40434	YRF1-3;YRF1-7;YRF1-6;YBL111C;YER189W;YLR462W;YFL064C;YEL075C;YHL049C;YRF1-8;YRF1-5;YRF1-1;YIL177C	Y element ATP-dependent helicase protein 1 copy 3;Y element ATP-dependent helicase protein 1 copy 7;Y element ATP-dependent helicase protein 1 copy 6;Y element ATP-dependent helicase YLL067C;Uncharacterized helicase-like protein YBL111C;Uncharacterized protein YER189W;Putative uncharacterized protein YPR202W;Putative uncharacterized protein YLR462W;Uncharacterized protein YFL064C;Uncharacterized …	1	NDLVHCPSITLFESIPTEVR	2	2	2	0	0	0	0	0	0	0	0	0	0	0	0	TRUE	FALSE	FALSE	FALSE	FALSE	TRUE	FALSE	FALSE	FALSE	FALSE	30956000	23756000	17980200													62236000	53596000
P0CX22_336_338	P0CX22	P0CX22	P0CX14;P0CX15;P53819;P40105;P39971;P0CX16;P0CX17;P0CX22;P0CX21;P0CX20;P40889;P40434	YRF1-3;YRF1-7;YRF1-6;YRF1-2;YEL076C;YEL076C-A;YLR464W;YRF1-8;YRF1-5;YRF1-1;YIL177C	Y element ATP-dependent helicase protein 1 copy 3;Y element ATP-dependent helicase protein 1 copy 7;Y element ATP-dependent helicase protein 1 copy 6;Y element ATP-dependent helicase protein 1 copy 2;Uncharacterized protein YEL076C;Putative uncharacterized protein YEL076C-A;Putative uncharacterized protein YLR464W;Y element ATP-dependent helicase protein 1 copy 8;Y element ATP-dependent helicase …	1	ALLVSSCACTAR	0	0	1	0	0	0	0	0	0	0	0	0	0	0	0	FALSE	FALSE	FALSE	FALSE	FALSE	FALSE	FALSE	FALSE	FALSE	FALSE
P0CX22_795	P0CX22	P0CX22	P0CX14;P0CX15;P53819;P40105;Q07888;Q3E7Y5;P38899;P0CX22;P0CX21;P0CX20;Q99208;Q03099;O13559	YRF1-3;YRF1-7;YRF1-6;YRF1-2;YBL111C;YHR218W;YRF1-8;YRF1-5;YRF1-1;YRF1-4	Y element ATP-dependent helicase protein 1 copy 3;Y element ATP-dependent helicase protein 1 copy 7;Y element ATP-dependent helicase protein 1 copy 6;Y element ATP-dependent helicase protein 1 copy 2;Y element ATP-dependent helicase YLL067C;Uncharacterized helicase-like protein YBL111C;Putative uncharacterized protein YHR218W;Y element ATP-dependent helicase protein 1 copy 8;Y element ATP-depende…	1	LCHEIYMADTPSVAVQAPPGYGK	2	3	2	0	0	0	0	0	0	0	0	0	0	0	0	TRUE	FALSE	FALSE	FALSE	FALSE	TRUE	FALSE	FALSE	FALSE	FALSE	995630	734340	664520													17121400	22188300
P0CX22_905	P0CX22	P0CX22	P0CX14;P0CX15;P53819;P40105;Q07888;Q3E7Y5;Q08995;P43538;P38899;P0CX22;P0CX21;P0CX20;Q99208;Q03099;O13559;Q3E7X8;P38721;P40889;P40434	YRF1-3;YRF1-7;YRF1-6;YRF1-2;YBL111C;YPR204W;YFL066C;YHR218W;YRF1-8;YRF1-5;YRF1-1;YRF1-4;YEL077C;YHL050C;YIL177C	Y element ATP-dependent helicase protein 1 copy 3;Y element ATP-dependent helicase protein 1 copy 7;Y element ATP-dependent helicase protein 1 copy 6;Y element ATP-dependent helicase protein 1 copy 2;Y element ATP-dependent helicase YLL067C;Uncharacterized helicase-like protein YBL111C;Y element ATP-dependent helicase YPR204W;Y element ATP-dependent helicase YFL066C;Putative uncharacterized prote…	1	IAAWENIVECTFR	1	2	2	0	0	0	0	0	0	0	0	0	0	0	0	TRUE	FALSE	FALSE	FALSE	FALSE	TRUE	FALSE	FALSE	FALSE	FALSE	2260600	3615000	6763700													5424000	16700300
P0CX26_39_42	P0CX26	P0CX26	P0CX26;P0CX25	RPL43B;RPL43A	60S ribosomal protein L43-B;60S ribosomal protein L43-A	1	YDCSFCGK	0	1	2	3	2	0	2	2	2	2	2	1	1	1	2	TRUE	TRUE	TRUE	TRUE	TRUE	TRUE	TRUE	TRUE	TRUE	TRUE		9880100	88598000	636760000	294330000		318010000	233480000	984630	296256000	331770000	57909000	305450000	109120000	344620000		33749000
P0CX26_57_59_60	P0CX26	P0CX26	P0CX26;P0CX25	RPL43B;RPL43A	60S ribosomal protein L43-B;60S ribosomal protein L43-A	2	RGAAGIWTCSCCK;GAAGIWTCSCCK	0	1	1	1	0	0	1	2	0	2	0	0	1	1	0	TRUE	FALSE	TRUE	TRUE	TRUE	TRUE	TRUE	TRUE	TRUE	TRUE		27436000	30687000	30382000			16373000	5046500		12696500			22269000	11769000			27633000
P0CX28_88	P0CX28	P0CX28	P0CX28;P0CX27	RPL42B;RPL42A	60S ribosomal protein L42-B;60S ribosomal protein L42-A	1	CKHFELGGEK	1	0	2	4	4	0	2	2	0	2	2	0	2	0	2	TRUE	TRUE	TRUE	TRUE	TRUE	TRUE	TRUE	TRUE	TRUE	TRUE	58857		340962	5190790	1325023		618500	217888		4277400	1252260		1452050		1673600	70739
P0CX30_92	P0CX30	P0CX30	P0CX30;P0CX29	RPS23B;RPS23A	40S ribosomal protein S23-B;40S ribosomal protein S23-A	3	VTAFVPNDGCLNFVDENDEVLLAGFGRK;VTAFVPNDGCLNFVDENDEVLLAGFGR;KVTAFVPNDGCLNFVDENDEVLLAGFGR	6	6	8	8	6	7	6	7	4	7	4	4	6	5	7	TRUE	TRUE	TRUE	TRUE	TRUE	TRUE	TRUE	TRUE	TRUE	TRUE	65745000	37128100	82292560	25621950	10350800	31018700	11263900	5370390	70936	30032970	10087000	10211100	150015700	82948500	54435200	737189000	801124000
P0CX36_26	P0CX36	P0CX36	P0CX36;P0CX35	RPS4B;RPS4A	40S ribosomal protein S4-B;40S ribosomal protein S4-A	1	LSGCYAPR	2	2	1	0	1	1	0	1	1	1	2	1	1	1	3	TRUE	TRUE	TRUE	TRUE	TRUE	TRUE	TRUE	TRUE	TRUE	TRUE	1931700	1016480	1849100		6369300	192260		1737200	22697	391810000	624880000	367580	1575400	257010	382601600	18198300	20717700
P0CX38_83	P0CX38	P0CX38	P0CX38;P0CX37	RPS6B;RPS6A	40S ribosomal protein S6-B;40S ribosomal protein S6-A	1	NVSCYRPR	1	1	2	1	1	0	1	0	0	2	1	0	0	1	1	TRUE	TRUE	FALSE	TRUE	TRUE	TRUE	TRUE	TRUE	TRUE	TRUE	177410	104660	387010	377890	396070		142190			99914880	59456000			125470	38562000	2385000	2669800
P0CX40_168	P0CX40	P0CX40	P0CX40;P0CX39	RPS8B;RPS8A	40S ribosomal protein S8-B;40S ribosomal protein S8-A	2	LYACISSRPGQSGR;LYACISSR	4	3	3	5	7	2	6	7	3	7	5	4	5	2	3	TRUE	TRUE	TRUE	TRUE	TRUE	TRUE	TRUE	TRUE	TRUE	TRUE	9037456	4707140	24059370	287396700	217117990	1894664	294466978	117969820	41632.3	471194140	418785910	6524200	491744200	2470850	5970300	55215190	66899500
P0CX40_179	P0CX40	P0CX40	P0CX40;P0CX39	RPS8B;RPS8A	40S ribosomal protein S8-B;40S ribosomal protein S8-A	2	CDGYILEGEELAFYLR;CDGYILEGEELAFYLRR	13	10	10	4	2	8	3	5	4	2	5	4	6	5	7	TRUE	TRUE	TRUE	TRUE	TRUE	TRUE	TRUE	TRUE	TRUE	TRUE	347834170	120941500	292839089	68622863	33482000	82911760	33994560	41470630	604330	54084000	42724300	40393200	137781120	102395380	96254610	2737255190	2190959490
P0CX42_122	P0CX42	P0CX42	P0CX42;P0CX41	RPL23B;RPL23A	60S ribosomal protein L23-B;60S ribosomal protein L23-A	1	ECADLWPR	2	2	1	2	2	2	2	2	0	2	3	2	2	2	2	TRUE	TRUE	TRUE	TRUE	TRUE	TRUE	TRUE	TRUE	TRUE	TRUE	12461000	27564500	147480000	187121000	110154000	36703400	95732000	111790000		311160000	262775680	130511000	420060000	91106000	136000000	135062000	662281000
P0CX42_25	P0CX42	P0CX42	P0CX42;P0CX41	RPL23B;RPL23A	60S ribosomal protein L23-B;60S ribosomal protein L23-A	4	FRISLGLPVGAIMNCADNSGAR;ISLGLPVGAIMNCADNSGARNLYIIAVKGSGSR;ISLGLPVGAIMNCADNSGAR;SGNGAQGTKFRISLGLPVGAIMNCADNSGAR	16	17	24	15	13	14	14	12	9	11	15	14	11	14	10	TRUE	TRUE	TRUE	TRUE	TRUE	TRUE	TRUE	TRUE	TRUE	TRUE	421624400	265389210	498523490	286580200	111790510	221098200	190810600	122086600	389336	342131200	237270250	240500700	606413400	481874100	429373600	5078335800	5349613400
P0CX44_58	P0CX44	P0CX44	P0CX44;P0CX43	RPL1B;RPL1A	60S ribosomal protein L1-B;60S ribosomal protein L1-A	1	LPNCPR	2	2	2	0	0	2	0	0	0	1	2	1	0	1	0	TRUE	TRUE	FALSE	TRUE	FALSE	TRUE	TRUE	FALSE	TRUE	TRUE	356170	180470	417860			163924				20028000	266549000	108440		105040		2649700	2319750
P0CX44_58_66	P0CX44	P0CX44	P0CX44;P0CX43	RPL1B;RPL1A	60S ribosomal protein L1-B;60S ribosomal protein L1-A	2	LPNCPRPNMSICIFGDAFDVDR;FSGSLKLPNCPRPNMSICIFGDAFDVDR	4	4	5	5	2	3	4	2	4	7	2	2	2	0	5	TRUE	TRUE	TRUE	TRUE	TRUE	TRUE	TRUE	TRUE	TRUE	TRUE	19005700	17242800	41007000	40312100	9171600	15311000	20971850	4129000	241521	130736000	6212000	8096900	35166300		166107700	200110000	170658000
P0CX44_66	P0CX44	P0CX44	P0CX44;P0CX43	RPL1B;RPL1A	60S ribosomal protein L1-B;60S ribosomal protein L1-A	1	PNMSICIFGDAFDVDR	6	4	5	1	5	3	1	5	4	5	4	5	2	6	5	TRUE	TRUE	TRUE	TRUE	TRUE	TRUE	TRUE	TRUE	TRUE	TRUE	55789200	59396500	183189250	527930	48404200	30450900	195330000	83736700	297085	118372400	61649400	118556700	55817000	152541280	179646875	408463700	785170000
P0CX44_80	P0CX44	P0CX44	P0CX44;P0CX43	RPL1B;RPL1A	60S ribosomal protein L1-B;60S ribosomal protein L1-A	2	SCGVDAMSVDDLK;SCGVDAMSVDDLKK	19	19	19	22	21	16	16	21	16	19	20	20	18	18	21	TRUE	TRUE	TRUE	TRUE	TRUE	TRUE	TRUE	TRUE	TRUE	TRUE	1170318700	631087980	1618647090	2159643960	1035700370	599878440	271492350	1113379750	1.53871e+06	2273835833	1405996118	1120048900	1811128260	599757900	2331001310	8498916500	8477487100
P0CX48_128	P0CX48	P0CX48	P0CX48;P0CX47	RPS11B;RPS11A	40S ribosomal protein S11-B;40S ribosomal protein S11-A	3	VQVGDIVTVGQCRPISK;VQVGDIVTVGQCR;NVPVHVSPAFRVQVGDIVTVGQCR	9	8	8	6	6	6	6	6	6	7	6	8	6	6	6	TRUE	TRUE	TRUE	TRUE	TRUE	TRUE	TRUE	TRUE	TRUE	TRUE	1735281600	893930400	2652101340	1634784900	400587200	909158600	524758000	387876200	770870	1250350924	545390600	615421700	1360736300	380495850	1254530600	11487997000	11787625000
P0CX48_58	P0CX48	P0CX48	P0CX48;P0CX47	RPS11B;RPS11A	40S ribosomal protein S11-B;40S ribosomal protein S11-A	2	KCPFTGLVSIR;CPFTGLVSIR	6	8	10	6	7	5	5	6	4	5	5	6	5	6	7	TRUE	TRUE	TRUE	TRUE	TRUE	TRUE	TRUE	TRUE	TRUE	TRUE	1586144200	1093307860	2162112300	952653500	489381210	705035370	497725120	386958350	524673	766423900	616556700	569197330	1479578980	748327020	1032261380	13014433000	14708453600
P0CX50_121	P0CX50	P0CX50	P0CX50;P0CX49	RPL18B;RPL18A	60S ribosomal protein L18-B;60S ribosomal protein L18-A	2	AGGECITLDQLAVR;IVKAGGECITLDQLAVR	5	2	2	2	2	2	2	2	2	2	2	2	2	2	2	TRUE	TRUE	TRUE	TRUE	TRUE	TRUE	TRUE	TRUE	TRUE	TRUE	312170040	133904000	175249000	90541000	53689000	57458000	53577000	36538000	127367	49834000	61046000	60905000	320740000	134222000	74739000	4081390700	4154500000
P0CX54_141	P0CX54	P0CX54	P0CX54;P0CX53	RPL12B;RPL12A	60S ribosomal protein L12-B;60S ribosomal protein L12-A	1	EILGTAQSVGCR	3	3	3	5	4	2	5	5	2	6	5	2	3	4	6	TRUE	TRUE	TRUE	TRUE	TRUE	TRUE	TRUE	TRUE	TRUE	TRUE	181148680	55658660	425448845	640912300	285189350	96030800	406967850	210566620	790320	525224360	280399100	238163000	1121752800	271998430	535180960	2397291100	1694585100
P0CX56_47	P0CX56	P0CX56	P0CX56;P0CX55	RPS18B;RPS18A	40S ribosomal protein S18-B;40S ribosomal protein S18-A	2	RYSNLVCK;YSNLVCK	1	1	1	0	0	0	0	0	0	2	4	1	0	0	2	TRUE	FALSE	FALSE	TRUE	TRUE	TRUE	FALSE	FALSE	TRUE	TRUE	5037600	3586500	3604300							298133600	628257100	221540			186002000	7920200	4568500
P0CX81_15_17_19_22	P0CX81	P0CX81	P0CX81;P0CX80	CUP1-2;CUP1-1	Copper metallothionein 1-2;Copper metallothionein 1-1	1	MFSELINFQNEGHECQCQCGSCK	0	0	0	0	7	1	0	1	0	0	0	2	0	0	0	FALSE	TRUE	FALSE	TRUE	FALSE	FALSE	TRUE	TRUE	TRUE	FALSE					87161500	7609000		5080500				13262800
P0CX81_28	P0CX81	P0CX81	P0CX81;P0CX80	CUP1-2;CUP1-1	Copper metallothionein 1-2;Copper metallothionein 1-1	1	NNEQCQK	1	0	0	0	1	0	0	1	0	2	1	1	2	1	2	FALSE	FALSE	FALSE	TRUE	TRUE	TRUE	TRUE	TRUE	TRUE	TRUE	9634.3				41209			38053		57092	28448	28085	77259	38413	34460	19902
P0CX81_28_32_34_38	P0CX81	P0CX81	P0CX81;P0CX80	CUP1-2;CUP1-1	Copper metallothionein 1-2;Copper metallothionein 1-1	1	NNEQCQKSCSCPTGCNSDDK	0	0	0	0	0	0	0	0	0	0	0	0	0	1	0	FALSE	FALSE	FALSE	FALSE	FALSE	FALSE	FALSE	FALSE	FALSE	TRUE														232920
P0CX81_32_34_38	P0CX81	P0CX81	P0CX81;P0CX80	CUP1-2;CUP1-1	Copper metallothionein 1-2;Copper metallothionein 1-1	1	SCSCPTGCNSDDK	0	0	0	2	3	0	2	1	0	1	3	0	1	1	2	FALSE	TRUE	TRUE	TRUE	TRUE	FALSE	TRUE	TRUE	TRUE	TRUE				3374000	10103600		5670300	2449500		12813000	26486000		23811000	1852800	7577900
P0CX81_32_34_38_44_46	P0CX81	P0CX81	P0CX81;P0CX80	CUP1-2;CUP1-1	Copper metallothionein 1-2;Copper metallothionein 1-1	1	SCSCPTGCNSDDKCPCGNK	13	12	13	14	10	11	11	9	2	11	7	13	11	9	10	TRUE	TRUE	TRUE	TRUE	TRUE	TRUE	TRUE	TRUE	TRUE	TRUE	30555130	25416870	439165700	2095735800	44051300	191510370	684446000	677181590	11145100	2153366830	718416500	1334579700	195716600	30969290	1417953400	33142060	29833510
P0CX85_53	P0CX85	P0CX85	P0CX85;P0CX84	RPL35B;RPL35A	60S ribosomal protein L35-B;60S ribosomal protein L35-A	2	SIACVLTVINEQQR;KSIACVLTVINEQQR	17	10	14	10	7	12	7	7	8	9	8	8	7	5	10	TRUE	TRUE	TRUE	TRUE	TRUE	TRUE	TRUE	TRUE	TRUE	TRUE	617328260	241689884	722874460	571455000	96070130	397854260	287311000	133424865	619667	528167119	257951290	319104310	1099844100	327225260	633889680	12649654310	10250397000
P10080_48	P10080	P10080	P10080	SBP1	Single-stranded nucleic acid-binding protein	1	TVIDPEDTIFIGNVAHECTEDDLK	3	2	2	2	3	2	4	3	3	4	4	7	2	3	3	TRUE	TRUE	TRUE	TRUE	TRUE	TRUE	TRUE	TRUE	TRUE	TRUE	277038050	71748000	124043000	218440000	115793580	193801000	241872038	169267000	1995620	709636060	794943020	403314830	2672300000	1890362500	2168212590	9084591900	6168700000
P10081_124	P10081	P10081	P10081	TIF1	ATP-dependent RNA helicase eIF4A	1	VHACIGGTSFVEDAEGLR	10	10	10	9	6	9	8	6	5	6	4	7	8	10	9	TRUE	TRUE	TRUE	TRUE	TRUE	TRUE	TRUE	TRUE	TRUE	TRUE	814993800	465662900	922011000	692325300	285657900	549611100	227681700	131497600	1810945	587169500	196841000	201440900	1835795500	572433300	881819300	12258282000	13972188000
P10081_250_267	P10081	P10081	P10081	TIF1	ATP-dependent RNA helicase eIF4A	1	YECLTDLYDSISVTQAVIFCNTR	3	2	4	4	4	4	4	2	0	0	0	1	0	2	3	TRUE	TRUE	TRUE	FALSE	TRUE	TRUE	TRUE	TRUE	TRUE	TRUE	1590000	516470	1193880	663400	1368220	1471160	811530	364380				659250		1682870	200307	10550600	7063700
P10127_359	P10127	P10127	P10127	ADH4	Alcohol dehydrogenase 4	1	TEDFEILAEHAMHDACHLTNPVQFTK	1	1	0	3	2	1	0	2	0	5	4	1	1	0	1	TRUE	TRUE	TRUE	TRUE	TRUE	TRUE	TRUE	TRUE	TRUE	TRUE	3008300	3924700		17833350	37120000	7586200		22138000		117816600	79658400	7182800	16875000		2101900	17591000	39741000
P10356_326	P10356	P10356	P10356	YER152C	Uncharacterized protein YER152C	1	CIAHLR	0	0	0	0	0	0	0	0	0	1	2	0	0	0	0	FALSE	FALSE	FALSE	TRUE	FALSE	FALSE	FALSE	FALSE	TRUE	FALSE										14573000	16910700
P10356_408	P10356	P10356	P10356	YER152C	Uncharacterized protein YER152C	1	NWGQSCFR	0	0	0	0	1	0	1	2	0	2	2	1	1	0	0	FALSE	FALSE	TRUE	TRUE	FALSE	FALSE	TRUE	TRUE	TRUE	TRUE					1857200		850490	2710380		4078340	4837900	370530	1850800
P10356_432	P10356	P10356	P10356	YER152C	Uncharacterized protein YER152C	1	GIELFGAVCK	2	2	2	2	2	1	2	2	0	2	2	2	1	2	2	TRUE	TRUE	TRUE	TRUE	TRUE	TRUE	TRUE	TRUE	TRUE	TRUE	9189700	11308600	15457200	13936500	4906800	6514400	8913900	8909200		13543100	9639400	12279500	10586000	11003200	14523000	95673000	94732000
P10356_64	P10356	P10356	P10356	YER152C	Uncharacterized protein YER152C	1	EQICTFLNDQLFK	2	2	2	2	2	2	2	2	2	2	1	2	2	2	2	TRUE	TRUE	TRUE	TRUE	TRUE	TRUE	TRUE	TRUE	TRUE	TRUE	7164900	4725100	7069400	7305400	3591500	5762000	3527400	3581700	23055.8	6009700	2714400	6668100	13741500	7552300	8178300	56671000	58145000
P10363_169	P10363	P10363	P10363	PRI1	DNA primase small subunit	2	GAHCWVSDK;GAHCWVSDKR	0	0	0	0	0	0	0	0	0	2	2	0	0	0	0	FALSE	FALSE	FALSE	TRUE	FALSE	FALSE	FALSE	FALSE	TRUE	FALSE										1285560	2467900
P10363_330_339	P10363	P10363	P10363	PRI1	DNA primase small subunit	1	APFCIHPATGNVCVPIDESFAPEK	2	2	2	4	2	2	3	3	2	2	2	2	2	2	2	TRUE	TRUE	TRUE	TRUE	TRUE	TRUE	TRUE	TRUE	TRUE	TRUE	15561400	14715700	18706000	37509500	9797900	16901200	26859500	15731600	49522	40502000	27434000	17616000	37135000	20309500	51831000	141891000	182560000
P10591_15	P10591	P10591	P10591	SSA1	Heat shock protein SSA1	3	AVGIDLGTTYSCVAHFANDRVDIIANDQGNR;AVGIDLGTTYSCVAHFANDR;SKAVGIDLGTTYSCVAHFANDRVDIIANDQGNR	10	9	7	5	10	11	14	21	10	23	29	25	21	21	26	TRUE	TRUE	TRUE	TRUE	TRUE	TRUE	TRUE	TRUE	TRUE	TRUE	966485400	634194100	559524600	42705100	230682500	586584900	133273300	84859430	2490794	2.08597e+08	1.73168e+08	261403810	1.10262e+09	2801305900	1165000392	13584720000	14404926000
P10591_303	P10591	P10591	P09435;P10592;P10591;P22202	SSA3;SSA2;SSA1;SSA4	Heat shock protein SSA3;Heat shock protein SSA2;Heat shock protein SSA1;Heat shock protein SSA4	2	ARFEELCADLFR;FEELCADLFR	23	16	15	8	15	12	24	27	22	29	24	26	17	32	23	TRUE	TRUE	TRUE	TRUE	TRUE	TRUE	TRUE	TRUE	TRUE	TRUE	339036620	192924850	287956110	858089000	1584553370	359527060	375670044	1523868960	5.33149e+06	7344831630	1020714430	453301360	15210385400	2325185020	859197082	4190326000	3683226580
P10592_15	P10592	P10592	P10592	SSA2	Heat shock protein SSA2	3	AVGIDLGTTYSCVAHFSNDRVDIIANDQGNR;AVGIDLGTTYSCVAHFSNDR;SKAVGIDLGTTYSCVAHFSNDRVDIIANDQGNR	22	18	18	16	14	15	18	16	16	22	18	20	23	18	23	TRUE	TRUE	TRUE	TRUE	TRUE	TRUE	TRUE	TRUE	TRUE	TRUE	1382453600	835565870	1016259700	581684600	268994890	584648620	478031650	321706740	3.35397e+06	956903560	615752093	316478110	2489775200	1191304790	1512595616	21449836600	23884396000
P10614_142	P10614	P10614	P10614	ERG11	Lanosterol 14-alpha demethylase	1	GVIYDCPNSR	0	0	1	1	2	0	2	1	0	1	1	0	1	0	1	FALSE	TRUE	TRUE	TRUE	TRUE	FALSE	TRUE	TRUE	TRUE	TRUE				1396500	2575820		2800970	754480		3256300	2106700		2032900		2131500
P10614_83	P10614	P10614	P10614	ERG11	Lanosterol 14-alpha demethylase	1	PYEFFEECQK	2	2	2	0	0	0	0	0	0	0	0	0	0	0	0	TRUE	FALSE	FALSE	FALSE	FALSE	TRUE	FALSE	FALSE	FALSE	FALSE	2858900	569720	1739050													24695000	18328000
P10659_21_32	P10659	P10659	P10659	SAM1	S-adenosylmethionine synthase 1	2	ICDQVSDAILDACLAEDPHSK;AGTFLFTSESVGEGHPDKICDQVSDAILDACLAEDPHSK	4	9	6	4	11	5	3	2	2	2	5	3	5	5	4	TRUE	TRUE	TRUE	TRUE	TRUE	TRUE	TRUE	TRUE	TRUE	TRUE	169167200	417250454	401200500	387990500	273056560	260760400	215523520	180186000	639890	232970000	155876560	87303430	550843900	608765000	431860000	3749895000	6212614300
P10659_91	P10659	P10659	P10659	SAM1	S-adenosylmethionine synthase 1	1	TCNVLVAIEQQSPDIAQGVHEEK	4	5	4	3	4	3	3	0	2	4	2	2	2	4	2	TRUE	TRUE	TRUE	TRUE	TRUE	TRUE	TRUE	TRUE	TRUE	TRUE	207025800	744629700	543268200	785302000	1312672100	465829700	138008300		688900	711706578	905520000	1239130000	362970000	231072400	195933000	2333604000	2432905000
P10662_100	P10662	P10662	P10662	MRP1	37S ribosomal protein MRP1, mitochondrial	1	FSMSSLQGCIR	4	2	4	6	4	5	5	6	1	5	5	5	2	4	4	TRUE	TRUE	TRUE	TRUE	TRUE	TRUE	TRUE	TRUE	TRUE	TRUE	10609100	1847250	14108400	38568600	14192800	20958820	21763100	17338700		45342600	28648800	20181200	25962000	16729000	38141100	73428000	19227500
P10662_55	P10662	P10662	P10662	MRP1	37S ribosomal protein MRP1, mitochondrial	1	LNDCTNEAQQKPLETLIHENSK	1	1	1	4	4	2	3	4	1	3	3	3	4	4	3	TRUE	TRUE	TRUE	TRUE	TRUE	TRUE	TRUE	TRUE	TRUE	TRUE	10418000	7669200	11095000	46030500	25023992	7075280	11830480	19175804	25010	23572600	15759800	10647660	105501700	28005330	34855700	90539000	146850000
P10823_189	P10823	P10823	P10823	GPA2	Guanine nucleotide-binding protein alpha-2 subunit	1	FNVNLEPECELTQQDLSR	0	0	0	2	2	2	2	2	2	2	2	2	2	2	2	FALSE	TRUE	TRUE	TRUE	TRUE	FALSE	TRUE	TRUE	TRUE	TRUE				12228300	1692040	7990100	27114200	10915400	43871	10533300	12982800	16338400	35679000	19168800	48324000
P10849_22	P10849	P10849	P10849	MTF2	Mitochondrial transcription factor 2	1	CLLNEANLK	0	0	0	0	0	0	0	0	0	0	0	1	0	0	0	FALSE	FALSE	FALSE	FALSE	FALSE	FALSE	FALSE	FALSE	TRUE	FALSE												656730
P10849_269	P10849	P10849	P10849	MTF2	Mitochondrial transcription factor 2	1	SACINKPAELPK	0	0	0	0	1	0	1	1	0	0	1	1	2	2	2	FALSE	FALSE	TRUE	TRUE	TRUE	FALSE	TRUE	TRUE	TRUE	TRUE					499620		304540	300330			601130	214640	1359360	416850	1715030
P10849_315	P10849	P10849	P10849	MTF2	Mitochondrial transcription factor 2	1	YTLISYVYNECK	0	0	1	2	1	2	2	1	0	0	2	0	0	0	0	FALSE	TRUE	TRUE	TRUE	FALSE	TRUE	TRUE	TRUE	TRUE	FALSE			6002600	9010400	6340600	13774300	4217500	3348200			6337000
P10862_190_193	P10862	P10862	P10862	RAD18	Postreplication repair E3 ubiquitin-protein ligase RAD18	1	SKPNEQMAQCPICQQFYPLK	1	0	0	0	1	0	1	0	0	0	0	0	1	2	1	FALSE	FALSE	FALSE	FALSE	TRUE	TRUE	TRUE	TRUE	FALSE	TRUE	912720				1193900		4718500						5600200	8197200	9350000	4425900
P10862_210	P10862	P10862	P10862	RAD18	Postreplication repair E3 ubiquitin-protein ligase RAD18	1	THLDECLTLQSLGK	0	1	0	0	2	0	0	2	0	1	1	2	2	2	2	FALSE	FALSE	FALSE	TRUE	TRUE	TRUE	TRUE	FALSE	TRUE	TRUE		457360			484180					10487000	673390		23930000	5806000	25221000		5658100
P10862_62_65	P10862	P10862	P10862	RAD18	Postreplication repair E3 ubiquitin-protein ligase RAD18	1	THLNNQPNCPLCLFEFR	0	1	2	2	1	2	1	2	0	2	2	2	2	1	2	TRUE	TRUE	TRUE	TRUE	TRUE	TRUE	TRUE	TRUE	TRUE	TRUE		7739500	12883200	21304300	6773200	15006900	5250300	10294300		21073000	20306800	14378800	32568000	10322000	35598000		13124000
P10869_145	P10869	P10869	P10869	HOM3	Aspartokinase	1	TVDLVMSCGEK	0	0	1	4	5	2	4	6	4	6	7	3	6	3	5	FALSE	TRUE	TRUE	TRUE	TRUE	TRUE	TRUE	TRUE	TRUE	TRUE			5551400	41492000	45484900	6831540	45050100	49126100	94056	129231300	74899600	34842700	112339930	10343000	86541500
P10869_151_158	P10869	P10869	P10869	HOM3	Aspartokinase	1	LSCLFMTALCNDR	1	5	3	6	6	6	7	7	4	9	8	8	7	8	8	TRUE	TRUE	TRUE	TRUE	TRUE	TRUE	TRUE	TRUE	TRUE	TRUE	275960	5409330	7944000	64530400	34424250	38189330	80696200	75504370	30862.3	102689740	90553500	80702010	132141000	121877000	132702400	7205700	50864300
P10869_236	P10869	P10869	P10869	HOM3	Aspartokinase	1	GYTDLCAALIAVAVNADELQVWK	1	4	4	4	4	4	4	5	0	4	4	6	4	4	4	TRUE	TRUE	TRUE	TRUE	TRUE	TRUE	TRUE	TRUE	TRUE	TRUE	156910	1359282	3376050	2904790	1.20567e+06	3203750	2542772	2929320		3978210	7518302	13269951	43834600	4472160	4012700	915030	12297100
P10869_495	P10869	P10869	P10869	HOM3	Aspartokinase	1	ALQCIHAK	2	0	1	2	2	2	2	2	1	3	3	3	2	2	2	TRUE	TRUE	TRUE	TRUE	TRUE	TRUE	TRUE	TRUE	TRUE	TRUE	21238.2		9305.4	1102990	648790	119795	1420730	962930	4729.5	110363148	242807000	280981	2623090	285792	39819180	234694
P10869_53	P10869	P10869	P10869	HOM3	Aspartokinase	2	HYSKPDGPNNNVAVVCSAR;PDGPNNNVAVVCSAR	9	9	10	14	14	18	18	18	8	17	14	22	15	20	14	TRUE	TRUE	TRUE	TRUE	TRUE	TRUE	TRUE	TRUE	TRUE	TRUE	48636597	29526878	42740270	376527320	150241427	104747482	325089460	219966002	1.49678e+06	496882750	370319730	236593526	1215209030	331344638	614814050	461351430	571588750
P10869_72_73	P10869	P10869	P10869	HOM3	Aspartokinase	1	CCDLASQESEFQDIIEVIR	4	4	2	6	8	5	6	8	1	7	6	8	6	7	6	TRUE	TRUE	TRUE	TRUE	TRUE	TRUE	TRUE	TRUE	TRUE	TRUE	8843440	16162200	7467600	55711300	37378270	51109800	63741200	67216290	82074	127812400	116142300	82879185	311392300	621860700	143372300	53036600	70467900
P10962_15	P10962	P10962	P10962	MAK16	Protein MAK16	1	SDEIVWQVINQSFCSHR	2	4	3	2	2	3	2	2	0	2	1	2	2	2	2	TRUE	TRUE	TRUE	TRUE	TRUE	TRUE	TRUE	TRUE	TRUE	TRUE	9347600	5335470	10402500	3534200	1873010	3627060	2556400	2672500		8010800	1699800	5070100	9236100	2155900	3403600	54058000	52771400
P10962_38	P10962	P10962	P10962	MAK16	Protein MAK16	1	NEYNVTGLCTR	0	1	0	2	0	0	0	0	1	0	0	0	0	2	0	FALSE	TRUE	FALSE	FALSE	TRUE	TRUE	TRUE	TRUE	FALSE	TRUE		770370		40117000					11511					9878700			1650100
P10963_274_287	P10963	P10963	P10963	PCK1	Phosphoenolpyruvate carboxykinase [ATP]	1	LLIGDDEHCWSDHGVFNIEGGCYAK	0	0	0	5	3	6	7	5	0	6	7	7	6	6	4	FALSE	TRUE	TRUE	TRUE	TRUE	FALSE	TRUE	TRUE	TRUE	TRUE				170971000	55535900	487841000	186795600	39284700		460718000	362823000	383174000	1220641000	352024500	503199000
P10963_291	P10963	P10963	P10963	PCK1	Phosphoenolpyruvate carboxykinase [ATP]	1	CINLSAEKEPEIFDAIK	0	0	0	5	5	4	5	5	4	4	4	8	4	5	6	FALSE	TRUE	TRUE	TRUE	TRUE	FALSE	TRUE	TRUE	TRUE	TRUE				1233403100	661653500	1216810000	780043300	646775700	1455225	1863342000	1692802000	973358800	4109547000	1645211300	2845564700
P10963_337	P10963	P10963	P10963	PCK1	Phosphoenolpyruvate carboxykinase [ATP]	1	CAYPIDYIPSAK	0	0	0	4	4	4	4	3	2	3	2	2	2	2	2	FALSE	TRUE	TRUE	TRUE	TRUE	FALSE	TRUE	TRUE	TRUE	TRUE				158848620	80898230	118472200	101711770	80875700	518170	194981750	191240000	113592000	621500000	521950000	495110000
P10963_351	P10963	P10963	P10963	PCK1	Phosphoenolpyruvate carboxykinase [ATP]	1	IPCLADSHPK	0	0	0	5	5	2	3	4	4	5	4	3	6	3	7	FALSE	TRUE	TRUE	TRUE	TRUE	FALSE	TRUE	TRUE	TRUE	TRUE				464193550	137371020	6130910	356035000	262948710	1618800	609818400	612762410	88038310	1194834790	284419690	415186400
P10963_365	P10963	P10963	P10963	PCK1	Phosphoenolpyruvate carboxykinase [ATP]	1	NIILLTCDASGVLPPVSK	0	0	0	4	3	2	4	2	2	3	4	4	3	4	5	FALSE	TRUE	TRUE	TRUE	TRUE	FALSE	TRUE	TRUE	TRUE	TRUE				128299700	55264300	110319000	99991100	63659000	280570	138819500	135411400	120754600	317033700	300370400	268863297
P10963_411	P10963	P10963	P10963	PCK1	Phosphoenolpyruvate carboxykinase [ATP]	1	MAGTEQGVTEPEPTFSSCFGQPFLALHPIR	0	0	0	8	7	7	4	9	4	8	6	6	4	4	5	FALSE	TRUE	TRUE	TRUE	TRUE	FALSE	TRUE	TRUE	TRUE	TRUE				262660500	79587900	211916600	117548000	132874200	116721	342933500	129950900	134213800	325552000	136347000	561852200
P10963_96	P10963	P10963	P10963	PCK1	Phosphoenolpyruvate carboxykinase [ATP]	1	DEIWWGPVNKPCSER	0	0	0	6	3	8	4	6	0	5	4	7	4	4	3	FALSE	TRUE	TRUE	TRUE	TRUE	FALSE	TRUE	TRUE	TRUE	TRUE				98881690	33574100	93463200	23260200	49429160		169898700	129190000	100442800	138787700	84460700	42756000
P10964_102_105	P10964	P10964	P10964	RPA190	DNA-directed RNA polymerase I subunit RPA190	1	ASCLFCHHFR	0	2	2	2	1	2	1	1	0	1	1	2	1	0	0	TRUE	TRUE	FALSE	TRUE	FALSE	TRUE	TRUE	TRUE	TRUE	TRUE		1386920	2417850	2361320	320270	490850		208370		3376700	2119400	1209560	860720				9082600
P10964_1069	P10964	P10964	P10964	RPA190	DNA-directed RNA polymerase I subunit RPA190	1	ESHMTQFEFCLDNYYALLK	3	3	2	2	0	3	2	0	1	1	0	1	2	1	0	TRUE	TRUE	TRUE	TRUE	TRUE	TRUE	TRUE	TRUE	TRUE	TRUE	10789300	4296500	3223900	3037600		6068400	1469610		6999.5	1874300		922150	7521600	1785400		85693000	49827000
P10964_1493	P10964	P10964	P10964	RPA190	DNA-directed RNA polymerase I subunit RPA190	1	LLMVNIVEEICR	3	4	4	1	0	2	0	0	1	2	0	0	0	1	0	TRUE	TRUE	FALSE	TRUE	FALSE	TRUE	TRUE	TRUE	TRUE	TRUE	16484800	17571300	15252200	9464000		3903800			12216	7403500				2319400		98972000	114173000
P10964_1507	P10964	P10964	P10964	RPA190	DNA-directed RNA polymerase I subunit RPA190	1	CVHPEPENGKR	0	0	0	0	1	0	1	1	0	2	5	0	0	0	2	FALSE	FALSE	FALSE	TRUE	TRUE	FALSE	FALSE	FALSE	TRUE	TRUE										410670	2098794				159510
P10964_1619	P10964	P10964	P10964	RPA190	DNA-directed RNA polymerase I subunit RPA190	1	MSYETTCQFLTK	1	0	2	1	0	2	1	2	0	2	2	2	2	2	2	TRUE	TRUE	TRUE	TRUE	TRUE	TRUE	TRUE	TRUE	TRUE	TRUE	2922500		9294500	4536100		5531200	2177200	7035400		11767700	17298600	9509800	5505400	2172450	5072100	27847000
P10964_233_236	P10964	P10964	P10964	RPA190	DNA-directed RNA polymerase I subunit RPA190	1	CDNCGMFSPK	0	0	1	1	2	0	3	2	0	1	1	1	1	0	1	FALSE	TRUE	TRUE	TRUE	TRUE	TRUE	TRUE	TRUE	TRUE	TRUE			1909800	328330	3585900		3094410	5495200		3748600	3544600	3053000	2794600		2395100
P10964_333	P10964	P10964	P10964	RPA190	DNA-directed RNA polymerase I subunit RPA190	2	EQCVLQYVFHSR;KEQCVLQYVFHSR	4	4	5	4	2	4	2	3	2	4	2	2	2	2	3	TRUE	TRUE	TRUE	TRUE	TRUE	TRUE	TRUE	TRUE	TRUE	TRUE	18765690	13766650	28622510	33837320	7603200	18893600	12888700	6560640	20511.3	42520380	19885800	15026700	27531000	5991100	47278100	237093900	231237000
P10964_62_65	P10964	P10964	P10964	RPA190	DNA-directed RNA polymerase I subunit RPA190	1	NLCSTCGLDEK	3	1	2	2	2	1	2	2	2	2	2	3	2	1	2	TRUE	TRUE	TRUE	TRUE	TRUE	TRUE	TRUE	TRUE	TRUE	TRUE	4689130	2195700	7535800	8781200	6502600	1792100	6233700	7354100	25347.3	8215600	8623200	7779560	9637600	493000	8584100	9857700	14646000
P10964_699	P10964	P10964	P10964	RPA190	DNA-directed RNA polymerase I subunit RPA190	1	EQYQQYIYGCIRPEDGHTTR	3	3	2	2	2	2	1	1	1	1	3	3	2	0	0	TRUE	TRUE	TRUE	TRUE	TRUE	TRUE	TRUE	TRUE	TRUE	TRUE	53974000	22393000	1996800	17088000	20955133	14007000	13475000	13733000	29813	1383900	26709000	14308900	30858000			512209000	168608000
P10964_778	P10964	P10964	P10964	RPA190	DNA-directed RNA polymerase I subunit RPA190	1	DGALLCGILDK	0	0	2	2	1	2	1	1	1	1	0	1	1	2	0	TRUE	TRUE	TRUE	TRUE	TRUE	TRUE	TRUE	TRUE	TRUE	TRUE			68637000	10915100	10052000	10886700	2026600	1837800	51844	4005500		2287200	6932800	10155300
P10964_828	P10964	P10964	P10964	RPA190	DNA-directed RNA polymerase I subunit RPA190	1	LFTNYITATAFTCGMDDLR	3	3	4	2	2	4	2	2	0	1	2	0	2	4	2	TRUE	TRUE	TRUE	TRUE	TRUE	TRUE	TRUE	TRUE	TRUE	TRUE	22796390	8535220	21625700	5828400	1721780	8140100	2918200	4641300		1398500	3174600		6336600	4789210	5933300	39531900	31523700
P10964_922	P10964	P10964	P10964	RPA190	DNA-directed RNA polymerase I subunit RPA190	2	KFPCNSMQAMALSGAK;FPCNSMQAMALSGAK	3	4	4	1	1	2	3	1	0	1	0	0	0	2	1	TRUE	TRUE	TRUE	FALSE	TRUE	TRUE	TRUE	TRUE	TRUE	TRUE	4318380	5650600	7114420	6724100	2783900	2934400	15820700	6788500		9900200				1502850	5786300	20737200	22742100
P10964_945	P10964	P10964	P10964	RPA190	DNA-directed RNA polymerase I subunit RPA190	1	GSNVNVSQIMCLLGQQALEGR	6	7	6	4	2	4	6	4	2	2	3	2	3	4	6	TRUE	TRUE	TRUE	TRUE	TRUE	TRUE	TRUE	TRUE	TRUE	TRUE	29900000	13738170	24430210	15783300	4860100	11872500	16883030	5539630		15944900	9913600	7734500	13863300	17204300	33710500	149530000	149134800
P10964_999	P10964	P10964	P10964	RPA190	DNA-directed RNA polymerase I subunit RPA190	1	FYSGIKPQEYYFHCMAGR	2	2	3	2	2	1	2	4	0	4	4	3	0	0	2	TRUE	TRUE	TRUE	TRUE	TRUE	TRUE	TRUE	TRUE	TRUE	TRUE	10758800	9170900	22597600	9802900	2530330	2778000	9567700	3135430		12331300	8256100	3517280			12187100	49096000	31083000
P11075_1116	P11075	P11075	P11075	SEC7	Protein transport protein SEC7	1	CLEGLK	0	0	0	0	0	0	0	0	0	0	2	0	0	0	0	FALSE	FALSE	FALSE	TRUE	FALSE	FALSE	FALSE	FALSE	TRUE	FALSE											3856400
P11075_1147	P11075	P11075	P11075	SEC7	Protein transport protein SEC7	1	TSFVGALVQFCNLQNLEEIK	2	2	2	2	2	3	2	1	2	0	0	0	1	2	2	TRUE	TRUE	TRUE	FALSE	TRUE	TRUE	TRUE	TRUE	FALSE	TRUE	3874700	1440360	5627500	8133600	2667300	5009830	2565590	1178200					2715900	2429300	3232500	30219000	31305000
P11075_1322	P11075	P11075	P11075	SEC7	Protein transport protein SEC7	1	MVDVCYYNMDR	2	1	2	3	2	2	3	2	0	2	2	2	1	5	3	TRUE	TRUE	TRUE	TRUE	TRUE	TRUE	TRUE	TRUE	TRUE	TRUE	517500		1334100		920770		381130	562040		1129470	1318220	643080	656240	832152	862190	8262500	4805700
P11075_1507	P11075	P11075	P11075	SEC7	Protein transport protein SEC7	3	MTQNVADICFYNENK;MTQNVADICFYNENKTEEER;KMTQNVADICFYNENK	4	5	5	6	4	5	1	3	0	2	1	3	1	1	4	TRUE	TRUE	FALSE	TRUE	TRUE	TRUE	TRUE	FALSE	TRUE	TRUE	1978400	1159480	3667170	3117490	987816	3054600				2328500			615180	169090	3519400	27696800	27308600
P11075_1648_1650	P11075	P11075	P11075	SEC7	Protein transport protein SEC7	1	MLDGFLGLLVSCICQENDTIAR	0	2	2	0	0	0	0	2	0	0	1	2	0	0	0	TRUE	FALSE	TRUE	TRUE	FALSE	TRUE	FALSE	TRUE	TRUE	FALSE			91935					195191			148470	197270					3299200
P11075_1663	P11075	P11075	P11075	SEC7	Protein transport protein SEC7	1	SCLQQLILQNVSK	2	2	2	2	2	2	2	2	2	2	2	2	2	2	2	TRUE	TRUE	TRUE	TRUE	TRUE	TRUE	TRUE	TRUE	TRUE	TRUE	13646100	7523100	19025000	16450200	8423000	12746300	10058900	5884400	12594.2	15719000	7421400	12338500	20515000	9153800	15158100	180351000	205714000
P11075_1971	P11075	P11075	P11075	SEC7	Protein transport protein SEC7	1	LYCPAMYALVIQILDK	1	4	2	6	2	0	3	1	0	0	0	2	0	0	0	TRUE	TRUE	TRUE	TRUE	FALSE	TRUE	TRUE	TRUE	TRUE	FALSE	705390	2358000	2051400	3544580	446620		565179	205250				1347840				4879100	15780100
P11075_298	P11075	P11075	P11075	SEC7	Protein transport protein SEC7	1	VQSLALDCLSK	2	2	2	2	2	2	2	2	2	2	2	2	2	2	2	TRUE	TRUE	TRUE	TRUE	TRUE	TRUE	TRUE	TRUE	TRUE	TRUE	26542000	8806600	18927400	49110000	24781800	13646800	18486500	14831000	25702.1	34184000	13605600	16539700	36237000	7750700	18516400	132658000	82680000
P11075_352	P11075	P11075	P11075	SEC7	Protein transport protein SEC7	1	IIDAAIDTISDCFQGEGTDDRVELQIVR	2	2	2	2	2	2	0	2	2	1	2	2	2	2	2	TRUE	TRUE	TRUE	TRUE	TRUE	TRUE	TRUE	TRUE	TRUE	TRUE	6618000	2764300	4382100	6487000	1300860	3946100		1429940	18087.6	1343400	1962310	2965500	10624500	4561100	5547600	84908000	69699000
P11075_373_383	P11075	P11075	P11075	SEC7	Protein transport protein SEC7	1	ALSSCILEEDSSSLCHGASLLK	2	2	1	2	0	2	2	1	1	2	2	2	4	2	3	TRUE	TRUE	TRUE	TRUE	TRUE	TRUE	TRUE	TRUE	TRUE	TRUE	21512900	18847100	11010000	46086000		23698500	17888500	7660900	37195	26677000	22138200	15369600	97073000	22027600	51864000	300100000	363490000
P11075_51	P11075	P11075	P11075	SEC7	Protein transport protein SEC7	1	CKGPENAGSTAETK	0	0	0	1	0	0	0	0	0	1	4	0	0	0	0	FALSE	FALSE	FALSE	TRUE	FALSE	FALSE	FALSE	FALSE	TRUE	FALSE										205680	2710752
P11075_511	P11075	P11075	P11075	SEC7	Protein transport protein SEC7	1	ICAKPLETELDMR	0	2	2	0	0	3	1	1	0	2	0	1	0	0	0	TRUE	TRUE	TRUE	TRUE	FALSE	TRUE	TRUE	TRUE	TRUE	FALSE		13222600	14277500			10182900	8775500	4052100		14364200		5198400					65891000
P11075_561	P11075	P11075	P11075	SEC7	Protein transport protein SEC7	1	VCFIDSIR	3	1	2	2	3	3	2	2	0	2	2	1	2	2	0	TRUE	TRUE	TRUE	TRUE	TRUE	TRUE	TRUE	TRUE	TRUE	TRUE	15374600	2868100	17010500	29784000	11840040	11662300	14665400	10882100		17984300	11920500	5070400	32459000	15813000		262458500	99043000
P11075_739	P11075	P11075	P11075	SEC7	Protein transport protein SEC7	1	MVSLNCIVSVLR	2	4	4	3	4	4	2	4	2	4	2	2	2	2	2	TRUE	TRUE	TRUE	TRUE	TRUE	TRUE	TRUE	TRUE	TRUE	TRUE	5263600	5135610	10556600	11163400	4259390	8535500	2502240	3683360	15835.2	18736600	996526	2232580	6886800	2263300	10020700	53086000	115925000
P11075_834	P11075	P11075	P11075	SEC7	Protein transport protein SEC7	2	TALSECIAIFNNKPK;KTALSECIAIFNNKPK	0	3	1	1	1	0	1	0	1	2	1	1	1	1	2	TRUE	TRUE	TRUE	TRUE	TRUE	TRUE	TRUE	TRUE	TRUE	TRUE		6825800	14416000	22481000	9577200		6869600		21411	49075000	10251000	9475200	33241000	5691400	17630000		183766700
P11076_159	P11076	P11076	P11076	ARF1	ADP-ribosylation factor 1	1	NRPWFIQATCATSGEGLYEGLEWLSNSLK	0	2	1	0	0	0	0	0	0	0	0	0	0	0	0	TRUE	FALSE	FALSE	FALSE	FALSE	TRUE	FALSE	FALSE	FALSE	FALSE		460260	483100														4697500
P11154_217	P11154	P11154	P11154;P32327	PYC1;PYC2	Pyruvate carboxylase 1;Pyruvate carboxylase 2	1	TAFGNGTCFVER	2	3	3	2	2	2	2	2	2	4	4	2	2	2	3	TRUE	TRUE	TRUE	TRUE	TRUE	TRUE	TRUE	TRUE	TRUE	TRUE	24219300	14238700	21804920	39254000	23998000	18824500	48359000	29887000	95051	78383200	59418300	40168000	162949000	96066000	119086290	235830000	174880900
P11154_360	P11154	P11154	P11154	PYC1	Pyruvate carboxylase 1	1	GFAIQCR	0	0	0	2	2	0	2	2	0	2	2	0	2	1	2	FALSE	TRUE	TRUE	TRUE	TRUE	FALSE	TRUE	TRUE	TRUE	TRUE				51738000	44493700		110158000	48523100		329739900	316350000		229791400	1295600	150913000
P11154_413_415	P11154	P11154	P11154;P32327	PYC1;PYC2	Pyruvate carboxylase 1;Pyruvate carboxylase 2	1	CSCSGSTYEIVR	4	3	3	5	6	4	6	7	4	6	7	5	4	3	4	TRUE	TRUE	TRUE	TRUE	TRUE	TRUE	TRUE	TRUE	TRUE	TRUE	16963100	8195300	15764600	60362000	30620490	11937900	58475440	35500761	140541	121195560	69368250	36960800	167243000	50929000	73650000	129305600	147903000
P11154_699	P11154	P11154	P11154	PYC1	Pyruvate carboxylase 1	3	AGGVVEATVCFSGDMLQPGKK;AGGVVEATVCFSGDMLQPGK;KAGGVVEATVCFSGDMLQPGK	0	3	1	1	4	2	2	6	3	3	6	3	2	5	0	TRUE	TRUE	TRUE	TRUE	TRUE	TRUE	TRUE	TRUE	TRUE	TRUE		16378200	7249300	7678300	32702900	26393000	7951800	28946700	116569	32451500	34545300	30950300	10836200	26192900			63175000
P11154_839	P11154	P11154	P11154;P32327	PYC1;PYC2	Pyruvate carboxylase 1;Pyruvate carboxylase 2	1	LLYSCFEADLK	2	2	2	2	2	2	2	2	2	3	3	2	2	3	3	TRUE	TRUE	TRUE	TRUE	TRUE	TRUE	TRUE	TRUE	TRUE	TRUE	66413000	39575000	62014000	91137000	44108000	72063000	99110000	70035000	126596	223205300	151587400	103502000	579620000	294656200	166328810	930200000	922160000
P11154_967	P11154	P11154	P11154;P32327	PYC1;PYC2	Pyruvate carboxylase 1;Pyruvate carboxylase 2	2	KLTCRPGLELEPFDLEK;LTCRPGLELEPFDLEK	6	4	5	6	5	5	5	4	2	5	4	6	4	4	6	TRUE	TRUE	TRUE	TRUE	TRUE	TRUE	TRUE	TRUE	TRUE	TRUE	276461400	66491860	126234760	556809600	148234900	311683370	402437900	273064200	197237	1274280300	881648800	475299000	2011776000	770100400	1620953000	2586685000	2739146700
P11154_995	P11154	P11154	P11154	PYC1	Pyruvate carboxylase 1	1	FGDVDECDVASYNMYPR	2	1	0	1	2	1	2	2	0	2	2	2	1	3	0	TRUE	FALSE	TRUE	TRUE	TRUE	TRUE	FALSE	TRUE	TRUE	TRUE	599000	653730					5394100	5276600		3748900	9323100		9428800	15627100		20080500	10355000
P11325_288	P11325	P11325	P11325	NAM2	Leucine--tRNA ligase, mitochondrial	1	YCEEMPDLK	0	0	0	0	1	0	0	0	0	0	0	0	0	0	0	FALSE	FALSE	FALSE	FALSE	FALSE	FALSE	TRUE	FALSE	FALSE	FALSE					445290
P11325_350	P11325	P11325	P11325	NAM2	Leucine--tRNA ligase, mitochondrial	1	EEVPIFAAPYVVSSYGSAPSAVMGCPGHDNR	0	0	0	1	0	0	1	0	0	0	0	1	2	1	0	FALSE	FALSE	FALSE	FALSE	TRUE	FALSE	TRUE	TRUE	FALSE	TRUE				964820			1154300						9155200	3009700
P11325_373	P11325	P11325	P11325	NAM2	Leucine--tRNA ligase, mitochondrial	1	TCIAPFFDDASK	0	0	0	1	0	0	0	0	0	0	0	0	0	1	0	FALSE	FALSE	FALSE	FALSE	FALSE	FALSE	TRUE	FALSE	FALSE	TRUE				1730500										2966000
P11325_409	P11325	P11325	P11325	NAM2	Leucine--tRNA ligase, mitochondrial	1	ECGEHSGVLTVVAR	1	2	1	4	1	1	0	1	1	0	0	4	2	2	1	TRUE	TRUE	TRUE	TRUE	TRUE	TRUE	TRUE	TRUE	TRUE	TRUE	2254900	3593700	7915400	18767900	4801200			2735700	11792			8323000	28271000	7727100	9914700	8634200	31027900
P11325_462_465	P11325	P11325	P11325	NAM2	Leucine--tRNA ligase, mitochondrial	1	YWGTPIPIIHCDNCGPVPVPESDLPVK	0	0	0	1	2	0	0	0	0	0	0	1	1	0	0	FALSE	TRUE	FALSE	FALSE	FALSE	FALSE	TRUE	FALSE	TRUE	FALSE				1021900	2872200							490410	6323100
P11325_53	P11325	P11325	P11325	NAM2	Leucine--tRNA ligase, mitochondrial	1	YILCQFPYPSGALHIGHLR	1	1	2	1	1	2	0	1	0	2	2	2	2	2	2	TRUE	TRUE	FALSE	TRUE	TRUE	TRUE	TRUE	TRUE	TRUE	TRUE	2958200	1445400	6641400	4699000	2478300	5815000		1036400		9546700	6582700	5848300	18961800	5399200	14161700	19742000	17275000
P11325_660	P11325	P11325	P11325	NAM2	Leucine--tRNA ligase, mitochondrial	1	YNGADPNECILR	0	0	0	2	0	0	0	0	0	0	0	0	0	1	0	FALSE	FALSE	FALSE	FALSE	FALSE	FALSE	TRUE	FALSE	FALSE	TRUE				650490										641500
P11353_114	P11353	P11353	P11353	HEM13	Oxygen-dependent coproporphyrinogen-III oxidase	1	FFACGLSMVIHPVNPHAPTTHLNYR	0	0	0	0	1	0	0	0	0	0	0	0	0	0	0	FALSE	FALSE	FALSE	FALSE	FALSE	FALSE	TRUE	FALSE	FALSE	FALSE					1452700
P11353_193	P11353	P11353	P11353	HEM13	Oxygen-dependent coproporphyrinogen-III oxidase	1	WCDEYFYITHR	2	2	3	3	2	2	2	1	2	2	2	2	2	2	2	TRUE	TRUE	TRUE	TRUE	TRUE	TRUE	TRUE	TRUE	TRUE	TRUE	22817200	12947300	34696000	43026000	12910300	21855000	13353700	4578200	14761.9	41626000	23087400	21448500	59514000	11652900	31149000	389480000	481520000
P11353_231	P11353	P11353	P11353	HEM13	Oxygen-dependent coproporphyrinogen-III oxidase	1	MVEDCFDAFLPSYLTIVK	4	4	4	4	4	4	4	4	0	2	2	2	1	3	1	TRUE	TRUE	TRUE	TRUE	TRUE	TRUE	TRUE	TRUE	TRUE	TRUE	9836900	5704800	10860800	13042300	5283020	9899100	6684430	3731910		7261000	4804400	5264800	8420500	16271300	2665600	91990000	92439000
P11412_317	P11412	P11412	P11412	ZWF1	Glucose-6-phosphate 1-dehydrogenase	1	CVTFAAMTFNIENER	2	4	3	3	3	3	4	4	4	3	4	2	4	4	4	TRUE	TRUE	TRUE	TRUE	TRUE	TRUE	TRUE	TRUE	TRUE	TRUE	5094900	2832650	3101620	5457620	7988700	8684200	9126570	14963210	30044.8	10341200	18570100	11554900	33104100	13793700	19265800	40379000	49128000
P11433_206	P11433	P11433	P11433	CDC24	Cell division control protein 24	1	SIYDFILGCK	2	2	2	2	0	2	2	2	2	2	2	2	2	2	2	TRUE	TRUE	TRUE	TRUE	TRUE	TRUE	TRUE	TRUE	TRUE	TRUE	15939500	13091000	25751000	32057000		14811800	15246200	11903700	37930	41980000	32551000	22835000	61482000	40489000	44274000	101798000	155951000
P11433_662	P11433	P11433	P11433	CDC24	Cell division control protein 24	1	DNWSSCLQQLIHDLK	0	1	0	1	0	0	0	2	0	2	2	2	0	0	0	FALSE	FALSE	TRUE	TRUE	FALSE	TRUE	TRUE	TRUE	TRUE	FALSE		644250		1815900				1417230		12355000	4380900	2443300					6374500
P11484_435	P11484	P11484	P11484	SSB1	Heat shock protein SSB1	2	RTFTTCADNQTTVQFPVYQGER;TFTTCADNQTTVQFPVYQGER	10	10	11	6	7	11	2	6	3	3	2	4	2	5	2	TRUE	TRUE	TRUE	TRUE	TRUE	TRUE	TRUE	TRUE	TRUE	TRUE	93956000	47330790	81019500	31937650	10373350	47437480	12016600	5057420	33396	14407400	5504100	16767400	14017300	54539400	11882400	717372000	526882000
P11491_132	P11491	P11491	P11491	PHO8	Repressible alkaline phosphatase;Soluble alkaline phosphatase	1	SSDSLVTDSAAGATAFACALK	0	0	0	2	2	2	2	2	2	0	0	0	0	0	0	FALSE	TRUE	TRUE	FALSE	FALSE	FALSE	TRUE	TRUE	FALSE	FALSE				21592000	12981300	22151900	20126900	14759400	105443
P11491_150	P11491	P11491	P11491	PHO8	Repressible alkaline phosphatase;Soluble alkaline phosphatase	1	SYNGAIGVDPHHRPCGTVLEAAK	3	2	2	2	1	3	2	2	0	0	0	0	0	0	0	TRUE	TRUE	TRUE	FALSE	FALSE	TRUE	TRUE	TRUE	FALSE	FALSE	35409200	9173600	9898500	43015000	8895800	10867770	12170500	12740800								6053680	1792820
P11655_87	P11655	P11655	P11655	SEC12	Guanine nucleotide-exchange factor SEC12	1	GIILVGCNENSTK	2	0	1	2	2	1	2	2	2	2	2	2	2	2	2	TRUE	TRUE	TRUE	TRUE	TRUE	TRUE	TRUE	TRUE	TRUE	TRUE	2268470		3015700	11296100	3563300	1797000	4802800	3510100	2216.4	8780800	6802000	4039500	12913200	4474600	8245700	23565100
P11709_10	P11709	P11709	P11709	BIK1	Nuclear fusion protein BIK1	1	KIGCFIQIPNLGR	0	0	0	0	0	1	0	0	0	1	0	0	0	0	0	FALSE	FALSE	FALSE	FALSE	FALSE	FALSE	TRUE	FALSE	TRUE	FALSE						4206600				5086300
P11745_107	P11745	P11745	P11745	RNA1	Ran GTPase-activating protein 1	1	CPHLEIVNLSDNAFGLR	6	7	6	6	4	6	4	6	2	5	6	6	5	5	4	TRUE	TRUE	TRUE	TRUE	TRUE	TRUE	TRUE	TRUE	TRUE	TRUE	109686700	79224900	108039700	115295000	43896700	85491400	65293700	53864340	99271	147565000	105148800	84593700	253336300	149092000	214368600	1345597000	1632016300
P11745_180	P11745	P11745	P11745	RNA1	Ran GTPase-activating protein 1	2	PFLETFICGR;AASKPFLETFICGR	5	4	4	4	4	5	5	6	4	6	5	6	5	5	5	TRUE	TRUE	TRUE	TRUE	TRUE	TRUE	TRUE	TRUE	TRUE	TRUE	156021500	130436700	183817900	195180900	68261900	145038800	119938500	90543600	166685	243949800	152873000	136894500	335188800	131161100	225791600	1591144000	1773650000
P11745_270	P11745	P11745	P11745	RNA1	Ran GTPase-activating protein 1	1	DSLFELNLNDCLLK	2	2	2	2	2	2	2	2	1	2	2	2	2	2	2	TRUE	TRUE	TRUE	TRUE	TRUE	TRUE	TRUE	TRUE	TRUE	TRUE	25301000	84089000	180987000	54600000	18209700	56896000	30696000	29714000	69354	39418000	37693000	45797000	93004000	95856000	58034000	408710000	323160000
P11745_65	P11745	P11745	P11745	RNA1	Ran GTPase-activating protein 1	1	CIAENTQVR	1	0	0	0	1	0	1	0	0	2	5	0	1	0	1	FALSE	FALSE	FALSE	TRUE	TRUE	TRUE	TRUE	TRUE	TRUE	TRUE	50829				1264600		1203100			30518600	53884860		5097000		24810000	259570
P11792_154	P11792	P11792	P11792	SCH9	Serine/threonine-protein kinase SCH9	1	CLLSSTSSLSINQR	2	2	2	2	2	2	2	1	0	2	2	2	2	2	2	TRUE	TRUE	TRUE	TRUE	TRUE	TRUE	TRUE	TRUE	TRUE	TRUE	1934820	1334760	3058320	3375400		733850	1999290			6468100	6417700	2524700	9887900	5057500	6818100	19048300	19432000
P11792_298	P11792	P11792	P11792	SCH9	Serine/threonine-protein kinase SCH9	1	SSSQLDQLNSCSSVTDPSKR	2	1	1	2	0	0	2	2	0	0	0	0	1	1	0	TRUE	TRUE	TRUE	FALSE	TRUE	TRUE	TRUE	TRUE	FALSE	TRUE	5221300	622070	3995000	9369000			3216100	4652500					3611600	714270		37201000	9694000
P11792_44	P11792	P11792	P11792	SCH9	Serine/threonine-protein kinase SCH9	1	SSNQDTGFSSQHQHPNGQNNGNNNSSTAGNDNGYPCK	3	2	0	0	0	0	0	0	0	1	0	2	1	1	0	TRUE	FALSE	FALSE	TRUE	TRUE	TRUE	FALSE	FALSE	TRUE	TRUE	87268	79388								338220		298760	421150	356080		878220	866700
P11792_555	P11792	P11792	P11792	SCH9	Serine/threonine-protein kinase SCH9	1	DLKPENILLDANGNIALCDFGLSK	4	0	0	3	2	0	2	1	2	2	0	1	2	2	2	TRUE	TRUE	TRUE	TRUE	TRUE	TRUE	TRUE	TRUE	TRUE	TRUE	18576730			16391140	8767900		12683400	3643700	104219	23970000		5574900	72521000	74930000	86887000	216370900
P11914_174	P11914	P11914	P11914	MAS2	Mitochondrial-processing peptidase subunit alpha	1	PELVLPELLHTAAYSGETLGSPLICPR	0	0	0	0	0	0	0	0	0	0	1	0	0	0	0	FALSE	FALSE	FALSE	FALSE	FALSE	FALSE	FALSE	FALSE	TRUE	FALSE											207210
P11914_60	P11914	P11914	P11914	MAS2	Mitochondrial-processing peptidase subunit alpha	1	GCTHILDR	0	0	0	0	2	1	0	1	0	1	2	0	0	0	1	FALSE	TRUE	FALSE	TRUE	FALSE	FALSE	TRUE	TRUE	TRUE	TRUE					1338470	10785		425870		27981000	48146000				19472000
P11914_93	P11914	P11914	P11914	MAS2	Mitochondrial-processing peptidase subunit alpha	1	AMAETLELLGGNYQCTSSR	0	1	3	2	4	4	2	4	2	2	4	2	2	4	2	TRUE	TRUE	TRUE	TRUE	TRUE	TRUE	TRUE	TRUE	TRUE	TRUE		537530	452260	8167900	2603100	5467710	6324800	1789090		6844500	6374510	5109000	22384000	14237300	11977100		11216000
P11938_741	P11938	P11938	P11938	RAP1	DNA-binding protein RAP1	1	LVQDLCDETGIR	2	2	2	2	2	1	2	2	1	2	2	2	2	2	2	TRUE	TRUE	TRUE	TRUE	TRUE	TRUE	TRUE	TRUE	TRUE	TRUE	15876400	3795800	8641700	10615500	7922100	1791300	4133400	3736100	29442	5717500	4324100	5956900	11112700	5112500	7131500	53341000	44564000
P11938_757	P11938	P11938	P11938	RAP1	DNA-binding protein RAP1	1	NFSTSILTCLSGDLMVFPR	0	1	2	0	0	0	0	0	0	2	2	1	2	0	2	TRUE	FALSE	FALSE	TRUE	TRUE	TRUE	FALSE	FALSE	TRUE	TRUE		237670	553740							1802970	1092870	361540	6657900		2510000		1225000
P11972_211	P11972	P11972	P11972	SST2	Protein SST2	1	PNVWSPTNADDPLPCLSSLLEYTNNDDTFTFEKSK	0	0	0	0	0	0	0	1	0	0	0	0	0	0	0	FALSE	FALSE	FALSE	FALSE	FALSE	FALSE	FALSE	TRUE	FALSE	FALSE								1475000
P11972_443	P11972	P11972	P11972	SST2	Protein SST2	1	ELCVENLDVFIEIK	1	1	0	0	0	0	0	0	0	0	0	0	0	0	0	TRUE	FALSE	FALSE	FALSE	FALSE	TRUE	FALSE	FALSE	FALSE	FALSE	1132800	145200														2927300	2264000
P11972_89	P11972	P11972	P11972	SST2	Protein SST2	1	VDMNTTCINVSYNIKPSLAR	2	2	4	0	0	0	0	0	0	0	0	0	0	0	0	TRUE	FALSE	FALSE	FALSE	FALSE	TRUE	FALSE	FALSE	FALSE	FALSE	2525200	1379760	6011375													13690800	12648000
P11978_1262	P11978	P11978	P11978	SIR4	Regulatory protein SIR4	1	TELEIDNKDSVTECSK	1	1	1	1	2	1	0	0	0	2	0	1	0	1	1	TRUE	TRUE	FALSE	TRUE	TRUE	TRUE	TRUE	FALSE	TRUE	TRUE	541390	569790	1204300	1069900	1573110	1036400				5926600		1364100		665250	4529800	5391900	7280100
P11986_112	P11986	P11986	P11986	INO1	Inositol-3-phosphate synthase	1	QPNYFGSMTQCSTLK	4	4	7	10	6	8	6	7	4	5	6	8	4	4	4	TRUE	TRUE	TRUE	TRUE	TRUE	TRUE	TRUE	TRUE	TRUE	TRUE	26126900	15218200	43179579	221656810	83421000	146821380	85044690	54007410	249323	97495300	69229000	82723200	139743600	52566900	120230000	226220000	160274000
P11986_19	P11986	P11986	P11986	INO1	Inositol-3-phosphate synthase	1	CTYKDNELLTK	3	2	2	6	3	2	6	6	2	4	5	3	4	2	6	TRUE	TRUE	TRUE	TRUE	TRUE	TRUE	TRUE	TRUE	TRUE	TRUE	814851	869375	3336548	384966100	27497660	5210250	79456130	28611360	76040	179903400	53008700	32224890	43480740	1668750	207170500	9299000	6526000
P11986_202	P11986	P11986	P11986	INO1	Inositol-3-phosphate synthase	1	ANNCINLDEK	1	0	0	2	2	3	2	2	2	2	2	2	2	1	2	FALSE	TRUE	TRUE	TRUE	TRUE	TRUE	TRUE	TRUE	TRUE	TRUE	134490			41283000	78930000	1445330	62010000	26392100	90533.8	152660080	259080000	1178540	103027160	902790	158258000	1576000
P11986_399	P11986	P11986	P11986	INO1	Inositol-3-phosphate synthase	2	VDHCIVIK;KVDHCIVIK	2	4	4	9	8	6	9	6	7	6	6	4	7	4	9	TRUE	TRUE	TRUE	TRUE	TRUE	TRUE	TRUE	TRUE	TRUE	TRUE	327700	847344	5974800	531628600	240500370	7938670	342441240	122693800	2.1757e+06	596573500	445222300	3721330	571161800	21454877	570430670	3295900	22651800
P12383_237	P12383	P12383	P12383	PDR1	Transcription factor PDR1	1	YCDVVHLTR	1	1	2	1	2	0	1	2	0	2	3	3	2	1	2	TRUE	TRUE	TRUE	TRUE	TRUE	TRUE	TRUE	TRUE	TRUE	TRUE	1504300	1742500	8344200	10007000	3353160		4267500	7367700		9361600	21921200	7783300	21476000	799290	15887500	14661000	29178000
P12383_294	P12383	P12383	P12383	PDR1	Transcription factor PDR1	1	CEIFPR	0	0	0	0	0	0	0	0	0	0	0	0	1	1	1	FALSE	FALSE	FALSE	FALSE	TRUE	FALSE	FALSE	FALSE	FALSE	TRUE													9464700	1076500	6289300
P12383_554	P12383	P12383	P12383	PDR1	Transcription factor PDR1	1	INCLLPK	0	0	0	1	2	0	2	2	1	1	2	1	2	1	2	FALSE	TRUE	TRUE	TRUE	TRUE	FALSE	TRUE	TRUE	TRUE	TRUE				3067700	3832600		3096700	2192280	1071.4	4344500	5324300	1025100	5275400	1100200	4321600
P12383_692	P12383	P12383	P12383	PDR1	Transcription factor PDR1	1	FVLFYEHHFCR	0	0	0	1	0	0	0	0	0	0	0	0	0	0	0	FALSE	FALSE	FALSE	FALSE	FALSE	FALSE	TRUE	FALSE	FALSE	FALSE				1418400
P12383_862	P12383	P12383	P12383	PDR1	Transcription factor PDR1	1	GIIELVLDTNSCAYR	0	2	2	0	2	0	1	0	0	0	2	2	2	1	0	TRUE	TRUE	FALSE	TRUE	TRUE	TRUE	TRUE	TRUE	TRUE	TRUE		3925000	3592000		1182480		735610				5545100	3723200	9793200	4752100			22868000
P12385_124	P12385	P12385	P12385	SUP45	Eukaryotic peptide chain release factor subunit 1	2	VTFDIEPYKPINTSLYLCDNK;KVTFDIEPYKPINTSLYLCDNK	5	4	4	4	4	5	4	5	5	6	5	6	4	4	4	TRUE	TRUE	TRUE	TRUE	TRUE	TRUE	TRUE	TRUE	TRUE	TRUE	216795700	129565400	163618200	120676500	50695800	133651000	83437690	57961900	319431	157923330	160433200	126940100	443741000	364925300	386987800	2640308000	3195919000
P12385_299	P12385	P12385	P12385	SUP45	Eukaryotic peptide chain release factor subunit 1	1	FCYGIDDTLK	2	2	2	2	2	2	2	2	1	2	2	2	2	2	2	TRUE	TRUE	TRUE	TRUE	TRUE	TRUE	TRUE	TRUE	TRUE	TRUE	69623000	31593000	66343000	49343000	20504400	34106000	31838000	20505600	39530	62063000	54709000	37261000	138698000	84412000	95460000	909870000	782770000
P12385_94	P12385	P12385	P12385	SUP45	Eukaryotic peptide chain release factor subunit 1	2	NGLVLYCGDIITEDGKEK;NGLVLYCGDIITEDGK	4	3	3	2	2	2	3	2	2	1	2	2	2	2	2	TRUE	TRUE	TRUE	TRUE	TRUE	TRUE	TRUE	TRUE	TRUE	TRUE	18880800	9956000	25616700	14615300	5510300	13019000	7010320	9553900	32288	10523000	12790500	9734400	23909000	7164000	26992000	213402000	123773000
P12611_263	P12611	P12611	P12611	WHI2	Growth regulation protein	1	LGPAEQHLMDMLCSSGFTK	0	0	2	2	2	1	0	2	0	2	2	2	0	0	0	TRUE	TRUE	TRUE	TRUE	FALSE	TRUE	TRUE	TRUE	TRUE	FALSE			6574300	11395700	9945500	2932100		12802200		21358600	28183000	14097600
P12611_291	P12611	P12611	P12611	WHI2	Growth regulation protein	1	TVISSLSLCR	0	1	1	2	2	2	2	2	0	2	2	2	2	2	2	TRUE	TRUE	TRUE	TRUE	TRUE	TRUE	TRUE	TRUE	TRUE	TRUE		2309600	4148700	17974600	6433700	7240900	11642300	6033400		22405000	16196800	12977400	37320000	13418500	30630000		26129000
P12611_68	P12611	P12611	P12611	WHI2	Growth regulation protein	1	DQLMSLPESLLLCLFPSGVFLDR	0	0	0	3	0	2	3	0	0	1	1	0	2	0	0	FALSE	TRUE	TRUE	FALSE	TRUE	FALSE	TRUE	TRUE	TRUE	TRUE				11014		41476	34312			22693			273920
P12611_79	P12611	P12611	P12611	WHI2	Growth regulation protein	1	CGQVITNLTR	0	0	0	1	2	1	2	2	2	2	2	2	2	0	2	FALSE	TRUE	TRUE	TRUE	TRUE	FALSE	TRUE	TRUE	TRUE	TRUE				5675500	6425100	557690	4786000	4624400	6072.5	5955000	11528000	2893450	14857300		5448900
P12612_226	P12612	P12612	P12612	TCP1	T-complex protein 1 subunit alpha	1	SATESLLVPGYALNCTVASQAMPK	0	0	0	2	2	0	1	2	0	1	2	2	0	0	1	FALSE	TRUE	TRUE	TRUE	FALSE	FALSE	TRUE	TRUE	TRUE	TRUE				2915200	7198400		537960	7546600		4217400	3953500	6344000			6056300
P12612_246	P12612	P12612	P12612	TCP1	T-complex protein 1 subunit alpha	1	IACLDLNLQK	2	2	2	2	2	2	2	2	2	1	2	2	2	2	1	TRUE	TRUE	TRUE	TRUE	TRUE	TRUE	TRUE	TRUE	TRUE	TRUE	51812000	42215000	50985000	136882000	33663100	92346000	63282000	51342000	80008	15996000	40541000	52486000	111335000	46274000	45385000	486210000	309150000
P12612_306	P12612	P12612	P12612	TCP1	T-complex protein 1 subunit alpha	1	GIDDLCLK	0	0	0	1	2	1	1	2	0	1	2	1	0	0	2	FALSE	TRUE	TRUE	TRUE	TRUE	FALSE	TRUE	TRUE	TRUE	TRUE				60779000	72724000	37670000	34079000	53346000		47524000	104107000	55368000			204970000
P12612_371	P12612	P12612	P12612	TCP1	T-complex protein 1 subunit alpha	1	FSDDECILIK	0	0	2	0	0	0	2	1	2	1	1	2	2	2	2	TRUE	FALSE	TRUE	TRUE	TRUE	TRUE	FALSE	TRUE	TRUE	TRUE			37114000				30324000	8512000	243320	8883400	7785900	31576000	45137000	15547400	51981000
P12612_424	P12612	P12612	P12612	TCP1	T-complex protein 1 subunit alpha	1	TLESGNVVPGGGCVEAALNIYLDNFATTVGSR	1	0	1	0	0	0	0	0	0	0	0	0	0	0	0	TRUE	FALSE	FALSE	FALSE	FALSE	TRUE	FALSE	FALSE	FALSE	FALSE	163760		124050													2258900
P12612_535	P12612	P12612	P12612	TCP1	T-complex protein 1 subunit alpha	1	SALEACVAILR	2	2	2	2	2	2	2	2	2	2	2	2	2	2	2	TRUE	TRUE	TRUE	TRUE	TRUE	TRUE	TRUE	TRUE	TRUE	TRUE	172348000	103926000	160912000	388480000	150069000	119625000	157439000	128601000	177508	271760000	104494000	142773000	259430000	50291000	92390000	546960000	633020000
P12630_272	P12630	P12630	P12630	BAR1	Barrierpepsin	1	SSCEHETFTTTK	0	0	0	2	2	0	1	1	0	2	3	0	1	0	1	FALSE	TRUE	TRUE	TRUE	TRUE	FALSE	TRUE	TRUE	TRUE	TRUE				2545550	7803460		2200900	1136100		68546510	62704940		6352400		16924000
P12630_444	P12630	P12630	P12630	BAR1	Barrierpepsin	1	IATAEPWSTNEPFTVTSDIYSSTGCKSR	0	0	0	0	0	1	0	0	0	0	0	0	0	0	0	FALSE	FALSE	FALSE	FALSE	FALSE	FALSE	TRUE	FALSE	FALSE	FALSE						455740
P12683_75	P12683	P12683	P12683	HMG1	3-hydroxy-3-methylglutaryl-coenzyme A reductase 1	1	DSNTLFQECSHYYR	4	2	3	4	4	2	3	3	3	3	3	4	4	4	4	TRUE	TRUE	TRUE	TRUE	TRUE	TRUE	TRUE	TRUE	TRUE	TRUE	39551100	14983600	21950400	19966160	17899870	15031800	14023100	8642900	34217	21432890	10832350	16108250	56555700	21167500	29373300	692184000	462920000
P12684_17	P12684	P12684	P12684	HMG2	3-hydroxy-3-methylglutaryl-coenzyme A reductase 2	1	TIVHLVKPFACTAR	0	0	2	1	0	0	0	0	0	1	2	0	0	0	0	TRUE	FALSE	FALSE	TRUE	FALSE	TRUE	TRUE	FALSE	TRUE	FALSE			2121540	3381700						1565900	370411
P12684_788	P12684	P12684	P12683;P12684	HMG1;HMG2	3-hydroxy-3-methylglutaryl-coenzyme A reductase 1;3-hydroxy-3-methylglutaryl-coenzyme A reductase 2	1	LQHIQTCLAGDLLFMR	1	3	4	3	1	4	0	3	0	2	4	2	1	2	2	TRUE	TRUE	TRUE	TRUE	TRUE	TRUE	TRUE	TRUE	TRUE	TRUE	2567200	19709200	30838100	49134100	10436000	36880700		13675600		30526000	34256300	15136200	11767000	8471200	24184000	7836100	158477000
P12687_250	P12687	P12687	P12687	MRP7	54S ribosomal protein L2, mitochondrial	1	IDECSDLLNSSTSFNNK	0	0	0	2	2	2	2	2	0	0	1	1	2	2	0	FALSE	FALSE	FALSE	TRUE	TRUE	FALSE	FALSE	TRUE	TRUE	TRUE							645630				179990	407350	5298900	2632400
P12687_309	P12687	P12687	P12687	MRP7	54S ribosomal protein L2, mitochondrial	1	DACNFLTLSEEVHLR	1	1	2	2	2	1	2	2	2	2	2	2	2	2	2	TRUE	TRUE	TRUE	TRUE	TRUE	TRUE	TRUE	TRUE	TRUE	TRUE	14245000	4592100	20166600	41412000	21591300	16486000	26364000	14530300	49009	61168000	28961000	24915000	138633000	35276000	42644000	113310000	77563000
P12688_456	P12688	P12688	P12688	YPK1	Serine/threonine-protein kinase YPK1	1	FYTAELLCALDNLHK	4	4	5	3	3	3	3	3	2	2	3	4	2	3	2	TRUE	TRUE	TRUE	TRUE	TRUE	TRUE	TRUE	TRUE	TRUE	TRUE	35813300	22443000	35083270	34728500	12155000	21214700	22709200	15905400	43177	62982000	42181900	30262500	105927000	46040400	60992000	439221300	473444100
P12688_506	P12688	P12688	P12688	YPK1	Serine/threonine-protein kinase YPK1	1	DDDKTDTFCGTPEYLAPELLLGLGYTK	2	2	2	2	2	2	2	2	0	2	2	2	2	2	2	TRUE	TRUE	TRUE	TRUE	TRUE	TRUE	TRUE	TRUE	TRUE	TRUE	1081980	770790	492600	2056040	784950	1433120	2561500	2808500		16517500	13334400	7277200	38409000	19395800	19617400	8495800	12370000
P12754_293	P12754	P12754	P12754	GCD2	Translation initiation factor eIF-2B subunit delta	1	CIAMLEVFQIVIK	0	0	0	0	0	0	0	0	2	0	0	0	0	0	0	FALSE	FALSE	TRUE	FALSE	FALSE	FALSE	FALSE	TRUE	FALSE	FALSE									21931.2
P12754_506_507	P12754	P12754	P12754	GCD2	Translation initiation factor eIF-2B subunit delta	1	NIPVLVCCESLK	2	2	2	2	2	2	2	2	0	1	2	1	2	2	1	TRUE	TRUE	TRUE	TRUE	TRUE	TRUE	TRUE	TRUE	TRUE	TRUE	3068050	684630	2279370	10596300	766700	1513480	4762100	3692300		2919800	3435500	1720000	11501500	5639800	3178200	19602300	24229000
P12866_442	P12866	P12866	P12866	STE6	Alpha-factor-transporting ATPase	1	CTLFNDTLR	0	1	0	0	0	0	0	0	0	0	0	0	0	0	0	FALSE	FALSE	FALSE	FALSE	FALSE	TRUE	FALSE	FALSE	FALSE	FALSE		5147900															11676000
P12866_903	P12866	P12866	P12866	STE6	Alpha-factor-transporting ATPase	1	TSVAQLENCLYQIVTNIK	1	2	2	0	0	0	0	0	0	0	0	0	0	0	0	TRUE	FALSE	FALSE	FALSE	FALSE	TRUE	FALSE	FALSE	FALSE	FALSE	584960	1035950	1379330													2137800	4160200
P12868_191	P12868	P12868	P12868	PEP5	E3 ubiquitin-protein ligase PEP5	1	IIYEDPSKEPITALFLNNDATACFAATTSR	2	2	2	2	2	2	1	2	0	2	1	2	0	0	0	TRUE	TRUE	TRUE	TRUE	FALSE	TRUE	TRUE	TRUE	TRUE	FALSE	7308900	2360590	2178100	2691100	1369420	2584800	1106400	1351710		3313000	1352700	2305600				16795200	13199000
P12868_226_238_239	P12868	P12868	P12868	PEP5	E3 ubiquitin-protein ligase PEP5	1	NGLDLNCGSFNPATNEFICCLSNFIEFFSSSGKK	0	0	0	0	0	0	0	0	0	1	0	0	0	0	0	FALSE	FALSE	FALSE	FALSE	FALSE	FALSE	FALSE	FALSE	TRUE	FALSE										22313000
P12868_409	P12868	P12868	P12868	PEP5	E3 ubiquitin-protein ligase PEP5	1	KEATDQYIQCLDVVETSEIISK	0	0	0	0	0	0	0	0	1	0	0	0	0	0	0	FALSE	FALSE	FALSE	FALSE	FALSE	FALSE	FALSE	TRUE	FALSE	FALSE									11377
P12868_801	P12868	P12868	P12868	PEP5	E3 ubiquitin-protein ligase PEP5	1	AMTLNEEPSTCLK	0	1	1	1	1	3	2	2	0	1	1	0	0	0	0	FALSE	TRUE	TRUE	TRUE	FALSE	TRUE	TRUE	TRUE	TRUE	FALSE		919540			527980	1530650	76164	3307900		2380600	1801300						4048600
P12868_928_931	P12868	P12868	P12868	PEP5	E3 ubiquitin-protein ligase PEP5	1	NQTCFMCR	0	0	0	0	0	0	0	0	0	0	0	0	0	0	1	FALSE	FALSE	FALSE	FALSE	FALSE	FALSE	FALSE	FALSE	FALSE	TRUE															2644400
P12868_944_952	P12868	P12868	P12868	PEP5	E3 ubiquitin-protein ligase PEP5	1	CGHIYHQHCLNEEEDTLESER	1	3	2	1	1	2	1	1	0	0	0	0	2	1	1	TRUE	TRUE	TRUE	FALSE	TRUE	TRUE	TRUE	TRUE	FALSE	TRUE	653890	1203100	1270900	633540	2319300	843280	916020	655560					7892200	1116600	2807200	5374100	22712200
P12868_972	P12868	P12868	P12868	PEP5	E3 ubiquitin-protein ligase PEP5	1	CLVDLETSNK	0	0	1	0	2	1	1	1	0	0	1	1	0	0	0	FALSE	TRUE	TRUE	TRUE	FALSE	TRUE	TRUE	TRUE	TRUE	FALSE			13179000		25225000	8618200	11007000	8495100			1968400	8091600
P12904_136	P12904	P12904	P12904	SNF4	5-AMP-activated protein kinase subunit gamma	2	ALGVDQLDTASIHPSRPLFEACLK;PLFEACLK	4	3	3	3	2	3	3	1	2	2	2	3	3	3	3	TRUE	TRUE	TRUE	TRUE	TRUE	TRUE	TRUE	TRUE	TRUE	TRUE	243834800	129827900	89826500	466628000	22461300	147972300	190901800	10967000	33198	42285000	15165600	170525000	278136000	41782500	159786400	567242000	471718000
P12904_178	P12904	P12904	P12904	SNF4	5-AMP-activated protein kinase subunit gamma	1	FVALNCR	0	0	0	2	2	0	2	2	1	1	2	0	1	1	2	FALSE	TRUE	TRUE	TRUE	TRUE	FALSE	TRUE	TRUE	TRUE	TRUE				21293400	8005900		13319700	8258400	6453	21035000	18004000		20076000	569210	14009600
P12904_202	P12904	P12904	P12904	SNF4	5-AMP-activated protein kinase subunit gamma	1	SCQMTTPVIDVIQMLTQGR	8	10	10	11	12	10	6	10	0	8	11	11	3	5	4	TRUE	TRUE	TRUE	TRUE	TRUE	TRUE	TRUE	TRUE	TRUE	TRUE	18785980	18582720	11214900	14228760	7325390	15189580	5509796	8187910		21086180	24071920	30199290	8850180	7774020	9746880	38763200	82214300
P12904_274	P12904	P12904	P12904	SNF4	5-AMP-activated protein kinase subunit gamma	2	SDDFEGVYTCTK;RSDDFEGVYTCTK	2	3	3	6	5	3	6	5	2	6	5	5	3	1	4	TRUE	TRUE	TRUE	TRUE	TRUE	TRUE	TRUE	TRUE	TRUE	TRUE	3791700	2834100	9982200	28004100	6414600	6775229	12453100	7395300	16493.3	22488750	7848400	12732860	19639400	2803200	20858800	36578100	58324000
P12945_204	P12945	P12945	P12945	NAT1	N-terminal acetyltransferase A complex subunit NAT1	2	YEHSECLMYK;ISDSEKYEHSECLMYK	6	4	7	4	6	4	3	6	2	3	4	3	3	3	5	TRUE	TRUE	TRUE	TRUE	TRUE	TRUE	TRUE	TRUE	TRUE	TRUE	4598420	412070	8604250	9799200	3104370	2702450	3109750	2775380		3622680	6357360	1524880	6783910	922060	10221200	61811520	19536580
P12945_236	P12945	P12945	P12945	NAT1	N-terminal acetyltransferase A complex subunit NAT1	1	HLNDIEPCVFDK	4	4	4	4	4	4	4	3	4	4	4	4	4	4	4	TRUE	TRUE	TRUE	TRUE	TRUE	TRUE	TRUE	TRUE	TRUE	TRUE	22843200	19504300	44210800	46068400	23115000	22058000	19166800	12097100	20059.4	46053600	37425000	16022900	52802600	15619700	43946800	223648000	284912000
P12945_579	P12945	P12945	P12945	NAT1	N-terminal acetyltransferase A complex subunit NAT1	1	QFEDDQLDFHSYCMR	2	4	4	1	4	4	2	4	0	4	4	3	2	2	2	TRUE	TRUE	TRUE	TRUE	TRUE	TRUE	TRUE	TRUE	TRUE	TRUE	15685900	16021700	19347700	8784500	12580000	17670800	13566700	10594700		25721600	20845000	11683700	33135000	12867100	32581000	179221000	218438000
P12945_730	P12945	P12945	P12945	NAT1	N-terminal acetyltransferase A complex subunit NAT1	1	LALCFASLNK	2	2	2	0	1	0	0	0	0	1	2	2	2	2	2	TRUE	FALSE	FALSE	TRUE	TRUE	TRUE	TRUE	FALSE	TRUE	TRUE	18619900	7152800	18983700		4040000					10710000	17661100	15719400	36073000	8507900	20756100	201378000	153280000
P12945_93_94	P12945	P12945	P12945	NAT1	N-terminal acetyltransferase A complex subunit NAT1	1	IEGASASPICCHVLGIYMR	4	2	4	1	3	3	0	3	2	4	2	2	2	3	0	TRUE	TRUE	TRUE	TRUE	TRUE	TRUE	TRUE	TRUE	TRUE	TRUE	22085500	12577200	61835600	15268000	15731900	36854000		18426900	59422	33617300	12849700	17177000	29874000	14908300		95595900	80335000
P12954_473	P12954	P12954	P12954	SRS2	ATP-dependent DNA helicase SRS2	1	NALDTLATDVSCFQILK	0	1	2	0	0	0	0	0	0	0	0	0	0	0	0	TRUE	FALSE	FALSE	FALSE	FALSE	TRUE	FALSE	FALSE	FALSE	FALSE		2131000	5275000														3300700
P12962_82	P12962	P12962	P12962	CAF20	Cap-associated protein CAF20	1	VTTDSDGWCTFEAK	2	2	2	2	2	2	2	2	0	2	2	2	2	2	0	TRUE	TRUE	TRUE	TRUE	TRUE	TRUE	TRUE	TRUE	TRUE	TRUE	1063870	2755980	3816700	4430200	1402260	1924410	1973060	4066100		13130100	8727400	7979200	8303900	5124400		8560300	50150000
P13045_123	P13045	P13045	P13045	GAL3	Protein GAL3	1	CGLHVAHSYLK	0	0	0	2	3	2	0	1	0	3	3	3	4	3	1	FALSE	TRUE	FALSE	TRUE	TRUE	FALSE	TRUE	TRUE	TRUE	TRUE				1373090	1291830	601875		896930		1473340	4814430	963970	6498730	896749	380930
P13045_360	P13045	P13045	P13045	GAL3	Protein GAL3	1	SGFTVHEASTALNCSR	0	0	0	0	2	0	1	2	1	1	2	2	2	2	2	FALSE	TRUE	TRUE	TRUE	TRUE	FALSE	TRUE	TRUE	TRUE	TRUE					4686700		2189700	6926500	2768	4353100	10312800	5718700	17755100	6277000	12125700
P13045_58_73	P13045	P13045	P13045	GAL3	Protein GAL3	1	VNLIGEHIDYCDFSVLPLAIDVDMLCAVK	0	0	0	1	0	0	2	1	0	2	0	0	0	0	0	FALSE	FALSE	TRUE	TRUE	FALSE	FALSE	TRUE	TRUE	TRUE	FALSE				42043			477630	346080		1410350
P13099_456_457	P13099	P13099	P13099	TOP3	DNA topoisomerase 3	1	HFLACCSEDAK	0	0	0	0	0	0	2	2	0	2	1	1	0	1	2	FALSE	FALSE	TRUE	TRUE	TRUE	FALSE	FALSE	TRUE	TRUE	TRUE							810630	1260390		1509350	361130	277460		281030	997600
P13134_322	P13134	P13134	P13134	KEX2	Kexin	1	GDNCNYDGYTNSIYSITIGAIDHK	2	2	2	0	0	0	0	0	2	0	2	1	0	1	1	TRUE	FALSE	FALSE	TRUE	TRUE	TRUE	FALSE	FALSE	TRUE	TRUE	34326000	37830000	48393000						136040		11234400	6073600		4290100	4688700	8954300	9781100
P13134_377	P13134	P13134	P13134	KEX2	Kexin	1	CSNSHGGTSAAAPLAAGVYTLLLEANPNLTWR	0	1	0	0	0	0	0	0	0	0	0	0	0	0	0	FALSE	FALSE	FALSE	FALSE	FALSE	TRUE	FALSE	FALSE	FALSE	FALSE		2871300															1023100
P13181_270	P13181	P13181	P13181	GAL2	Galactose transporter	1	YLCEVNK	0	0	0	0	0	0	0	0	0	0	0	0	1	0	2	FALSE	FALSE	FALSE	FALSE	TRUE	FALSE	FALSE	FALSE	FALSE	TRUE													2646400		6467000
P13185_932	P13185	P13185	P13185	KIN1	Serine/threonine protein kinase KIN1	1	GGFVCMQR	0	0	0	0	0	0	0	0	0	0	2	0	0	0	0	FALSE	FALSE	FALSE	TRUE	FALSE	FALSE	FALSE	FALSE	TRUE	FALSE											680330
P13186_186	P13186	P13186	P13185;P13186	KIN1;KIN2	Serine/threonine protein kinase KIN1;Serine/threonine-protein kinase KIN2	1	EASLGQILYHPHICR	2	0	2	3	2	2	2	2	0	3	2	0	1	2	1	TRUE	TRUE	TRUE	TRUE	TRUE	TRUE	TRUE	TRUE	TRUE	TRUE	9078000		55902000	64766000	45276000	34842000	15459800	32239000		90429000	32980000		21112000	5253200	18390000	47019000
P13186_283	P13186	P13186	P13185;P13186	KIN1;KIN2	Serine/threonine protein kinase KIN1;Serine/threonine-protein kinase KIN2	1	QLHTFCGSLYFAAPELLK	0	0	0	0	0	0	0	0	0	0	1	0	0	0	0	FALSE	FALSE	FALSE	FALSE	FALSE	FALSE	FALSE	FALSE	TRUE	FALSE											3379700
P13186_960	P13186	P13186	P13186	KIN2	Serine/threonine-protein kinase KIN2	1	GGFICVQQRPSIETAAVPVITTTGVGLDSGK	0	0	0	1	0	0	0	0	0	0	0	0	0	0	0	FALSE	FALSE	FALSE	FALSE	FALSE	FALSE	FALSE	FALSE	FALSE	FALSE
P13188_286	P13188	P13188	P13188	GLN4	Glutamine--tRNA ligase	1	YHNGTCYLR	0	0	0	4	3	0	2	3	0	1	2	0	1	0	1	FALSE	TRUE	TRUE	TRUE	TRUE	FALSE	TRUE	TRUE	TRUE	TRUE				4506850	3722570		3253900	2329860		6219700	12099300		7132100		6802700
P13188_346_348	P13188	P13188	P13188	GLN4	Glutamine--tRNA ligase	2	AYVCHCTAEEIK;AYVCHCTAEEIKR	11	10	8	9	8	10	6	10	5	8	6	8	5	3	8	TRUE	TRUE	TRUE	TRUE	TRUE	TRUE	TRUE	TRUE	TRUE	TRUE	71384840	38162807	7679766	104407300	26856450	25776937	9707860	67373600	222579	84352500	38350600	30861300	34540700	11536500	74576400	278177550	285039420
P13188_473	P13188	P13188	P13188	GLN4	Glutamine--tRNA ligase	1	ESYEWLCDQVHVFR	0	0	0	1	1	1	0	1	0	2	0	2	0	0	0	FALSE	TRUE	FALSE	TRUE	FALSE	FALSE	TRUE	TRUE	TRUE	FALSE				3096100	3820500	3042700		4674100		42866000		9240200
P13259_160_166	P13259	P13259	P13259	PCT1	Choline-phosphate cytidylyltransferase	1	CETLTHCR	0	1	1	1	2	0	3	3	1	2	4	0	2	0	5	FALSE	TRUE	TRUE	TRUE	TRUE	TRUE	TRUE	TRUE	TRUE	TRUE			40456	590250	851160		1760570	951538		26708000	37483530		6566500		28526380		59348
P13259_179	P13259	P13259	P13259	PCT1	Choline-phosphate cytidylyltransferase	1	WVDEVVPNAPWCVTPEFLLEHK	0	1	0	0	0	0	0	2	0	2	2	2	0	0	0	FALSE	FALSE	TRUE	TRUE	FALSE	TRUE	FALSE	TRUE	TRUE	FALSE		26121000						71436000		68414000	39395000	53076000					26193000
P13298_19	P13298	P13298	P13298	URA5	Orotate phosphoribosyltransferase 1	1	NFLELAIECQALR	0	3	2	2	2	2	2	2	1	1	2	2	2	2	2	TRUE	TRUE	TRUE	TRUE	TRUE	TRUE	TRUE	TRUE	TRUE	TRUE		33662570	73794000	53392000	20938000	46553000	36432000	24407000	178170	31879000	37287000	43882000	215610000	49716000	56640000		1360398900
P13382_1287_1290	P13382	P13382	P13382	POL1	DNA polymerase alpha catalytic subunit A	1	FKDTVTLELSCPSCDK	1	2	0	0	0	0	0	0	0	0	0	0	1	0	0	TRUE	FALSE	FALSE	FALSE	FALSE	TRUE	FALSE	FALSE	FALSE	TRUE	5445600	9901400											4692300			22786000	87753000
P13382_1317	P13382	P13382	P13382	POL1	DNA polymerase alpha catalytic subunit A	1	HCEQLFTPLQLTSQIEHSIR	2	2	2	0	0	0	0	0	0	0	0	0	0	0	0	TRUE	FALSE	FALSE	FALSE	FALSE	TRUE	FALSE	FALSE	FALSE	FALSE	14359100	20415600	19463600													32778000	33261000
P13382_1398	P13382	P13382	P13382	POL1	DNA polymerase alpha catalytic subunit A	1	QLYNQLLYFDSLFDCEK	2	2	2	1	2	2	1	0	0	0	0	0	0	0	0	TRUE	TRUE	FALSE	FALSE	FALSE	TRUE	TRUE	TRUE	FALSE	FALSE	2863300	1466380	2298100	849700	591110	2335850	401440									22999000	17135900
P13382_513	P13382	P13382	P13382	POL1	DNA polymerase alpha catalytic subunit A	1	NASHCAVEVSVDKPQNITPTTTK	4	4	5	4	4	4	2	2	0	3	0	4	0	2	2	TRUE	TRUE	TRUE	TRUE	TRUE	TRUE	TRUE	TRUE	TRUE	TRUE	15303700	14602700	21995450	11123600	6923410	5012440	5133700	2500308		6778700		4396530		1009710	3294050	131991000	203456000
P13382_538	P13382	P13382	P13382	POL1	DNA polymerase alpha catalytic subunit A	1	CLSLSIQTLMNPK	1	0	0	0	0	0	0	0	0	0	0	0	0	0	0	FALSE	FALSE	FALSE	FALSE	FALSE	TRUE	FALSE	FALSE	FALSE	FALSE	50180															4473300
P13382_691	P13382	P13382	P13382	POL1	DNA polymerase alpha catalytic subunit A	1	GNSNMNHFFISDICSGR	1	2	1	0	1	0	0	0	0	0	0	0	0	0	0	TRUE	FALSE	FALSE	FALSE	FALSE	TRUE	TRUE	FALSE	FALSE	FALSE	2483000	3410000	4673900		1261700											17788000	34534000
P13393_164	P13393	P13393	P13393	SPT15	TATA-box-binding protein	1	IQNIVGSCDVK	0	0	0	0	1	0	1	1	2	2	2	1	0	0	0	FALSE	FALSE	TRUE	TRUE	FALSE	FALSE	TRUE	TRUE	TRUE	FALSE					3028000		2312500	2584000	15567.2	7477200	5611600	1570500
P13393_78	P13393	P13393	P13393	SPT15	TATA-box-binding protein	2	DTSATSGIVPTLQNIVATVTLGCR;AAPESEKDTSATSGIVPTLQNIVATVTLGCR	5	5	6	6	6	6	5	5	0	5	4	4	6	4	2	TRUE	TRUE	TRUE	TRUE	TRUE	TRUE	TRUE	TRUE	TRUE	TRUE	7832368	5472558	6772520	4759424	1821450	5468104	2700755	1559589		8669030	270910	343224	26315390	1984310	6456930	83032400	35858700
P13433_509	P13433	P13433	P13433	RPO41	DNA-directed RNA polymerase, mitochondrial	1	MCVITILELLK	4	4	1	4	0	0	3	2	0	4	3	4	1	4	2	TRUE	TRUE	TRUE	TRUE	TRUE	TRUE	TRUE	TRUE	TRUE	TRUE	3110000	859870	267820	628710			441080	274441		816662	485630	307433	745000	933490	859000	18556600	15652300
P13434_68_72	P13434	P13434	P13434	HAP3	Transcriptional activator HAP3	1	ECMQECVSELISFVTSEASDR	2	0	0	2	0	0	2	2	0	2	2	2	0	0	0	TRUE	FALSE	TRUE	TRUE	FALSE	TRUE	TRUE	TRUE	TRUE	FALSE	53216			447940			450992	157571		1014210	1796080	1538140				2753000
P13517_62_63	P13517	P13517	P13517	CAP2	F-actin-capping protein subunit beta	1	EYLCCDYNR	2	1	1	3	2	1	3	2	2	2	2	3	2	1	2	TRUE	TRUE	TRUE	TRUE	TRUE	TRUE	TRUE	TRUE	TRUE	TRUE	3881960	1645200	6802300	41194000	13697000	6715100	41522000	20798000	56431	40650000	33603000	30605900	86142000	23917000	40795000	27934000	11334000
P13574_122	P13574	P13574	P13574	STE12	Protein STE12	1	CGIDATLEQPK	0	0	1	0	1	0	1	0	0	0	0	0	0	0	0	FALSE	FALSE	FALSE	FALSE	FALSE	TRUE	TRUE	TRUE	FALSE	FALSE			1125700		793320		622330
P13574_426	P13574	P13574	P13574	STE12	Protein STE12	1	YDEPVMDFDESRPNENCTNAK	4	4	4	2	2	3	1	2	0	0	0	2	0	1	1	TRUE	TRUE	TRUE	FALSE	TRUE	TRUE	TRUE	TRUE	TRUE	TRUE	3952920	1379170	4394080	2476200	1988670	1794090		763690				381620		709990	2165800	35220000	31669400
P13586_153	P13586	P13586	P13586	PMR1	Calcium-transporting ATPase 1	1	LVPAECHLMR	1	1	3	2	6	2	1	4	2	6	4	4	2	1	2	TRUE	TRUE	TRUE	TRUE	TRUE	TRUE	TRUE	TRUE	TRUE	TRUE	223060	250160	3695720	19391400	28755370	1823530	6194400	9114300	16589	108404400	24173600	7023170	26556800	2541000	37592000	1508000	2393600
P13586_158	P13586	P13586	P13586	PMR1	Calcium-transporting ATPase 1	1	CGQESHVLASTLVPGDLVHFR	1	0	2	2	0	1	1	1	0	1	0	2	2	0	0	TRUE	TRUE	TRUE	TRUE	TRUE	TRUE	TRUE	TRUE	TRUE	TRUE	19785000		48629000	61361000		28774000	28435000	36795000		94133000		113317000	302020000			136690000
P13586_236	P13586	P13586	P13586	PMR1	Calcium-transporting ATPase 1	1	SCIAYMGTLVK	1	1	1	2	0	0	4	1	0	2	0	2	1	3	3	TRUE	TRUE	TRUE	TRUE	TRUE	TRUE	TRUE	TRUE	TRUE	TRUE	1639300	839290	1324200	7005000			7131650	850790		3307800		3015940	2355300	1470120	7867100	6462800	3662800
P13586_369	P13586	P13586	P13586	PMR1	Calcium-transporting ATPase 1	2	LPSVETLGSVNVICSDK;RLPSVETLGSVNVICSDK	2	2	2	4	3	4	5	5	2	4	4	4	4	4	2	TRUE	TRUE	TRUE	TRUE	TRUE	TRUE	TRUE	TRUE	TRUE	TRUE	23743900	20569000	35287000	58473800	21848600	38251500	55262100	42596670	76903	67479880	56106800	39979000	136830800	64438900	118471000	156970000	264370000
P13586_388	P13586	P13586	P13586	PMR1	Calcium-transporting ATPase 1	1	LWCLDSMSNK	0	0	0	0	0	0	0	1	0	1	1	2	0	0	0	FALSE	FALSE	FALSE	TRUE	FALSE	FALSE	FALSE	TRUE	TRUE	FALSE								3600900		2961200	5341600	3065800
P13586_39	P13586	P13586	P13586	PMR1	Calcium-transporting ATPase 1	2	EILDATAEALSKPSPSLEYCTLSVDEALEK;PSPSLEYCTLSVDEALEK	2	2	2	2	2	2	2	2	3	2	2	2	2	2	2	TRUE	TRUE	TRUE	TRUE	TRUE	TRUE	TRUE	TRUE	TRUE	TRUE	13845700	5030900	12805300	7367500	2508220	13152400	9852200	3265700	28808.6	20777800	14371600	12183700	46712000	17572300	45018000	126953000	108827000
P13586_536	P13586	P13586	P13586	PMR1	Calcium-transporting ATPase 1	1	ATINECANSMASEGLR	1	1	3	2	3	1	2	2	2	0	1	1	1	2	1	TRUE	TRUE	TRUE	TRUE	TRUE	TRUE	TRUE	TRUE	TRUE	TRUE	691660	310960	7549420	3722600	1444620	409850	3569700	1257490			539120	925660	4460700	2082190	4160300	6165500	4352500
P13663_152_156	P13663	P13663	P13663	HOM2	Aspartate-semialdehyde dehydrogenase	2	PRPGFIICISNCSTAGLVAPLKPLIEK;PGFIICISNCSTAGLVAPLKPLIEK	5	4	3	3	2	5	5	3	8	3	3	7	4	3	4	TRUE	TRUE	TRUE	TRUE	TRUE	TRUE	TRUE	TRUE	TRUE	TRUE	171174000	159422600	61362760	132115000	57215000	159883000	182577000	105291000	2465740	262739000	170651000	175686930	382102000	104798000	182049000	399000000	396586100
P13663_247	P13663	P13663	P13663	HOM2	Aspartate-semialdehyde dehydrogenase	1	VSAQCNR	0	0	0	0	0	0	0	0	0	0	0	1	1	0	0	FALSE	FALSE	FALSE	FALSE	FALSE	FALSE	FALSE	FALSE	TRUE	TRUE												5352.8	20960
P13663_259	P13663	P13663	P13663	HOM2	Aspartate-semialdehyde dehydrogenase	1	VAVSDGHTECISLR	7	7	8	10	9	7	11	14	6	16	14	14	14	14	17	TRUE	TRUE	TRUE	TRUE	TRUE	TRUE	TRUE	TRUE	TRUE	TRUE	1022212700	477511970	1066906470	2273210440	1247221415	884641850	1857426590	1245772210	3503423	2.91401e+09	1956435570	1608005060	7016356310	2935401082	3373373110	7996045000	6050870100
P13663_278	P13663	P13663	P13663	HOM2	Aspartate-semialdehyde dehydrogenase	1	NRPAPSVEQVKTCLK	0	0	0	0	0	0	0	0	0	0	0	2	0	1	0	FALSE	FALSE	FALSE	TRUE	FALSE	FALSE	FALSE	FALSE	TRUE	TRUE												1034720		120700
P13663_284	P13663	P13663	P13663	HOM2	Aspartate-semialdehyde dehydrogenase	1	EYVCDAYK	0	0	0	0	1	0	2	2	1	1	2	2	1	0	2	FALSE	FALSE	TRUE	TRUE	TRUE	FALSE	TRUE	TRUE	TRUE	TRUE					37229000		89827000	34938600	39670	585890000	495510000	1600160	156190000		465374000
P13663_291	P13663	P13663	P13663	HOM2	Aspartate-semialdehyde dehydrogenase	1	LGCHSAPK	2	1	1	1	2	2	1	2	0	1	2	1	2	1	2	TRUE	TRUE	TRUE	TRUE	TRUE	TRUE	TRUE	TRUE	TRUE	TRUE	23319	6718.2	10346	14765	36785	26339	23048	47337		117020	454850	44432	265020	31659	164221	108541	59633
P13663_70	P13663	P13663	P13663	HOM2	Aspartate-semialdehyde dehydrogenase	1	QTDLLPESATDIIVSECK	2	0	2	3	1	3	4	3	2	2	3	2	3	5	5	TRUE	TRUE	TRUE	TRUE	TRUE	TRUE	TRUE	TRUE	TRUE	TRUE	31908000		139662000	35922900	123600000	59352600	63493200	32800200	471760	55795000	51455500	65903000	208470000	152810100	128197200	207170000
P13663_78	P13663	P13663	P13663	HOM2	Aspartate-semialdehyde dehydrogenase	2	SEFFKECDIVFSGLDADYAGAIEK;ECDIVFSGLDADYAGAIEK	2	2	2	4	2	3	2	4	2	4	2	3	2	2	4	TRUE	TRUE	TRUE	TRUE	TRUE	TRUE	TRUE	TRUE	TRUE	TRUE	26219000	18488700	32753000	35945250	24393000	37792000	49404000	32806450	260030	42638300	42177000	56898560	218050000	145314000	59517800	278430000	192714000
P13711_157	P13711	P13711	P13711	POX1	Acyl-coenzyme A oxidase	1	VGVHLGLFGNCIK	0	0	0	0	0	0	0	0	0	2	2	2	2	2	2	FALSE	FALSE	FALSE	TRUE	TRUE	FALSE	FALSE	FALSE	TRUE	TRUE										22515000	26936000	11916400	45030000	15346500	23345000
P13711_185	P13711	P13711	P13711	POX1	Acyl-coenzyme A oxidase	1	GIYGCFAMTELGHGSNVAQLQTR	0	0	0	0	0	0	0	0	0	1	0	2	2	2	2	FALSE	FALSE	FALSE	TRUE	TRUE	FALSE	FALSE	FALSE	TRUE	TRUE										6736500		16746400	13381400	4085300	12829500
P13711_392	P13711	P13711	P13711	POX1	Acyl-coenzyme A oxidase	1	VLPQLCVPYLVSPVAFK	0	0	0	0	0	0	1	2	0	2	2	2	2	2	2	FALSE	FALSE	TRUE	TRUE	TRUE	FALSE	FALSE	TRUE	TRUE	TRUE							280100	1923580		14451700	12029600	6068100	25495000	19183700	15680200
P13711_463	P13711	P13711	P13711	POX1	Acyl-coenzyme A oxidase	1	QTCGGHGYSQYNGFGK	0	0	0	0	0	0	0	0	0	1	0	3	1	1	3	FALSE	FALSE	FALSE	TRUE	TRUE	FALSE	FALSE	FALSE	TRUE	TRUE										372240		1558910	2931300	1746600	7223630
P13712_132	P13712	P13712	P13712	MSI1	Chromatin assembly factor 1 subunit p50	1	HLVNDISIFFPNGECNR	0	0	0	0	0	0	0	0	0	0	0	0	0	2	1	FALSE	FALSE	FALSE	FALSE	TRUE	FALSE	FALSE	FALSE	FALSE	TRUE														17231500	9586200
P13712_49	P13712	P13712	P13712	MSI1	Chromatin assembly factor 1 subunit p50	1	WPSLTCQFFPDLDTTSDEHR	1	2	2	2	2	2	2	2	0	2	0	2	1	2	0	TRUE	TRUE	TRUE	TRUE	TRUE	TRUE	TRUE	TRUE	TRUE	TRUE	6803000	16322500	13369600	13907100	9570600	12859200	8649600	8031300		31884000		15204600	30425000	36192000		40196000	103269000
P14020_172	P14020	P14020	P14020	DPM1	Dolichol-phosphate mannosyltransferase	2	KYLENCNPR;YLENCNPR	3	2	3	2	3	3	3	5	1	4	4	2	1	0	3	TRUE	TRUE	TRUE	TRUE	TRUE	TRUE	TRUE	TRUE	TRUE	TRUE	162857	46064.9	58220.7	1308500	4027883	42243.8	2648490	4154070	2971.1	96668662	147247500	37841.1	3057600		31700720	878700	502550
P14020_93	P14020	P14020	P14020	DPM1	Dolichol-phosphate mannosyltransferase	1	GQYLVCMDADLQHPPETVPK	2	0	2	2	3	2	4	3	4	4	4	4	2	2	5	TRUE	TRUE	TRUE	TRUE	TRUE	TRUE	TRUE	TRUE	TRUE	TRUE	83455000		42387000	875970000	33757000	21602000	210136300	25541730	191514	60171260	34285600	42926800	82702000	36710000	352620700	886930000
P14065_209	P14065	P14065	P14065	GCY1	Glycerol 2-dehydrogenase (NADP(+))	1	LTPAANQVEIHPLLPQDELINFCK	2	2	1	1	2	0	0	0	2	2	2	2	2	2	2	TRUE	TRUE	TRUE	TRUE	TRUE	TRUE	TRUE	TRUE	TRUE	TRUE	42047000	22045000	16244000	40055000	140925000				750840	335560000	256930000	268020000	1167160000	771510000	616850000	310430000	350420000
P14065_84	P14065	P14065	P14065	GCY1	Glycerol 2-dehydrogenase (NADP(+))	2	LWCTQHHEPEVALDQSLK;LWCTQHHEPEVALDQSLKR	1	3	2	4	3	3	4	5	1	5	3	6	5	2	4	TRUE	TRUE	TRUE	TRUE	TRUE	TRUE	TRUE	TRUE	TRUE	TRUE	257270	7147230	20358700	60803000	30473300	39677500	36097800	42441800	14567	78736000	58011000	60719090	147459600	13518400	51670100	7379700	39743700
P14066_218	P14066	P14066	P14066	CBS1	Cytochrome b translational activator protein CBS1, mitochondrial	1	TICIPLINYHLR	0	1	2	2	2	2	2	2	0	2	2	2	2	2	2	TRUE	TRUE	TRUE	TRUE	TRUE	TRUE	TRUE	TRUE	TRUE	TRUE		3129000	6852700	21773400	11449200	10630800	15405900	16076000		20693400	10524700	16803700	15213600	3889100	11782500		5485300
P14066_41	P14066	P14066	P14066	CBS1	Cytochrome b translational activator protein CBS1, mitochondrial	1	LCEVLEVNPDGYK	0	0	0	0	0	0	1	1	0	0	0	0	0	0	0	FALSE	FALSE	FALSE	FALSE	FALSE	FALSE	FALSE	TRUE	FALSE	FALSE							222250
P14126_251	P14126	P14126	P14126	RPL3	60S ribosomal protein L3	1	VACIGAWHPAHVMWSVAR	0	6	5	4	5	2	1	10	0	9	9	8	0	0	0	TRUE	TRUE	TRUE	TRUE	FALSE	TRUE	TRUE	TRUE	TRUE	FALSE		25104700	40018300	17000300	23777000	3020494	816510	85413200		325395900	136350400	80963200					130873900
P14126_327	P14126	P14126	P14126	RPL3	60S ribosomal protein L3	1	GCIPGNR	1	0	0	0	0	1	0	0	0	0	0	2	1	1	1	FALSE	FALSE	FALSE	TRUE	TRUE	TRUE	TRUE	FALSE	TRUE	TRUE	66870					46988						118328	147100	91424	131500	696720
P14127_35	P14127	P14127	P14127;P02407	RPS17B;RPS17A	40S ribosomal protein S17-B;40S ribosomal protein S17-A	2	RLCDEIATIQSK;LCDEIATIQSK	7	10	11	8	11	6	7	10	7	9	8	9	9	8	10	TRUE	TRUE	TRUE	TRUE	TRUE	TRUE	TRUE	TRUE	TRUE	TRUE	529461700	130148144	529157420	329760180	157587979	128929700	226053790	136962560	378342	404736400	241756500	179789970	732827600	183517450	408649634	8778127000	4853763600
P14164_49	P14164	P14164	P14164	ABF1	ARS-binding factor 1	1	CPIILK	0	0	0	2	1	0	2	1	0	1	2	0	1	1	2	FALSE	TRUE	TRUE	TRUE	TRUE	FALSE	TRUE	TRUE	TRUE	TRUE				21928700	9734600		20899100	8836900		32286000	63493000		31778000	755940	36782000
P14164_66	P14164	P14164	P14164	ABF1	ARS-binding factor 1	1	HFTFACHLK	4	4	4	4	4	4	4	4	1	4	2	4	3	2	3	TRUE	TRUE	TRUE	TRUE	TRUE	TRUE	TRUE	TRUE	TRUE	TRUE	37808300	29226210	35781140	138299000	47131200	16443450	53375000	52682400	43504	123530500	6922400	24684030	70637900	9381700	45704200	127799100	118191700
P14180_409	P14180	P14180	P14180	CHS2	Chitin synthase 2	1	DIVPVQLVFCLK	0	2	2	0	0	0	0	0	0	0	0	0	0	0	0	TRUE	FALSE	FALSE	FALSE	FALSE	TRUE	FALSE	FALSE	FALSE	FALSE		359969	1422120														5958800
P14291_12	P14291	P14291	P14291	RED1	Protein RED1	1	IFGVCLK	2	1	1	2	1	1	2	2	0	1	2	1	1	0	0	TRUE	TRUE	TRUE	TRUE	FALSE	TRUE	TRUE	TRUE	TRUE	TRUE	722740	1211000	1645900	2993500	453580	296270	629690	816650		529010	1558570	547570	927290			13208600	9759700
P14306_110_115	P14306	P14306	P14306	TFS1	Carboxypeptidase Y inhibitor	1	WSEFCHLVECDLK	0	2	0	4	4	3	5	4	3	6	5	5	4	6	6	TRUE	TRUE	TRUE	TRUE	TRUE	TRUE	TRUE	TRUE	TRUE	TRUE		48517000		730938900	296139100	301602500	657566600	557196100	446790	1524726000	1339684000	973331000	3117100000	2814963000	4738015000		403147700
P14540_112	P14540	P14540	P14540	FBA1	Fructose-bisphosphate aldolase	3	SIAPAYGIPVVLHSDHCAK;GISNEGQNASIKGAIAAAHYIRSIAPAYGIPVVLHSDHCAK;SIAPAYGIPVVLHSDHCAKK	51	64	67	61	42	65	33	49	7	45	42	46	27	20	32	TRUE	TRUE	TRUE	TRUE	TRUE	TRUE	TRUE	TRUE	TRUE	TRUE	4678196084	3660895485	4471931262	5161939976	4620764304	3861441051	3353733116	2599068927	14806042	6091954930	4878133164	3931322080	15293772690	12766719180	9337337910	43840671100	54917372960
P14540_158	P14540	P14540	P14540	FBA1	Fructose-bisphosphate aldolase	1	EHGEPLFSSHMLDLSEETDEENISTCVK	16	17	19	14	14	18	12	18	14	22	19	18	17	14	21	TRUE	TRUE	TRUE	TRUE	TRUE	TRUE	TRUE	TRUE	TRUE	TRUE	1385056700	1482981620	1700189500	1316696550	403596200	2455410900	996442600	804029760	15772511	2171672400	1209531500	1366702700	4424807900	1801878000	5319850100	10849568000	15455401000
P14540_226	P14540	P14540	P14540	FBA1	Fructose-bisphosphate aldolase	2	ALHPISPNFSIAAAFGNCHGLYAGDIALRPEILAEHQK;ALHPISPNFSIAAAFGNCHGLYAGDIALR	6	2	5	5	2	8	6	4	2	6	5	5	4	1	6	TRUE	TRUE	TRUE	TRUE	TRUE	TRUE	TRUE	TRUE	TRUE	TRUE	237175300	288429500	591796200	559147467	97682300	628819277	401016980	1.44773e+08	382070	1278498108	267692600	361738700	58946950	118590000	1252722622	3415372000	3025050000
P14540_254	P14540	P14540	P14540	FBA1	Fructose-bisphosphate aldolase	3	EQVGCK;EQVGCKEEK;EQVGCKEEKPLFLVFHGGSGSTVQEFHTGIDNGVVK	2	4	2	3	3	1	4	4	2	7	1	3	5	1	4	TRUE	TRUE	TRUE	TRUE	TRUE	TRUE	TRUE	TRUE	TRUE	TRUE	46481000	27651282	13857010	224935	7931633	77790	20321204	21242438	131335	283602300	4520200	15911529	67768377	100460	95071090	389640000	191151830
P14540_292	P14540	P14540	P14540	FBA1	Fructose-bisphosphate aldolase	3	VNLDTDCQYAYLTGIRDYVLNK;VNLDTDCQYAYLTGIR;VNLDTDCQYAYLTGIRDYVLNKK	15	20	22	22	21	19	20	21	18	23	27	25	22	21	20	TRUE	TRUE	TRUE	TRUE	TRUE	TRUE	TRUE	TRUE	TRUE	TRUE	2359198010	1544002580	2302855216	2322674520	1278278830	1728732410	1693873233	999493524	5.59461e+06	2433834560	1.69475e+09	1592588620	6919509640	4170515400	3815994900	27993574600	33983490800
P14680_275	P14680	P14680	P14680	YAK1	Dual specificity protein kinase YAK1	1	LSIPQMQLCNSK	0	0	0	0	0	0	0	0	0	1	1	1	0	0	0	FALSE	FALSE	FALSE	TRUE	FALSE	FALSE	FALSE	FALSE	TRUE	FALSE										13318000	8040700	3621900
P14680_386	P14680	P14680	P14680	YAK1	Dual specificity protein kinase YAK1	1	CQNLLTK	0	0	0	0	0	0	0	0	0	0	0	0	0	0	1	FALSE	FALSE	FALSE	FALSE	FALSE	FALSE	FALSE	FALSE	FALSE	TRUE															5951200
P14680_485	P14680	P14680	P14680	YAK1	Dual specificity protein kinase YAK1	1	TFTTQILDSLCVLK	2	2	2	2	2	2	2	2	2	2	2	2	2	2	2	TRUE	TRUE	TRUE	TRUE	TRUE	TRUE	TRUE	TRUE	TRUE	TRUE	3918700	5132300	7954100	9157800	3777900	8678500	6192900	4672600	34496	13744000	7959100	9134100	21812000	10695000	14792700	25797000	27590000
P14680_495_505	P14680	P14680	P14680	YAK1	Dual specificity protein kinase YAK1	1	LIHCDLKPENILLCAPDKPELK	1	0	1	0	1	1	1	2	0	2	2	1	0	0	4	TRUE	TRUE	TRUE	TRUE	TRUE	TRUE	TRUE	TRUE	TRUE	TRUE	3649800		25401		526470	1447100	1269300	4194639		9399000	8026900	909240			47536100	72877000
P14680_521	P14680	P14680	P14680	YAK1	Dual specificity protein kinase YAK1	1	IIDFGSSCEEAR	0	1	1	2	2	1	2	2	2	2	2	2	0	0	2	FALSE	TRUE	TRUE	TRUE	TRUE	FALSE	TRUE	TRUE	TRUE	TRUE				4131200	430130	1213300	6435000	3958900	12230	7776500	6853400	5091300			10863000		4427900
P14680_628	P14680	P14680	P14680	YAK1	Dual specificity protein kinase YAK1	1	TIEEFCR	0	0	0	0	0	0	0	0	0	0	0	0	1	0	2	FALSE	FALSE	FALSE	FALSE	TRUE	FALSE	FALSE	FALSE	FALSE	TRUE													3688500		6988300
P14680_676	P14680	P14680	P14680	YAK1	Dual specificity protein kinase YAK1	1	ECLIHFLGGVLNLNPLER	2	2	2	5	4	2	3	2	2	2	2	2	2	2	2	TRUE	TRUE	TRUE	TRUE	TRUE	TRUE	TRUE	TRUE	TRUE	TRUE	8105200	4515900	3440300	22276240	4897857	4680000	10706080	5467700	1576.5	15012300	12441500	4221300	30216000	12184700	24164200	82749000	95843000
P14681_155	P14681	P14681	P14681	KSS1	Mitogen-activated protein kinase KSS1	1	PSNLLLNSNCDLK	0	0	0	0	0	0	0	0	1	0	0	0	0	0	0	FALSE	FALSE	FALSE	FALSE	FALSE	FALSE	FALSE	TRUE	FALSE	FALSE									9642.7
P14681_160	P14681	P14681	P16892;P14681	FUS3;KSS1	Mitogen-activated protein kinase FUS3;Mitogen-activated protein kinase KSS1	1	VCDFGLAR	0	0	1	2	2	0	2	1	0	0	2	1	2	1	2	FALSE	TRUE	TRUE	TRUE	TRUE	TRUE	TRUE	TRUE	TRUE	TRUE			10506000	52009000	23084000		29800000	11689000			48013000	14335000	57385000	10639000	47105000
P14681_28	P14681	P14681	P14681	KSS1	Mitogen-activated protein kinase KSS1	2	LVDLIGEGAYGTVCSAIHKPSGIK;LVDLIGEGAYGTVCSAIHK	2	1	1	2	2	4	3	3	0	4	5	5	3	4	5	TRUE	TRUE	TRUE	TRUE	TRUE	TRUE	TRUE	TRUE	TRUE	TRUE	10921700	6452300	8204400	21681900	6600000	36375800	22639900	17804100		46816000	49809800	16900190	60508700	36750500	69636800	83711000	95452000
P14693_111	P14693	P14693	P14693	SAM35	Sorting assembly machinery 35 kDa subunit	1	NGLVLPTHSQEQTPSHTCNHEMLVLSR	1	1	1	0	0	2	0	2	0	1	0	0	0	0	0	TRUE	TRUE	FALSE	FALSE	FALSE	TRUE	TRUE	TRUE	TRUE	FALSE	346860	548600	922210			1163570		710770		1798700						7423600	5219800
P14693_295	P14693	P14693	P14693	SAM35	Sorting assembly machinery 35 kDa subunit	1	IASYILCITNVK	1	0	0	0	0	0	1	0	1	2	1	0	1	2	2	FALSE	FALSE	TRUE	TRUE	TRUE	TRUE	FALSE	TRUE	TRUE	TRUE	1385900						5035800		30603	8202400	1626200		4893100	1622100	2946700	7299800
P14693_313	P14693	P14693	P14693	SAM35	Sorting assembly machinery 35 kDa subunit	1	TFVENECK	0	0	0	0	0	0	0	0	0	1	2	0	0	0	1	FALSE	FALSE	FALSE	TRUE	FALSE	FALSE	FALSE	FALSE	TRUE	TRUE										911180	2047320				278690
P14741_151	P14741	P14741	P14741	GCN3	Translation initiation factor eIF-2B subunit alpha	2	CVVTESRPSK;CVVTESR	0	0	0	2	1	0	2	2	0	1	4	0	1	0	2	FALSE	TRUE	FALSE	TRUE	TRUE	FALSE	TRUE	TRUE	TRUE	TRUE				227130			76154			1784200	4657670		525420		1371500
P14741_70	P14741	P14741	P14741	GCN3	Translation initiation factor eIF-2B subunit alpha	1	AGCDIFMR	0	0	0	0	2	0	1	0	0	1	0	0	0	1	1	FALSE	TRUE	FALSE	FALSE	TRUE	FALSE	TRUE	TRUE	TRUE	TRUE					13935900		2606200			8270600				1048200	2367800
P14741_90	P14741	P14741	P14741	GCN3	Translation initiation factor eIF-2B subunit alpha	1	NLHLYGDWENCK	0	0	0	0	0	0	0	2	0	1	0	1	0	0	0	FALSE	FALSE	TRUE	TRUE	FALSE	FALSE	FALSE	TRUE	TRUE	FALSE								1904120		31204000		198800
P14742_143	P14742	P14742	P14742	GFA1	Glutamine--fructose-6-phosphate aminotransferase [isomerizing]	2	FESDTDTECIAK;GYKFESDTDTECIAK	1	0	2	4	2	2	2	4	2	5	4	3	3	1	3	FALSE	TRUE	TRUE	TRUE	TRUE	FALSE	TRUE	TRUE	TRUE	TRUE				18164800	11336600		16501900	8261400	22797	30248040	23092990	1029500	36497400	7168400	32949700	2377500
P14742_183	P14742	P14742	P14742	GFA1	Glutamine--fructose-6-phosphate aminotransferase [isomerizing]	1	LVLLELEGSYGLLCK	6	4	6	6	6	4	6	6	5	5	5	5	4	5	6	TRUE	TRUE	TRUE	TRUE	TRUE	TRUE	TRUE	TRUE	TRUE	TRUE	76699000	38201700	61028000	105866800	55998800	80289900	96366300	59630800	429450	134885300	109448000	94117700	186067500	174043800	108299900	190309200	191477000
P14742_186	P14742	P14742	P14742	GFA1	Glutamine--fructose-6-phosphate aminotransferase [isomerizing]	1	SCHYPNEVIATR	8	7	7	8	8	7	8	8	6	9	8	8	7	7	8	TRUE	TRUE	TRUE	TRUE	TRUE	TRUE	TRUE	TRUE	TRUE	TRUE	195052587	140084490	272747530	1480225400	876747200	224712110	852586200	747562400	2111710	1239893580	1183365100	557341490	1081325700	316109610	960526600	555728900	687397330
P14742_2_8	P14742	P14742	P14742	GFA1	Glutamine--fructose-6-phosphate aminotransferase [isomerizing]	1	CGIFGYCNYLVER	0	0	0	0	1	0	0	0	0	0	2	0	0	1	0	FALSE	FALSE	FALSE	TRUE	FALSE	FALSE	TRUE	FALSE	TRUE	TRUE					3467700						14665400			6133700
P14742_405_412	P14742	P14742	P14742	GFA1	Glutamine--fructose-6-phosphate aminotransferase [isomerizing]	1	LIMIACGTSYHSCLATR	3	4	3	3	4	4	2	3	5	2	2	0	2	3	4	TRUE	TRUE	TRUE	TRUE	TRUE	TRUE	TRUE	TRUE	TRUE	TRUE	12085800	18855200	15303300	28229200	28711700	24689400	14972200	9158070	168258	31480000	5480300		8864000	7191400	24738600	47803400	82006000
P14742_440	P14742	P14742	P14742	GFA1	Glutamine--fructose-6-phosphate aminotransferase [isomerizing]	1	KCPVFR	1	0	0	0	0	1	0	0	0	1	2	1	0	0	1	FALSE	FALSE	FALSE	TRUE	FALSE	TRUE	TRUE	FALSE	TRUE	TRUE	4463.7					9404.5				7628000	15024800	10434			2163800	51809
P14742_491	P14742	P14742	P14742	GFA1	Glutamine--fructose-6-phosphate aminotransferase [isomerizing]	1	VTHCGVHINAGPEIGVASTK	9	8	9	8	9	8	7	8	4	6	5	8	6	6	7	TRUE	TRUE	TRUE	TRUE	TRUE	TRUE	TRUE	TRUE	TRUE	TRUE	160184300	100760040	207598890	457087800	211040630	181750770	185645110	105473670	179503	311343920	183198590	129249440	399868400	35964230	243291070	851874300	1289584100
P14742_562	P14742	P14742	P14742	GFA1	Glutamine--fructose-6-phosphate aminotransferase [isomerizing]	3	KLCATELK;LCATELK;LCATELKDQK	1	0	0	2	2	1	2	2	0	2	3	0	1	0	3	FALSE	TRUE	TRUE	TRUE	TRUE	TRUE	TRUE	TRUE	TRUE	TRUE	27433			5526400	3872810	59401	4393960	3441990		928000	79870000		3508400		51751220	168220
P14742_652	P14742	P14742	P14742	GFA1	Glutamine--fructose-6-phosphate aminotransferase [isomerizing]	2	GHPIIICNENDEVWAQK;KGHPIIICNENDEVWAQK	1	4	4	4	5	5	5	5	0	5	4	6	4	4	4	TRUE	TRUE	TRUE	TRUE	TRUE	TRUE	TRUE	TRUE	TRUE	TRUE	11702000	12735620	35057650	43043000	44341200	39437600	46025550	72462430		53786910	65705780	74233650	45389500	35457570	54803000	17658000	390116600
P14742_81	P14742	P14742	P14742	GFA1	Glutamine--fructose-6-phosphate aminotransferase [isomerizing]	1	DVTFVSHCGIAHTR	6	6	6	6	6	7	6	9	3	6	5	6	6	3	6	TRUE	TRUE	TRUE	TRUE	TRUE	TRUE	TRUE	TRUE	TRUE	TRUE	177934470	80184100	168673930	504222820	275885670	146428258	307225800	249847990	600642	823119200	442895100	257579880	635364100	113102730	756698100	982907000	1034238440
P14742_99	P14742	P14742	P14742	GFA1	Glutamine--fructose-6-phosphate aminotransferase [isomerizing]	2	WATHGRPEQVNCHPQR;PEQVNCHPQR	7	6	5	9	6	8	8	8	1	9	11	11	8	5	7	TRUE	TRUE	TRUE	TRUE	TRUE	TRUE	TRUE	TRUE	TRUE	TRUE	22826065	26993792	20362157	141619372	69902323	1.69921e+07	95970234	53450551	162320	110520046	150235680	81300470	240227050	38946180	121353375	172455390	341021690
P14743_172	P14743	P14743	P14743	NMT1	Glycylpeptide N-tetradecanoyltransferase	1	QVPSVEINFLCVHK	0	2	2	2	2	2	2	2	1	2	1	2	2	2	1	TRUE	TRUE	TRUE	TRUE	TRUE	TRUE	TRUE	TRUE	TRUE	TRUE		20842000	37307000	57887000	14469700	39157000	24868500	21717400	26357	48695000	17205000	31227000	69887000	23358000	25656000		435940000
P14743_197_217	P14743	P14743	P14743	NMT1	Glycylpeptide N-tetradecanoyltransferase	1	CDIWHALYTAGIVLPAPVSTCR	0	0	1	3	2	0	1	0	0	0	2	1	0	2	2	FALSE	TRUE	FALSE	TRUE	TRUE	TRUE	TRUE	TRUE	TRUE	TRUE			9038900	7178250	8676700		253390				12196300	5268600		5521200	6114500
P14743_378_385	P14743	P14743	P14743	NMT1	Glycylpeptide N-tetradecanoyltransferase	1	LCELIYDACILAK	0	0	0	0	0	0	0	0	0	0	0	0	2	0	0	FALSE	FALSE	FALSE	FALSE	TRUE	FALSE	FALSE	FALSE	FALSE	TRUE													11205400
P14743_82	P14743	P14743	P14743	NMT1	Glycylpeptide N-tetradecanoyltransferase	3	TPEDISDKPLPLLSSFEWCSIDVDNK;TPEDISDKPLPLLSSFEWCSIDVDNKK;PLPLLSSFEWCSIDVDNK	1	0	2	2	2	3	1	2	0	4	3	3	3	3	1	TRUE	TRUE	TRUE	TRUE	TRUE	TRUE	TRUE	TRUE	TRUE	TRUE	22513000		3013200	2086200	2094540	8216600	1027300	3537900		14362800	7279600	8497800	4580970	4334970	1976800
P14747_142	P14747	P14747	P14747	CMP2	Serine/threonine-protein phosphatase 2B catalytic subunit A2	1	EPNLISVPAPITVCGDIHGQYFDLLK	2	2	2	2	2	2	2	2	2	2	2	2	2	2	2	TRUE	TRUE	TRUE	TRUE	TRUE	TRUE	TRUE	TRUE	TRUE	TRUE	11111600	6751100	12118000	16787900	7164100	17108600	12830500	7481700	28469	27703000	17395100	16134500	73416000	25995000	33848000	163491000	160868000
P14747_183	P14747	P14747	P14747	CMP2	Serine/threonine-protein phosphatase 2B catalytic subunit A2	1	GSFSFECLIYLYSLK	2	2	2	2	2	2	2	2	2	2	2	2	2	0	2	TRUE	TRUE	TRUE	TRUE	TRUE	TRUE	TRUE	TRUE	TRUE	TRUE	2088460	1473400	1952770	1850560	803240	1948870	2119740	1357180	8715.9	4340000	4148600	4564100	4058800		6444400	12848800	13112000
P14747_334	P14747	P14747	P14747	CMP2	Serine/threonine-protein phosphatase 2B catalytic subunit A2	1	GCSYAFTYR	0	1	0	1	1	0	1	0	0	2	1	0	2	2	2	FALSE	TRUE	FALSE	TRUE	TRUE	TRUE	TRUE	TRUE	TRUE	TRUE		2918500		15429000	3979000		7765800			29283000	5708600		31989000	6967600	32228000		41578000
P14747_344	P14747	P14747	P14747	CMP2	Serine/threonine-protein phosphatase 2B catalytic subunit A2	1	AACHFLQETGLLSIIR	2	0	2	2	2	2	4	3	2	4	4	3	0	3	2	TRUE	TRUE	TRUE	TRUE	TRUE	TRUE	TRUE	TRUE	TRUE	TRUE	31747000		25892000	64168000	23878300	52394000	46554060	40803300	117912	132244200	62371900	56205100		96712300	112623000	225330000
P14772_1552	P14772	P14772	P14772	BPT1	Bile pigment transporter 1	1	TSIFYSLCEK	0	0	0	0	0	0	0	0	0	0	0	0	0	2	1	FALSE	FALSE	FALSE	FALSE	TRUE	FALSE	FALSE	FALSE	FALSE	TRUE														3426300	4226900
P14772_669	P14772	P14772	P14772	BPT1	Bile pigment transporter 1	1	RGDLVCVVGR	0	0	0	1	2	0	2	3	0	1	2	1	1	1	0	FALSE	TRUE	TRUE	TRUE	TRUE	FALSE	TRUE	TRUE	TRUE	TRUE				4201200	4706700		3106100	5194630		2145900	3217600	613220	1405600	226870
P14772_691	P14772	P14772	P14772	BPT1	Bile pigment transporter 1	1	AILGQLPCMSGSR	2	0	1	0	0	0	0	0	0	0	0	0	0	0	0	TRUE	FALSE	FALSE	FALSE	FALSE	TRUE	FALSE	FALSE	FALSE	FALSE	5386460		4213900													11591400
P14772_746	P14772	P14772	P14772	BPT1	Bile pigment transporter 1	1	ACQLLPDLK	2	0	0	0	0	0	0	0	0	0	0	0	0	0	0	TRUE	FALSE	FALSE	FALSE	FALSE	TRUE	FALSE	FALSE	FALSE	FALSE	4796700															27128000
P14832_117	P14832	P14832	P14832	CPR1	Peptidyl-prolyl cis-trans isomerase	1	HHDRPGLLSMANAGPNTNGSQFFITTVPCPWLDGK	0	0	0	0	0	0	0	0	0	0	0	0	0	0	1	FALSE	FALSE	FALSE	FALSE	FALSE	FALSE	FALSE	FALSE	FALSE	TRUE															521230
P14832_38	P14832	P14832	P14832;P25719	CPR1;CPR3	Peptidyl-prolyl cis-trans isomerase;Peptidyl-prolyl cis-trans isomerase C, mitochondrial	1	ALCTGEK	2	2	2	0	0	1	0	0	0	1	0	2	1	0	0	TRUE	FALSE	FALSE	TRUE	FALSE	TRUE	TRUE	FALSE	TRUE	TRUE	134483	378810	663880			549740				173720		291710	240120			2348700	1329130
P14843_164	P14843	P14843	P14843	ARO3	Phospho-2-dehydro-3-deoxyheptonate aldolase, phenylalanine-inhibited	1	LPIAGEMLDTISPQFLSDCFSLGAIGAR	7	5	9	8	12	14	9	14	4	13	13	12	16	13	10	TRUE	TRUE	TRUE	TRUE	TRUE	TRUE	TRUE	TRUE	TRUE	TRUE	6697320	2812950	9771560	15683150	16274560	31543230	23254310	25822890	37713.9	99356300	38863570	47758270	319103700	163042600	132659660	58971300	56368000
P14843_279	P14843	P14843	P14843	ARO3	Phospho-2-dehydro-3-deoxyheptonate aldolase, phenylalanine-inhibited	2	IMIDCSHGNSNK;RIMIDCSHGNSNK	1	1	0	3	4	5	4	4	4	8	21	5	5	3	11	TRUE	TRUE	TRUE	TRUE	TRUE	TRUE	TRUE	TRUE	TRUE	TRUE	6548.2	3124.1		1066710	3899610	231769	1875990	1998947	7337.5	138059920	513334744	211002	10492750	698096	260677110	60760	89445
P14843_297_310	P14843	P14843	P14843	ARO3	Phospho-2-dehydro-3-deoxyheptonate aldolase, phenylalanine-inhibited	1	CIYDQLTEGENSLCGVMIESNINEGR	0	0	0	2	2	2	0	3	1	2	2	3	3	4	0	FALSE	TRUE	TRUE	TRUE	TRUE	FALSE	TRUE	TRUE	TRUE	TRUE				911560	1057900	1488280		3596190	4966.7	4350000	4639400	3318300	16214600	10664700
P14843_53	P14843	P14843	P14843	ARO3	Phospho-2-dehydro-3-deoxyheptonate aldolase, phenylalanine-inhibited	2	DSVCDILNGK;DSVCDILNGKDDR	2	1	2	4	6	3	6	5	3	5	6	6	6	6	5	TRUE	TRUE	TRUE	TRUE	TRUE	TRUE	TRUE	TRUE	TRUE	TRUE	4620330	2196500	9481800	213045100	77741900	69063500	184829700	137564400	104605	484158400	282161700	245773400	909628000	233297300	919975000	28711400	31250000
P14843_70	P14843	P14843	P14843	ARO3	Phospho-2-dehydro-3-deoxyheptonate aldolase, phenylalanine-inhibited	1	LVIVIGPCSLHDPK	5	6	4	7	6	9	10	5	4	13	9	13	6	11	7	TRUE	TRUE	TRUE	TRUE	TRUE	TRUE	TRUE	TRUE	TRUE	TRUE	235161400	211784800	348998700	1129090900	389983100	870972270	999222680	673909600	979541	2809909847	2.19781e+09	1220637500	4497319600	3344125420	3936936000	2032059600	2852057400
P14904_202	P14904	P14904	P14904	APE1	Vacuolar aminopeptidase 1	1	SALVDSTPLPVCR	0	0	0	2	0	0	0	0	0	1	1	1	2	2	1	FALSE	TRUE	FALSE	TRUE	TRUE	FALSE	TRUE	FALSE	TRUE	TRUE				21721300						5133500	4149600	3954200	6127700	1460730	4314400
P14904_256	P14904	P14904	P14904	APE1	Vacuolar aminopeptidase 1	1	HCIHLLR	3	3	4	4	4	4	4	4	3	4	4	3	3	3	4	TRUE	TRUE	TRUE	TRUE	TRUE	TRUE	TRUE	TRUE	TRUE	TRUE	265282	118042	701047	271850000	92176400	1716019	125575000	72596000	156770	116918300	69909900	1083308	30950020	1.50467e+06	21071500	2123250	2073937
P14904_307_317	P14904	P14904	P14904	APE1	Vacuolar aminopeptidase 1	2	LCSFAAMIALICYAK;LDDRLCSFAAMIALICYAK	4	6	2	5	4	5	5	6	4	6	5	6	4	3	3	TRUE	TRUE	TRUE	TRUE	TRUE	TRUE	TRUE	TRUE	TRUE	TRUE	7385400	16371970	1808880	34542000	17436400	3342780	33622500	23833540	158452	22944750	28648050	32851860	26234600	10385120	30318100	21256100	44504600
P14906_329_341	P14906	P14906	P14906	SEC63	Protein translocation protein SEC63	1	CHSLLHGLLDIACGFR	3	0	1	1	0	1	0	0	0	0	2	0	2	0	0	TRUE	TRUE	FALSE	TRUE	TRUE	TRUE	TRUE	FALSE	TRUE	TRUE	13934100		6661400	26096000		1040700					6021900		10439200			68560000
P14906_358_369	P14906	P14906	P14906	SEC63	Protein translocation protein SEC63	1	CIVQAVPLTPNCQILQLPNVDKEHFITK	3	2	4	2	1	3	1	2	1	2	2	1	1	0	1	TRUE	TRUE	TRUE	TRUE	TRUE	TRUE	TRUE	TRUE	TRUE	TRUE	8316600	4899400	8131200	26743300	4549100	6885900	2737700	8980400	9947.6	22330200	3147600	1640800	10244000		5874300	355449800	355980000
P14906_514_515	P14906	P14906	P14906	SEC63	Protein translocation protein SEC63	1	GSWCCLVSSQK	0	0	0	0	2	0	0	2	0	2	2	2	0	0	0	FALSE	FALSE	TRUE	TRUE	FALSE	FALSE	FALSE	TRUE	TRUE	FALSE								2593600		6581700	4218800	1863320
P14908_153	P14908	P14908	P14908	MTF1	Mitochondrial transcription factor 1	1	FLTVANVTGEGSEGLIMQWLSCIGNK	0	0	0	0	0	0	0	0	0	0	0	0	1	0	0	FALSE	FALSE	FALSE	FALSE	FALSE	FALSE	FALSE	FALSE	FALSE	TRUE													3379100
P14908_302	P14908	P14908	P14908	MTF1	Mitochondrial transcription factor 1	2	CPIDLTNDEFIYLTK;KCPIDLTNDEFIYLTK	3	1	0	0	1	3	2	1	2	3	2	2	4	3	4	TRUE	TRUE	TRUE	TRUE	TRUE	TRUE	TRUE	TRUE	TRUE	TRUE	8332700	9086400			7489700	7723600	3277100	9298300	26537.7	27174700	19088200	10619100	31366800	23015300	25635300	30817700	14849000
P14922_123	P14922	P14922	P14922	CYC8	General transcriptional corepressor CYC8	1	ALLVNPELSDVWATLGHCYLMLDDLQR	2	2	3	3	4	3	2	2	0	4	3	3	4	0	1	TRUE	TRUE	TRUE	TRUE	TRUE	TRUE	TRUE	TRUE	TRUE	TRUE	437170	408840	972530	1011280	621966	964220	677020	904210		4753110	1888800	2660390	8648400		459470	4191900	4832300
P14922_209	P14922	P14922	P14922	CYC8	General transcriptional corepressor CYC8	1	WSQALECFR	0	0	0	0	2	0	0	2	0	2	0	2	2	1	2	FALSE	TRUE	TRUE	TRUE	TRUE	FALSE	TRUE	TRUE	TRUE	TRUE					6277600			6488900		19745000		14137700	38468000	7246400	26732000
P14922_266	P14922	P14922	P14922	CYC8	General transcriptional corepressor CYC8	1	VLQQLGCLYGMSNVQFYDPQK	0	0	0	0	0	0	2	1	0	1	0	0	0	0	0	FALSE	FALSE	FALSE	FALSE	FALSE	FALSE	FALSE	TRUE	FALSE	FALSE							128820
P15179_439_441	P15179	P15179	P15179	MSD1	Aspartate--tRNA ligase, mitochondrial	2	KGDIVCGCTR;GDIVCGCTREPNHSIFENPTPLGR	0	0	0	0	1	0	1	1	0	0	2	0	1	0	0	FALSE	FALSE	TRUE	TRUE	FALSE	FALSE	TRUE	TRUE	TRUE	TRUE					1006700		479050	679160			3344280		521140000
P15179_516	P15179	P15179	P15179	MSD1	Aspartate--tRNA ligase, mitochondrial	1	LCSTHHPFTMVK	0	2	4	5	6	3	3	5	0	6	0	6	4	1	4	TRUE	TRUE	TRUE	TRUE	TRUE	TRUE	TRUE	TRUE	TRUE	TRUE		365460	1661769	6911190	4468945	1395969	1543250	4204737		8377500		4088515	6383330	1201600	7180270		2958310
P15180_162	P15180	P15180	P15180	KRS1	Lysine--tRNA ligase, cytoplasmic	2	FYVLHGDGVEVQLMSQLQDYCDPDSYEKDHDLLK;FYVLHGDGVEVQLMSQLQDYCDPDSYEK	14	12	12	11	9	11	11	11	4	9	9	9	7	5	8	TRUE	TRUE	TRUE	TRUE	TRUE	TRUE	TRUE	TRUE	TRUE	TRUE	77415900	33799718	46910140	43662760	19163000	28045530	29213500	18289420	86570	64526800	40930170	29036770	95257500	83205000	71414900	883292600	812157000
P15180_212	P15180	P15180	P15180	KRS1	Lysine--tRNA ligase, cytoplasmic	1	VQLLTPCLHMLPADHFGFK	5	8	7	5	6	5	5	7	5	9	9	5	7	7	8	TRUE	TRUE	TRUE	TRUE	TRUE	TRUE	TRUE	TRUE	TRUE	TRUE	144103600	236698900	508418200	557122300	197435800	397671000	252040400	304812600	238642	1646871970	1023338300	456677900	640112800	337689700	1898055200	1749255000	5859344800
P15180_438	P15180	P15180	P15180	KRS1	Lysine--tRNA ligase, cytoplasmic	2	ILVDNKLECPPPLTNAR;LECPPPLTNAR	7	6	6	5	6	4	6	4	4	5	5	6	4	6	4	TRUE	TRUE	TRUE	TRUE	TRUE	TRUE	TRUE	TRUE	TRUE	TRUE	218251030	145915300	399268000	462994900	162970300	253315380	221280600	191971000	284611	731744700	295788200	251879840	750141000	173045610	977512000	2126563200	2601960400
P15180_459	P15180	P15180	P15180	KRS1	Lysine--tRNA ligase, cytoplasmic	1	LVGELEDTCINPTFIFGHPQMMSPLAK	11	14	14	12	13	10	12	14	8	16	16	15	12	12	12	TRUE	TRUE	TRUE	TRUE	TRUE	TRUE	TRUE	TRUE	TRUE	TRUE	247597850	127563170	264381200	208218100	96980510	137373180	150543940	122513390	298785	466298200	298385240	208553130	873080800	398524800	664510210	2823012000	2844111900
P15180_486	P15180	P15180	P15180	KRS1	Lysine--tRNA ligase, cytoplasmic	1	DQPGLCER	0	0	0	0	0	0	0	0	0	1	2	0	0	0	0	FALSE	FALSE	FALSE	TRUE	FALSE	FALSE	FALSE	FALSE	TRUE	FALSE										1149600	17071400
P15180_499	P15180	P15180	P15180	KRS1	Lysine--tRNA ligase, cytoplasmic	1	EICNAYTELNDPFDQR	2	3	2	2	3	2	3	2	3	3	2	2	2	2	2	TRUE	TRUE	TRUE	TRUE	TRUE	TRUE	TRUE	TRUE	TRUE	TRUE	46216000	30605900	29152000	24543000	19481900	17861400	33666000	11517100	153767	36488400	19251400	12338700	95617000	67212000	57828000	477690000	439497300
P15180_537_552	P15180	P15180	P15180	KRS1	Lysine--tRNA ligase, cytoplasmic	1	QKDQGDDEAQLVDETFCNALEYGLPPTGGWGCGIDR	0	0	0	0	1	0	1	0	0	1	1	0	0	0	0	FALSE	FALSE	FALSE	TRUE	FALSE	FALSE	TRUE	TRUE	TRUE	FALSE					119360		294950			4043000	2437900
P15202_374	P15202	P15202	P15202	CTA1	Peroxisomal catalase A	1	LGPNFHQIPVNCPYASK	0	0	0	0	2	1	2	2	2	2	2	3	2	4	2	FALSE	TRUE	TRUE	TRUE	TRUE	FALSE	TRUE	TRUE	TRUE	TRUE					23401600	10243000	84059000	144358000	189224	238510000	339940000	216122200	544220000	322716700	421770000
P15202_475	P15202	P15202	P15202	CTA1	Peroxisomal catalase A	1	NLAYNIGIHVEGACPQIQQR	0	1	0	2	2	2	4	3	2	4	4	5	4	2	2	FALSE	TRUE	TRUE	TRUE	TRUE	TRUE	TRUE	TRUE	TRUE	TRUE		3144300		45489000	14517000	36147000	128701300	93595200	205347	410428700	343799100	256736180	860735000	15260500	36780000		10076000
P15274_259	P15274	P15274	P15274	AMD1	AMP deaminase	1	CEIPGEDPDWEFTLNDDDSYVVHR	2	2	2	2	2	2	2	2	0	2	2	2	2	2	2	TRUE	TRUE	TRUE	TRUE	TRUE	TRUE	TRUE	TRUE	TRUE	TRUE	6418400	6418300	10647600	11563700	5267700	12281400	10296500	8909300		27460000	24765000	16976200	75263000	55517000	44883000	71793000	157216000
P15274_368	P15274	P15274	P15274	AMD1	AMP deaminase	2	VDTHVHHSACMNQK;KVDTHVHHSACMNQK	0	0	1	9	10	1	8	9	0	13	12	2	4	0	10	FALSE	TRUE	TRUE	TRUE	TRUE	TRUE	TRUE	TRUE	TRUE	TRUE			16077	280683	421811	5769.6	218200	365701		10313942	10010150	23471	1085480		4317675
P15274_538	P15274	P15274	P15274	AMD1	AMP deaminase	1	TGIVQSFQDICK	0	2	0	0	1	0	2	2	0	0	2	2	0	1	0	TRUE	FALSE	TRUE	TRUE	FALSE	TRUE	TRUE	TRUE	TRUE	TRUE		18904100			11853000		18457800	25009000			18524100	17583500		8919100			31073000
P15274_738	P15274	P15274	P15274	AMD1	AMP deaminase	1	LSNVDMCELAR	0	0	1	2	1	0	2	1	0	2	2	2	1	2	1	FALSE	TRUE	TRUE	TRUE	TRUE	TRUE	TRUE	TRUE	TRUE	TRUE			2290500	6970100			4954100	720100		3438800	4700300	2745200	2172600	3841000	4674700
P15303_276	P15303	P15303	P15303	SEC23	Protein transport protein SEC23	2	ATGSALNIASLLLQGCYK;ATGSALNIASLLLQGCYKNIPAR	6	6	6	6	7	7	4	4	5	4	4	4	4	7	5	TRUE	TRUE	TRUE	TRUE	TRUE	TRUE	TRUE	TRUE	TRUE	TRUE	69473700	47067200	80849700	107388200	40699500	75686800	60423900	36332400	127318	108563900	70855900	73000100	197740400	126864300	91494000	813019000	868384000
P15303_349	P15303	P15303	P15303	SEC23	Protein transport protein SEC23	1	VAANGHTVDIFAGCYDQIGMSEMK	2	4	4	2	1	3	1	3	3	4	3	4	2	4	2	TRUE	TRUE	TRUE	TRUE	TRUE	TRUE	TRUE	TRUE	TRUE	TRUE	17792000	7545780	6851840	10602600	4760200	2771400	3503900	8376500	56537	19167100	8054370	10436700	34441000	28328600	28143000	115865000	95939000
P15303_35	P15303	P15303	P15303	SEC23	Protein transport protein SEC23	1	SDANSNVVPVGCLYTPLK	2	2	2	2	2	2	2	2	2	2	2	2	2	2	2	TRUE	TRUE	TRUE	TRUE	TRUE	TRUE	TRUE	TRUE	TRUE	TRUE	24109900	10511500	19126400	27566000	13351300	19789700	28547000	12759700	101100	39199000	31583000	24565000	84058000	53576000	55022000	209461000	184213000
P15303_56_61	P15303	P15303	P15303	SEC23	Protein transport protein SEC23	1	EYDELNVAPYNPVVCSGPHCK	2	2	2	2	2	2	2	2	2	2	2	2	2	3	4	TRUE	TRUE	TRUE	TRUE	TRUE	TRUE	TRUE	TRUE	TRUE	TRUE	187697000	268490000	300310000	502800000	266820000	321830000	309860000	323710000	958470	640790000	438230000	360680000	551280000	300676800	243130500	288216000	780950000
P15303_69	P15303	P15303	P15303	SEC23	Protein transport protein SEC23	1	SILNPYCVIDPR	2	2	2	2	2	2	3	2	2	2	2	2	2	2	2	TRUE	TRUE	TRUE	TRUE	TRUE	TRUE	TRUE	TRUE	TRUE	TRUE	113389000	63877000	104827000	164852000	78210000	125054000	166199000	106290000	205595	329590000	169469000	199745000	315700000	143152000	300290000	366800000	365010000
P15303_80_83	P15303	P15303	P15303	SEC23	Protein transport protein SEC23	1	NSSWSCPICNSR	0	1	1	0	2	1	0	2	0	4	3	2	0	0	0	FALSE	TRUE	TRUE	TRUE	FALSE	FALSE	TRUE	TRUE	TRUE	FALSE					2636700	339250		4580100		25953500	8310200	2376100					2841000
P15315_11_14	P15315	P15315	P15315	CUP2	Transcriptional activator protein CUP2	1	YACETCIR	0	0	0	0	2	1	2	2	0	0	0	1	0	0	0	FALSE	TRUE	TRUE	FALSE	FALSE	FALSE	TRUE	TRUE	TRUE	FALSE					3902100	2367400	3146500	2907600				1664600
P15315_23	P15315	P15315	P15315	CUP2	Transcriptional activator protein CUP2	1	AAQCTHTDGPLQMIR	0	3	3	4	2	0	2	2	0	1	0	1	2	2	1	TRUE	TRUE	TRUE	TRUE	TRUE	TRUE	TRUE	TRUE	TRUE	TRUE		4059820	7559300	11382960	8761700		5064040	6982400		4043000		5955100	2393330	3147610	1018200		16798000
P15315_43_46	P15315	P15315	P15315	CUP2	Transcriptional activator protein CUP2	1	GRPSTTCGHCK	0	0	0	0	0	0	0	0	0	1	2	0	0	0	0	FALSE	FALSE	FALSE	TRUE	FALSE	FALSE	FALSE	FALSE	TRUE	FALSE										209020	933930
P15315_61_63	P15315	P15315	P15315	CUP2	Transcriptional activator protein CUP2	1	NFNPSGGCMCASAR	0	0	0	0	0	0	0	0	0	0	0	0	1	1	0	FALSE	FALSE	FALSE	FALSE	FALSE	FALSE	FALSE	FALSE	FALSE	FALSE													754310	260450
P15424_215	P15424	P15424	P15424	MSS116	ATP-dependent RNA helicase MSS116, mitochondrial	2	YACVSLVGGTDFR;KYACVSLVGGTDFR	2	1	0	2	2	3	2	1	0	1	1	0	2	2	0	TRUE	TRUE	TRUE	TRUE	TRUE	TRUE	TRUE	TRUE	TRUE	TRUE	9475900	1929700		16516200	7790400	15251300	9878100	3869800		6953100	6501200		31479000	15926300		93720000	9732300
P15424_325	P15424	P15424	P15424	MSS116	ATP-dependent RNA helicase MSS116, mitochondrial	3	ECLFLDTVDK;ECLFLDTVDKNEPEAHER;KECLFLDTVDKNEPEAHER	4	3	4	1	2	6	2	4	1	6	3	4	2	1	1	TRUE	TRUE	TRUE	TRUE	TRUE	TRUE	TRUE	TRUE	TRUE	TRUE	55409400	17637170	24869700	8238600	14974700	56423500	7378200	17056700	18910	91657500	23941500	20787700	49162300	2324800	3482100	448987000	88271800
P15424_390	P15424	P15424	P15424	MSS116	ATP-dependent RNA helicase MSS116, mitochondrial	1	FTSFLCSILK	2	2	2	2	2	2	2	2	2	1	1	0	2	2	2	TRUE	TRUE	TRUE	TRUE	TRUE	TRUE	TRUE	TRUE	TRUE	TRUE	21488500	14571200	25817000	48616000	22371500	31912000	20485500	16216700	45703	27319000	11511000		65194000	26460000	29974000	174163000	235720000
P15424_432	P15424	P15424	P15424	MSS116	ATP-dependent RNA helicase MSS116, mitochondrial	2	KDESGILVCTDVGAR;DESGILVCTDVGAR	0	1	1	2	4	1	2	2	1	1	1	3	2	1	2	TRUE	TRUE	TRUE	TRUE	TRUE	TRUE	TRUE	TRUE	TRUE	TRUE		2093000	1456600	11953300	13602100	4460400	4789500	5456800	10175	2838100	3520500	8641800	10677100	2766700	7066000		36195000
P15424_481	P15424	P15424	P15424	MSS116	ATP-dependent RNA helicase MSS116, mitochondrial	1	EGSSVLFICK	1	1	1	2	2	1	1	2	2	0	2	0	0	0	0	TRUE	TRUE	TRUE	TRUE	FALSE	TRUE	TRUE	TRUE	TRUE	FALSE	2068300	3250400	2277500	6442500	5703100	2216400	2753700	3827800	4032.5		7678400					23182000	36076000
P15436_1024_1027	P15436	P15436	P15436	POL3	DNA polymerase delta catalytic subunit	1	KGEGPLCSNCLAR	0	0	0	0	0	0	1	0	0	0	0	1	0	0	0	FALSE	FALSE	FALSE	FALSE	FALSE	FALSE	FALSE	TRUE	TRUE	FALSE							8642100					5814200
P15436_1056	P15436	P15436	P15436	POL3	DNA polymerase delta catalytic subunit	1	LWTQCQR	0	0	0	0	0	0	0	0	0	1	2	0	0	0	0	FALSE	FALSE	FALSE	TRUE	FALSE	FALSE	FALSE	FALSE	TRUE	FALSE										5377600	7978500
P15436_1059_1069	P15436	P15436	P15436	POL3	DNA polymerase delta catalytic subunit	1	CAGNLHSEVLCSNK	5	3	2	3	2	3	2	2	0	2	1	4	2	1	1	TRUE	TRUE	TRUE	TRUE	TRUE	TRUE	TRUE	TRUE	TRUE	TRUE	7279050	7020340	10987200	22251620	6658330	1870340	11369800	8659160		3462000	7576300	14301160	2933900	4257200	1128600	31408860	25887000
P15436_151	P15436	P15436	P15436	POL3	DNA polymerase delta catalytic subunit	1	FFGVTSEGHSVLCNVTGFK	2	1	2	1	0	2	0	0	0	1	0	0	0	0	2	TRUE	TRUE	FALSE	FALSE	TRUE	TRUE	TRUE	FALSE	TRUE	TRUE	10866100	12482000	75776000	11157000		17837200				3926200					12908500	105802000	51442000
P15436_289	P15436	P15436	P15436	POL3	DNA polymerase delta catalytic subunit	1	VSSCQLEVSINYR	2	2	2	2	2	2	2	1	0	2	2	2	0	1	0	TRUE	TRUE	TRUE	TRUE	FALSE	TRUE	TRUE	TRUE	TRUE	TRUE	621100	737290	3631300	1196700	1680510	1887320	448357	576190		1053190	1363550	1771540		870200		21030000	17414900
P15436_324	P15436	P15436	P15436	POL3	DNA polymerase delta catalytic subunit	1	IMSFDIECAGR	1	0	0	0	0	0	2	0	0	0	0	0	0	2	1	FALSE	FALSE	TRUE	FALSE	TRUE	TRUE	FALSE	TRUE	FALSE	TRUE	192380						1632430							974480	1392200	4867600
P15436_517	P15436	P15436	P15436	POL3	DNA polymerase delta catalytic subunit	1	LAVYCLK	0	1	1	2	2	1	2	2	1	2	2	1	2	0	2	TRUE	TRUE	TRUE	TRUE	TRUE	TRUE	TRUE	TRUE	TRUE	TRUE		394400	1757000	7566000	3889100	874480	4105900	4016500	502.88	5168600	3440500	1486200	5057000		3733000		4458200
P15436_720	P15436	P15436	P15436	POL3	DNA polymerase delta catalytic subunit	1	LPCLAISSSVTAYGR	0	0	1	0	0	0	0	0	0	0	0	0	0	0	0	FALSE	FALSE	FALSE	FALSE	FALSE	TRUE	FALSE	FALSE	FALSE	FALSE			639550
P15436_843	P15436	P15436	P15436	POL3	DNA polymerase delta catalytic subunit	2	RDSCSLVSIVMNK;DSCSLVSIVMNK	0	0	2	0	0	0	0	0	0	0	0	0	0	0	0	FALSE	FALSE	FALSE	FALSE	FALSE	TRUE	FALSE	FALSE	FALSE	FALSE			12810000
P15454_96	P15454	P15454	P15454	GUK1	Guanylate kinase	1	TCILDIDMQGVK	2	4	4	2	4	4	2	4	2	4	4	4	2	6	3	TRUE	TRUE	TRUE	TRUE	TRUE	TRUE	TRUE	TRUE	TRUE	TRUE	42189000	30104200	32635400	45496000	11428100	24634400	23268700	17010000	65771	31523700	22746200	28109100	108137000	57066000	71117400	635430000	476362000
P15496_138_139_144	P15496	P15496	P15496	IDI1	Isopentenyl-diphosphate Delta-isomerase	1	ITFPDLWTNTCCSHPLCIDDELGLK	0	2	2	3	2	2	2	3	0	4	4	4	2	3	3	TRUE	TRUE	TRUE	TRUE	TRUE	TRUE	TRUE	TRUE	TRUE	TRUE		17586400	27455400	25261600	2413790	3322300	10365300	42453800		171651000	35533800	62801900	19184500	19947000	9458300		256990000
P15496_261	P15496	P15496	P15496	IDI1	Isopentenyl-diphosphate Delta-isomerase	1	IICENYLFNWWEQLDDLSEVENDR	3	4	3	0	0	2	0	0	0	0	0	2	0	0	1	TRUE	TRUE	FALSE	TRUE	FALSE	TRUE	TRUE	FALSE	TRUE	TRUE	540780	194480	372519			124163						1038900			484580	10182400	10895200
P15496_58	P15496	P15496	P15496	IDI1	Isopentenyl-diphosphate Delta-isomerase	1	SSETSNDESGETCFSGHDEEQIK	13	9	10	7	10	7	8	8	4	6	2	13	10	8	6	TRUE	TRUE	TRUE	TRUE	TRUE	TRUE	TRUE	TRUE	TRUE	TRUE	112052090	50502720	7.58355e+07	78858230	58115070	34031782	64738880	51548700	695520	118166100	91633000	87963579	295358450	165626720	248021000	1853480670	1318821920
P15496_74	P15496	P15496	P15496	IDI1	Isopentenyl-diphosphate Delta-isomerase	1	LMNENCIVLDWDDNAIGAGTK	0	0	1	0	2	0	1	2	0	0	0	2	0	0	0	FALSE	TRUE	TRUE	FALSE	FALSE	FALSE	TRUE	TRUE	TRUE	FALSE					1177490			903590				793770
P15496_92	P15496	P15496	P15496	IDI1	Isopentenyl-diphosphate Delta-isomerase	2	VCHLMENIEK;KVCHLMENIEK	11	12	13	11	16	9	7	15	9	16	15	17	14	11	16	TRUE	TRUE	TRUE	TRUE	TRUE	TRUE	TRUE	TRUE	TRUE	TRUE	7222277	18138460	5.77672e+07	55776200	60797390	7227652	17418780	48908737	92766	188076492	150106250	60124053	141975810	26282490	112188590	113561620	461101027
P15565-2_238	P15565-2	P15565	P15565-2;P15565	TRM1	tRNA (guanine(26)-N(2))-dimethyltransferase, mitochondrial	1	CFALYGGANMVSHESTHESALR	2	4	5	2	4	4	2	3	0	3	3	2	2	2	2	TRUE	TRUE	TRUE	TRUE	TRUE	TRUE	TRUE	TRUE	TRUE	TRUE	15593600	6901330	17514700	12406500	2309670	4201450	5861700	2085530		6216500	5066900	3388200	12065800	3531000	14377700	120390000	86747600
P15565-2_314	P15565-2	P15565	P15565-2;P15565	TRM1	tRNA (guanine(26)-N(2))-dimethyltransferase, mitochondrial	1	NVMSSTMTTYHCSR	0	1	3	0	2	1	1	4	0	1	1	2	1	1	2	TRUE	TRUE	TRUE	TRUE	TRUE	TRUE	TRUE	TRUE	TRUE	TRUE		1395100	2725621		4245400	396860	208680	11459700		2693500	4561300	3012700	563440	245300	1893000		2386100
P15565-2_317	P15565-2	P15565	P15565-2;P15565	TRM1	tRNA (guanine(26)-N(2))-dimethyltransferase, mitochondrial	1	CGSYHNQPLGR	0	1	0	0	2	0	1	1	0	2	4	0	0	0	2	FALSE	TRUE	TRUE	TRUE	TRUE	FALSE	TRUE	TRUE	TRUE	TRUE					1305940		290640	280020		8131800	27490800				4077300		28447
P15565-2_357	P15565-2	P15565	P15565-2;P15565	TRM1	tRNA (guanine(26)-N(2))-dimethyltransferase, mitochondrial	1	FCEGTYHLAGPMYAGPLHNK	5	4	4	2	0	1	0	1	0	1	0	1	4	3	2	TRUE	TRUE	FALSE	TRUE	TRUE	TRUE	TRUE	TRUE	TRUE	TRUE	161947100	47854800	88153480	140597000		12354000		15241000		25997000		14789000	101055600	11533300	49536600	517831300	264370000
P15565-2_450	P15565-2	P15565	P15565-2;P15565	TRM1	tRNA (guanine(26)-N(2))-dimethyltransferase, mitochondrial	1	VVAGLGSLGFECSLTHAQPSSLK	0	0	0	0	0	0	2	0	0	0	0	0	2	2	2	FALSE	FALSE	TRUE	FALSE	TRUE	FALSE	FALSE	TRUE	FALSE	TRUE							24519000						69709000	36960000	59693000
P15565-2_60	P15565-2	P15565	P15565-2;P15565	TRM1	tRNA (guanine(26)-N(2))-dimethyltransferase, mitochondrial	1	DLSVTCIK	0	0	0	0	0	0	0	0	0	0	0	0	0	1	0	FALSE	FALSE	FALSE	FALSE	FALSE	FALSE	FALSE	FALSE	FALSE	TRUE														2228100
P15565-2_72	P15565-2	P15565	P15565-2;P15565	TRM1	tRNA (guanine(26)-N(2))-dimethyltransferase, mitochondrial	1	AWDNLYGEECGQK	1	1	0	0	0	0	0	0	0	0	0	0	0	2	0	FALSE	FALSE	FALSE	FALSE	TRUE	TRUE	FALSE	FALSE	FALSE	TRUE	3136300													2940000		16617000	8906900
P15624_137	P15624	P15624	P15624	FRS1	Phenylalanine--tRNA ligase beta subunit	1	LHANLCR	0	1	1	0	0	1	0	0	0	1	3	1	0	0	1	TRUE	FALSE	FALSE	TRUE	FALSE	TRUE	TRUE	FALSE	TRUE	TRUE		16886	24303			13075				37833000	82382400	16866			26776000		442960
P15624_220	P15624	P15624	P15624	FRS1	Phenylalanine--tRNA ligase beta subunit	2	VCSLPPLINSEHSK;DRVCSLPPLINSEHSK	7	9	11	7	8	7	6	6	4	6	4	9	5	4	4	TRUE	TRUE	TRUE	TRUE	TRUE	TRUE	TRUE	TRUE	TRUE	TRUE	352441510	145309610	420258360	413116800	178058980	190034600	207834950	140758720	132391	447086780	288752700	219313030	579591380	147612400	382661600	4248478600	3398264100
P15624_267	P15624	P15624	P15624	FRS1	Phenylalanine--tRNA ligase beta subunit	1	YCDEPFTVEPVEIVSEHNGQSR	2	2	2	0	2	2	1	2	2	1	2	1	2	2	2	TRUE	TRUE	TRUE	TRUE	TRUE	TRUE	TRUE	TRUE	TRUE	TRUE	51506000	28566000	34397000		19321100	23060900	10154000	12367900	121155	15759000	20333500	7196000	70957000	37609000	60428000	1024040000	1085720000
P15624_307_320	P15624	P15624	P15624	FRS1	Phenylalanine--tRNA ligase beta subunit	1	YINSCLGLDQSADEIAHCLK	6	5	9	7	6	8	7	6	4	6	5	6	2	4	6	TRUE	TRUE	TRUE	TRUE	TRUE	TRUE	TRUE	TRUE	TRUE	TRUE	299451300	238592000	359557280	340271430	134301000	187957092	172308090	125727800	488080	357351900	205024000	176427810	345190000	375904000	379104900	2609900000	4008552000
P15624_353	P15624	P15624	P15624	FRS1	Phenylalanine--tRNA ligase beta subunit	3	PDILHACDIMEDAAVGYGFNNLPK;EDKDILHVDIPVTRPDILHACDIMEDAAVGYGFNNLPK;DILHVDIPVTRPDILHACDIMEDAAVGYGFNNLPK	0	6	2	1	3	0	0	3	0	4	4	0	0	0	0	TRUE	TRUE	TRUE	TRUE	FALSE	TRUE	TRUE	TRUE	TRUE	FALSE		6063805	810240		5349640			2374060		23959116	6898850						63757700
P15624_411	P15624	P15624	P15624	FRS1	Phenylalanine--tRNA ligase beta subunit	1	VASSQATWVEVLPLTLCSHDENFK	2	2	2	2	2	3	2	2	0	2	2	2	2	2	2	TRUE	TRUE	TRUE	TRUE	TRUE	TRUE	TRUE	TRUE	TRUE	TRUE	40616000	23949000	56546000	35103000	17602700	50956000	23926000	15426800		64815000	36683000	37487000	134441000	70939000	57698000	524730000	825840000
P15624_65	P15624	P15624	P15624	FRS1	Phenylalanine--tRNA ligase beta subunit	1	YDLLCIEGISQSLNEYLER	2	6	6	6	5	6	3	3	2	2	4	4	6	2	4	TRUE	TRUE	TRUE	TRUE	TRUE	TRUE	TRUE	TRUE	TRUE	TRUE	6049500	12704190	19419350	8934895	8957850	20164020	7209730	5267600	81312	9523200	9533150	12828410	40426016	13608800	7024990	23584000	267268400
P15625_323	P15625	P15625	P15625	FRS2	Phenylalanine--tRNA ligase alpha subunit	1	YNWKPEECQK	2	2	1	3	4	2	4	4	0	4	3	3	4	2	4	TRUE	TRUE	TRUE	TRUE	TRUE	TRUE	TRUE	TRUE	TRUE	TRUE	729780	1412710	2738300	39585700	22274700	1779220	30735500	22598700		104270300	82538000	17807582	156778000	33777200	89301000	9364300	65414900
P15646_239	P15646	P15646	P15646	NOP1	rRNA 2-O-methyltransferase fibrillarin	1	MLIGMVDCVFADVAQPDQAR	12	13	17	11	12	12	9	15	10	12	14	13	12	12	11	TRUE	TRUE	TRUE	TRUE	TRUE	TRUE	TRUE	TRUE	TRUE	TRUE	42940500	23847131	44597590	31132400	13178080	19033371	21402140	14798050	154034	40813230	23778580	34843390	120113300	63410500	54265360	558421000	465186700
P15646_275	P15646	P15646	P15646	NOP1	rRNA 2-O-methyltransferase fibrillarin	1	ANCIDSTVDAETVFAR	6	4	4	4	4	4	4	5	2	6	5	4	3	3	4	TRUE	TRUE	TRUE	TRUE	TRUE	TRUE	TRUE	TRUE	TRUE	TRUE	67814080	30053600	58409000	48564600	17380200	28724500	23430100	20171940	80358	51329600	32398200	27613100	126659700	71059900	50391400	726788000	553344800
P15646_314	P15646	P15646	P15646	NOP1	rRNA 2-O-methyltransferase fibrillarin	1	DHCIVVGR	4	3	4	4	5	2	4	4	3	4	4	3	2	0	3	TRUE	TRUE	TRUE	TRUE	TRUE	TRUE	TRUE	TRUE	TRUE	TRUE	389603	226649	848856	7129520	14796230	56104	12883510	4684170	16977.1	380673181	616941000	662010	28857500		373721370	5201460	2801380
P15700_130	P15700	P15700	P15700	URA6	Uridylate kinase	1	FILFFDCPEDIMLER	8	7	7	5	6	6	6	8	4	8	6	8	6	6	6	TRUE	TRUE	TRUE	TRUE	TRUE	TRUE	TRUE	TRUE	TRUE	TRUE	44802880	22043150	23073000	19384420	7885460	14628240	19641340	10389730	28132.2	38796530	29552200	24842350	116996000	44952500	44168400	569331700	456286100
P15703_262	P15703	P15703	P15703	BGL2	Glucan 1,3-beta-glucosidase	1	EGICSMR	0	0	0	0	0	0	0	0	0	2	3	2	1	1	0	FALSE	FALSE	FALSE	TRUE	TRUE	FALSE	FALSE	FALSE	TRUE	TRUE										1238930000	3867935200	1436588	248560	141630
P15703_68	P15703	P15703	P15703	BGL2	Glucan 1,3-beta-glucosidase	1	VYAASDCNTLQNLGPAAEAEGFTIFVGVWPTDDSHYAAEK	5	3	6	6	5	10	7	6	1	9	6	6	8	6	6	TRUE	TRUE	TRUE	TRUE	TRUE	TRUE	TRUE	TRUE	TRUE	TRUE	36697900	38240000	138081100	149074600	84294600	292225400	160192660	236764200	360790	626277380	208857400	694876000	568232900	145383300	225017500	3495990	2075990
P15705_453	P15705	P15705	P15705	STI1	Heat shock protein STI1	1	LMSFPEAIADCNK	4	5	7	4	6	7	6	7	6	7	8	7	8	8	4	TRUE	TRUE	TRUE	TRUE	TRUE	TRUE	TRUE	TRUE	TRUE	TRUE	31017300	22627700	65732900	57295000	38324200	59591300	56543300	54444000	262261	91448000	72293000	76450100	247737100	102860900	121018000	333057000	402363000
P15705_49	P15705	P15705	P15705	STI1	Heat shock protein STI1	2	SACYTSLK;SACYTSLKK	0	1	0	0	0	0	1	1	0	3	3	0	1	0	1	FALSE	FALSE	TRUE	TRUE	TRUE	TRUE	FALSE	TRUE	TRUE	TRUE		78330					1889500	769560		260272800	375346900		40804000		336170000		629910
P15705_66	P15705	P15705	P15705	STI1	Heat shock protein STI1	2	FSDALNDANECVK;KFSDALNDANECVK	6	5	5	6	5	5	6	6	2	6	6	7	6	6	6	TRUE	TRUE	TRUE	TRUE	TRUE	TRUE	TRUE	TRUE	TRUE	TRUE	97652600	36318500	90492660	184312000	72439700	57945050	171567040	124604070	412830	362152600	219454900	197524700	842181300	241198300	548965300	847220000	433345400
P15731_108	P15731	P15731	P15731	UBC4	Ubiquitin-conjugating enzyme E2 4	1	VLLSICSLLTDANPDDPLVPEIAHIYK	9	10	10	9	11	9	9	9	3	7	7	6	7	4	10	TRUE	TRUE	TRUE	TRUE	TRUE	TRUE	TRUE	TRUE	TRUE	TRUE	168283270	166652400	193692290	317900200	125571290	234371920	139707590	136502530	451054	616755100	243655510	323573800	1159154900	195957600	354676530	908888100	1426035800
P15731_86	P15731	P15731	P15731	UBC4	Ubiquitin-conjugating enzyme E2 4	2	IYHPNINANGNICLDILK;IYHPNINANGNICLDILKDQWSPALTLSK	4	6	5	6	4	5	6	6	2	6	6	6	7	4	6	TRUE	TRUE	TRUE	TRUE	TRUE	TRUE	TRUE	TRUE	TRUE	TRUE	458253000	646921600	640933100	1877313200	793230300	727788700	602797000	520897200	1126890	861377600	698121800	809322900	833955100	380117500	939463200	3073617000	4190400000
P15732_108	P15732	P15732	P15732	UBC5	Ubiquitin-conjugating enzyme E2-16 kDa	1	VLLSICSLLTDANPDDPLVPEIAQIYK	0	0	0	2	2	4	4	7	0	4	4	4	5	6	8	FALSE	TRUE	TRUE	TRUE	TRUE	FALSE	TRUE	TRUE	TRUE	TRUE				2588200	1599380	5705300	7066240	23253660		25748400	15712150	20945430	86020000	28802790	15897840
P15732_86	P15732	P15732	P15732	UBC5	Ubiquitin-conjugating enzyme E2-16 kDa	2	IYHPNINSSGNICLDILK;IYHPNINSSGNICLDILKDQWSPALTLSK	0	0	1	4	4	4	8	6	2	5	6	5	6	6	6	FALSE	TRUE	TRUE	TRUE	TRUE	TRUE	TRUE	TRUE	TRUE	TRUE			30009000	1530604000	585099800	1019439900	1045661600	1120939500	1281250	2465018900	1403217000	2066865600	1636545700	586307000	2335503100
P15790_186	P15790	P15790	P15790	CKA1	Casein kinase II subunit alpha	1	ALDYCHSMGIMHR	1	3	1	4	1	2	2	1	0	1	1	4	4	1	3	TRUE	TRUE	TRUE	TRUE	TRUE	TRUE	TRUE	TRUE	TRUE	TRUE	149180	6069370	10978000	15187600	8373300	4277100	1215130	14392000		26695000	10155000	22100250	11130820	1134600	6510520	1363200	70408400
P15801_10	P15801	P15801	P15801	MIP1	DNA polymerase gamma	1	MTKLMVRSECMLR	0	0	0	0	0	0	1	0	0	0	0	0	0	0	0	FALSE	FALSE	FALSE	FALSE	FALSE	FALSE	FALSE	FALSE	FALSE	FALSE
P15801_261	P15801	P15801	P15801	MIP1	DNA polymerase gamma	1	AFFLDTQSLHIASFGLCSR	0	1	1	0	0	0	0	0	0	0	0	0	0	0	0	TRUE	FALSE	FALSE	FALSE	FALSE	TRUE	FALSE	FALSE	FALSE	FALSE		415270	638340														4906500
P15801_366	P15801	P15801	P15801	MIP1	DNA polymerase gamma	1	KCPHPVSFAGLK	0	1	1	0	0	0	0	0	0	0	0	0	0	0	0	TRUE	FALSE	FALSE	FALSE	FALSE	TRUE	FALSE	FALSE	FALSE	FALSE		213320	419540														1632800
P15801_547	P15801	P15801	P15801	MIP1	DNA polymerase gamma	1	THNLGLQCTGVLFK	0	1	2	0	0	0	0	0	0	0	0	0	1	0	0	TRUE	FALSE	FALSE	FALSE	FALSE	TRUE	FALSE	FALSE	FALSE	TRUE		1691900	5654800										2351000				10942000
P15801_61	P15801	P15801	P15801	MIP1	DNA polymerase gamma	1	QVFGSCGGKDEVEQSDK	0	0	0	0	0	0	0	0	0	0	0	0	0	1	0	FALSE	FALSE	FALSE	FALSE	FALSE	FALSE	FALSE	FALSE	FALSE	TRUE														295100
P15801_887	P15801	P15801	P15801	MIP1	DNA polymerase gamma	1	LCISIHDEIR	2	1	2	0	0	0	0	0	0	0	1	0	0	0	0	TRUE	FALSE	FALSE	FALSE	FALSE	TRUE	FALSE	FALSE	TRUE	FALSE	5605400	389500	4149600								3751000					12529000	3227500
P15801_954	P15801	P15801	P15801	MIP1	DNA polymerase gamma	1	EVNMDCITPSNK	0	0	0	0	0	0	1	0	0	0	0	0	0	0	0	FALSE	FALSE	FALSE	FALSE	FALSE	FALSE	FALSE	FALSE	FALSE	FALSE							1825500
P15807_127	P15807	P15807	P15807	MET8	Siroheme biosynthesis protein MET8;Precorrin-2 dehydrogenase;Sirohydrochlorin ferrochelatase	1	IYHLCK	0	0	0	0	1	0	0	1	0	1	2	0	0	0	0	FALSE	FALSE	FALSE	TRUE	FALSE	FALSE	TRUE	TRUE	TRUE	FALSE					581940			800970		12104000	19214900
P15807_146	P15807	P15807	P15807	MET8	Siroheme biosynthesis protein MET8;Precorrin-2 dehydrogenase;Sirohydrochlorin ferrochelatase	1	QQLVNVADKPDLCDFYFGANLEIGDR	0	2	2	2	2	2	2	2	2	0	0	2	0	1	1	TRUE	TRUE	TRUE	TRUE	TRUE	TRUE	TRUE	TRUE	TRUE	TRUE		712170	1538170	3105990	1381530	1911240	1125280	1218710	4472.9			2625300		2769200	3330200		26881000
P15807_227_236	P15807	P15807	P15807	MET8	Siroheme biosynthesis protein MET8;Precorrin-2 dehydrogenase;Sirohydrochlorin ferrochelatase	1	CTDLFGIQHCHNIDVK	2	2	2	2	3	2	2	3	0	4	2	2	4	2	2	TRUE	TRUE	TRUE	TRUE	TRUE	TRUE	TRUE	TRUE	TRUE	TRUE	6222700	6943400	10908600	27559000	26962800	12683600	20145600	22935500		104752000	40402000	21132500	112444300	38226000	60907000	71499000	98154000
P15873_22_30	P15873	P15873	P15873	POL30	Proliferating cell nuclear antigen	2	IIDGFKDCVQLVNFQCK;DCVQLVNFQCK	4	4	3	3	4	2	3	1	3	1	3	2	2	2	3	TRUE	TRUE	TRUE	TRUE	TRUE	TRUE	TRUE	TRUE	TRUE	TRUE	12295200	8651920	29890000	23104400	5138660	13838600	9405100	16140000	38311.4	10343000	3974010	5576900	13082900	4940900	10227840	102479000	103984000
P15873_62	P15873	P15873	P15873	POL30	Proliferating cell nuclear antigen	1	CDHPVTLGMDLTSLSK	12	12	9	9	10	8	5	10	3	10	10	10	9	10	8	TRUE	TRUE	TRUE	TRUE	TRUE	TRUE	TRUE	TRUE	TRUE	TRUE	175309420	157297180	173246300	182830940	66409000	129494690	88450400	76252420	124509	187261970	128715550	104215750	274446270	83303020	170527000	1731434100	2708059900
P15873_81	P15873	P15873	P15873	POL30	Proliferating cell nuclear antigen	1	CGNNTDTLTLIADNTPDSIILLFEDTKK	2	2	2	2	2	2	2	2	2	2	2	2	2	2	2	TRUE	TRUE	TRUE	TRUE	TRUE	TRUE	TRUE	TRUE	TRUE	TRUE	7507000	4143300	1288290	2637100	1592042	3296000	1586220	1159200	30984.4	2680800	2674300	3003290	15545500	8607100	3420900	54623000	58378000
P15891_87	P15891	P15891	P15891	ABP1	Actin-binding protein	1	IIIIGWCPDSAPLK	1	2	2	2	2	2	2	2	0	2	2	2	2	2	2	TRUE	TRUE	TRUE	TRUE	TRUE	TRUE	TRUE	TRUE	TRUE	TRUE	3402400	10194500	19142100	23283000	12945700	19325800	11988000	13792600		37362000	27861000	23756000	39732000	45488000	13015900	37408000	323510000
P15938_469	P15938	P15938	P15938	PRP16	Pre-mRNA-splicing factor ATP-dependent RNA helicase PRP16	1	YSCVIIDEAHER	0	1	0	0	0	0	1	0	0	0	0	0	0	1	0	FALSE	FALSE	FALSE	FALSE	FALSE	TRUE	FALSE	TRUE	FALSE	TRUE		499350					1245900							402660			5630000
P15938_48	P15938	P15938	P15938	PRP16	Pre-mRNA-splicing factor ATP-dependent RNA helicase PRP16	1	LAQKPNTNLEQFIASCK	0	1	2	0	0	0	0	0	0	0	0	0	0	0	0	TRUE	FALSE	FALSE	FALSE	FALSE	TRUE	FALSE	FALSE	FALSE	FALSE		3376600	10928400														20610000
P16120_428	P16120	P16120	P16120	THR4	Threonine synthase	1	HYILDPHTAVGVCATER	4	4	5	3	4	5	4	4	4	6	5	5	7	4	7	TRUE	TRUE	TRUE	TRUE	TRUE	TRUE	TRUE	TRUE	TRUE	TRUE	260387000	109019000	341920600	285291000	158767000	209244350	214981000	161385000	248181	645914000	419730300	261046000	1092471300	243934000	845495600	3844710000	3107570000
P16140_188	P16140	P16140	P16140	VMA2	V-type proton ATPase subunit B	1	IPIFSASGLPHNEIAAQICR	8	6	4	8	5	4	4	4	4	5	3	4	6	6	5	TRUE	TRUE	TRUE	TRUE	TRUE	TRUE	TRUE	TRUE	TRUE	TRUE	655824465	354630760	433832300	784487800	314128100	507355800	588328700	427664700	948140	1.40414e+09	1047058900	698940600	3006011000	1399292120	2039252000	12314819000	15858115000
P16151_143	P16151	P16151	P16151	ERD1	Protein ERD1	1	CLLIESSPR	0	1	1	2	0	0	2	0	0	1	1	0	0	0	0	TRUE	TRUE	TRUE	TRUE	FALSE	TRUE	TRUE	TRUE	TRUE	FALSE		776580	2459500	5107400			2066700			1198800	637370						5456300
P16151_205	P16151	P16151	P16151	ERD1	Protein ERD1	1	LLQCLR	0	0	0	1	0	0	0	0	0	1	2	0	0	0	0	FALSE	FALSE	FALSE	TRUE	FALSE	FALSE	TRUE	FALSE	TRUE	FALSE				4180600						3101100	2325800
P16370_145	P16370	P16370	P16370	RPB3	DNA-directed RNA polymerase II subunit RPB3	1	EGNGVLICK	0	0	0	0	0	0	0	0	0	0	2	0	0	0	0	FALSE	FALSE	FALSE	TRUE	FALSE	FALSE	FALSE	FALSE	TRUE	FALSE											6566600
P16370_86_88_92	P16370	P16370	P16370	RPB3	DNA-directed RNA polymerase II subunit RPB3	1	DCFCEDHCDK	1	1	1	2	3	1	4	2	1	4	4	1	3	2	6	TRUE	TRUE	TRUE	TRUE	TRUE	TRUE	TRUE	TRUE	TRUE	TRUE	264580	753950	1205400	7989000	16656900	325440	26152800	3377100	52050	27798800	29896400	2316600	136576700	2321470	181948500	3378600	4973900
P16387_111	P16387	P16387	P16387	PDA1	Pyruvate dehydrogenase E1 component subunit alpha, mitochondrial	1	GFCHLSVGQEAIAVGIENAITK	4	6	4	7	4	5	6	4	2	5	6	5	4	4	5	TRUE	TRUE	TRUE	TRUE	TRUE	TRUE	TRUE	TRUE	TRUE	TRUE	488522200	321432000	384269000	601347100	200524500	299397100	338727400	229939900	2021380	586028700	447150150	397187700	1262999900	1071319700	1023765312	3759362000	4059428000
P16387_140	P16387	P16387	P16387	PDA1	Pyruvate dehydrogenase E1 component subunit alpha, mitochondrial	1	CHGFTFMR	5	2	4	5	10	6	4	9	5	8	7	7	7	6	4	TRUE	TRUE	TRUE	TRUE	TRUE	TRUE	TRUE	TRUE	TRUE	TRUE	7604530	11518600	68856290	244808000	166610800	46958000	73428190	132622900	73920.4	329927100	177216600	88742100	316452410	30500840	162194000	83460600	216177000
P16387_209	P16387	P16387	P16387	PDA1	Pyruvate dehydrogenase E1 component subunit alpha, mitochondrial	1	NEDACSFTLYGDGASNQGQVFESFNMAK	1	1	1	1	0	0	0	0	0	0	0	0	0	0	0	TRUE	FALSE	FALSE	FALSE	FALSE	TRUE	FALSE	FALSE	FALSE	FALSE	845570		65822													10279000	4149500
P16387_241_242	P16387	P16387	P16387	PDA1	Pyruvate dehydrogenase E1 component subunit alpha, mitochondrial	1	LWNLPVVFCCENNK	3	4	4	4	3	4	4	5	2	4	4	4	2	2	2	TRUE	TRUE	TRUE	TRUE	TRUE	TRUE	TRUE	TRUE	TRUE	TRUE	22876700	39155600	35649600	63622000	24799600	47407000	49751000	40985140	20639.9	103247000	93789000	65285000	117786000	152101000	53020000	112724200	270046700
P16387_293	P16387	P16387	P16387	PDA1	Pyruvate dehydrogenase E1 component subunit alpha, mitochondrial	1	DWCLSGK	0	0	0	2	2	0	2	2	0	1	3	0	1	0	2	FALSE	TRUE	TRUE	TRUE	TRUE	FALSE	TRUE	TRUE	TRUE	TRUE				31764500	22217900		10522700	13837500		57956000	56418130		24653000		14866600
P16387_98	P16387	P16387	P16387	PDA1	Pyruvate dehydrogenase E1 component subunit alpha, mitochondrial	2	RMEMACDALYK;MEMACDALYK	1	2	7	13	13	5	12	13	8	14	16	10	10	6	10	TRUE	TRUE	TRUE	TRUE	TRUE	TRUE	TRUE	TRUE	TRUE	TRUE	3997700	3996570	47848800	88419900	82867470	19089750	43731370	60970040	74332.6	169650240	103348200	59529820	97801400	24345980	68687000	29987000	75274900
P16467_19	P16467	P16467	P16467	PDC5	Pyruvate decarboxylase isozyme 2	1	LSQVNCNTVFGLPGDFNLSLLDK	0	0	0	0	2	0	2	2	0	1	2	2	0	0	0	FALSE	FALSE	TRUE	TRUE	FALSE	FALSE	TRUE	TRUE	TRUE	FALSE					148900		585980	13290			1001980	407440
P16467_221	P16467	P16467	P16467	PDC5	Pyruvate decarboxylase isozyme 2	1	NPVILADACASR	1	0	0	2	1	0	2	0	0	1	0	1	2	2	0	FALSE	TRUE	TRUE	TRUE	TRUE	TRUE	TRUE	TRUE	TRUE	TRUE	1734000			2588800	151410		1854300			1935900		546180	10130300	1152760		5869700
P16521_274	P16521	P16521	P16521	YEF3	Elongation factor 3A	2	SAVIIDNMCK;KSAVIIDNMCK	5	7	10	9	11	6	8	9	5	9	9	4	4	2	7	TRUE	TRUE	TRUE	TRUE	TRUE	TRUE	TRUE	TRUE	TRUE	TRUE	4978036	8700170	151665248	49569451	280867520	14117190	19638184	92842406	106183	225505650	144479610	54986430	54604320	7995910	69981040	56444350	136573941
P16521_432_434	P16521	P16521	P16521	YEF3	Elongation factor 3A	1	AVDNIPVGPNFDDEEDEGEDLCNCEFSLAYGAK	2	3	3	2	2	1	0	2	2	1	0	0	1	2	2	TRUE	TRUE	TRUE	FALSE	TRUE	TRUE	TRUE	TRUE	TRUE	TRUE	14690500	9640500	14543400	13668100	9363800	3802900		4323300	199108	5694400			8067900	14205900	10193700	68388000	104844800
P16521_462_467	P16521	P16521	P16521	YEF3	Elongation factor 3A	2	RYGICGPNGCGK;YGICGPNGCGK	6	5	6	6	5	5	5	4	5	3	4	2	5	4	4	TRUE	TRUE	TRUE	TRUE	TRUE	TRUE	TRUE	TRUE	TRUE	TRUE	10744510	11066966	41873938	184686000	109030600	7339895	92433700	89784900	399242	65038000	138640400	25744000	82486600	34908680	38336400	27365920	46049510
P16521_490	P16521	P16521	P16521	YEF3	Elongation factor 3A	1	AIANGQVDGFPTQEECR	4	3	2	3	2	2	2	0	2	2	2	2	2	3	2	TRUE	TRUE	TRUE	TRUE	TRUE	TRUE	TRUE	TRUE	TRUE	TRUE	66458700	25820700	47312000	34676500	16638100	18526600	16218400		60720	30135000	21042000	17212900	44447000	27448760	34395000	784049000	557301400
P16521_691	P16521	P16521	P16521	YEF3	Elongation factor 3A	3	PQITDINFQCSLSSR;VTNMEFQYPGTSKPQITDINFQCSLSSR;PQITDINFQCSLSSRIAVIGPNGAGK	14	16	19	12	13	12	8	11	11	11	9	8	9	11	9	TRUE	TRUE	TRUE	TRUE	TRUE	TRUE	TRUE	TRUE	TRUE	TRUE	1037685940	603869180	1208878700	997306270	284245729	441685840	310690780	137308000	1.42461e+06	448907500	190686200	195845700	950793100	339522090	478706000	8279282500	9983173000
P16521_731	P16521	P16521	P16521;P53978	YEF3;HEF3	Elongation factor 3A;Elongation factor 3B	1	STLINVLTGELLPTSGEVYTHENCR	16	12	11	12	9	11	10	7	4	9	11	10	11	11	11	TRUE	TRUE	TRUE	TRUE	TRUE	TRUE	TRUE	TRUE	TRUE	TRUE	1022259610	371039160	445447460	404362990	184001770	375259800	351626700	171708870	1.41201e+06	609782200	3.91762e+08	3.6107e+08	1625922400	747122920	617952903	18815369900	15377918000
P16521_814	P16521	P16521	P16521;P53978	YEF3;HEF3	Elongation factor 3A;Elongation factor 3B	2	NTYEYECSFLLGENIGMK;FKNTYEYECSFLLGENIGMK	7	10	7	5	6	6	3	6	6	4	5	5	4	4	2	TRUE	TRUE	TRUE	TRUE	TRUE	TRUE	TRUE	TRUE	TRUE	TRUE	160204700	58910320	96964910	61316000	27954860	41832900	32847080	16053000	288863	40181500	27334800	23812890	137870600	60133300	41459000	2007752000	1704509400
P16521_879	P16521	P16521	P16521	YEF3	Elongation factor 3A	2	KEIEEHCSMLGLDPEIVSHSR;EIEEHCSMLGLDPEIVSHSR	15	15	16	11	8	14	9	7	7	11	9	9	12	13	11	TRUE	TRUE	TRUE	TRUE	TRUE	TRUE	TRUE	TRUE	TRUE	TRUE	412399300	162855350	484238500	178437300	95969600	154171300	87261400	56586550	170992	284928300	108440200	116629900	268793900	74582500	147088380	5562241000	4760837400
P16521_96	P16521	P16521	P16521	YEF3	Elongation factor 3A	2	TAANAMQAVAHIANQSNLSPSVEPYIVQLVPAICTNAGNK;KTAANAMQAVAHIANQSNLSPSVEPYIVQLVPAICTNAGNK	5	3	8	1	5	6	0	2	0	4	3	1	0	0	1	TRUE	TRUE	TRUE	TRUE	FALSE	TRUE	TRUE	TRUE	TRUE	TRUE	22490490	2705410	20933440	2160000	21494690	23987710		6124090		19242800	14161090	2535400			4529500	263245700	38873000
P16550_129	P16550	P16550	P16550	APA1	Protein APA1;5,5-P-1,P-4-tetraphosphate phosphorylase;ADP-sulfurylase	2	LLCALDNEESDKR;LLCALDNEESDK	4	4	5	5	7	4	5	6	6	5	7	4	6	5	6	TRUE	TRUE	TRUE	TRUE	TRUE	TRUE	TRUE	TRUE	TRUE	TRUE	58185120	31309600	104230200	240796660	102710731	30994040	118979400	87110777	255636	245327852	193686620	57823980	421901420	68387660	291539010	1583429000	1680178300
P16550_220	P16550	P16550	P16550	APA1	Protein APA1;5,5-P-1,P-4-tetraphosphate phosphorylase;ADP-sulfurylase	1	VSFAHFVLPMPESEETVDEDLLAMCYISILQR	1	0	1	1	0	1	2	0	0	1	0	0	2	0	2	TRUE	TRUE	TRUE	FALSE	TRUE	TRUE	TRUE	TRUE	TRUE	TRUE	8868800		1445200	1389700		1084000	1014580			585220			6493100		4276200	11168000
P16550_256	P16550	P16550	P16550	APA1	Protein APA1;5,5-P-1,P-4-tetraphosphate phosphorylase;ADP-sulfurylase	1	EWICVVPR	3	2	2	2	2	2	2	2	0	2	2	2	2	2	2	TRUE	TRUE	TRUE	TRUE	TRUE	TRUE	TRUE	TRUE	TRUE	TRUE	12348200	34130000	57193000	66732000	31009000	30624000	26237000	48516000		236500000	135067000	102853000	100191000	36722000	44654000	132315400	747350000
P16550_278	P16550	P16550	P16550	APA1	Protein APA1;5,5-P-1,P-4-tetraphosphate phosphorylase;ADP-sulfurylase	1	IGFNSTGYCGMILTK	2	2	2	2	0	2	2	2	0	2	3	1	0	1	0	TRUE	TRUE	TRUE	TRUE	FALSE	TRUE	TRUE	TRUE	TRUE	TRUE	17105800	12187200	12523300	18151400		11334800	14844600	7294500		2290470	13208200	3262000		2582600		85613000	71768000
P16550_306	P16550	P16550	P16550	APA1	Protein APA1;5,5-P-1,P-4-tetraphosphate phosphorylase;ADP-sulfurylase	2	ITEKPELINDILLECGFPNTSGQKPNEYNY;ITEKPELINDILLECGFPNTSGQK	5	5	6	4	4	4	4	4	2	4	4	4	4	4	3	TRUE	TRUE	TRUE	TRUE	TRUE	TRUE	TRUE	TRUE	TRUE	TRUE	176927140	78580500	119502200	73771900	41215100	39250900	40855500	37675700	190769	139746000	130634400	83403700	384482400	246302600	301376800	2834554000	2211891700
P16603_287	P16603	P16603	P16603	NCP1	NADPH--cytochrome P450 reductase	1	NCIHSEFDLSGSNIK	4	4	3	3	3	3	2	3	1	5	3	3	3	3	2	TRUE	TRUE	TRUE	TRUE	TRUE	TRUE	TRUE	TRUE	TRUE	TRUE	39346000	33192900	49835700	68582100	26592100	34051700	26344000	22643600	31985	69852200	35093300	31974700	91195000	43473300	58503000	494202000	654274000
P16603_644	P16603	P16603	P16603	NCP1	NADPH--cytochrome P450 reductase	1	LKDYEDQVFEMINNGAFIYVCGDAK	2	2	1	3	1	0	2	0	2	0	0	0	1	0	2	TRUE	TRUE	TRUE	FALSE	TRUE	TRUE	TRUE	TRUE	FALSE	TRUE	5178400	1545290	682920	2216420	247610		562720		16871.8				1268300		1545640	35161000	16551400
P16622_116	P16622	P16622	P16622	HEM15	Ferrochelatase, mitochondrial	2	KWSEYQATEVCK;WSEYQATEVCK	4	3	2	6	8	3	8	7	1	6	4	6	6	4	6	TRUE	TRUE	TRUE	TRUE	TRUE	TRUE	TRUE	TRUE	TRUE	TRUE	24490080	5528700	16157000	74392300	42582860	18715110	47968730	30109580	30945	59067800	41134910	34675870	124495200	34717870	48714550	206369600	92511500
P16622_123	P16622	P16622	P16622	HEM15	Ferrochelatase, mitochondrial	1	TCPETAPHKPYVAFR	8	3	6	2	1	6	2	1	3	4	2	3	4	3	6	TRUE	TRUE	TRUE	TRUE	TRUE	TRUE	TRUE	TRUE	TRUE	TRUE	75629180	22538050	68605940	7256600	18925000	75520260	31864000	15041000	181498	52458350	36516000	13666960	87039400	27305900	65942250	662666100	312685000
P16622_336	P16622	P16622	P16622	HEM15	Ferrochelatase, mitochondrial	2	CESLNGNQTFIEGMADLVK;RCESLNGNQTFIEGMADLVK	4	2	2	2	2	4	4	2	0	4	2	3	4	6	3	TRUE	TRUE	TRUE	TRUE	TRUE	TRUE	TRUE	TRUE	TRUE	TRUE	2786950	3686000	5517600		3285800	4738600	4491500	3073700		14203500	4410700	7834400	14858100	17033400	4545000	23796100	15091600
P16639_233	P16639	P16639	P16639	ATE1	Arginyl-tRNA--protein transferase 1	1	HMGPVHECYYYEGK	3	2	3	4	3	3	3	4	1	3	2	4	2	2	1	TRUE	TRUE	TRUE	TRUE	TRUE	TRUE	TRUE	TRUE	TRUE	TRUE	449407	374880	1038120	3327600	1659930	605230	1317986	2375020	2085.6	3773530	2263190	1905929	3990700	709629	1168800	4508980	6927800
P16639_315	P16639	P16639	P16639	ATE1	Arginyl-tRNA--protein transferase 1	1	ANYGAEVLDVCHSK	0	2	2	2	2	2	2	2	0	2	1	1	1	2	2	TRUE	TRUE	TRUE	TRUE	TRUE	TRUE	TRUE	TRUE	TRUE	TRUE		6184100	13943600	30515000	13825800	12774800	16651800	13988700		29206000	10702000	8687800	18428000	9358000	30642000		67766000
P16639_382	P16639	P16639	P16639	ATE1	Arginyl-tRNA--protein transferase 1	1	NIAEEIYGVGGCAFK	0	0	0	0	0	0	0	0	0	0	0	0	0	2	0	FALSE	FALSE	FALSE	FALSE	TRUE	FALSE	FALSE	FALSE	FALSE	TRUE														12692500
P16639_481	P16639	P16639	P16639	ATE1	Arginyl-tRNA--protein transferase 1	1	ICDVIR	0	0	0	0	0	0	0	0	0	0	2	0	0	0	1	FALSE	FALSE	FALSE	TRUE	FALSE	FALSE	FALSE	FALSE	TRUE	TRUE											8076300				2696400
P16639_492	P16639	P16639	P16639	ATE1	Arginyl-tRNA--protein transferase 1	1	LFGFETCMK	0	1	0	0	2	0	0	2	0	1	2	0	0	0	0	FALSE	TRUE	TRUE	TRUE	FALSE	TRUE	TRUE	TRUE	TRUE	FALSE		2879600			7454900			7392600		7842500	10486700						6215300
P16639_56	P16639	P16639	P16639	ATE1	Arginyl-tRNA--protein transferase 1	1	IENCTIGSFVEHMDVATYDR	0	2	1	0	2	2	0	2	0	2	2	2	0	0	0	TRUE	TRUE	TRUE	TRUE	FALSE	TRUE	TRUE	TRUE	TRUE	FALSE		1554420	3213200		5467400	5642400		2669700		8014000	6569600	5550600					18374900
P16649_348_349	P16649	P16649	P16649	TUP1	General transcriptional corepressor TUP1	1	SLDHTSVVCCVK	5	4	3	2	6	3	2	3	4	4	6	5	6	6	5	TRUE	TRUE	TRUE	TRUE	TRUE	TRUE	TRUE	TRUE	TRUE	TRUE	52831400	53961710	10997940	11707300	95276000	5222650	36247400	61164100	318221	142220000	162280500	66804300	253709600	77532300	93277600	59975010	546965200
P16649_363	P16649	P16649	P16649	TUP1	General transcriptional corepressor TUP1	1	FSNDGEYLATGCNK	2	1	1	2	2	1	2	2	3	2	2	3	2	2	2	TRUE	TRUE	TRUE	TRUE	TRUE	TRUE	TRUE	TRUE	TRUE	TRUE	11355300	1888100	9610100	18761900	11554200	7247200	18665500	14654200	101155	25355000	15297200	22964200	54596000	16720700	32469000	41098600	21088000
P16649_450	P16649	P16649	P16649	TUP1	General transcriptional corepressor TUP1	1	SVCFSPDGK	0	0	0	0	1	0	1	1	0	1	2	0	0	0	0	FALSE	FALSE	TRUE	TRUE	FALSE	FALSE	TRUE	TRUE	TRUE	FALSE					2575100		4164000	2414500		18347000	17220500
P16649_622	P16649	P16649	P16649	TUP1	General transcriptional corepressor TUP1	1	TPNSGTCEVTYIGHK	4	2	2	4	6	2	5	7	4	3	4	2	4	3	4	TRUE	TRUE	TRUE	TRUE	TRUE	TRUE	TRUE	TRUE	TRUE	TRUE	11442993	16320400	28473900	9862310	53484162	12716700	92516200	84183208	313420	87453400	89874300	30166500	237437800	41989040	151537700	94000400	162518000
P16661_221	P16661	P16661	P16661	ALG1	Chitobiosyldiphosphodolichol beta-mannosyltransferase	1	CAVLYDRPASQFQPLAGDISR	2	2	2	2	2	2	2	2	0	2	2	2	0	0	1	TRUE	TRUE	TRUE	TRUE	FALSE	TRUE	TRUE	TRUE	TRUE	TRUE	13438500	7330900	15808100	16116700	6460300	11095500	10141200	6853000		16154800	8605300	11083900			8667200	128759000	131092000
P16661_306	P16661	P16661	P16661	ALG1	Chitobiosyldiphosphodolichol beta-mannosyltransferase	1	ILCFITGK	2	0	0	0	0	0	0	1	0	0	0	0	0	0	0	TRUE	FALSE	FALSE	FALSE	FALSE	TRUE	FALSE	TRUE	FALSE	FALSE	5409800							874490								37400000
P16661_349	P16661	P16661	P16661	ALG1	Chitobiosyldiphosphodolichol beta-mannosyltransferase	1	LLQLCDYGVSLHTSSSGLDLPMK	2	4	3	2	1	2	0	0	0	0	0	0	0	0	0	TRUE	TRUE	FALSE	FALSE	FALSE	TRUE	TRUE	FALSE	FALSE	FALSE	19596000	25359700	13118800	13898900	6022200	9005200										84249000	116682000
P16661_56	P16661	P16661	P16661	ALG1	Chitobiosyldiphosphodolichol beta-mannosyltransferase	1	ICYHAISFSK	2	1	0	2	1	0	2	1	0	1	0	2	0	0	1	TRUE	TRUE	TRUE	TRUE	FALSE	TRUE	TRUE	TRUE	TRUE	TRUE	4003300	1490300		21632500	2913700		6084300	2122900		9579100		5134600			3598200	23477000	11776000
P16664_273	P16664	P16664	P16664	RGP1	Guanine nucleotide exchange factor subunit RGP1	1	DICPSYSSSK	0	0	0	0	0	0	0	0	0	0	1	0	0	0	0	FALSE	FALSE	FALSE	FALSE	FALSE	FALSE	FALSE	FALSE	TRUE	FALSE											280540
P16664_571_575	P16664	P16664	P16664	RGP1	Guanine nucleotide exchange factor subunit RGP1	1	HFICFDECK	0	0	1	1	0	1	2	2	0	1	3	2	1	2	2	FALSE	TRUE	TRUE	TRUE	TRUE	FALSE	TRUE	TRUE	TRUE	TRUE				1200300		1193600	2542690	2581490		2085500	7997900	2282970	3432300	606000	4174300
P16861_236	P16861	P16861	P16861	PFK1	ATP-dependent 6-phosphofructokinase subunit alpha	1	TGIHFGCDVFAVYEGYEGLLR	2	4	4	2	2	3	2	2	2	2	2	2	2	2	2	TRUE	TRUE	TRUE	TRUE	TRUE	TRUE	TRUE	TRUE	TRUE	TRUE	93112000	27935360	28158940	30743000	9359300	25458350	14974800	10924200	154708	27879000	14184000	15643200	59131000	13912400	12925200	667280000	473515400
P16861_306	P16861	P16861	P16861	PFK1	ATP-dependent 6-phosphofructokinase subunit alpha	2	QAAGNLISQGIDALVVCGGDGSLTGADLFR;RQAAGNLISQGIDALVVCGGDGSLTGADLFR	7	6	7	7	9	9	5	7	2	6	5	6	7	8	7	TRUE	TRUE	TRUE	TRUE	TRUE	TRUE	TRUE	TRUE	TRUE	TRUE	29470540	39343400	44213300	23844970	12339424	38429450	10873870	5718590	12346.7	15689970	11015700	15966200	58046500	31125000	9052340	419154410	230585700
P16861_376	P16861	P16861	P16861	PFK1	ATP-dependent 6-phosphofructokinase subunit alpha	1	ICEMVDYIDATAK	4	4	5	5	4	5	4	6	4	4	4	4	4	5	4	TRUE	TRUE	TRUE	TRUE	TRUE	TRUE	TRUE	TRUE	TRUE	TRUE	24058100		23300300	23250700	11146200	18011300	13311200	12566800	369274	27380300	16935960	21559700	41321700	20143200	22675000	306930000	94465000
P16861_438	P16861	P16861	P16861	PFK1	ATP-dependent 6-phosphofructokinase subunit alpha	1	WQDELKEVCQR	1	0	0	1	0	0	0	0	0	0	0	0	0	0	0	FALSE	FALSE	FALSE	FALSE	FALSE	TRUE	TRUE	FALSE	FALSE	FALSE	3451100			8094500												21491000
P16861_619	P16861	P16861	P16861	PFK1	ATP-dependent 6-phosphofructokinase subunit alpha	2	AATLYCLSHGHK;AATLYCLSHGHKPYAIMNGFSGLIQTGEVK	0	0	1	2	1	0	3	0	0	3	0	1	0	0	3	FALSE	TRUE	TRUE	TRUE	TRUE	TRUE	TRUE	TRUE	TRUE	TRUE			245520	402324	91593		747116			7114830		31135			4605400
P16861_7	P16861	P16861	P16861	PFK1	ATP-dependent 6-phosphofructokinase subunit alpha	1	MQSQDSCYGVAFR	5	5	6	6	6	6	4	6	4	7	6	6	4	7	4	TRUE	TRUE	TRUE	TRUE	TRUE	TRUE	TRUE	TRUE	TRUE	TRUE	23409600	5936060	20737380	38474530	16896600	11830090	24929300	17868900	69369	31368920	19627060	21590820	74457000	34732680	41204200	340984000	163107400
P16861_764	P16861	P16861	P16861	PFK1	ATP-dependent 6-phosphofructokinase subunit alpha	1	VFVCEVQGGHSGYIASFTGLITGAVSVYTPEK	2	2	2	2	2	2	2	2	1	2	3	2	1	2	2	TRUE	TRUE	TRUE	TRUE	TRUE	TRUE	TRUE	TRUE	TRUE	TRUE	4804900	3712900	3584900	2048200	2169650	2537200	1593090	1239950	8744.9	2486300	1343590	953030	1334400	1266200	1036490	36674000	35501000
P16861_928	P16861	P16861	P16861	PFK1	ATP-dependent 6-phosphofructokinase subunit alpha	2	VPTVEHEDDSAAVICVNGSHVSFK;VPTVEHEDDSAAVICVNGSHVSFKPIANLWENETNVELR	5	3	2	3	2	3	4	3	4	4	3	4	2	2	4	TRUE	TRUE	TRUE	TRUE	TRUE	TRUE	TRUE	TRUE	TRUE	TRUE	40404200	30673000	26630300	25838700	4869900	20805600	36142000	12470300	88736	21705800	19799800	20121600	30858000	21366400	39490100	419812000	782050000
P16862_298	P16862	P16862	P16862	PFK2	ATP-dependent 6-phosphofructokinase subunit beta	1	LLGAQHLIEAGVDALIVCGGDGSLTGADLFR	9	7	2	10	4	6	8	6	2	7	5	3	4	2	2	TRUE	TRUE	TRUE	TRUE	TRUE	TRUE	TRUE	TRUE	TRUE	TRUE	98894440	17188890	7870500	57908647	11660690	10157170	25257570	11040920	32314.2	64430770	23688080	11189590	155190800	9908700	6013700	891305410	302392300
P16862_341	P16862	P16862	P16862	PFK2	ATP-dependent 6-phosphofructokinase subunit beta	1	HLNICGTVGSIDNDMSTTDATIGAYSALDR	3	4	5	4	3	4	3	4	2	4	5	5	2	4	3	TRUE	TRUE	TRUE	TRUE	TRUE	TRUE	TRUE	TRUE	TRUE	TRUE	29333000	34790000	52770800	42988100	16317500	41882200	33758800	17377400	46011	38803900	29327570	28925650	73922000	58928100	75141300	302261000	464386000
P16862_612	P16862	P16862	P16862	PFK2	ATP-dependent 6-phosphofructokinase subunit beta	1	IAIVNVGAPAGGINSAVYSMATYCMSQGHR	2	1	2	2	2	0	3	2	0	2	2	2	0	4	3	TRUE	TRUE	TRUE	TRUE	TRUE	TRUE	TRUE	TRUE	TRUE	TRUE	1288380	637200	2032770	897370	2132080			2722900		777250	3163700	2338590		2317060	1751500	14066900	4819600
P16892_149	P16892	P16892	P16892	FUS3	Mitogen-activated protein kinase FUS3	1	DLKPSNLLINSNCDLK	6	6	6	5	5	6	4	4	4	4	4	4	4	5	5	TRUE	TRUE	TRUE	TRUE	TRUE	TRUE	TRUE	TRUE	TRUE	TRUE	64648400	45173200	86748760	112360000	36238100	51614100	56538000	43838000	74372	136004000	79037000	64903700	135154000	55524800	96717200	343654100	458807200
P16892_28	P16892	P16892	P16892	FUS3	Mitogen-activated protein kinase FUS3	1	SLLGEGAYGVVCSATHKPTGEIVAIK	1	2	2	2	2	2	2	2	0	2	2	2	1	2	2	TRUE	TRUE	TRUE	TRUE	TRUE	TRUE	TRUE	TRUE	TRUE	TRUE	1915200	5445600	6093300	2587600	63328		2194780			3963370	2636200	1440210	3963300	5071200	5537000	29704000	82114000
P17065_334_337	P17065	P17065	P17065	SEC2	Rab guanine nucleotide exchange factor SEC2	1	FPLDSPPVAVHAACSFCGESR	2	2	2	2	2	2	2	2	1	2	2	2	2	2	2	TRUE	TRUE	TRUE	TRUE	TRUE	TRUE	TRUE	TRUE	TRUE	TRUE	17616600	14312000	18100300	59695000	16719800	23622000	25848000	16626900	80296	34839000	27416000	19620600	42443000	23647000	48397000	51217000	71869000
P17065_373_376	P17065	P17065	P17065	SEC2	Rab guanine nucleotide exchange factor SEC2	1	EQVTNTYPLCHWCLLK	0	0	0	0	0	0	0	0	0	1	1	0	0	0	0	FALSE	FALSE	FALSE	TRUE	FALSE	FALSE	FALSE	FALSE	TRUE	FALSE										7508600	3923100
P17065_384	P17065	P17065	P17065	SEC2	Rab guanine nucleotide exchange factor SEC2	1	QTCEIFAFLR	0	0	1	2	0	0	2	2	0	2	2	2	2	2	1	FALSE	TRUE	TRUE	TRUE	TRUE	TRUE	TRUE	TRUE	TRUE	TRUE			3462400	17357200			10027800	6998400		19780600	12099800	8702300	24320000	10842800	8840300
P17065_483	P17065	P17065	P17065	SEC2	Rab guanine nucleotide exchange factor SEC2	1	AWLQLCK	1	1	0	0	2	0	0	2	0	0	2	0	2	1	0	TRUE	TRUE	TRUE	TRUE	TRUE	TRUE	TRUE	TRUE	TRUE	TRUE	953710	1502000			3607700			4586900			4830100		8141400	949290		4418300	14964000
P17157_124	P17157	P17157	P17157	PHO85	Cyclin-dependent protein kinase PHO85	1	YFQWQLLQGLAFCHENK	0	0	0	1	0	1	2	2	0	2	2	2	2	2	2	FALSE	TRUE	TRUE	TRUE	TRUE	FALSE	TRUE	TRUE	TRUE	TRUE				25497000		8379900	21557900	18312600		30002000	23944000	20132900	22697000	12577200	18341000
P17255_247_254_261	P17255	P17255	P17255	VMA1	V-type proton ATPase catalytic subunit A;Endonuclease PI-SceI	1	VLDALFPCVQGGTTCIPGAFGCGK	2	2	0	1	2	2	0	2	2	0	1	1	1	0	0	TRUE	TRUE	TRUE	TRUE	FALSE	TRUE	TRUE	TRUE	TRUE	TRUE	11707500	13174100		8895000	9563900	9790600		10040300	58438		6682000	5715700	9854500			33656000	38153000
P17255_300	P17255	P17255	P17255	VMA1	V-type proton ATPase catalytic subunit A;Endonuclease PI-SceI	1	GTNVLMADGSIECIENIEVGNK	5	4	5	4	5	4	4	4	4	3	4	4	4	4	2	TRUE	TRUE	TRUE	TRUE	TRUE	TRUE	TRUE	TRUE	TRUE	TRUE	60684400	27640100	38753800	26850500	14501440	27825600	14165630	11759400	231046	15550700	15572900	19917100	26747200	23571100	20909800	304502500	188626000
P17255_358	P17255	P17255	P17255	VMA1	V-type proton ATPase catalytic subunit A;Endonuclease PI-SceI	1	FTCNATHELVVR	6	5	5	4	5	6	6	5	4	5	5	6	4	2	4	TRUE	TRUE	TRUE	TRUE	TRUE	TRUE	TRUE	TRUE	TRUE	TRUE	596209560	292407645	629619590	559781300	415503680	299506425	432116280	118797600	308354	663310440	312953520	298858120	349945650	4710000	227121850	6057453800	6645952500
P17255_532	P17255	P17255	P17255	VMA1	V-type proton ATPase catalytic subunit A;Endonuclease PI-SceI	1	LNLCAEYK	2	2	2	2	2	1	0	0	1	0	2	1	2	3	3	TRUE	TRUE	FALSE	TRUE	TRUE	TRUE	TRUE	TRUE	TRUE	TRUE	72183000	20994600	202428600	719520000	296590000	61988000			127660		640260000	15043000	866640000	170719600	1094590000	647211000	414934000
P17255_993	P17255	P17255	P17255	VMA1	V-type proton ATPase catalytic subunit A;Endonuclease PI-SceI	1	EDFLQQNGYSTYDAFCPIWK	0	0	0	0	2	0	0	2	0	2	2	2	0	0	0	FALSE	TRUE	TRUE	TRUE	FALSE	FALSE	TRUE	TRUE	TRUE	FALSE					1449540			3063800		5707800	3257800	1054610
P17423_140	P17423	P17423	P17423	THR1	Homoserine kinase	1	MLDYCLMIER	6	6	8	6	7	6	7	8	6	10	7	7	8	9	8	TRUE	TRUE	TRUE	TRUE	TRUE	TRUE	TRUE	TRUE	TRUE	TRUE	52998100	100018800	154217500	68100500	67695090	110543500	100358200	155117800	570242	282990600	202384900	218032500	269696000	101060800	165421300	416798000	483396000
P17423_159	P17423	P17423	P17423	THR1	Homoserine kinase	1	HPDNITAAMMGGFCGSFLR	0	4	2	1	6	2	3	10	1	10	8	9	2	4	7	TRUE	TRUE	TRUE	TRUE	TRUE	TRUE	TRUE	TRUE	TRUE	TRUE		11698300	11315100	2262600	15315000	10490600	4729980	32873890	20205	102441100	44829500	48872200	13955400	15103900	79023830		161995000
P17423_216	P17423	P17423	P17423	THR1	Homoserine kinase	1	CIAIIPQFELSTADSR	5	4	4	4	4	4	6	4	2	5	6	6	2	5	4	TRUE	TRUE	TRUE	TRUE	TRUE	TRUE	TRUE	TRUE	TRUE	TRUE	31276400	12942600	20671000	30460600	10147600	22035600	65447200	14417500	96241	80796400	102398400	83470200	226530000	211609970	65649163	422016400	364870900
P17442_1085	P17442	P17442	P17442	PHO81	Phosphate system positive regulatory protein PHO81	1	FVGDTPNCLK	0	0	0	0	1	1	1	2	1	1	0	1	1	0	2	FALSE	TRUE	TRUE	TRUE	TRUE	FALSE	TRUE	TRUE	TRUE	TRUE					2428600	675610	2953300	2904000	3105.7	3516700		1971600	4557500		10207100
P17442_1131	P17442	P17442	P17442	PHO81	Phosphate system positive regulatory protein PHO81	1	ICPSLAR	0	0	0	0	0	0	0	0	0	0	2	0	0	0	0	FALSE	FALSE	FALSE	TRUE	FALSE	FALSE	FALSE	FALSE	TRUE	FALSE											9871700
P17442_371	P17442	P17442	P17442	PHO81	Phosphate system positive regulatory protein PHO81	1	SNQDHIDLSYCDEDDQVFSR	2	2	2	2	2	2	2	2	2	2	2	2	2	2	1	TRUE	TRUE	TRUE	TRUE	TRUE	TRUE	TRUE	TRUE	TRUE	TRUE	6603300	3620600	5418800	6495800	4697000	5582800	6145700	4465000	32547	10978600	8597600	5935300	22992900	13086900	8599200	68636000	69111000
P17442_390	P17442	P17442	P17442	PHO81	Phosphate system positive regulatory protein PHO81	2	NVFHEAASCPEK;KNVFHEAASCPEK	2	2	3	6	6	3	5	6	1	6	6	1	6	1	5	TRUE	TRUE	TRUE	TRUE	TRUE	TRUE	TRUE	TRUE	TRUE	TRUE	42806	44649	208236	2530270	2258262	39419	1697380	2127195	6509.3	5565359	7138150	113880	15182170	1492300	8997600	218525	479189
P17442_515	P17442	P17442	P17442	PHO81	Phosphate system positive regulatory protein PHO81	1	VQFDPLNVACK	2	2	1	2	2	1	2	0	1	1	0	0	1	0	1	TRUE	TRUE	TRUE	FALSE	TRUE	TRUE	TRUE	TRUE	TRUE	TRUE	5664500	2165110	759330	13804400	5891900	5629600	11945600		13261	7519300			7053600		4202100	34259000	31460000
P17442_547	P17442	P17442	P17442	PHO81	Phosphate system positive regulatory protein PHO81	1	SSQHLCQPLFK	2	2	1	2	3	2	0	0	0	3	2	2	1	1	0	TRUE	TRUE	FALSE	TRUE	TRUE	TRUE	TRUE	FALSE	TRUE	TRUE	1400330	3887210	1376300	6890300	10460660	4948600				36189600	5308700	1453260	1967000	2469600		8799600	45007800
P17442_559	P17442	P17442	P17442	PHO81	Phosphate system positive regulatory protein PHO81	1	NSTGLCTLHIVAK	2	3	3	2	2	1	1	2	0	2	3	2	3	3	4	TRUE	TRUE	FALSE	TRUE	TRUE	TRUE	TRUE	TRUE	TRUE	TRUE	2718500	3673200	3413580	3176700	2074240	397320	6599100			5728100	7231400	3245100	12417200	2631370	17119400	9808500	41855300
P17442_769	P17442	P17442	P17442	PHO81	Phosphate system positive regulatory protein PHO81	1	SGEINNFCK	0	0	0	0	0	0	0	0	0	0	1	0	0	0	0	FALSE	FALSE	FALSE	FALSE	FALSE	FALSE	FALSE	FALSE	TRUE	FALSE											2542000
P17555_406	P17555	P17555	P17555	SRV2	Adenylyl cyclase-associated protein	1	CSQVLVQIK	2	2	2	2	2	2	2	2	2	2	2	2	2	2	2	TRUE	TRUE	TRUE	TRUE	TRUE	TRUE	TRUE	TRUE	TRUE	TRUE	8551100	5355980	22538240	110469000	64717000	13800490	74705000	44225000	75719	79343000	52844000	36585500	200325000	28822100	72370000	68966000	77412700
P17555_77	P17555	P17555	P17555	SRV2	Adenylyl cyclase-associated protein	1	CITAFQSYIGENIDPLVELSGK	2	2	2	2	2	2	2	2	1	2	2	2	2	2	2	TRUE	TRUE	TRUE	TRUE	TRUE	TRUE	TRUE	TRUE	TRUE	TRUE	4044800	1754670	2963800	3511100	1599030	2560100	2193600	1920430		6089900	2785400	2504800	9792100	10823800	11226900	35261000	21446000
P17629_381	P17629	P17629	P17629	HPR1	THO complex subunit HPR1	1	ESDDYTLRPTIMDISLSNTTCLYK	3	0	0	2	0	1	2	2	0	0	1	2	2	3	0	TRUE	TRUE	TRUE	TRUE	TRUE	TRUE	TRUE	TRUE	TRUE	TRUE	5219200			2380200		364310	1670010	697240			752130	1973830	5691300	5022800		22867000
P17629_452_456	P17629	P17629	P17629	HPR1	THO complex subunit HPR1	1	GLNLCSYICDNR	0	0	0	0	0	0	0	0	0	0	0	0	2	2	0	FALSE	FALSE	FALSE	FALSE	TRUE	FALSE	FALSE	FALSE	FALSE	TRUE													13568500	9541200
P17629_97	P17629	P17629	P17629	HPR1	THO complex subunit HPR1	1	GLLNSCIGLDFVYNSR	2	2	2	2	2	2	2	2	1	2	2	2	2	2	2	TRUE	TRUE	TRUE	TRUE	TRUE	TRUE	TRUE	TRUE	TRUE	TRUE	3540600	6522000	4428000	3971400	3320900	3974100	2878160	2724100		4327300	3588800	4514800	7647200	4253000	5210400	18110800	21818600
P17649_201	P17649	P17649	P17649	UGA1	4-aminobutyrate aminotransferase	2	LFASGSTTCSK;LFASGSTTCSKPIHK	0	1	3	7	5	3	4	9	3	7	6	6	5	0	6	TRUE	TRUE	TRUE	TRUE	TRUE	TRUE	TRUE	TRUE	TRUE	TRUE		126200	1056260	20865540	5260127	1466967	7330150	1.21559e+07	83867.5	43715520	62621320	5409303	17648369		94207760		2334600
P17649_241	P17649	P17649	P17649	UGA1	4-aminobutyrate aminotransferase	2	KEDDHCLAIVEELIK;EDDHCLAIVEELIK	7	6	4	8	5	7	9	7	7	9	8	7	8	7	8	TRUE	TRUE	TRUE	TRUE	TRUE	TRUE	TRUE	TRUE	TRUE	TRUE	44552700	38884000	34787200	116220600	40973600	63030100	85226000	54420000	356916	158328300	112601900	90545200	361931500	182774500	221326700	503021000	542656000
P17649_309	P17649	P17649	P17649	UGA1	4-aminobutyrate aminotransferase	1	LWCHEYADIQPPVDLVTFSK	1	2	2	2	2	2	2	2	0	3	3	4	2	2	2	TRUE	TRUE	TRUE	TRUE	TRUE	TRUE	TRUE	TRUE	TRUE	TRUE	2070300	8386200	12642500	28863000	11133800	25622000	19896500	19160500		58684000	39456000	51835320	98513000	68659000	56603000	15671000	102533000
P17649_353	P17649	P17649	P17649	UGA1	4-aminobutyrate aminotransferase	1	QFNTWCGEPAR	0	1	1	2	2	1	2	2	0	2	2	2	2	2	2	TRUE	TRUE	TRUE	TRUE	TRUE	TRUE	TRUE	TRUE	TRUE	TRUE		256650	2141500	14483100	5618900	2897300	5935100	9427500		24809000	14919700	13689600	15610600	6847400	6561100		4208100
P17649_378	P17649	P17649	P17649	UGA1	4-aminobutyrate aminotransferase	1	KLTEQCSR	0	0	0	0	0	0	0	1	0	0	0	1	1	0	1	FALSE	FALSE	FALSE	FALSE	TRUE	FALSE	FALSE	FALSE	TRUE	TRUE												6923.6	13517		15620
P17649_4	P17649	P17649	P17649	UGA1	4-aminobutyrate aminotransferase	1	SICEQYYPEEPTKPTVK	1	4	2	4	0	3	2	0	1	0	1	2	2	2	2	TRUE	TRUE	TRUE	TRUE	TRUE	TRUE	TRUE	TRUE	TRUE	TRUE	7937800	8492500	6912600	31614700		20412800	17814300		43997		1516400	23085000	86484000	53194000	68698000	17696000	92962000
P17649_434_439	P17649	P17649	P17649	UGA1	4-aminobutyrate aminotransferase	1	LNGCNVGGCAVHAVR	2	4	1	0	4	3	4	2	1	2	4	3	2	4	2	TRUE	TRUE	TRUE	TRUE	TRUE	TRUE	TRUE	TRUE	TRUE	TRUE	7026500	10163600	1469700		82100000	6474000	41876630	66880000	29699	26362000	100280300	37407100	51168600	18764150	16660200	27211000	62165680
P17695-2_27_30	P17695-2	P17695	P17695-2;P17695	GRX2	Glutaredoxin-2, mitochondrial	1	TYCPYCK	0	0	0	2	1	0	2	2	1	1	2	0	1	0	3	FALSE	TRUE	TRUE	TRUE	TRUE	FALSE	TRUE	TRUE	TRUE	TRUE				49183000	17030000		40741000	27704700	56191	187090000	81137000		46669000		180479400
P17709_22	P17709	P17709	P17709	GLK1	Glucokinase-1	2	AVIQAVDQICDDFEVTPEK;AVIQAVDQICDDFEVTPEKLDELTAYFIEQMEK	4	4	4	3	3	3	4	3	3	5	4	4	4	2	4	TRUE	TRUE	TRUE	TRUE	TRUE	TRUE	TRUE	TRUE	TRUE	TRUE	10801600	4174638	9970600	14212900	14102400	17658290	38764540	13852400	176461	19734834	20580508	29258980	126953600	100628000	37919870	131292000	92847700
P17709_448	P17709	P17709	P17709	GLK1	Glucokinase-1	1	YHGEVEIGCDGSVVEYYPGFR	6	5	5	8	8	6	10	12	8	17	21	11	11	13	13	TRUE	TRUE	TRUE	TRUE	TRUE	TRUE	TRUE	TRUE	TRUE	TRUE	384041600	389942980	191282450	670894310	341129700	478176900	649724640	386065300	9050733	1.09844e+09	8.24968e+08	850699000	3812954400	2266878300	2626365682	3542948400	3731082000
P17709_496	P17709	P17709	P17709;Q04409	GLK1;EMI2	Glucokinase-1;Putative glucokinase-2	1	DGSGVGAALCALVA	0	0	0	0	0	0	0	0	0	0	0	1	1	2	2	FALSE	FALSE	FALSE	FALSE	TRUE	FALSE	FALSE	FALSE	TRUE	TRUE												1071600	2734400	9442000	2169560
P17709_94	P17709	P17709	P17709	GLK1	Glucokinase-1	1	ICSVNLHGDHTFSMEQMK	19	15	16	18	16	20	20	22	10	29	27	27	18	23	18	TRUE	TRUE	TRUE	TRUE	TRUE	TRUE	TRUE	TRUE	TRUE	TRUE	140943380	56889924	231155793	545530110	388995520	176786040	330551070	535870909	565732	1.26347e+09	899815761	571349061	999485850	428201600	562818990	1863240000	1249474120
P17883_1007	P17883	P17883	P17883	SKI3	Superkiller protein 3	1	VSQHCFIK	0	0	0	0	0	0	0	1	0	0	1	0	1	0	1	FALSE	FALSE	FALSE	FALSE	TRUE	FALSE	FALSE	TRUE	TRUE	TRUE								182980			1168300		961020		1873300
P17883_1141	P17883	P17883	P17883	SKI3	Superkiller protein 3	2	SPDSQFALQCALLTLER;KSPDSQFALQCALLTLER	4	4	4	4	0	4	4	0	2	0	0	0	4	2	3	TRUE	TRUE	TRUE	FALSE	TRUE	TRUE	TRUE	TRUE	FALSE	TRUE	18082700	21061300	26099500	29877900		29874400	17285500		36081				21704600	6139600	16622000	67496000	78509000
P17883_432	P17883	P17883	P17883	SKI3	Superkiller protein 3	1	ILCQYYLLTK	0	0	0	0	0	0	0	0	0	1	1	2	2	1	2	FALSE	FALSE	FALSE	TRUE	TRUE	FALSE	FALSE	FALSE	TRUE	TRUE										4997100	1874000	3219600	10181000	1529400	7253600
P17883_638	P17883	P17883	P17883	SKI3	Superkiller protein 3	1	ILDTFAPGFSTLGDIYCHYYK	0	0	2	2	2	2	2	2	2	2	1	2	2	2	2	TRUE	TRUE	TRUE	TRUE	TRUE	TRUE	TRUE	TRUE	TRUE	TRUE			29233000	33607000	13761300	22758200	17998400	9073800	35073	32380000	6428200	17127100	36347000	15172100	18837400
P17883_749	P17883	P17883	P17883	SKI3	Superkiller protein 3	1	VDPNDVESWVGLGQAYHACGR	0	1	1	0	0	0	0	0	0	0	0	1	0	0	0	TRUE	FALSE	FALSE	FALSE	FALSE	TRUE	FALSE	FALSE	TRUE	FALSE		2136600	3759400									1378200					13705000
P17883_781	P17883	P17883	P17883	SKI3	Superkiller protein 3	1	AISLCDVGEYLESLDILEK	2	2	3	2	2	2	2	2	2	2	1	2	1	2	2	TRUE	TRUE	TRUE	TRUE	TRUE	TRUE	TRUE	TRUE	TRUE	TRUE	1161680	1405130	3850800	2718300	1485570	3560500	3961900	2527930	10067	7372100	2297800	4160000	8007800	5704200	4437500	13428700	27278000
P17883_817	P17883	P17883	P17883	SKI3	Superkiller protein 3	1	CSLDLYSQGFLLK	0	0	2	0	0	0	0	0	0	0	0	0	0	0	0	TRUE	FALSE	FALSE	FALSE	FALSE	TRUE	FALSE	FALSE	FALSE	FALSE			24309700
P17883_850	P17883	P17883	P17883	SKI3	Superkiller protein 3	1	CENQQVWIYLSQVLR	0	1	2	2	2	2	1	2	0	2	2	2	0	0	0	TRUE	TRUE	TRUE	TRUE	FALSE	TRUE	TRUE	TRUE	TRUE	FALSE		2240300	9704400	3788600	1529260	6489500	686400	1810120		2948700	2161560	3029700					4224600
P17967_406_409	P17967	P17967	P17967	PDI1	Protein disulfide-isomerase	2	DVLVLYYAPWCGHCK;KDVLVLYYAPWCGHCK	0	1	0	0	1	0	0	7	0	2	5	3	0	0	0	FALSE	FALSE	TRUE	TRUE	FALSE	TRUE	TRUE	TRUE	TRUE	FALSE		9220400			19307000			191591700		62753000	224370000	19435900					12505000
P17967_61_64	P17967	P17967	P17967	PDI1	Protein disulfide-isomerase	1	LATDSFNEYIQSHDLVLAEFFAPWCGHCK	0	2	2	0	0	1	0	1	0	4	2	2	0	0	0	TRUE	FALSE	FALSE	TRUE	FALSE	TRUE	TRUE	TRUE	TRUE	FALSE		16568100	25802000			11247000		17327000		139762000	36443000	28260800					12104500
P17967_90_97	P17967	P17967	P17967	PDI1	Protein disulfide-isomerase	1	NITLAQIDCTENQDLCMEHNIPGFPSLK	2	3	3	0	0	0	0	0	0	0	0	0	0	0	0	TRUE	FALSE	FALSE	FALSE	FALSE	TRUE	FALSE	FALSE	FALSE	FALSE	37650000	31134300	40210600													11974000	8134500
P18239_271	P18239	P18239	P18239	PET9	ADP,ATP carrier protein 2	2	YDGAFDCLRK;YDGAFDCLR	2	2	2	7	6	4	4	9	3	10	7	6	7	6	9	TRUE	TRUE	TRUE	TRUE	TRUE	TRUE	TRUE	TRUE	TRUE	TRUE	127045000	28835200	74687000	653634600	743802140	180383400	611243300	492447800	1.75535e+06	5.68689e+08	531470740	1176712390	4602590200	1665841200	2075964800	1267820000	562017300
P18239_288	P18239	P18239	P18239;P18238	PET9;AAC3	ADP,ATP carrier protein 2;ADP,ATP carrier protein 3	3	GCGANILR;IVAAEGVGSLFKGCGANILR;GCGANILRGVAGAGVISMYDQLQMILFGK	2	1	2	2	2	2	1	2	0	2	2	2	1	1	3	TRUE	TRUE	TRUE	TRUE	TRUE	TRUE	TRUE	TRUE	TRUE	TRUE	1122640	77172	717570	34329000	45132900	1296590	1325100	26966700		589700000	538680000	4073100	113390000	886120	635119800	6211700	1039400
P18239_73	P18239	P18239	P18239	PET9	ADP,ATP carrier protein 2	3	KYAGILDCFK;YAGILDCFKR;YAGILDCFK	10	9	9	11	16	16	13	18	10	23	22	17	13	16	21	TRUE	TRUE	TRUE	TRUE	TRUE	TRUE	TRUE	TRUE	TRUE	TRUE	492690700	247636640	571313400	2053417700	906852510	1124413550	1474815950	912259730	2.0212e+06	2400790370	1191242070	1333329170	6254351830	2061444670	2415402420	8771168400	10470089900
P18408_112	P18408	P18408	P18408	MET16	Phosphoadenosine phosphosulfate reductase	1	NQTIHVYKPDGCESEADFASK	2	2	2	2	2	2	2	2	2	2	2	2	2	2	2	TRUE	TRUE	TRUE	TRUE	TRUE	TRUE	TRUE	TRUE	TRUE	TRUE	3289400	1301800	3700900	12460100	8073700	6429400	6677900	5928800	33676	7553300	5942500	8215600	12335100	2661400	9022400	17390900	21599300
P18409_184	P18409	P18409	P18409	MDM10	Mitochondrial distribution and morphology protein 10	1	ESLNVLTCYFQR	0	0	2	2	1	2	2	2	0	2	2	2	2	2	2	TRUE	TRUE	TRUE	TRUE	TRUE	TRUE	TRUE	TRUE	TRUE	TRUE			3487900	10464600	1834500	8469200	7779400	5407700		9333700	7440400	8140600	14834600	5907200	10237900
P18409_206	P18409	P18409	P18409	MDM10	Mitochondrial distribution and morphology protein 10	1	NLQEWIFSTSDLLCGYR	0	0	0	0	0	0	1	0	0	1	2	2	2	0	0	FALSE	FALSE	FALSE	TRUE	TRUE	FALSE	FALSE	TRUE	TRUE	TRUE							290520			1194200	1577670	1927670	2635600
P18480_514	P18480	P18480	P18480	SNF5	SWI/SNF chromatin-remodeling complex subunit SNF5	1	EQHIDTICQSIQEQIQEFQGNPYIELNQDR	0	1	1	2	2	2	2	0	0	1	2	2	2	2	2	TRUE	TRUE	TRUE	TRUE	TRUE	TRUE	TRUE	TRUE	TRUE	TRUE		928560	1005500	974670	455880	1425700	1146060			782610	879510	1404360	2713200	1868070	1995310		10468000
P18480_774	P18480	P18480	P18480	SNF5	SWI/SNF chromatin-remodeling complex subunit SNF5	1	PVSPPCYIIDHIPGHSLLLSIK	2	0	0	0	0	0	1	1	0	2	0	0	0	0	0	TRUE	FALSE	TRUE	TRUE	FALSE	TRUE	FALSE	TRUE	TRUE	FALSE	1543430						868740	794380		3530400						12091700
P18494_306_309	P18494	P18494	P18494	GLN3	Nitrogen regulatory protein GLN3	1	KPLIQCFNCK	0	0	0	0	0	0	0	0	0	2	1	1	2	0	0	FALSE	FALSE	FALSE	TRUE	FALSE	FALSE	FALSE	FALSE	TRUE	FALSE										8923300	2113200	1586400	3710600
P18496_224	P18496	P18496	P18496	ATP10	Mitochondrial ATPase complex subunit ATP10	1	QPFYFECSR	0	0	0	0	1	1	2	2	0	2	2	2	0	1	2	FALSE	TRUE	TRUE	TRUE	TRUE	FALSE	TRUE	TRUE	TRUE	TRUE					2289800	3185700	10688000	8388300		19129600	11150800	13014800		6211700	26691000
P18496_239	P18496	P18496	P18496	ATP10	Mitochondrial ATPase complex subunit ATP10	1	EELFCNNVFSGYVFLVDQQLK	0	0	0	0	0	0	2	2	1	2	2	2	2	2	2	FALSE	FALSE	TRUE	TRUE	TRUE	FALSE	FALSE	TRUE	TRUE	TRUE							863530	1777330		1339500	1378330	1763460	4639400	2754650	2211560
P18496_261	P18496	P18496	P18496	ATP10	Mitochondrial ATPase complex subunit ATP10	1	WAACGEATPSEK	0	0	0	2	2	0	2	2	0	2	2	1	1	1	2	FALSE	TRUE	TRUE	TRUE	TRUE	FALSE	TRUE	TRUE	TRUE	TRUE				1039390	695990		2506800	885030		3425600	5150300		6459800	1426700	6105800
P18544_121	P18544	P18544	P18544	ARG8	Acetylornithine aminotransferase, mitochondrial	1	VFLCNSGTEANEAALK	2	2	2	3	2	3	2	2	2	2	3	4	2	2	2	TRUE	TRUE	TRUE	TRUE	TRUE	TRUE	TRUE	TRUE	TRUE	TRUE	12984800	5884000	16047200	105629200	51137000	56328900	105217000	66665000	165036	126798000	99661600	92769700	377250000	165115000	218730000	80634000	79256000
P18544_235_249	P18544	P18544	P18544	ARG8	Acetylornithine aminotransferase, mitochondrial	2	ICQDNDVIVIHDEIQCGLGR;KICQDNDVIVIHDEIQCGLGR	0	2	2	6	4	7	11	9	6	15	16	8	7	7	10	TRUE	TRUE	TRUE	TRUE	TRUE	TRUE	TRUE	TRUE	TRUE	TRUE		149133000	163521000	509177780	248186900	420635700	532051140	361654990	1067256	762659420	565151530	490193500	3233100000	2575530700	1799341100		126616000
P18544_313	P18544	P18544	P18544	ARG8	Acetylornithine aminotransferase, mitochondrial	1	VGDHGTTYGGNPLACSVSNYVLDTIADEAFLK	2	2	2	2	3	3	4	7	2	4	8	6	6	7	5	TRUE	TRUE	TRUE	TRUE	TRUE	TRUE	TRUE	TRUE	TRUE	TRUE	11465800	10247100	6961000	21826000	21547300	48599000	85723200	81893590	258400	121621740	162470990	110445250	903931800	561882200	150549160	110476000	127858000
P18544_35	P18544	P18544	P18544	ARG8	Acetylornithine aminotransferase, mitochondrial	1	AFQVTTYSRPEDLCITR	0	0	0	1	0	1	0	1	0	1	0	0	0	0	0	FALSE	TRUE	FALSE	FALSE	FALSE	FALSE	TRUE	TRUE	TRUE	FALSE				4440600		7903700		3943600		10497000
P18544_95	P18544	P18544	P18544	ARG8	Acetylornithine aminotransferase, mitochondrial	1	ECLDLSEK	0	0	0	0	1	0	2	2	0	1	3	0	1	0	2	FALSE	FALSE	TRUE	TRUE	TRUE	FALSE	TRUE	TRUE	TRUE	TRUE					15673000		46609000	21458500		142760000	193292000		103670000		134280000
P18562_170	P18562	P18562	P18562	FUR1	Uracil phosphoribosyltransferase	1	IYFLNLICSK	4	6	5	4	4	3	3	4	2	4	4	4	3	2	3	TRUE	TRUE	TRUE	TRUE	TRUE	TRUE	TRUE	TRUE	TRUE	TRUE	219643300	127451090	197037400	127013290	50649100	86822520	66097020	48478430	137166	158952200	86523100	81556300	230926700	108279000	127097800	2271604000	2757854000
P18562_79	P18562	P18562	P18562	FUR1	Uracil phosphoribosyltransferase	1	ICGVSIVR	1	1	1	2	2	1	2	2	2	2	2	2	1	2	2	TRUE	TRUE	TRUE	TRUE	TRUE	TRUE	TRUE	TRUE	TRUE	TRUE	67873000	32237000	198570000	312340000	153342000	41889000	123088000	82643000	93786	197846000	135717000	77264000	129200000	48747000	146167000	497560000	425620000
P18759_146	P18759	P18759	P18759	SEC18	Vesicular-fusion protein SEC18	1	CYESQIFSPTQYLIMEFQGHFFDLK	2	0	0	0	0	0	0	0	0	0	0	0	0	0	0	TRUE	FALSE	FALSE	FALSE	FALSE	TRUE	FALSE	FALSE	FALSE	FALSE	604030															4183300
P18759_523	P18759	P18759	P18759	SEC18	Vesicular-fusion protein SEC18	1	TCVEGGMMLYSER	2	4	2	2	2	2	2	1	1	0	1	1	2	4	2	FALSE	TRUE	TRUE	FALSE	TRUE	TRUE	TRUE	TRUE	FALSE	TRUE	535670			3769600		69622	3041500						3385600	1738830	3840600	9802200	13097400
P18759_723	P18759	P18759	P18759	SEC18	Vesicular-fusion protein SEC18	1	SCPNFNVGIK	2	1	2	2	2	2	2	2	1	2	2	2	2	2	2	TRUE	TRUE	TRUE	TRUE	TRUE	TRUE	TRUE	TRUE	TRUE	TRUE	10989200	5124900	10668000	31107000	11642300	11681300	14435200	9122800	13419	26184000	24703000	14352100	38571000	14902500	33938000	112054000	59401000
P18851_303	P18851	P18851	P18851	STE4	Guanine nucleotide-binding protein subunit beta	1	SDCSIATFSLFR	1	0	0	0	0	0	0	0	0	0	0	0	0	0	0	FALSE	FALSE	FALSE	FALSE	FALSE	TRUE	FALSE	FALSE	FALSE	FALSE	3763400															16813000
P18852_57	P18852	P18852	P18852	STE18	Guanine nucleotide-binding protein subunit gamma	1	ITASNACLTIINYTSNTK	2	2	2	1	2	2	1	2	2	2	1	2	1	2	1	TRUE	TRUE	TRUE	TRUE	TRUE	TRUE	TRUE	TRUE	TRUE	TRUE	995090	767330	754780	1946100	717790	367510	1350900	457330	6041.35	4366600	2487300	1788740	4404800	5220800	3206100	22465800	18612000
P18888_128	P18888	P18888	P18888	SNF6	Transcription regulatory protein SNF6	1	NFISSNDAFNMLSLTTVPCDR	0	0	1	0	0	0	0	0	0	0	1	2	0	0	0	FALSE	FALSE	FALSE	TRUE	FALSE	TRUE	FALSE	FALSE	TRUE	FALSE			61396								102930	371300
P18898_149	P18898	P18898	P18898	CDC43	Geranylgeranyl transferase type-1 subunit beta	1	GSFVSCLDYK	2	0	0	0	0	0	0	0	0	0	0	2	0	0	0	TRUE	FALSE	FALSE	TRUE	FALSE	TRUE	FALSE	FALSE	TRUE	FALSE	11232600											10339100				34990000
P18898_343	P18898	P18898	P18898	CDC43	Geranylgeranyl transferase type-1 subunit beta	1	NDEEDADLYHSCLGSAALALIEGK	2	2	2	2	2	2	2	2	2	2	2	2	2	2	2	TRUE	TRUE	TRUE	TRUE	TRUE	TRUE	TRUE	TRUE	TRUE	TRUE	5680100	3665300	5422200	6893100	2574200	4087900	4335900	2522150	19962.1	10645100	10470400	6229600	26438000	23613700	25602000	71898000	74149000
P18898_361	P18898	P18898	P18898	CDC43	Geranylgeranyl transferase type-1 subunit beta	1	FNGELCIPQEIFNDFSK	2	1	1	0	2	2	1	2	0	2	2	2	2	1	0	TRUE	TRUE	TRUE	TRUE	TRUE	TRUE	TRUE	TRUE	TRUE	TRUE	2116030	685720	970470		2005980	1685240	605630	1074950		1725750	2490000	1606840	5381500	1596700		9908800	4104100
P18961_384	P18961	P18961	P18961	YPK2	Serine/threonine-protein kinase YPK2/YKR2	1	CEVTHTLAER	0	0	0	2	2	0	2	2	0	1	2	0	1	1	2	FALSE	TRUE	TRUE	TRUE	TRUE	FALSE	TRUE	TRUE	TRUE	TRUE				3295200	2340690		4246500	2114350		9867200	16581100		10785000	699070	11417000
P18961_401	P18961	P18961	P12688;P18961	YPK1;YPK2	Serine/threonine-protein kinase YPK1;Serine/threonine-protein kinase YPK2/YKR2	1	VDCPFIVPLK	2	2	2	2	2	2	2	2	2	2	2	2	2	2	2	TRUE	TRUE	TRUE	TRUE	TRUE	TRUE	TRUE	TRUE	TRUE	TRUE	12019000	7816100	13708000	34342000	8889300	22128000	23233000	16135700	39024	64554000	34483000	28532000	89225000	41574000	67308000	145142000	141312000
P18961_453	P18961	P18961	P18961	YPK2	Serine/threonine-protein kinase YPK2/YKR2	1	FYIAELLCALDSLHK	2	2	0	4	2	2	4	3	0	3	3	2	2	2	2	TRUE	TRUE	TRUE	TRUE	TRUE	TRUE	TRUE	TRUE	TRUE	TRUE	2843500	2840200		11992450	1339770	2051550	6030910	2397200		21154900	9776900	3495800	33074000	6688200	13750300	17961800	18027100
P18961_484_489	P18961	P18961	P12688;P18961	YPK1;YPK2	Serine/threonine-protein kinase YPK1;Serine/threonine-protein kinase YPK2/YKR2	1	DLKPENILLDYQGHIALCDFGLCK	4	4	4	5	4	3	2	3	2	5	4	4	5	3	4	TRUE	TRUE	TRUE	TRUE	TRUE	TRUE	TRUE	TRUE	TRUE	TRUE	70411000	126404000	110877000	253156000	66775000	105153000	73898000	78369000	168784	517959600	270696300	151166700	375541600	161740000	298519000	254551000	302548700
P18961_503	P18961	P18961	P18961	YPK2	Serine/threonine-protein kinase YPK2/YKR2	1	DNDKTDTFCGTPEYLAPEILLGQGYTK	0	0	0	1	1	2	2	2	0	1	2	2	2	2	2	FALSE	TRUE	TRUE	TRUE	TRUE	FALSE	TRUE	TRUE	TRUE	TRUE				339260	556900	2165880	2048730	2184710		9126100	16266600	4966600	42810000	27958000	33785000
P18963_158	P18963	P18963	P18963	IRA1	Inhibitory regulator protein IRA1	1	INPALATMLLCK	2	2	2	2	1	2	2	2	0	0	0	1	2	1	2	TRUE	TRUE	TRUE	FALSE	TRUE	TRUE	TRUE	TRUE	FALSE	TRUE	85948	529920	88438	2737100		1860780	2388430	462300					7929700	1845900	9582900	19845000	13760900
P18963_1834	P18963	P18963	P18963	IRA1	Inhibitory regulator protein IRA1	1	LIDAITSSIDDFPIELVDICK	2	2	2	2	2	2	2	2	0	2	2	1	2	0	2	TRUE	TRUE	TRUE	TRUE	TRUE	TRUE	TRUE	TRUE	TRUE	TRUE	2752700	951820	1068990	1629490	1457130	1670570	2971200	1235830		5412300	2442470	1666100	5877400		2072410	4082400	2647500
P18963_1931	P18963	P18963	P18963	IRA1	Inhibitory regulator protein IRA1	1	IFNFLSELCK	0	2	2	2	2	1	2	2	1	2	0	1	2	2	0	TRUE	TRUE	TRUE	TRUE	TRUE	TRUE	TRUE	TRUE	TRUE	TRUE		5709300	8890300	15704200	6556800	2331800	9609600	4940400	13287	17632500		5347700	22010000	6453800			38585000
P18963_2162	P18963	P18963	P18963	IRA1	Inhibitory regulator protein IRA1	1	CFINSNTDQSLIK	0	0	0	0	1	0	0	0	0	0	0	0	0	0	0	FALSE	FALSE	FALSE	FALSE	FALSE	FALSE	TRUE	FALSE	FALSE	FALSE					1917100
P18963_2207	P18963	P18963	P18963	IRA1	Inhibitory regulator protein IRA1	1	KFCPVSLK	0	0	0	2	1	0	1	1	0	1	0	0	0	0	0	FALSE	TRUE	TRUE	FALSE	FALSE	FALSE	TRUE	TRUE	TRUE	FALSE				1577800	412270		650530	528160		1685700
P18963_2609	P18963	P18963	P18963	IRA1	Inhibitory regulator protein IRA1	1	VSLYELLMNVCHSLTNNESLPER	0	0	0	0	0	0	0	0	0	0	1	0	0	0	0	FALSE	FALSE	FALSE	FALSE	FALSE	FALSE	FALSE	FALSE	FALSE	FALSE
P18963_2729	P18963	P18963	P18963	IRA1	Inhibitory regulator protein IRA1	1	SHTSLFLCK	0	0	0	0	1	0	0	0	0	0	0	0	0	0	1	FALSE	FALSE	FALSE	FALSE	FALSE	FALSE	TRUE	FALSE	FALSE	TRUE					1866800										1216900
P18963_2876	P18963	P18963	P18963	IRA1	Inhibitory regulator protein IRA1	1	GAALDCLQALFK	2	2	2	2	2	2	2	2	2	2	2	2	2	2	2	TRUE	TRUE	TRUE	TRUE	TRUE	TRUE	TRUE	TRUE	TRUE	TRUE	13156500	17503200	4955100	13032000	5906700	5888300	5652800	7840800	12403.5	21164600	11076100	9709700	22789300	9793000	12248200	36349000	45257000
P18963_2988	P18963	P18963	P18963	IRA1	Inhibitory regulator protein IRA1	1	VNPICVFR	0	0	0	0	0	0	0	0	0	1	0	0	0	0	0	FALSE	FALSE	FALSE	FALSE	FALSE	FALSE	FALSE	FALSE	TRUE	FALSE										5047400
P18963_810	P18963	P18963	P18963	IRA1	Inhibitory regulator protein IRA1	1	LFCIIADILLK	1	0	0	0	0	0	0	0	0	0	0	0	0	0	0	FALSE	FALSE	FALSE	FALSE	FALSE	TRUE	FALSE	FALSE	FALSE	FALSE	20357															1159700
P19073_105_110	P19073	P19073	P19073	CDC42	Cell division control protein 42	1	WFPEVHHHCPGVPCLVVGTQIDLR	4	4	0	2	1	2	1	0	0	4	2	1	3	2	2	TRUE	TRUE	FALSE	TRUE	TRUE	TRUE	TRUE	TRUE	TRUE	TRUE	26458900	36077800		24063000	4804100	8365900	3147300			44479000	13943200	4306000	28972000	5757100	21233700	147278000	369198000
P19073_157	P19073	P19073	P19073	CDC42	Cell division control protein 42	1	YVECSALTQR	1	1	0	2	2	1	2	4	2	2	2	1	2	1	3	TRUE	TRUE	TRUE	TRUE	TRUE	TRUE	TRUE	TRUE	TRUE	TRUE	2517500	720770		37724000	14716500	882150	29253000	15815923	43594.9	39382000	46068000	5662200	80951000	24377000	89769070	5800900	7482900
P19073_6	P19073	P19073	P19073	CDC42	Cell division control protein 42	1	CVVVGDGAVGK	0	0	1	2	2	1	2	2	0	2	2	1	1	0	2	FALSE	TRUE	TRUE	TRUE	TRUE	TRUE	TRUE	TRUE	TRUE	TRUE			5654500	25550000	16823500	1501600	29885000	15524600		47261000	59530000	1494300	57436000		60615000
P19073_81	P19073	P19073	P19073	CDC42	Cell division control protein 42	1	LRPLSYPSTDVFLVCFSVISPPSFENVK	2	2	1	1	0	2	0	1	2	2	2	2	1	0	0	TRUE	TRUE	TRUE	TRUE	FALSE	TRUE	TRUE	TRUE	TRUE	TRUE	4110500	3329600	1595600	817260		2452400		863010	16634.5	3477400	7027600	4070800	4363800			37636000	33805000
P19097_1246	P19097	P19097	P19097	FAS2	Fatty acid synthase subunit alpha;Acyl carrier;3-oxoacyl-[acyl-carrier-protein] reductase;3-oxoacyl-[acyl-carrier-protein] synthase	1	YVHVSEVGNCSGSGMGGVSALR	18	16	15	9	14	15	6	9	6	9	11	11	8	10	7	TRUE	TRUE	TRUE	TRUE	TRUE	TRUE	TRUE	TRUE	TRUE	TRUE	549458570	420322050	730214375	693089770	548951990	548522410	435041800	313298900	1371547	8.49803e+08	594561618	483785450	869201000	623862610	903446030	6228589500	8828479420
P19097_1305	P19097	P19097	P19097	FAS2	Fatty acid synthase subunit alpha;Acyl carrier;3-oxoacyl-[acyl-carrier-protein] reductase;3-oxoacyl-[acyl-carrier-protein] synthase	1	TPVGACATSVESVDIGVETILSGK	2	2	2	2	2	2	2	2	1	2	2	2	2	2	2	TRUE	TRUE	TRUE	TRUE	TRUE	TRUE	TRUE	TRUE	TRUE	TRUE	17978300	8632500	27765000	15026000	8242700	19079200	6637200	3735300	82670	6550400	3733800	4042300	8236700	7144200	4339200	24343000	17825600
P19097_1327	P19097	P19097	P19097	FAS2	Fatty acid synthase subunit alpha;Acyl carrier;3-oxoacyl-[acyl-carrier-protein] reductase;3-oxoacyl-[acyl-carrier-protein] synthase	1	ICIVGGYDDFQEEGSFEFGNMK	0	2	2	3	6	1	2	2	0	0	0	0	0	1	0	TRUE	TRUE	TRUE	FALSE	FALSE	TRUE	TRUE	TRUE	FALSE	TRUE			1774500	5995900	4208960	781030	3382100	381890						1737400			11152700
P19097_1799	P19097	P19097	P19097	FAS2	Fatty acid synthase subunit alpha;Acyl carrier;3-oxoacyl-[acyl-carrier-protein] reductase;3-oxoacyl-[acyl-carrier-protein] synthase	1	NFTPQEIEYCSAQPSVQSSFAGTWSAK	0	2	3	1	1	0	0	0	0	0	0	0	0	0	0	TRUE	FALSE	FALSE	FALSE	FALSE	TRUE	TRUE	FALSE	FALSE	FALSE		1066730	861290	748640													14385500
P19097_480	P19097	P19097	P19097	FAS2	Fatty acid synthase subunit alpha;Acyl carrier;3-oxoacyl-[acyl-carrier-protein] reductase;3-oxoacyl-[acyl-carrier-protein] synthase	1	TLGEQLIENCK	2	2	2	2	2	2	2	2	2	2	2	2	2	2	2	TRUE	TRUE	TRUE	TRUE	TRUE	TRUE	TRUE	TRUE	TRUE	TRUE	92683000	20337900	82648000	96745000	60069000	58032000	33746000	28904000	175288	80003000	50939000	42378000	130517000	49278000	70849000	1443330000	898000000
P19097_80	P19097	P19097	P19097	FAS2	Fatty acid synthase subunit alpha;Acyl carrier;3-oxoacyl-[acyl-carrier-protein] reductase;3-oxoacyl-[acyl-carrier-protein] synthase	1	EILCYSK	0	0	0	1	1	0	1	1	0	1	2	0	1	0	2	FALSE	TRUE	TRUE	TRUE	TRUE	FALSE	TRUE	TRUE	TRUE	TRUE				15066000	10862000		8107300	3773500		43806000	38876000		10130000		35035200
P19097_917	P19097	P19097	P19097	FAS2	Fatty acid synthase subunit alpha;Acyl carrier;3-oxoacyl-[acyl-carrier-protein] reductase;3-oxoacyl-[acyl-carrier-protein] synthase	1	EMAFNLLGLLTPEVVELCQK	11	8	10	8	9	12	5	10	6	9	9	10	8	8	6	TRUE	TRUE	TRUE	TRUE	TRUE	TRUE	TRUE	TRUE	TRUE	TRUE	123870970	48108160	101140220	160812500	42463933	106559200	69878360	39817890	196604	121709330	62793650	67320020	236192200	95255840	53720620	1481956500	1239230700
P19146_159	P19146	P19146	P19146	ARF2	ADP-ribosylation factor 2	1	NRPWFIQSTCATSGEGLYEGLEWLSNNLK	0	1	2	2	2	2	2	1	0	2	2	2	2	1	1	TRUE	TRUE	TRUE	TRUE	TRUE	TRUE	TRUE	TRUE	TRUE	TRUE		3126800	7620200	5030900	2533180	2656000	810100	406050		5965100	2762400	2795300	10878300	3134400	701270		10958000
P19158_1697	P19158	P19158	P19158	IRA2	Inhibitory regulator protein IRA2	1	YTIEHPQLSSFGAAVCPASDIDAYAAGLINAFETR	1	0	0	0	0	0	1	1	0	2	2	1	2	0	0	FALSE	FALSE	FALSE	TRUE	TRUE	TRUE	FALSE	FALSE	TRUE	TRUE	400060									625020	372410	409210	2563430			2821800
P19158_1923	P19158	P19158	P19158	IRA2	Inhibitory regulator protein IRA2	1	FLAELCR	0	0	0	0	0	0	0	0	0	0	0	0	0	2	1	FALSE	FALSE	FALSE	FALSE	TRUE	FALSE	FALSE	FALSE	FALSE	TRUE														2557490	4594800
P19158_2139	P19158	P19158	P19158	IRA2	Inhibitory regulator protein IRA2	1	CLDKDNVYVSSK	0	0	0	2	1	0	2	2	0	1	3	1	1	1	4	FALSE	FALSE	TRUE	TRUE	TRUE	FALSE	TRUE	TRUE	TRUE	TRUE					194260		430500	286740		394960	3409000		2290800	307380	7783700
P19158_2999	P19158	P19158	P19158	IRA2	Inhibitory regulator protein IRA2	1	ISAFEQNSDCVPLAFDILNLLVTHSESNSLEK	0	0	1	0	0	0	2	2	0	2	1	2	2	0	1	FALSE	FALSE	TRUE	TRUE	TRUE	TRUE	FALSE	TRUE	TRUE	TRUE			850610				642250	308970		1887350	2615000	633980	2738500		108380
P19158_620	P19158	P19158	P19158	IRA2	Inhibitory regulator protein IRA2	1	YIPDCTMHR	0	0	0	0	0	0	0	1	0	0	0	0	0	0	0	FALSE	FALSE	FALSE	FALSE	FALSE	FALSE	FALSE	FALSE	FALSE	FALSE
P19262_301	P19262	P19262	P19262	KGD2	Dihydrolipoyllysine-residue succinyltransferase component of 2-oxoglutarate dehydrogenase complex, mitochondrial	1	ACTLAAK	0	0	0	0	0	0	0	0	0	0	0	1	0	0	0	FALSE	FALSE	FALSE	FALSE	FALSE	FALSE	FALSE	FALSE	TRUE	FALSE												11425
P19263_1057	P19263	P19263	P19263	RGR1	Mediator of RNA polymerase II transcription subunit 14	1	LGNGVACDPSEIEPILMEIHNILK	2	2	2	0	2	2	3	2	0	2	3	2	1	0	1	TRUE	TRUE	TRUE	TRUE	TRUE	TRUE	TRUE	TRUE	TRUE	TRUE	2082300	1011870	676300		1508280	1556880	2691960	1586960		3156400	969720	1088730	579030		833430	4112900	5135900
P19263_880	P19263	P19263	P19263	RGR1	Mediator of RNA polymerase II transcription subunit 14	1	YLSNNDEDDKDCTIK	0	0	1	1	2	0	2	3	0	0	0	0	2	1	3	FALSE	TRUE	TRUE	FALSE	TRUE	TRUE	TRUE	TRUE	FALSE	TRUE			330420	1729900	1189100		1378400	573530					4441100	1010600	2969730
P19358_23_34	P19358	P19358	P19358	SAM2	S-adenosylmethionine synthase 2	2	ICDQVSDAILDACLEQDPFSK;TFLFTSESVGEGHPDKICDQVSDAILDACLEQDPFSK	11	11	6	8	9	10	12	8	6	8	7	8	13	10	11	TRUE	TRUE	TRUE	TRUE	TRUE	TRUE	TRUE	TRUE	TRUE	TRUE	66173580	24090350	38628400	44425010	28979200	46340600	43099990	17494400	156879	65145500	26442800	26781900	129427900	60210400	87334730	764387100	1007319900
P19358_23_34_45	P19358	P19358	P19358	SAM2	S-adenosylmethionine synthase 2	1	ICDQVSDAILDACLEQDPFSKVACETAAK	0	0	0	0	0	0	1	0	0	0	0	0	0	0	0	FALSE	FALSE	FALSE	FALSE	FALSE	FALSE	FALSE	TRUE	FALSE	FALSE							422810
P19358_300	P19358	P19358	P10659;P19358	SAM1;SAM2	S-adenosylmethionine synthase 1;S-adenosylmethionine synthase 2	2	SLVAAGLCK;SLVAAGLCKR	2	2	3	4	3	2	4	6	3	3	2	2	2	2	4	TRUE	TRUE	TRUE	TRUE	TRUE	TRUE	TRUE	TRUE	TRUE	TRUE	10319300	12156400	34205700	777386200	380942600	10905900	385249800	215946440	485158	546144700	573350000	30032500	654793000	116215720	624315880	155820000	168956000
P19358_93	P19358	P19358	P19358	SAM2	S-adenosylmethionine synthase 2	1	TCNVLVAIEQQSPDIAQGLHYEK	6	9	8	10	6	10	7	3	5	4	4	3	8	6	7	TRUE	TRUE	TRUE	TRUE	TRUE	TRUE	TRUE	TRUE	TRUE	TRUE	874389300	391408300	599949900	984155200	319206650	707970000	461416300	234652000	3.35759e+06	551257000	451439500	465224450	1657752900	1103518100	1081464010	9456450000	9060754000
P19414_122	P19414	P19414	P19414	ACO1	Aconitate hydratase, mitochondrial	1	PVTVHCDHLIQAQVGGEK	11	12	9	13	13	15	8	9	8	18	12	16	18	16	17	TRUE	TRUE	TRUE	TRUE	TRUE	TRUE	TRUE	TRUE	TRUE	TRUE	781029920	569558630	730896000	1838211390	1105266160	962283010	1169748200	853822630	2.98082e+06	2229817400	1807790000	1029904850	8742121300	1689984100	2957549300	8158503400	10428338900
P19414_382	P19414	P19414	P19414	ACO1	Aconitate hydratase, mitochondrial	1	VGLIGSCTNSSYEDMSR	4	5	4	5	3	6	5	7	5	3	10	6	9	15	6	TRUE	TRUE	TRUE	TRUE	TRUE	TRUE	TRUE	TRUE	TRUE	TRUE	17187670	9532950	11884500	41168760	26267900	30674060	54173740	52106810	176211	38831800	102574020	45791370	274912300	138090630	78854500	200119200	154196400
P19414_445_448	P19414	P19414	P19414	ACO1	Aconitate hydratase, mitochondrial	1	EFGGIVLANACGPCIGQWDR	0	0	0	0	4	0	0	3	0	2	2	2	0	0	0	FALSE	TRUE	TRUE	TRUE	FALSE	FALSE	TRUE	TRUE	TRUE	FALSE					27456400			59222000		154104000	75512000	18360200
P19414_94	P19414	P19414	P19414	ACO1	Aconitate hydratase, mitochondrial	1	VACQDATAQMAILQFMSAGLPQVAK	3	2	3	8	7	9	3	8	1	13	4	8	6	7	7	TRUE	TRUE	TRUE	TRUE	TRUE	TRUE	TRUE	TRUE	TRUE	TRUE	2105440	1654240	4382490	20606020	16122920	21621390	5453130	29573150	3803.5	110857900	30741000	37302450	71333200	68166300	44432100	13990600	23520000
P19454_26	P19454	P19454	P19454	CKA2	Casein kinase II subunit alpha	1	NACEERPQEYWDYEQGVTIDWGK	0	2	2	0	0	2	0	0	0	1	0	1	0	0	0	TRUE	FALSE	FALSE	FALSE	FALSE	TRUE	TRUE	FALSE	TRUE	FALSE		1545200	1645210			1083800				815590							41686000
P19516_208_210	P19516	P19516	P19516	COX11	Cytochrome c oxidase assembly protein COX11, mitochondrial	1	IQCFCFEEQK	0	0	0	0	0	0	0	1	0	2	2	2	2	1	2	FALSE	FALSE	FALSE	TRUE	TRUE	FALSE	FALSE	TRUE	TRUE	TRUE								3242300		9365700	9874200	7551800	7874200	2167900	8196100
P19524_1435	P19524	P19524	P19524	MYO2	Myosin-2	1	THGLTDGTECLQHLIQTAK	3	2	2	2	2	2	2	3	2	2	2	2	2	2	2	TRUE	TRUE	TRUE	TRUE	TRUE	TRUE	TRUE	TRUE	TRUE	TRUE	17156700	7385700	13687000	14458800	6849700	9943400	8249000	8644200	123560	12217900	6424400	7972400	18584700	4765400	17902500	181280600	208716000
P19524_1463	P19524	P19524	P19524	MYO2	Myosin-2	1	GICYSLTPAQLQK	2	2	2	2	2	2	1	2	0	2	2	2	2	2	2	TRUE	TRUE	TRUE	TRUE	TRUE	TRUE	TRUE	TRUE	TRUE	TRUE	3949700	1189040	4301500	9965400	3110600	4210300	1788200	865183		20142400	2216950	7339000	8453900	8065900	16202100	44796000	44064000
P19524_369	P19524	P19524	P19524	MYO2	Myosin-2	1	LACELLGIDAYNFAK	2	2	2	2	2	2	2	2	1	2	2	2	2	2	2	TRUE	TRUE	TRUE	TRUE	TRUE	TRUE	TRUE	TRUE	TRUE	TRUE	10983100	7176000	15289400	7333200	5806300	6591700	4562100	4821900	5595.4	10542100	5415600	5706500	16744900	7993000	5517300	91090000	58300000
P19524_464	P19524	P19524	P19524;P32492	MYO2;MYO4	Myosin-2;Myosin-4	1	NSFEQFCINYANEK	2	2	2	0	2	1	2	2	0	0	1	1	0	2	1	TRUE	TRUE	TRUE	TRUE	TRUE	TRUE	TRUE	TRUE	TRUE	TRUE	4825500	803800	2561940		1409730		3333200				897160	1549600		3528400	3428900	63990000	53201000
P19524_702	P19524	P19524	P19524;P32492	MYO2;MYO4	Myosin-2;Myosin-4	1	ISCAGFPSR	0	0	1	0	0	0	0	0	1	0	0	0	0	1	0	FALSE	FALSE	FALSE	FALSE	FALSE	TRUE	FALSE	TRUE	FALSE	TRUE			1989800						15018					2017900
P19524_835	P19524	P19524	P19524	MYO2	Myosin-2	1	VNCATLLQAAYR	2	2	2	1	2	2	1	2	1	2	2	2	0	0	1	TRUE	TRUE	TRUE	TRUE	FALSE	TRUE	TRUE	TRUE	TRUE	TRUE	11459900	4540900	11380000	7063100	5167000	9608600	4933800	7351100	3028.4	16802100	9620500	9575400			9031400	116860000	80932000
P19524_9	P19524	P19524	P19524;P32492	MYO2;MYO4	Myosin-2;Myosin-4	1	CWYPHK	0	1	1	2	0	1	2	1	0	1	2	0	1	0	2	TRUE	TRUE	TRUE	TRUE	TRUE	TRUE	TRUE	TRUE	TRUE	TRUE		2527.5	10484	3611300		28027	2598200	827310		14487000	21528700		7900500		6875600		268680
P19541_17_20	P19541	P19541	P19541	RDS2	Regulator of drug sensitivity 2	1	TCLFCK	0	0	0	0	0	0	1	0	0	0	0	0	0	0	0	FALSE	FALSE	FALSE	FALSE	FALSE	FALSE	FALSE	TRUE	FALSE	FALSE							6550900
P19541_364	P19541	P19541	P19541	RDS2	Regulator of drug sensitivity 2	1	EFASLVDCTVDDLR	0	0	0	0	0	0	0	0	0	0	0	0	0	2	0	FALSE	FALSE	FALSE	FALSE	TRUE	FALSE	FALSE	FALSE	FALSE	TRUE														5361500
P19541_408	P19541	P19541	P19541	RDS2	Regulator of drug sensitivity 2	1	AVLTSCSLR	0	0	0	1	1	0	2	2	1	1	2	0	1	1	2	FALSE	TRUE	TRUE	TRUE	TRUE	FALSE	TRUE	TRUE	TRUE	TRUE				2545900	2816200		3893900	3762300		6894000	7886200		6712100	938300	8671200
P19541_437	P19541	P19541	P19541	RDS2	Regulator of drug sensitivity 2	1	DRYNIPICIVGNFIPLS	0	0	0	1	0	0	0	1	0	2	0	1	0	0	2	FALSE	FALSE	FALSE	TRUE	TRUE	FALSE	TRUE	FALSE	TRUE	TRUE				1233700						4913900		490980			1201660
P19541_45	P19541	P19541	P19541	RDS2	Regulator of drug sensitivity 2	1	DIAHLCR	0	0	0	0	0	0	0	0	0	1	2	0	0	0	1	FALSE	FALSE	FALSE	TRUE	FALSE	FALSE	FALSE	FALSE	TRUE	TRUE										15335000	23888000				12686000
P19657_250	P19657	P19657	P19657	PMA2	Plasma membrane ATPase 2	1	IVTEDCFLQIDQSAITGESLAAEK	0	0	0	0	0	0	2	0	0	0	0	0	2	1	2	FALSE	FALSE	FALSE	FALSE	TRUE	FALSE	FALSE	TRUE	FALSE	TRUE							910980						4422600	938200	2103300
P19658_213	P19658	P19658	P19658	EXO70	Exocyst complex component EXO70	1	CMAFLEPFAK	0	0	0	0	0	0	0	2	0	2	0	0	0	0	0	FALSE	FALSE	TRUE	TRUE	FALSE	FALSE	FALSE	TRUE	TRUE	FALSE								17811100		36576000
P19658_333	P19658	P19658	P19658	EXO70	Exocyst complex component EXO70	1	ELQNYNLLQDCTQEVR	0	0	1	0	0	0	0	0	0	0	0	0	0	0	0	FALSE	FALSE	FALSE	FALSE	FALSE	TRUE	FALSE	FALSE	FALSE	FALSE			2730000
P19658_389	P19658	P19658	P19658	EXO70	Exocyst complex component EXO70	2	FSEYKNGCLGAMDNITR;NGCLGAMDNITR	0	0	0	0	0	1	0	0	0	0	0	0	0	0	1	FALSE	FALSE	FALSE	FALSE	FALSE	FALSE	TRUE	FALSE	FALSE	FALSE						200710
P19659_591	P19659	P19659	P19659	GAL11	Mediator of RNA polymerase II transcription subunit 15	1	CAEGIFVVK	0	0	0	1	1	1	1	2	0	2	2	2	2	2	2	FALSE	TRUE	TRUE	TRUE	TRUE	FALSE	TRUE	TRUE	TRUE	TRUE				26106000	9726300	4896100	14046000	21304900		33310000	17431300	18449100	21986000	4776600	12046000
P19659_891	P19659	P19659	P19659	GAL11	Mediator of RNA polymerase II transcription subunit 15	1	DSPMDLFMSTLGDCLGIK	0	0	1	0	2	1	0	2	0	0	2	2	0	0	0	FALSE	TRUE	TRUE	TRUE	FALSE	FALSE	TRUE	TRUE	TRUE	FALSE					61821			25557			47728	63435
P19659_891_903	P19659	P19659	P19659	GAL11	Mediator of RNA polymerase II transcription subunit 15	1	DSPMDLFMSTLGDCLGIKDEEMLTSCTIPK	0	0	0	0	0	0	1	0	0	1	2	2	0	0	0	FALSE	FALSE	FALSE	TRUE	FALSE	FALSE	FALSE	TRUE	TRUE	FALSE							158100			141100	94199	199129
P19735_292	P19735	P19735	P19735	PRP6	Pre-mRNA-splicing factor 6	1	LHESDVHYCK	0	0	0	1	0	0	1	1	0	1	2	0	0	0	2	FALSE	FALSE	TRUE	TRUE	TRUE	FALSE	TRUE	TRUE	TRUE	TRUE				54884			135310	49531		1547500	2932400				1583110
P19735_667	P19735	P19735	P19735	PRP6	Pre-mRNA-splicing factor 6	1	SFPICHK	0	0	0	0	0	0	0	0	0	0	1	0	0	0	1	FALSE	FALSE	FALSE	FALSE	FALSE	FALSE	FALSE	FALSE	TRUE	TRUE											2882400				2394200
P19735_886	P19735	P19735	P19735	PRP6	Pre-mRNA-splicing factor 6	1	MQYCTPR	0	0	0	0	0	0	0	0	0	1	0	0	0	0	0	FALSE	FALSE	FALSE	FALSE	FALSE	FALSE	FALSE	FALSE	TRUE	FALSE										1015500
P19736_269	P19736	P19736	P19736	PRP9	Pre-mRNA-splicing factor PRP9	1	SDFEHSYCR	0	0	0	0	1	0	0	0	0	1	2	0	0	0	1	FALSE	FALSE	FALSE	TRUE	FALSE	FALSE	FALSE	FALSE	TRUE	TRUE										3134400	5093900				3784800
P19736_452	P19736	P19736	P19736	PRP9	Pre-mRNA-splicing factor PRP9	1	CLGIEPSSVFK	0	0	0	1	1	0	2	2	0	0	0	1	0	2	2	FALSE	TRUE	TRUE	FALSE	TRUE	FALSE	TRUE	TRUE	TRUE	TRUE				4036500	2565900		8038000	8687900				4737600		8464400	11129700
P19812_1096	P19812	P19812	P19812	UBR1	E3 ubiquitin-protein ligase UBR1	2	DSIPEAYLSKPICNLLLSIANAK;PICNLLLSIANAK	4	1	2	2	2	1	2	2	0	2	2	2	2	1	4	TRUE	TRUE	TRUE	TRUE	TRUE	TRUE	TRUE	TRUE	TRUE	TRUE	4644540	1479600	1629310	4543300	1314563	258070	1350220	1086570		3021800	655080	1331880	3334700	1272500	3972490	47866900	12738000
P19812_1295_1303	P19812	P19812	P19812	UBR1	E3 ubiquitin-protein ligase UBR1	1	VFVSCNHHIHHNCFK	2	2	2	1	0	2	2	1	0	1	0	2	1	0	0	TRUE	TRUE	TRUE	TRUE	FALSE	TRUE	TRUE	TRUE	TRUE	TRUE	448990	419910	585440	598460		286046	328658	50114		182260		310230	416590			3138200	4107100
P19812_136_139_141_145_148_151	P19812	P19812	P19812	UBR1	E3 ubiquitin-protein ligase UBR1	1	CHECGCDDTCVLCIHCFNPK	0	0	1	0	0	0	0	0	0	0	0	0	0	2	0	FALSE	FALSE	FALSE	FALSE	TRUE	TRUE	FALSE	FALSE	FALSE	TRUE			7807200											4744300
P19812_1583	P19812	P19812	P19812	UBR1	E3 ubiquitin-protein ligase UBR1	1	CLVFIK	1	1	0	1	2	0	1	2	0	2	2	1	1	2	2	TRUE	TRUE	TRUE	TRUE	TRUE	TRUE	TRUE	TRUE	TRUE	TRUE	9527000	13753000		23606000	26894000		12969000	18207900		23415700	16047500	6674800	5014200	2656700	9561800	3126100	6710600
P19812_1659	P19812	P19812	P19812	UBR1	E3 ubiquitin-protein ligase UBR1	1	ESLVDLLTTQESIVSHPYLENIPYEYCGIIK	2	2	2	2	2	2	2	2	0	2	1	2	2	0	1	TRUE	TRUE	TRUE	TRUE	TRUE	TRUE	TRUE	TRUE	TRUE	TRUE	1791710	852450	1241580	609400	336450	1007320	1766550			2298500	1326600	2165300	3520600		687900	13424400	12876800
P19812_540	P19812	P19812	P19812	UBR1	E3 ubiquitin-protein ligase UBR1	2	DIQNVIIPTLASSNLYKPIFCQQVVEIFNHITR;PIFCQQVVEIFNHITR	1	1	0	0	0	0	0	0	0	0	0	0	0	0	0	TRUE	FALSE	FALSE	FALSE	FALSE	TRUE	FALSE	FALSE	FALSE	FALSE	268060	1443900														2344000	5688600
P19812_662	P19812	P19812	P19812	UBR1	E3 ubiquitin-protein ligase UBR1	1	EIISLLTLCK	2	2	2	2	2	2	2	1	0	2	2	2	2	2	2	TRUE	TRUE	TRUE	TRUE	TRUE	TRUE	TRUE	TRUE	TRUE	TRUE	4688700	1793120	6146700	3290100	2541700	2897200	2457700	905850		4426900	2151390	2784100	8149300	2902900	3629800	40128000	40673000
P19812_785	P19812	P19812	P19812	UBR1	E3 ubiquitin-protein ligase UBR1	1	DAYEALEDCSDFLK	0	0	1	0	0	0	0	0	0	0	0	0	0	0	0	FALSE	FALSE	FALSE	FALSE	FALSE	TRUE	FALSE	FALSE	FALSE	FALSE			754010
P19881_162	P19881	P19881	P19881	PHO13	4-nitrophenylphosphatase	2	SPFLVNGLDKDVSCVIAGLDTK;DVSCVIAGLDTK	4	6	5	5	5	3	4	4	0	4	3	3	0	2	3	TRUE	TRUE	TRUE	TRUE	TRUE	TRUE	TRUE	TRUE	TRUE	TRUE	30820180	175250400	104030530	200752300	75043100	57186000	51666670	82495300		63063810	36839600	75506700		2519080	13558900	296674200	296451900
P19881_249_250	P19881	P19881	P19881	PHO13	4-nitrophenylphosphatase	1	CCMVGDR	0	0	0	0	1	0	0	0	0	0	2	0	0	0	0	FALSE	FALSE	FALSE	TRUE	FALSE	FALSE	TRUE	FALSE	TRUE	FALSE					343280						3853200
P19882_132	P19882	P19882	P19882	HSP60	Heat shock protein 60, mitochondrial	1	NVAAGCNPMDLR	6	5	5	4	6	4	4	6	5	7	6	5	8	5	6	TRUE	TRUE	TRUE	TRUE	TRUE	TRUE	TRUE	TRUE	TRUE	TRUE	27194830	24082180	121664870	134731000	215749400	44804910	95135500	150264000	223936	311242540	176559100	144197300	305690220	75790400	166267200	265346600	328927300
P19882_283	P19882	P19882	P19882	HSP60	Heat shock protein 60, mitochondrial	1	RPLLIIAEDVDGEALAACILNK	5	7	5	7	6	6	4	4	4	6	5	5	6	6	6	TRUE	TRUE	TRUE	TRUE	TRUE	TRUE	TRUE	TRUE	TRUE	TRUE	245928400	127330760	73481580	163446840	33502760	83032180	68334630	41750080	940090	169076100	41262750	54759990	412130100	92396660	107763600	3656125900	2534512800
P19882_333_341	P19882	P19882	P19882	HSP60	Heat shock protein 60, mitochondrial	1	PEQCTIENLGSCDSITVTK	0	0	0	0	0	0	0	1	0	0	0	0	0	0	0	FALSE	FALSE	FALSE	FALSE	FALSE	FALSE	FALSE	TRUE	FALSE	FALSE								18350000
P19955_38	P19955	P19955	P19955	YMR31	37S ribosomal protein YMR-31, mitochondrial	1	HATEVVVHPCATNGMLPGSK	3	5	4	4	7	13	5	10	4	13	8	11	6	7	7	TRUE	TRUE	TRUE	TRUE	TRUE	TRUE	TRUE	TRUE	TRUE	TRUE	4782660	7386150	8107200	67243000	59863100	35133730	39237950	54832762	50786.3	190520030	120982410	79923400	118292600	40501970	124257100	34955670	70907520
P19955_50	P19955	P19955	P19955	YMR31	37S ribosomal protein YMR-31, mitochondrial	1	ECIPVSK	0	0	0	0	0	0	0	0	0	1	2	0	0	0	1	FALSE	FALSE	FALSE	TRUE	FALSE	FALSE	FALSE	FALSE	TRUE	TRUE										77122000	175551000				27456000
P20049_108	P20049	P20049	P20049	TYR1	Prephenate dehydrogenase [NADP(+)]	1	VGTIVGGQTSCK	0	0	0	0	1	0	0	0	0	1	2	0	0	0	0	FALSE	FALSE	FALSE	TRUE	FALSE	FALSE	TRUE	FALSE	TRUE	FALSE					90202					1624200	6157900
P20049_124	P20049	P20049	P20049	TYR1	Prephenate dehydrogenase [NADP(+)]	1	DCDIITVHSLHGPK	2	1	1	2	2	2	1	3	0	2	2	3	0	0	2	TRUE	TRUE	TRUE	TRUE	TRUE	TRUE	TRUE	TRUE	TRUE	TRUE	11267900	1183900	6233700	79498000	17636700	20234500	15167000	24793448		21416370	21618000	27665254			1064100	135914000	42651000
P20049_166	P20049	P20049	P20049	TYR1	Prephenate dehydrogenase [NADP(+)]	1	SQYPESFEFVNSVMACLK	2	0	0	2	1	2	2	0	0	0	0	0	0	3	2	TRUE	TRUE	TRUE	FALSE	TRUE	TRUE	TRUE	TRUE	FALSE	TRUE	2245780			5383300	1415600	1199720	2251400							3553640	6298500	18162600
P20049_41_42	P20049	P20049	P20049	TYR1	Prephenate dehydrogenase [NADP(+)]	1	FTDAGWGVICCDREEYYDELK	0	0	0	0	0	0	0	0	0	0	1	0	0	0	0	FALSE	FALSE	FALSE	FALSE	FALSE	FALSE	FALSE	FALSE	TRUE	FALSE											1277400
P20051_11	P20051	P20051	P20051	URA4	Dihydroorotase	1	VQEIDLGLTCDMHVHVR	8	5	7	5	4	4	3	2	7	2	1	2	5	3	6	TRUE	TRUE	TRUE	TRUE	TRUE	TRUE	TRUE	TRUE	TRUE	TRUE	108376100	75018800	138616300	80104700	49477500	78404100	27445600	37116000	253868	84048000	26478000	36235000	112220700	39412000	145937900	858747000	1019110000
P20051_181	P20051	P20051	P20051	URA4	Dihydroorotase	1	IILEHCTSESAIK	6	7	7	4	4	5	3	4	3	4	4	4	3	4	4	TRUE	TRUE	TRUE	TRUE	TRUE	TRUE	TRUE	TRUE	TRUE	TRUE	211566900	108014310	197237600	204570900	152879100	59199160	39751400	65287900	132367	138201500	75833700	66570200	105992100	49063600	104856600	1720834640	1807564860
P20051_229	P20051	P20051	P20051	URA4	Dihydroorotase	2	VAATLTAHHLFLTIDDWAGNPVNFCKPVAK;VAATLTAHHLFLTIDDWAGNPVNFCK	2	4	2	3	1	3	2	0	0	1	0	0	2	0	1	TRUE	TRUE	TRUE	FALSE	TRUE	TRUE	TRUE	TRUE	TRUE	TRUE	8797300	17210600	3365900	14733400	2021500	7993500	5564500			9279800			14353000		5035200	48931000	143573000
P20051_23	P20051	P20051	P20051	URA4	Dihydroorotase	1	EGAMCELVTPK	0	1	0	0	2	1	0	1	0	0	1	2	0	0	0	FALSE	TRUE	FALSE	TRUE	FALSE	TRUE	TRUE	TRUE	TRUE	FALSE		1044200			6954400	1234100		3185400			5212400	5934000					13304000
P20051_99	P20051	P20051	P20051	URA4	Dihydroorotase	1	CYPAGVTTNSAAGVDPNDFSAFYPIFK	0	0	1	0	0	0	0	0	0	0	0	0	0	0	0	FALSE	FALSE	FALSE	FALSE	FALSE	TRUE	FALSE	FALSE	FALSE	FALSE			615530
P20052_135	P20052	P20052	P20052	PHO80	PHO85 cyclin PHO80	1	GLCDSFSTNAHYAK	0	0	0	1	0	1	1	2	0	2	2	1	1	0	2	FALSE	TRUE	TRUE	TRUE	TRUE	FALSE	TRUE	TRUE	TRUE	TRUE				5287000		2591100	2397700	5511700		16651900	10020200	3432900	7721300		18638800
P20052_152	P20052	P20052	P20052	PHO80	PHO85 cyclin PHO80	1	CHELNILENDFLK	0	1	0	2	2	1	2	0	0	0	0	0	0	1	2	FALSE	TRUE	TRUE	FALSE	TRUE	TRUE	TRUE	TRUE	FALSE	TRUE		1895100		6465400	3685100	3258100	7557600							5731100	16330800		13422000
P20052_180	P20052	P20052	P20052	PHO80	PHO85 cyclin PHO80	1	DHNITLCSIEQK	1	0	0	3	3	1	3	2	1	2	2	4	4	4	4	FALSE	TRUE	TRUE	TRUE	TRUE	TRUE	TRUE	TRUE	TRUE	TRUE	1999700			16488100	7035680		4994900	2881000		4598200	5500100	12718200	15614000	4378840	13371000	6278800
P20052_93	P20052	P20052	P20052	PHO80	PHO85 cyclin PHO80	1	FSSLEHCVLMTSLYYIDLLQTVYPDFTLNSLTAHR	0	0	0	0	0	0	0	0	0	1	0	0	0	0	0	FALSE	FALSE	FALSE	FALSE	FALSE	FALSE	FALSE	FALSE	TRUE	FALSE										1306000000
P20053_237	P20053	P20053	P20053	PRP4	U4/U6 small nuclear ribonucleoprotein PRP4	1	IGAIDWHPDSNNQMISCAEDGLIK	0	0	0	0	0	0	0	1	0	0	2	1	0	0	0	FALSE	FALSE	FALSE	TRUE	FALSE	FALSE	FALSE	FALSE	TRUE	FALSE											1375670	431260
P20081_55	P20081	P20081	P20081	FPR1	FK506-binding protein 1	1	GSPFQCNIGVGQVIK	2	3	2	3	2	2	2	3	2	2	2	2	2	3	2	TRUE	TRUE	TRUE	TRUE	TRUE	TRUE	TRUE	TRUE	TRUE	TRUE	294110000	171190900	310040000	419407800	139675000	279790000	292320000	182915060	648470	678020000	492750000	352290000	1472720000	639323650	1306320000	7010900000	5725290700
P20095_342	P20095	P20095	P20095	PRP2	Pre-mRNA-splicing factor ATP-dependent RNA helicase-like protein PRP2	1	YSCIMIDEAHER	2	0	0	0	2	1	0	2	0	2	1	1	2	1	1	TRUE	TRUE	TRUE	TRUE	TRUE	TRUE	TRUE	TRUE	TRUE	TRUE	2219780				9021500	1831800		3988000		9729700	3556700	2303500	6017800	685560	1868100	12574900
P20095_393	P20095	P20095	P20095	PRP2	Pre-mRNA-splicing factor ATP-dependent RNA helicase-like protein PRP2	2	FSEFFDNCPIFNVPGR;KFSEFFDNCPIFNVPGR	2	2	2	0	2	0	0	0	0	0	0	0	0	0	0	TRUE	TRUE	FALSE	FALSE	FALSE	TRUE	TRUE	FALSE	FALSE	FALSE	5921200	1679990	2504880		2362520											27477000	8930300
P20095_494	P20095	P20095	P20095	PRP2	Pre-mRNA-splicing factor ATP-dependent RNA helicase-like protein PRP2	1	IFQPTPENCR	0	0	0	0	2	0	0	1	0	2	2	1	1	1	2	FALSE	TRUE	FALSE	TRUE	TRUE	FALSE	TRUE	TRUE	TRUE	TRUE					566190			660480		1172160	2291870	122940	2895300	1152700	4134200
P20095_846	P20095	P20095	P20095	PRP2	Pre-mRNA-splicing factor ATP-dependent RNA helicase-like protein PRP2	1	DCLVIPK	0	0	0	1	0	0	2	2	0	1	1	1	0	0	1	FALSE	FALSE	TRUE	TRUE	FALSE	FALSE	TRUE	TRUE	TRUE	TRUE				2045600			1307390	833840		2862300	1739900	445490			2045100
P20133_167_177_190	P20133	P20133	P20133	BET2	Geranylgeranyl transferase type-2 subunit beta	1	CYNFDGGFGLCPNAESHAAQAFTCLGALAIANK	2	1	1	2	2	1	2	2	0	2	1	2	2	2	2	TRUE	TRUE	TRUE	TRUE	TRUE	TRUE	TRUE	TRUE	TRUE	TRUE	987090	1068000	3567900	5562800	2248000	5012500	2427000	2159400		3903600	2476500	1565500	5939900	3027900	3682070	23977000	12680000
P20133_67	P20133	P20133	P20133	BET2	Geranylgeranyl transferase type-2 subunit beta	1	EEVISFVLSCWDDK	0	0	0	0	0	0	0	1	0	1	0	0	0	0	0	FALSE	FALSE	FALSE	FALSE	FALSE	FALSE	FALSE	TRUE	TRUE	FALSE								769140		1343700
P20424_144	P20424	P20424	P20424	SRP54	Signal recognition particle subunit SRP54	1	VGLVCADTFR	2	2	2	2	2	1	2	2	0	1	2	2	1	0	0	TRUE	TRUE	TRUE	TRUE	FALSE	TRUE	TRUE	TRUE	TRUE	TRUE	15098600	7002700	10310400	9556400	6966400	2249700	7642200	5912900		4086100	12364500	6649300	8143900			65378000	79728000
P20424_89	P20424	P20424	P20424	SRP54	Signal recognition particle subunit SRP54	1	TVFDELCK	1	0	1	2	2	0	0	2	2	1	2	2	0	2	0	TRUE	TRUE	TRUE	TRUE	TRUE	TRUE	TRUE	TRUE	TRUE	TRUE	11458000		100560000	192473000	98611000			62532000	48968	26556000	65484000	31069000		8329200		45309000
P20433_185	P20433	P20433	P20433	RPB4	DNA-directed RNA polymerase II subunit RPB4	1	STGLHPFEVAQLGSLACDTADEAK	3	2	2	2	2	2	2	3	2	3	2	2	2	2	3	TRUE	TRUE	TRUE	TRUE	TRUE	TRUE	TRUE	TRUE	TRUE	TRUE	81469000	26516000	37530000	34500000	19821000	30671000	28621000	30728100	84996	76166000	46861000	34728000	229880000	121174000	163784000	1412306400	898760000
P20434_47	P20434	P20434	P20434	RPB5	DNA-directed RNA polymerases I, II, and III subunit RPABC1	1	YCDSMGRPQR	0	0	0	0	0	0	0	1	0	0	0	0	0	0	0	FALSE	FALSE	FALSE	FALSE	FALSE	FALSE	FALSE	TRUE	FALSE	FALSE								99779
P20434_83	P20434	P20434	P20434	RPB5	DNA-directed RNA polymerases I, II, and III subunit RPABC1	1	FPDMGSLWVEFCDEPSVGVK	0	0	4	0	1	2	0	0	0	0	2	2	0	0	0	TRUE	TRUE	FALSE	TRUE	FALSE	TRUE	TRUE	FALSE	TRUE	FALSE			3403660		584300	498792					662380	950380
P20436_36	P20436	P20436	P20436	RPB8	DNA-directed RNA polymerases I, II, and III subunit RPABC3	1	IEAASTTQDQCK	0	0	0	0	0	1	0	0	0	0	2	1	0	0	0	FALSE	FALSE	FALSE	TRUE	FALSE	FALSE	FALSE	FALSE	TRUE	FALSE											3416200	7942.3
P20447_213_214_215	P20447	P20447	P20447	DBP3	ATP-dependent RNA helicase DBP3	1	VGMQCCCVYGGVPK	1	2	0	0	0	0	0	0	0	0	0	0	0	0	0	FALSE	FALSE	FALSE	FALSE	FALSE	FALSE	FALSE	FALSE	FALSE	FALSE																2695900	5933500
P20448_346	P20448	P20448	P20448	HCA4	ATP-dependent RNA helicase HCA4	1	AQQVCLFATDVVAR	2	2	2	0	0	0	0	2	0	0	0	0	1	0	0	TRUE	FALSE	TRUE	FALSE	FALSE	TRUE	FALSE	TRUE	FALSE	TRUE	7590500	617350	4214000					753200					4082300			72504000	64763000
P20448_370	P20448	P20448	P20448	HCA4	ATP-dependent RNA helicase HCA4	1	GIDFPAVDWVVQVDCPEDVDTYIHR	2	1	0	0	0	0	0	0	0	0	0	0	0	0	0	TRUE	FALSE	FALSE	FALSE	FALSE	TRUE	FALSE	FALSE	FALSE	FALSE	5241500	1848400														40225000	29176000
P20449_167	P20449	P20449	P20449	DBP5	ATP-dependent RNA helicase DBP5	1	VNPEDASPQAICLAPSR	3	2	2	2	2	2	2	2	2	2	2	2	2	2	2	TRUE	TRUE	TRUE	TRUE	TRUE	TRUE	TRUE	TRUE	TRUE	TRUE	11334100	1942000	6922700	10009300	3273200	5670300	7785800	5209300	28662	11521000	9624000	9717600	35329000	19010800	25887000	99795590	70767000
P20449_254	P20449	P20449	P20449	DBP5	ATP-dependent RNA helicase DBP5	2	IFVLDEADNMLDQQGLGDQCIR;IKIFVLDEADNMLDQQGLGDQCIR	1	2	2	0	3	2	3	2	0	2	2	2	0	2	0	TRUE	TRUE	TRUE	TRUE	TRUE	TRUE	TRUE	TRUE	TRUE	TRUE	332050	1065550	1844750		1666550	2391600	1334020	1564650		3972900	3368000	2491500		2444900		3065600	8083200
P20449_311	P20449	P20449	P20449	DBP5	ATP-dependent RNA helicase DBP5	1	QLYMDCK	0	0	0	0	0	0	0	0	0	1	2	0	0	0	0	FALSE	FALSE	FALSE	TRUE	FALSE	FALSE	FALSE	FALSE	TRUE	FALSE										5989800	9274200
P20457_465	P20457	P20457	P20457	PRI2	DNA primase large subunit	1	LTQAQIISVLDSCQK	1	0	2	0	0	0	0	0	0	0	0	0	0	0	0	TRUE	FALSE	FALSE	FALSE	FALSE	TRUE	FALSE	FALSE	FALSE	FALSE	1145300		3442900													8507500
P20459_192	P20459	P20459	P20459	SUI2	Eukaryotic translation initiation factor 2 subunit alpha	2	ADVEVSCFSYEGIDAIKDALK;ADVEVSCFSYEGIDAIK	3	4	4	3	3	4	3	1	3	4	2	3	3	2	4	TRUE	TRUE	TRUE	TRUE	TRUE	TRUE	TRUE	TRUE	TRUE	TRUE	22889900	19171100	33151200	17266100	8747500	36791400	16329900	2649100	134921	27836600	13166700	15798900	59096700	27362000	32722800	211500000	180226000
P20459_262	P20459	P20459	P20459	SUI2	Eukaryotic translation initiation factor 2 subunit alpha	1	YGGVCNITMPPK	2	2	2	2	2	2	2	3	2	2	2	2	2	2	2	TRUE	TRUE	TRUE	TRUE	TRUE	TRUE	TRUE	TRUE	TRUE	TRUE	5918200	3130120	3730730	13202700	6876900	2067080	9971200	5737500	28153.9	4023600	7771200	4216000	13573500	4742500	8640300	63978000	39637700
P20484_23	P20484	P20484	P20484	MAK11	Protein MAK11	1	IIVGSYEHNILCLSLDIPNQK	1	2	2	1	0	2	0	0	1	0	0	0	0	0	0	TRUE	TRUE	FALSE	FALSE	FALSE	TRUE	TRUE	TRUE	FALSE	FALSE	6416800	9889600	16334100	3413400		12681800			32309							11252000	38994000
P20484_268	P20484	P20484	P20484	MAK11	Protein MAK11	1	EYLSVGISDGNVHFYPCEELFEK	0	2	2	2	1	0	1	0	2	0	2	0	0	1	0	TRUE	TRUE	TRUE	TRUE	FALSE	TRUE	TRUE	TRUE	TRUE	TRUE		4910600	8116800	3714300	2690100		1616400		10664.6		3585100			5746900			210885000
P20484_342	P20484	P20484	P20484	MAK11	Protein MAK11	1	EQVAVYDCGER	0	0	0	2	2	0	2	2	0	0	2	0	1	1	2	FALSE	TRUE	TRUE	TRUE	TRUE	FALSE	TRUE	TRUE	TRUE	TRUE				3852600	982440		3107100	1581960			3933200		5389400	1031300	6216600
P20484_348_352	P20484	P20484	P20484	MAK11	Protein MAK11	1	LNCLTLCDESIEK	2	2	2	2	2	2	2	2	0	2	1	2	0	0	0	TRUE	TRUE	FALSE	TRUE	FALSE	TRUE	TRUE	FALSE	TRUE	FALSE	1066310			1088000	578710						1516600	484280				21889000	25333000
P20485_209	P20485	P20485	P20485	CKI1	Choline kinase	1	NIGPSLYGCFVNGR	0	2	2	0	2	1	0	2	0	2	2	2	2	2	0	TRUE	TRUE	TRUE	TRUE	TRUE	TRUE	TRUE	TRUE	TRUE	TRUE		29516000	39346000		10676100	11160000		10764600		14343200	12063300	11256600	11313800	5783100			37371000
P20485_293	P20485	P20485	P20485	CKI1	Choline kinase	1	NIENSLLCENWSK	0	1	1	2	0	0	0	1	0	0	0	2	0	0	0	TRUE	TRUE	FALSE	TRUE	FALSE	TRUE	TRUE	TRUE	TRUE	FALSE		110080	1370700	2093250				5742100				20010800					4633900
P20485_427	P20485	P20485	P20485	CKI1	Choline kinase	1	APHQCHADRYPDK	0	0	0	0	0	0	0	0	0	1	1	0	0	0	1	FALSE	FALSE	FALSE	TRUE	FALSE	FALSE	FALSE	FALSE	TRUE	TRUE										58095	154590				311590
P20604_130	P20604	P20604	P20604	SIT4	Serine/threonine-protein phosphatase PP1-1	1	QITQVYGFYEECLNK	2	2	0	0	2	2	0	2	2	2	2	2	1	1	1	TRUE	FALSE	FALSE	TRUE	TRUE	TRUE	TRUE	FALSE	TRUE	TRUE	876840	481130			776000					638230	874440		4514700	1431500	90338	26288000	16986300
P20604_143_144	P20604	P20604	P20604	SIT4	Serine/threonine-protein phosphatase PP1-1	1	YCCQVFDFLTLAAIIDGK	1	0	0	0	0	0	2	0	0	1	1	1	1	2	0	FALSE	FALSE	TRUE	TRUE	TRUE	FALSE	FALSE	TRUE	TRUE	TRUE							1275500			1298700	850730	1518200	2239200	2141490		5067300
P20604_16	P20604	P20604	P20604	SIT4	Serine/threonine-protein phosphatase PP1-1	2	CQALTENEMK;KCQALTENEMK	0	0	0	0	4	0	0	4	0	4	8	0	0	0	0	FALSE	TRUE	TRUE	TRUE	FALSE	FALSE	TRUE	TRUE	TRUE	FALSE					965411			635620		4468930	8062051
P20604_162	P20604	P20604	P20604	SIT4	Serine/threonine-protein phosphatase PP1-1	1	ILCVHGGLSPEIR	3	4	4	4	4	4	4	4	2	4	4	4	4	4	4	TRUE	TRUE	TRUE	TRUE	TRUE	TRUE	TRUE	TRUE	TRUE	TRUE	46836000	16486600	56843540	113360200	40239000	38979230	57345900	38894800	22522.4	164273600	98080800	73279400	211674400	33738210	120633000	687704000	585073900
P20604_264	P20604	P20604	P20604	SIT4	Serine/threonine-protein phosphatase PP1-1	1	DVVTVWSAPNYCYR	0	0	1	2	1	1	0	0	0	0	0	0	1	2	0	FALSE	TRUE	FALSE	FALSE	TRUE	TRUE	TRUE	FALSE	FALSE	TRUE			1479000	9855000	3178600	4763500							10861000	14738700
P20604_267	P20604	P20604	P20604	SIT4	Serine/threonine-protein phosphatase PP1-1	1	CGNVASVMK	0	0	0	0	0	0	0	0	0	0	1	0	0	0	0	FALSE	FALSE	FALSE	FALSE	FALSE	FALSE	FALSE	FALSE	TRUE	FALSE											13641000
P20604_28	P20604	P20604	P20604	SIT4	Serine/threonine-protein phosphatase PP1-1	1	QLCEMVK	0	0	0	0	0	0	0	0	0	1	2	0	0	0	0	FALSE	FALSE	FALSE	TRUE	FALSE	FALSE	FALSE	FALSE	TRUE	FALSE										9647100	9291000
P20604_51	P20604	P20604	P20604	SIT4	Serine/threonine-protein phosphatase PP1-1	1	ELLMEESNIQPVQTPVTVCGDIHGQFHDLLELFR	2	1	0	0	1	2	1	2	0	2	1	1	2	0	0	TRUE	TRUE	TRUE	TRUE	TRUE	TRUE	TRUE	TRUE	TRUE	TRUE	6242150	254570			434550	935680	910430	386980		2164510	951280	495070	10966400			51971700	4931200
P20604_99	P20604	P20604	P20604	SIT4	Serine/threonine-protein phosphatase PP1-1	1	GYYSLETFTLLMCLK	2	0	0	0	0	0	1	0	2	0	0	0	1	0	1	TRUE	FALSE	FALSE	FALSE	TRUE	TRUE	FALSE	TRUE	FALSE	TRUE	9014000						819700						2120800		1085600	14736800
P20606_171	P20606	P20606	P20606	SAR1	Small COPII coat GTPase SAR1	2	PVEVFMCSVVMR;IEGQRPVEVFMCSVVMR	11	14	12	11	10	8	10	7	14	8	9	10	11	15	9	TRUE	TRUE	TRUE	TRUE	TRUE	TRUE	TRUE	TRUE	TRUE	TRUE	118521900	96248300	120989000	137182400	46456690	89796700	70596700	45926500	483988	123456330	63889930	84814800	115765800	45813540	106091500	1064294600	1530771000
P20676_155	P20676	P20676	P20676	NUP1	Nucleoporin NUP1	1	SDEGGSYLCTSSTPSPIK	0	0	0	0	0	0	0	0	0	0	0	0	0	1	0	FALSE	FALSE	FALSE	FALSE	FALSE	FALSE	FALSE	FALSE	FALSE	TRUE														1485500
P20795_116	P20795	P20795	P20795	VPS33	Vacuolar protein sorting-associated protein 33	1	HNLSSLHIIYCR	0	2	1	0	0	1	0	0	1	0	0	0	0	1	1	TRUE	FALSE	FALSE	FALSE	TRUE	TRUE	TRUE	TRUE	FALSE	TRUE		2791100	2753200			1928900			1574.3					422830	2019900		33937000
P20795_270	P20795	P20795	P20795	VPS33	Vacuolar protein sorting-associated protein 33	1	TNCGLEMDLIILER	0	0	0	0	0	0	2	0	0	0	0	0	0	0	0	FALSE	FALSE	TRUE	FALSE	FALSE	FALSE	FALSE	TRUE	FALSE	FALSE							2769800
P20795_446_451	P20795	P20795	P20795	VPS33	Vacuolar protein sorting-associated protein 33	1	LICLLSLCK	0	0	0	0	0	0	2	0	0	0	0	0	0	0	0	FALSE	FALSE	TRUE	FALSE	FALSE	FALSE	FALSE	TRUE	FALSE	FALSE							1312040
P20795_476	P20795	P20795	P20795	VPS33	Vacuolar protein sorting-associated protein 33	1	CFQLESLAELGFFTSK	2	0	0	0	0	2	2	2	0	1	2	1	2	2	0	FALSE	TRUE	TRUE	TRUE	TRUE	TRUE	TRUE	TRUE	TRUE	TRUE	357680					1341640	1666980	1287210		1187800	1396680	716980	3180100	2685800		8275700
P20967_129	P20967	P20967	P20967	KGD1	2-oxoglutarate dehydrogenase, mitochondrial	1	VQLLCR	0	0	0	2	2	1	2	1	2	2	2	2	1	2	2	FALSE	TRUE	TRUE	TRUE	TRUE	FALSE	TRUE	TRUE	TRUE	TRUE				51050000	19731000	147590	77404000	20026000	20842.7	229213100	228930000	970830	255910000	815230	235422000
P20967_209	P20967	P20967	P20967	KGD1	2-oxoglutarate dehydrogenase, mitochondrial	1	LYCSSYGVQYTHIPSK	2	2	2	4	4	7	6	6	5	9	7	7	9	7	10	TRUE	TRUE	TRUE	TRUE	TRUE	TRUE	TRUE	TRUE	TRUE	TRUE	37290000	33430000	58212000	391539700	156954900	290035450	368317900	221987600	692630	617007799	310180100	375458900	1227419000	470367550	1106977300	306390000	627760000
P20967_816	P20967	P20967	P20967	KGD1	2-oxoglutarate dehydrogenase, mitochondrial	1	QHQDCNFQVVYPTTPANLFHILR	4	1	3	3	4	4	4	5	0	4	5	4	5	4	5	TRUE	TRUE	TRUE	TRUE	TRUE	TRUE	TRUE	TRUE	TRUE	TRUE	23498950	3356900	41440900	28542600	71295100	198972000	228621000	159580700		488000000	200578200	241735000	1088229600	498603000	1152622400	285657000	16755000
P21182_102_110	P21182	P21182	P21182	SPE2	S-adenosylmethionine decarboxylase proenzyme;S-adenosylmethionine decarboxylase alpha chain;S-adenosylmethionine decarboxylase beta chain	1	TCGTTTTLFCLEK	1	1	2	0	0	0	0	2	0	0	1	0	0	0	0	TRUE	FALSE	TRUE	FALSE	FALSE	TRUE	FALSE	TRUE	TRUE	FALSE	821700	987120	5015000					1139300			1706000					5372300	5091100
P21182_145_150	P21182	P21182	P21182	SPE2	S-adenosylmethionine decarboxylase proenzyme;S-adenosylmethionine decarboxylase alpha chain;S-adenosylmethionine decarboxylase beta chain	2	CFLFPCK;RCFLFPCK	0	2	3	1	2	2	1	1	1	2	2	0	0	2	3	TRUE	TRUE	TRUE	TRUE	TRUE	TRUE	TRUE	TRUE	TRUE	TRUE		1285770	12998100	6799800	4635410	7535700	7801700	662520	25122	8293700	27892000			25599000	31381100		7151700
P21182_223	P21182	P21182	P21182	SPE2	S-adenosylmethionine decarboxylase proenzyme;S-adenosylmethionine decarboxylase alpha chain;S-adenosylmethionine decarboxylase beta chain	2	EYIEDDDETFEVLMTELDPECASK;GKEYIEDDDETFEVLMTELDPECASK	2	0	0	0	1	2	2	2	4	0	2	2	0	0	1	TRUE	TRUE	TRUE	TRUE	FALSE	TRUE	TRUE	TRUE	TRUE	TRUE	3117900					2051040	2362500	679370	89262		1327380	2221100			5926000	16673400
P21182_229	P21182	P21182	P21182	SPE2	S-adenosylmethionine decarboxylase proenzyme;S-adenosylmethionine decarboxylase alpha chain;S-adenosylmethionine decarboxylase beta chain	2	FVCGPEASTTALVEPNEDKGHNLGYQMTK;FVCGPEASTTALVEPNEDK	1	3	0	0	0	0	2	0	0	0	0	0	1	0	1	TRUE	FALSE	TRUE	FALSE	TRUE	TRUE	FALSE	TRUE	FALSE	TRUE	7067300	6892100					5391000						9579400		12142000	30462000	93736000
P21192_539	P21192	P21192	P21192	ACE2	Metallothionein expression activator	1	NNSHCEVESYPQVPPVTHDIHK	0	0	1	0	0	0	0	0	0	0	0	0	0	0	0	FALSE	FALSE	FALSE	FALSE	FALSE	TRUE	FALSE	FALSE	FALSE	FALSE			876190
P21192_635_640	P21192	P21192	P21192	ACE2	Metallothionein expression activator	1	SHIQTHLQDRPYSCDFPGCTK	0	1	0	0	0	0	0	0	0	0	0	0	0	0	0	FALSE	FALSE	FALSE	FALSE	FALSE	TRUE	FALSE	FALSE	FALSE	FALSE		5756200															19284000
P21242_42	P21242	P21242	P21242	PRE10	Probable proteasome subunit alpha type-7	1	CNDGVVFAVEK	2	2	2	2	2	2	2	2	2	2	2	2	2	2	2	TRUE	TRUE	TRUE	TRUE	TRUE	TRUE	TRUE	TRUE	TRUE	TRUE	35187000	16469700	39493200	98172000	41038000	30430100	60143000	36765000	80733	56619000	45440000	41056000	171298000	46943000	87105000	342534000	196054000
P21242_76	P21242	P21242	P21242	PRE10	Probable proteasome subunit alpha type-7	1	HIGCVYSGLIPDGR	4	4	4	4	4	4	4	4	4	5	4	5	6	5	4	TRUE	TRUE	TRUE	TRUE	TRUE	TRUE	TRUE	TRUE	TRUE	TRUE	91519500	99209000	169249000	275214000	94904300	152627000	157182000	104709300	119980	270553900	166081000	165307500	408864000	100822700	274009000	787114000	1394750000
P21243_114	P21243	P21243	P21243	SCL1	Proteasome subunit alpha type-1	1	YGYDMPCDVLAK	6	5	3	3	4	3	6	5	5	2	3	5	6	6	3	TRUE	TRUE	TRUE	TRUE	TRUE	TRUE	TRUE	TRUE	TRUE	TRUE	9214590	6458740	8346450	9781500	9163460	5024140	13048000	9367740	45874	10168000	13817100	12537340	36301600	25489900	9158300	82088000	85412000
P21243_50	P21243	P21243	P21243	SCL1	Proteasome subunit alpha type-1	2	GKDCTVVISQK;DCTVVISQK	0	1	1	2	3	2	3	3	1	4	6	2	1	0	4	FALSE	TRUE	TRUE	TRUE	TRUE	TRUE	TRUE	TRUE	TRUE	TRUE			4842.5	693760	1584400	17577	2966230	1217330	2311.6	54171596	39640020	20589	3041700		42425550		206360
P21243_74	P21243	P21243	P21243	SCL1	Proteasome subunit alpha type-1	1	LLDPTTVSYIFCISR	4	4	4	6	5	7	8	7	4	6	7	7	5	5	4	TRUE	TRUE	TRUE	TRUE	TRUE	TRUE	TRUE	TRUE	TRUE	TRUE	21435950	9746740	25515030	34785740	8855370	27813090	31757430	14645650	79278	51169070	28698330	31323410	92111500	79950700	60863300	333893800	310429600
P21264_66	P21264	P21264	P21264	ADE2	Phosphoribosylaminoimidazole carboxylase	1	CDVLTIEIEHVDVPTLK	2	0	0	0	0	0	0	0	0	0	0	0	0	0	0	TRUE	FALSE	FALSE	FALSE	FALSE	TRUE	FALSE	FALSE	FALSE	FALSE	14925100															16764400
P21269-3_144	P21269-3	P21269	P21269-3;P21269-2;P21269	CCA1	CCA tRNA nucleotidyltransferase, mitochondrial	2	VCFGTPEEDALR;VCFGTPEEDALRR	2	0	3	0	2	1	0	0	0	1	0	0	0	1	0	TRUE	TRUE	FALSE	FALSE	FALSE	TRUE	TRUE	FALSE	TRUE	TRUE	6976800		6621900		2915000	2151300				8498200				2603900		29807000
P21269-3_23	P21269-3	P21269	P21269-3;P21269-2;P21269	CCA1	CCA tRNA nucleotidyltransferase, mitochondrial	1	VEQNICNLLNDYTDLYNQK	2	2	2	2	2	2	2	2	0	0	1	2	2	2	1	TRUE	TRUE	TRUE	TRUE	TRUE	TRUE	TRUE	TRUE	TRUE	TRUE	2397900	705150	1278300		726210	1559960	1452580	180980			1299000	676420	3747200	3434830	929910	22170700	14741900
P21269-3_290	P21269-3	P21269	P21269-3;P21269-2;P21269	CCA1	CCA tRNA nucleotidyltransferase, mitochondrial	1	FNEENCQDMDK	0	0	0	0	0	0	0	0	0	0	1	0	0	0	0	FALSE	FALSE	FALSE	FALSE	FALSE	FALSE	FALSE	FALSE	FALSE	FALSE
P21269-3_395	P21269-3	P21269	P21269-3;P21269-2;P21269	CCA1	CCA tRNA nucleotidyltransferase, mitochondrial	1	TVDSICSYEEILAK	2	2	2	2	2	1	1	1	1	1	1	0	1	0	0	TRUE	TRUE	TRUE	TRUE	FALSE	TRUE	TRUE	TRUE	TRUE	TRUE	14866300	12256400	14559100	11739700	8935300	6864800	4619700	4786100	26572	5585000	3609900		3540600			22009200	23564600
P21304_211	P21304	P21304	P21304	PWP1	Periodic tryptophan protein 1	1	DPALYVHHDLMLPAFPLCVEWLDYK	0	0	1	0	0	0	0	0	0	7	2	0	0	0	0	FALSE	FALSE	FALSE	TRUE	FALSE	TRUE	FALSE	FALSE	TRUE	FALSE			547530							4496610	510790
P21304_429	P21304	P21304	P21304	PWP1	Periodic tryptophan protein 1	1	AHDAGISTLCSNK	2	3	4	4	4	3	4	4	2	5	5	3	2	2	4	TRUE	TRUE	TRUE	TRUE	TRUE	TRUE	TRUE	TRUE	TRUE	TRUE	835680	541200	2.59851e+06	30686600	14587200	658581	21486400	12327400	50926	37127540	50448330	543741	41558800	6458150	52121100	3816800	7535500
P21339_144	P21339	P21339	P21339	MSB1	Morphogenesis-related protein MSB1	1	ADVWTLFQCLK	1	2	2	2	0	1	0	2	0	2	0	2	0	0	0	TRUE	TRUE	TRUE	TRUE	FALSE	TRUE	TRUE	TRUE	TRUE	FALSE	1737000	6657600	7166500	8691100		1757700		6334400		8714600		8970800				1878200	9845900
P21339_343	P21339	P21339	P21339	MSB1	Morphogenesis-related protein MSB1	1	CNDLLDFSDHDAFEAR	2	1	1	2	2	2	2	1	0	2	2	1	1	2	1	TRUE	TRUE	TRUE	TRUE	TRUE	TRUE	TRUE	TRUE	TRUE	TRUE	6879200	585870	2375800	4757500	2227560	2130300	2597350	2384400		6012400	3261100	1439300	4670100	3270200	2002100	76937000	41879000
[truncated: 7,881 more rows]
[truncated: 70 more columns]
