# Supplementary material for: Ageing-dependent thiol oxidation reveals early oxidation of proteins with core proteostasis functions
Source: Life Sci Alliance. 2024 Feb 21;7(5):e202302300. doi: 10.26508/lsa.202302300 (PMC10881836; doi:10.26508/lsa.202302300)
Supplement: Supplementary file 2 [file LSA-2023-02300_TableS2.xlsx]

## Sheet: Description
Supplementary Table 2. Filtered mass spectrometry data of quantified Cys-peptides containing redox-sensitive thiols at different time points of chronological ageing in wild-type yeast S. cerevisiae, strain: YPH499. We refer to this data as “yeast OxiAge”.
Sheets description
Filtered	Filtered data after removal of repeat 3 of day 3 and peptides with quantified values in < 2 repeats
Imputation statistics	Total number of imputed values per time point per repeat
Time points description
Log	Logarithmic growth phase, cycling cells
Day0	day 0 of stationary non-dividing cells (chronological aging), young cells
Day3	day 3 of stationary non-dividing cells (chronological aging), early-aging
Day6	day 6 of stationary non-dividing cells (chronological aging), mid-phase aging
Day9	day 9 of stationary non-dividing cells (chronological aging), late aging
Replicates description
BR1	Biological replicate number 1 (repeat 1)
BR2	Biological replicate number 2 (repeat 2)
BR3	Biological replicate number 3 (repeat 3)
Columns description
Peptide:
CysID	Identification of detected peptide with redox-sensitive cysteines. Contains the UniProt ID of the detected protein (canonical or isoform) and the position of the redox-sensitive cysteine/s found within the peptide
General:
Leading razor protein	Leading UniProt ID identified during preprocessing
Leading canonical	Canonical form of the leading razor protein
Gene name	Gene name of the leading razor protein
% Oxidation:
Log_BR1 / …	Percentage of oxidized peptides within cell qunatified from the intensity of heavy and light peptides (percentage of oxidation)
% Oxidation_imputed:
Log_BR1 / …	Percentage of oxidized peptides within cell qunatified from the intensity of heavy and light peptides with imputed values if missing (percentage of oxidation)
Imputation:
Total imputed per peptide	Number of all replicates with missing values that were imputed. Imputation only for filtered dataset
% Oxidation statistics:
Mean_Log / …	Average percentage of oxidation per time point of unimputed data for filtered dataset
SD_Log / …	Standard deviation of percentage of oxidation per time point of unimputed data for filtered dataset
% Oxidation_imputed statistics:
Mean_Imp_Log / …	Average percentage of oxidation per time point of imputed data for filtered dataset
SD_Imp_Log / …	Standard deviation of percentage of oxidation per time point of imputed data for filtered dataset
Difference Day0_Log / …	Difference in the percentage of oxidation between different days for imputed data for filtered dataset
p-value Day0_Log / …	p-value from Welch's test for percentage of oxidation between different days for imputed data for filtered dataset
-log (p-value) Day0_Log / …	minus logarithm of 10 from the p-value

## Sheet: Filtered
Peptide	General			% Oxidation														% Oxidation_imputed														Imputation	% Oxidation statistics										% Oxidation_imputed statistics
CysID	Leading razor protein	Leading canonical	Gene name	Log_BR1	Log_BR2	Log_BR3	Day0_BR1	Day0_BR2	Day0_BR3	Day3_BR1	Day3_BR2	Day6_BR1	Day6_BR2	Day6_BR3	Day9_BR1	Day9_BR2	Day9_BR3	Imp_Log_BR1	Imp_Log_BR2	Imp_Log_BR3	Imp_Day0_BR1	Imp_Day0_BR2	Imp_Day0_BR3	Imp_Day3_BR1	Imp_Day3_BR2	Imp_Day6_BR1	Imp_Day6_BR2	Imp_Day6_BR3	Imp_Day9_BR1	Imp_Day9_BR2	Imp_Day9_BR3	Total imputed per peptide	Mean_Log	Mean_Day0	Mean_Day3	Mean_Day6	Mean_Day9	SD_Log	SD_Day0	SD_Day3	SD_Day6	SD_Day9	Mean_Imp_Log	Mean_Imp_Day0	Mean_Imp_Day3	Mean_Imp_Day6	Mean_Imp_Day9	SD_Imp_Log	SD_Imp_Day0
O13297_330	O13297	O13297	CET1	12.3529	5.65969	10.4232	6.40583	6.19201	6.61089	8.42021	6.42413	7.36262	7.83782	10.8558	27.3127	22.104	16.011	12.3529	5.65969	10.4232	6.40583	6.19201	6.61089	8.42021	6.42413	7.36262	7.83782	10.8558	27.3127	22.104	16.011	0	9.47859	6.40291	7.42217	8.68543	21.8092	3.44514	0.209454	1.41145	1.89459	5.65657	9.47859	6.40291	7.42217	8.68543	21.8092	3.44514	0.209454
O13547_42_50_52	O13547	O13547	CCW14	97.5113	96.4001	96.9751	98.5105	95.679	97.8089	97.5434	97.4408	98.9282	97.24	98.2298	98.3038	99.9375	97.1523	97.5113	96.4001	96.9751	98.5105	95.679	97.8089	97.5434	97.4408	98.9282	97.24	98.2298	98.3038	99.9375	97.1523	0	96.9622	97.3328	97.4921	98.1327	98.4645	0.55573	1.47456	0.0726061	0.848267	1.39955	96.9622	97.3328	97.4921	98.1327	98.4645	0.55573	1.47456
O13585_312	O13585	O13585	YPR089W	12.2608	3.82201	16.7808	15.5128		12.4743	15.1682	9.77623	12.8854	16.4896	9.74046		32.8362	19.2286	12.2608	3.82201	16.7808	15.5128	11.8896	12.4743	15.1682	9.77623	12.8854	16.4896	9.74046	37.445	32.8362	19.2286	3	10.9545	13.9936	12.4722	13.0385	26.0324	6.57739	2.14848	3.81268	3.37716	9.62198	10.9545	13.2922	12.4722	13.0385	29.8366	6.57739	1.94512
P00127_101	P00127	P00127	QCR6	71.8601	70.839	75.8442	85.608	84.7319	84.4933	83.7929	83.8041	83.955	83.2129	82.5675	85.9627	83.886	85.6499	71.8601	70.839	75.8442	85.608	84.7319	84.4933	83.7929	83.8041	83.955	83.2129	82.5675	85.9627	83.886	85.6499	0	72.8478	84.9444	83.7985	83.2451	85.1662	2.6447	0.58691	0.00793924	0.694273	1.11965	72.8478	84.9444	83.7985	83.2451	85.1662	2.6447	0.58691
P00127_123	P00127	P00127	QCR6	74.4223	72.998	77.3398	91.4755	91.216	87.391	87.5127	86.9163	85.5368	85.5098	84.9372	86.8198	85.4272	87.6546	74.4223	72.998	77.3398	91.4755	91.216	87.391	87.5127	86.9163	85.5368	85.5098	84.9372	86.8198	85.4272	87.6546	0	74.92	90.0275	87.2145	85.3279	86.6339	2.21329	2.28698	0.421699	0.338631	1.12525	74.92	90.0275	87.2145	85.3279	86.6339	2.21329	2.28698
P00128_25	P00128	P00128	QCR7	11.7228	9.67675	19.779	11.6311	11.4021	11.9761	11.5661	6.72199	13.8492	7.04328	7.9359	42.9125	21.4622	12.66	11.7228	9.67675	19.779	11.6311	11.4021	11.9761	11.5661	6.72199	13.8492	7.04328	7.9359	42.9125	21.4622	12.66	0	13.7262	11.6698	9.14403	9.60947	25.6783	5.34079	0.288972	3.42528	3.69876	15.5607	13.7262	11.6698	9.14403	9.60947	25.6783	5.34079	0.288972
P00175_521	P00175	P00175	CYB2	19.3935	12.1452	12.3892	6.39313	9.29521	12.5264	9.54421	6.45441	17.917	14.9322	9.49012	47.234	45.8517	30.2566	19.3935	12.1452	12.3892	6.39313	9.29521	12.5264	9.54421	6.45441	17.917	14.9322	9.49012	47.234	45.8517	30.2566	0	14.6426	9.40492	7.99931	14.1131	41.1141	4.11618	3.06811	2.18482	4.27272	9.42826	14.6426	9.40492	7.99931	14.1131	41.1141	4.11618	3.06811
P00330_277_278	P00330	P00330	ADH1	25.749	19.8106	21.9062	29.3242	26.4493	19.3107	22.4407	18.7878	44.1606	43.2782	26.9161	71.0463	79.1943	61.4473	25.749	19.8106	21.9062	29.3242	26.4493	19.3107	22.4407	18.7878	44.1606	43.2782	26.9161	71.0463	79.1943	61.4473	0	22.4886	25.0281	20.6143	38.1183	70.5626	3.01172	5.15584	2.583	9.71142	8.88342	22.4886	25.0281	20.6143	38.1183	70.5626	3.01172	5.15584
P00330_44	P00330	P00330	ADH1	9.12367	4.2366	5.96747	5.34412	4.4909	5.63652	8.33387	5.18658	14.0967	10.7631	8.53457	43.8246	37.3313	24.6232	9.12367	4.2366	5.96747	5.34412	4.4909	5.63652	8.33387	5.18658	14.0967	10.7631	8.53457	43.8246	37.3313	24.6232	0	6.44258	5.15718	6.76023	11.1315	35.2597	2.47793	0.595246	2.22547	2.7993	9.76688	6.44258	5.15718	6.76023	11.1315	35.2597	2.47793	0.595246
P00331_277	P00331	P00331	ADH2	21.9233	23.5005	20.3204	7.43084	5.93018	7.38318	8.63427	5.45739	17.5236	16.6692	8.6589	61.042	57.6245	36.6121	21.9233	23.5005	20.3204	7.43084	5.93018	7.38318	8.63427	5.45739	17.5236	16.6692	8.6589	61.042	57.6245	36.6121	0	21.9147	6.91473	7.04583	14.2839	51.7595	1.59008	0.852982	2.24639	4.89009	13.2289	21.9147	6.91473	7.04583	14.2839	51.7595	1.59008	0.852982
P00359_150_154	P00359	P00359	TDH2	14.6383	51.8606	18.5995	18.5415	13.9433	33.8172	24.7565	20.379	33.2879	24.919	28.6744	67.1117	61.1288	35.3758	14.6383	51.8606	18.5995	18.5415	13.9433	33.8172	24.7565	20.379	33.2879	24.919	28.6744	67.1117	61.1288	35.3758	0	28.3661	22.1006	22.5678	28.9605	54.5388	20.443	10.404	3.09534	4.19177	16.8631	28.3661	22.1006	22.5678	28.9605	54.5388	20.443	10.404
P00360_150_154	P00360	P00360	TDH1	19.7336	9.32452	10.1901	18.5846	11.774	18.8986	24.1018	12.1044	32.0963	20.4584	28.1653	67.1968	61.5203	36.6106	19.7336	9.32452	10.1901	18.5846	11.774	18.8986	24.1018	12.1044	32.0963	20.4584	28.1653	67.1968	61.5203	36.6106	0	13.0828	16.419	18.1031	26.9067	55.1092	5.77607	4.0258	8.48341	5.92017	16.2698	13.0828	16.419	18.1031	26.9067	55.1092	5.77607	4.0258
P00410_221_225	P00410	P00410	COX2	16.8177	16.3886	17.2911	17.8903	16.8001	13.4977	19.3939	18.2996	28.8911	22.2007	22.0964	67.2192	71.2391	39.467	16.8177	16.3886	17.2911	17.8903	16.8001	13.4977	19.3939	18.2996	28.8911	22.2007	22.0964	67.2192	71.2391	39.467	0	16.8324	16.0627	18.8467	24.3961	59.3084	0.451438	2.28724	0.773769	3.89313	17.3004	16.8324	16.0627	18.8467	24.3961	59.3084	0.451438	2.28724
P00427_76	P00427	P00427	COX6	4.94179	10.5091	10.5204	4.45888	3.08279	5.76996	5.38552	3.28397	7.32804	5.53252	4.90348	27.2307	26.0058	15.3984	4.94179	10.5091	10.5204	4.45888	3.08279	5.76996	5.38552	3.28397	7.32804	5.53252	4.90348	27.2307	26.0058	15.3984	0	8.65711	4.43721	4.33474	5.92135	22.8783	3.21757	1.34372	1.48602	1.25817	6.50668	8.65711	4.43721	4.33474	5.92135	22.8783	3.21757	1.34372
P00445_147	P00445	P00445	SOD1	61.7274		88.6213	87.7597	82.714	88.592	82.9618	80.7165	69.0768	58.011	68.0816	69.9484		87.3497	61.7274	77.9005	88.6213	87.7597	82.714	88.592	82.9618	80.7165	69.0768	58.011	68.0816	69.9484	83.4116	87.3497	3	75.1744	86.3552	81.8391	65.0565	78.6491	19.0169	3.18073	1.58772	6.12181	12.3046	76.0831	86.3552	81.8391	65.0565	80.2366	13.5388	3.18073
P00445_58	P00445	P00445	SOD1	75.7479	83.6383	88.3679	91.621	89.7476	97.1251	96.4312	96.4362	93.5337	95.2929	94.7196	84.5133	80.7269	92.5167	75.7479	83.6383	88.3679	91.621	89.7476	97.1251	96.4312	96.4362	93.5337	95.2929	94.7196	84.5133	80.7269	92.5167	0	82.5847	92.8313	96.4337	94.5154	85.919	6.37563	3.83477	0.00349355	0.897234	6.01929	82.5847	92.8313	96.4337	94.5154	85.919	6.37563	3.83477
P00447_108	P00447	P00447	SOD2		3.79599	6.79321	3.12638	2.75447	4.71094	5.24385	1.61279	4.02442	3.63674	3.14818	18.5169	16.7156	9.55666	6.3802	3.79599	6.79321	3.12638	2.75447	4.71094	5.24385	1.61279	4.02442	3.63674	3.14818	18.5169	16.7156	9.55666	2	5.2946	3.5306	3.42832	3.60311	14.9297	2.11935	1.03898	2.56755	0.439084	4.73956	5.65647	3.5306	3.42832	3.60311	14.9297	1.6244	1.03898
P00498_160	P00498	P00498	HIS1	9.68931	5.73537	9.72195	9.63447	8.31052	7.66031	6.92463	6.83452	12.451	6.49095	13.5996	23.8294	11.6442	12.4478	9.68931	5.73537	9.72195	9.63447	8.31052	7.66031	6.92463	6.83452	12.451	6.49095	13.5996	23.8294	11.6442	12.4478	0	8.38221	8.5351	6.87957	10.8472	15.9738	2.29229	1.00606	0.0637175	3.81606	6.815	8.38221	8.5351	6.87957	10.8472	15.9738	2.29229	1.00606
P00498_228	P00498	P00498	HIS1	9.98002	3.84744	6.89737	7.63929	5.2176	6.40641	7.15106	4.25849	9.56239	5.11143	6.72185	27.0915	14.9165	12.1359	9.98002	3.84744	6.89737	7.63929	5.2176	6.40641	7.15106	4.25849	9.56239	5.11143	6.72185	27.0915	14.9165	12.1359	0	6.90828	6.4211	5.70477	7.13189	18.0479	3.06631	1.21091	2.04535	2.25363	7.95436	6.90828	6.4211	5.70477	7.13189	18.0479	3.06631	1.21091
P00498_295	P00498	P00498	HIS1	11.9	9.28959	13.2692	9.93064	12.3457	10.1491	9.68484	6.92734	16.9231	7.75015	15.5424	29.1239	18.0238	17.6337	11.9	9.28959	13.2692	9.93064	12.3457	10.1491	9.68484	6.92734	16.9231	7.75015	15.5424	29.1239	18.0238	17.6337	0	11.4862	10.8085	8.30609	13.4052	21.5938	2.02179	1.33575	1.94984	4.94584	6.52417	11.4862	10.8085	8.30609	13.4052	21.5938	2.02179	1.33575
P00498_71	P00498	P00498	HIS1	10.2771	6.16438	7.58195	6.26717	6.20631	7.66489	8.25999	5.59134	10.0382	7.56857	8.08919	29.118	25.5848	14.9909	10.2771	6.16438	7.58195	6.26717	6.20631	7.66489	8.25999	5.59134	10.0382	7.56857	8.08919	29.118	25.5848	14.9909	0	8.00781	6.71279	6.92566	8.56531	23.2312	2.08917	0.825102	1.88702	1.30182	7.35175	8.00781	6.71279	6.92566	8.56531	23.2312	2.08917	0.825102
P00549_121	P00549	P00549	CDC19	12.7898	6.4874	9.78665	13.273	10.9018	10.432	32.1651	14.4719	38.6245	29.1033	25.5359	60.6102	52.1072	50.4574	12.7898	6.4874	9.78665	13.273	10.9018	10.432	32.1651	14.4719	38.6245	29.1033	25.5359	60.6102	52.1072	50.4574	0	9.68794	11.5356	23.3185	31.0879	54.3916	3.15234	1.52288	12.511	6.76626	5.44829	9.68794	11.5356	23.3185	31.0879	54.3916	3.15234	1.52288
P00549_296	P00549	P00549	CDC19	10.9291	6.20481	8.32178	6.7881	6.37932	8.29551	9.72989	7.62158	13.7822	9.25098	12.0598	33.2842	28.8574	20.6094	10.9291	6.20481	8.32178	6.7881	6.37932	8.29551	9.72989	7.62158	13.7822	9.25098	12.0598	33.2842	28.8574	20.6094	0	8.48523	7.15431	8.67573	11.6977	27.5837	2.36638	1.00922	1.4908	2.28723	6.4327	8.48523	7.15431	8.67573	11.6977	27.5837	2.36638	1.00922
P00549_328	P00549	P00549	CDC19	8.57118	5.92361	6.79716	6.0849	5.6679	8.62157	9.90476	7.02711	14.6468	11.2483	10.3617	36.1952	32.6277	22.5593	8.57118	5.92361	6.79716	6.0849	5.6679	8.62157	9.90476	7.02711	14.6468	11.2483	10.3617	36.1952	32.6277	22.5593	0	7.09732	6.79145	8.46594	12.0856	30.4607	1.34907	1.59858	2.0348	2.26189	7.07151	7.09732	6.79145	8.46594	12.0856	30.4607	1.34907	1.59858
P00549_371	P00549	P00549	CDC19	12.2983	7.52419	6.80639	10.8467	7.61801	7.89909	17.8329	14.4442	31.3167	24.7741	23.9116	55.9167	62.7009	38.6389	12.2983	7.52419	6.80639	10.8467	7.61801	7.89909	17.8329	14.4442	31.3167	24.7741	23.9116	55.9167	62.7009	38.6389	0	8.87628	8.78792	16.1386	26.6675	52.4188	2.98519	1.78846	2.39618	4.04942	12.4065	8.87628	8.78792	16.1386	26.6675	52.4188	2.98519	1.78846
P00549_418	P00549	P00549	CDC19	13.1397	7.79198	10.2379	10.7494	8.29178	11.0649	14.2928	10.2453	22.6729	17.8889	15.6333	45.4828	42.469	30.6361	13.1397	7.79198	10.2379	10.7494	8.29178	11.0649	14.2928	10.2453	22.6729	17.8889	15.6333	45.4828	42.469	30.6361	0	10.3899	10.0353	12.269	18.7317	39.5293	2.6771	1.51818	2.86202	3.59468	7.84778	10.3899	10.0353	12.269	18.7317	39.5293	2.6771	1.51818
P00560_98	P00560	P00560	PGK1	6.26841	3.23237	4.05006	3.91136	3.38265	4.25943	5.21414	3.77572	7.96703	7.16841	5.40361	30.6368	29.9313	18.0968	6.26841	3.23237	4.05006	3.91136	3.38265	4.25943	5.21414	3.77572	7.96703	7.16841	5.40361	30.6368	29.9313	18.0968	0	4.51695	3.85115	4.49493	6.84635	26.2216	1.57095	0.441477	1.01712	1.31171	7.04517	4.51695	3.85115	4.49493	6.84635	26.2216	1.57095	0.441477
P00729_373_379	P00729	P00729	PRC1	97.4536	96.6919	98.0225	98.8102	99.5378	99.0029	98.9262	98.7557	98.7129	99.7164	98.4804	98.919	99.1531	98.9786	97.4536	96.6919	98.0225	98.8102	99.5378	99.0029	98.9262	98.7557	98.7129	99.7164	98.4804	98.919	99.1531	98.9786	0	97.3893	99.117	98.8409	98.9699	99.0169	0.667626	0.376971	0.120531	0.6569	0.121667	97.3893	99.117	98.8409	98.9699	99.0169	0.667626	0.376971
P00729_409	P00729	P00729	PRC1	78.4459	81.3572	87.9157	88.2172	89.0618	91.5711	87.6282	89.0063	88.9204	90.3056	91.8705	89.0679	91.9697	93.7689	78.4459	81.3572	87.9157	88.2172	89.0618	91.5711	87.6282	89.0063	88.9204	90.3056	91.8705	89.0679	91.9697	93.7689	0	82.573	89.6167	88.3173	90.3655	91.6022	4.85052	1.74444	0.974438	1.47598	2.37197	82.573	89.6167	88.3173	90.3655	91.6022	4.85052	1.74444
P00812_180	P00812	P00812	CAR1	20.5041	11.2948	10.6376	11.2246	9.95717	15.4361	14.1207	11.0163	26.2432	24.8042	16.733	68.9807	65.6711	47.5264	20.5041	11.2948	10.6376	11.2246	9.95717	15.4361	14.1207	11.0163	26.2432	24.8042	16.733	68.9807	65.6711	47.5264	0	14.1455	12.206	12.5685	22.5935	60.7261	5.51649	2.86827	2.19512	5.12606	11.5504	14.1455	12.206	12.5685	22.5935	60.7261	5.51649	2.86827
P00812_253	P00812	P00812	CAR1	9.64742	6.19129	10.0766	5.98578	6.51088	10.3627	9.11596	5.75901	12.9179	12.5258	8.77853	45.4021	47.201	31.5382	9.64742	6.19129	10.0766	5.98578	6.51088	10.3627	9.11596	5.75901	12.9179	12.5258	8.77853	45.4021	47.201	31.5382	0	8.63843	7.6198	7.43748	11.4074	41.3804	2.13012	2.38992	2.37372	2.28509	8.57096	8.63843	7.6198	7.43748	11.4074	41.3804	2.13012	2.38992
P00812_302_321	P00812	P00812	CAR1	13.4967	6.74498	9.86586	5.55357	8.12152	9.78166	4.06321	2.72319	17.8886	17.3329	10.5941	60.1867	64.2588	34.033	13.4967	6.74498	9.86586	5.55357	8.12152	9.78166	4.06321	2.72319	17.8886	17.3329	10.5941	60.1867	64.2588	34.033	0	10.0358	7.81892	3.3932	15.2719	52.8262	3.37905	2.13022	0.947534	4.06059	16.4022	10.0358	7.81892	3.3932	15.2719	52.8262	3.37905	2.13022
P00815_213	P00815	P00815	HIS4	9.91116	4.42093	8.93663	8.54758	6.15893	6.07162	7.22083	5.2115	18.2116	22.6397	10.1442	59.3306	55.2531	45.6876	9.91116	4.42093	8.93663	8.54758	6.15893	6.07162	7.22083	5.2115	18.2116	22.6397	10.1442	59.3306	55.2531	45.6876	0	7.75624	6.92604	6.21616	16.9985	53.4238	2.92927	1.40497	1.42082	6.33545	7.00308	7.75624	6.92604	6.21616	16.9985	53.4238	2.92927	1.40497
P00815_230_237	P00815	P00815	HIS4	19.6053	19.6103	16.0845	11.8712	10.0511	14.1479	14.5877	9.55684	36.1033	31.6448	19.7453	67.3571	78.3272	66.5288	19.6053	19.6103	16.0845	11.8712	10.0511	14.1479	14.5877	9.55684	36.1033	31.6448	19.7453	67.3571	78.3272	66.5288	0	18.4334	12.0234	12.0723	29.1645	70.7377	2.03415	2.05268	3.55735	8.45639	6.58573	18.4334	12.0234	12.0723	29.1645	70.7377	2.03415	2.05268
P00815_470	P00815	P00815	HIS4	11.1158	6.16738	6.44098	6.35877	5.78348	6.82665	9.0761	5.63045	13.8347	10.1292	8.70858	48.3461	47.5496	27.8817	11.1158	6.16738	6.44098	6.35877	5.78348	6.82665	9.0761	5.63045	13.8347	10.1292	8.70858	48.3461	47.5496	27.8817	0	7.90806	6.32297	7.35327	10.8908	41.2591	2.78136	0.522502	2.43644	2.64655	11.592	7.90806	6.32297	7.35327	10.8908	41.2591	2.78136	0.522502
P00815_719	P00815	P00815	HIS4	9.28856	4.28581	3.85262	7.19345	6.9792	7.23328	7.5594	5.13658	12.0634	10.3748	8.69408	46.7904	47.1847	26.7647	9.28856	4.28581	3.85262	7.19345	6.9792	7.23328	7.5594	5.13658	12.0634	10.3748	8.69408	46.7904	47.1847	26.7647	0	5.809	7.13531	6.34799	10.3774	40.2466	3.02116	0.136657	1.71319	1.68466	11.6773	5.809	7.13531	6.34799	10.3774	40.2466	3.02116	0.136657
P00817_84	P00817	P00817	IPP1	6.67689	3.22365	4.54589	5.52062	4.15211	5.40048	7.97878	4.93061	14.8267	11.5974	8.13273	49.914	45.0278	30.044	6.67689	3.22365	4.54589	5.52062	4.15211	5.40048	7.97878	4.93061	14.8267	11.5974	8.13273	49.914	45.0278	30.044	0	4.81548	5.0244	6.4547	11.5189	41.6619	1.74234	0.757816	2.15538	3.34767	10.3538	4.81548	5.0244	6.4547	11.5189	41.6619	1.74234	0.757816
P00899_133	P00899	P00899	TRP2	9.1998	4.96909	5.95795	5.00536	3.67138	5.10185	5.25808	3.19942	8.37417	6.66631	5.48813	25.7439	18.6323	14.7978	9.1998	4.96909	5.95795	5.00536	3.67138	5.10185	5.25808	3.19942	8.37417	6.66631	5.48813	25.7439	18.6323	14.7978	0	6.70895	4.59286	4.22875	6.84287	19.7247	2.21308	0.799484	1.4557	1.4511	5.55418	6.70895	4.59286	4.22875	6.84287	19.7247	2.21308	0.799484
P00899_359	P00899	P00899	TRP2	7.80385	3.0592	6.0309	5.78208	4.18626	4.96874	6.19109	4.18999	15.0622	13.417	6.96507	48.6306	45.7211	32.0912	7.80385	3.0592	6.0309	5.78208	4.18626	4.96874	6.19109	4.18999	15.0622	13.417	6.96507	48.6306	45.7211	32.0912	0	5.63132	4.97903	5.19054	11.8148	42.1476	2.39743	0.797959	1.41499	4.27976	8.82983	5.63132	4.97903	5.19054	11.8148	42.1476	2.39743	0.797959
P00925_248	P00925	P00925	ENO1	6.5423	3.18601	5.04227	4.98333	3.46928	5.31869	6.59559	4.10642	8.88226	6.32612	7.05785	24.4514	24.0466	15.1713	6.5423	3.18601	5.04227	4.98333	3.46928	5.31869	6.59559	4.10642	8.88226	6.32612	7.05785	24.4514	24.0466	15.1713	0	4.92352	4.59043	5.351	7.42208	21.2231	1.68129	0.985321	1.7601	1.31642	5.24489	4.92352	4.59043	5.351	7.42208	21.2231	1.68129	0.985321
P00927_132	P00927	P00927	ILV1	11.4947	7.08358	8.32354	8.40752	7.01776	10.2162	12.0747	8.39847	18.5242	15.3481	12.9203	57.3489	55.4803	37.4919	11.4947	7.08358	8.32354	8.40752	7.01776	10.2162	12.0747	8.39847	18.5242	15.3481	12.9203	57.3489	55.4803	37.4919	0	8.96726	8.54718	10.2366	15.5975	50.107	2.27491	1.60381	2.59952	2.81028	10.9649	8.96726	8.54718	10.2366	15.5975	50.107	2.27491	1.60381
P00927_159	P00927	P00927	ILV1	15.2553	21.6431	13.9711	11.3681	11.0384	13.508	15.3952	13.9229	26.6669	21.361	17.0605	69.3634	65.9631	48.5807	15.2553	21.6431	13.9711	11.3681	11.0384	13.508	15.3952	13.9229	26.6669	21.361	17.0605	69.3634	65.9631	48.5807	0	16.9565	11.9715	14.6591	21.6961	61.3024	4.10919	1.34081	1.04108	4.81193	11.1477	16.9565	11.9715	14.6591	21.6961	61.3024	4.10919	1.34081
P00927_321	P00927	P00927	ILV1	13.4418	6.23876	8.65039	8.06665	14.6111	11.5879	7.79263	10.268	12.455	15.8574	9.52908	31.9837	25.1584	21.5355	13.4418	6.23876	8.65039	8.06665	14.6111	11.5879	7.79263	10.268	12.455	15.8574	9.52908	31.9837	25.1584	21.5355	0	9.44365	11.4219	9.0303	12.6138	26.2259	3.66646	3.27539	1.75032	3.16716	5.3053	9.44365	11.4219	9.0303	12.6138	26.2259	3.66646	3.27539
P00931_242	P00931	P00931	TRP5	8.0955	6.00051	5.72193	5.80234	4.74761	7.4614	7.30218	4.86236	11.6788	9.77984	6.29283	39.0588	35.5096	22.9987	8.0955	6.00051	5.72193	5.80234	4.74761	7.4614	7.30218	4.86236	11.6788	9.77984	6.29283	39.0588	35.5096	22.9987	0	6.60598	6.00378	6.08227	9.2505	32.5224	1.29746	1.36807	1.72522	2.73174	8.43646	6.60598	6.00378	6.08227	9.2505	32.5224	1.29746	1.36807
P00931_321	P00931	P00931	TRP5	6.84179	4.70321	6.95811	4.94396	3.95202	8.69245	5.83639	3.93742	9.84835	8.03251	5.5489	30.5086	24.57	17.8205	6.84179	4.70321	6.95811	4.94396	3.95202	8.69245	5.83639	3.93742	9.84835	8.03251	5.5489	30.5086	24.57	17.8205	0	6.16771	5.86281	4.8869	7.80992	24.2997	1.26962	2.50023	1.34278	2.15835	6.34837	6.16771	5.86281	4.8869	7.80992	24.2997	1.26962	2.50023
P00931_365	P00931	P00931	TRP5	7.67613	4.78844	7.05415	7.07138	5.24297	7.26054	8.23663	5.47308	12.9738	9.95917	8.30964	43.1589	37.9388	25.6999	7.67613	4.78844	7.05415	7.07138	5.24297	7.26054	8.23663	5.47308	12.9738	9.95917	8.30964	43.1589	37.9388	25.6999	0	6.50624	6.52497	6.85486	10.4142	35.5992	1.51982	1.11426	1.95412	2.36515	8.96156	6.50624	6.52497	6.85486	10.4142	35.5992	1.51982	1.11426
P00931_420	P00931	P00931	TRP5	14.6446	8.99269	12.3656	12.3079	10.7843	12.2843	15.7904	11.1016	25.0292	16.9324	15.8924	62.1282	49.6274	31.5154	14.6446	8.99269	12.3656	12.3079	10.7843	12.2843	15.7904	11.1016	25.0292	16.9324	15.8924	62.1282	49.6274	31.5154	0	12.001	11.7922	13.446	19.2847	47.757	2.84355	0.872914	3.31544	5.00201	15.3919	12.001	11.7922	13.446	19.2847	47.757	2.84355	0.872914
P00931_427	P00931	P00931	TRP5	18.3144	18.3907	21.4806	16.5562	14.9476	17.386	19.2728	14.5307	26.8258	18.2841	17.7887	61.6215	47.6716	35.9949	18.3144	18.3907	21.4806	16.5562	14.9476	17.386	19.2728	14.5307	26.8258	18.2841	17.7887	61.6215	47.6716	35.9949	0	19.3952	16.2966	16.9017	20.9662	48.4293	1.80639	1.23974	3.35317	5.08062	12.8301	19.3952	16.2966	16.9017	20.9662	48.4293	1.80639	1.23974
P00931_528	P00931	P00931	TRP5	9.00833	4.96444	6.99885	6.28942	5.13228	7.36574	8.17661	5.25641	12.3779	11.287	8.63656	42.4308	40.7462	26.5546	9.00833	4.96444	6.99885	6.28942	5.13228	7.36574	8.17661	5.25641	12.3779	11.287	8.63656	42.4308	40.7462	26.5546	0	6.99054	6.26248	6.71651	10.7672	36.5772	2.02196	1.11698	2.06489	1.92408	8.72062	6.99054	6.26248	6.71651	10.7672	36.5772	2.02196	1.11698
P00931_657	P00931	P00931	TRP5	8.51804	4.68446	5.93754	5.68791	4.46875	6.79079	7.61748	4.94927	12.6584	11.4563	8.02242	45.3786	44.6833	28.6413	8.51804	4.68446	5.93754	5.68791	4.46875	6.79079	7.61748	4.94927	12.6584	11.4563	8.02242	45.3786	44.6833	28.6413	0	6.38001	5.64915	6.28338	10.7124	39.5677	1.95472	1.16151	1.88671	2.40585	9.46897	6.38001	5.64915	6.28338	10.7124	39.5677	1.95472	1.16151
P00937_125	P00937	P00937	TRP3	45.773	49.748	60.3348	9.82816	10.9639	14.7843	11.4596	9.2147	28.941	27.9811	14.2658	67.8405	67.8885	53.1988	45.773	49.748	60.3348	9.82816	10.9639	14.7843	11.4596	9.2147	28.941	27.9811	14.2658	67.8405	67.8885	53.1988	0	51.9519	11.8588	10.3372	23.7293	62.9759	7.52692	2.59643	1.58742	8.20966	8.46731	51.9519	11.8588	10.3372	23.7293	62.9759	7.52692	2.59643
P00937_153	P00937	P00937	TRP3	11.7449	8.19715	10.5454	8.80666	7.85571	10.2052	11.4729	8.6145	25.228	24.2933	12.5485	63.2007	58.7239	45.7556	11.7449	8.19715	10.5454	8.80666	7.85571	10.2052	11.4729	8.6145	25.228	24.2933	12.5485	63.2007	58.7239	45.7556	0	10.1625	8.95587	10.0437	20.6899	55.8934	1.8046	1.18184	2.0212	7.06618	9.06048	10.1625	8.95587	10.0437	20.6899	55.8934	1.8046	1.18184
P00937_92_97	P00937	P00937	TRP3	18.1307	22.4571	18.2323	23.1982	23.5736	14.3966	20.0118	14.4034	41.6515	36.5671	15.6878	63.5058	79.2953	64.3827	18.1307	22.4571	18.2323	23.1982	23.5736	14.3966	20.0118	14.4034	41.6515	36.5671	15.6878	63.5058	79.2953	64.3827	0	19.6067	20.3895	17.2076	31.3021	69.0613	2.46907	5.19335	3.96576	13.7593	8.87376	19.6067	20.3895	17.2076	31.3021	69.0613	2.46907	5.19335
P00942_126	P00942	P00942	TPI1	6.16393	3.10602	3.60814	3.98379	3.21648	3.5355	4.70919	3.08941	6.11872	4.25106	4.8555	18.4932	11.705	7.24578	6.16393	3.10602	3.60814	3.98379	3.21648	3.5355	4.70919	3.08941	6.11872	4.25106	4.8555	18.4932	11.705	7.24578	0	4.2927	3.57859	3.8993	5.07509	12.4813	1.63987	0.385466	1.14536	0.952997	5.66374	4.2927	3.57859	3.8993	5.07509	12.4813	1.63987	0.385466
P00942_41	P00942	P00942	TPI1	8.49999	5.99125	6.85482	7.078	6.64491	8.36	7.99651	13.646	10.1385	11.2909	11.2117	19.5584	17.5904	14.4402	8.49999	5.99125	6.85482	7.078	6.64491	8.36	7.99651	13.646	10.1385	11.2909	11.2117	19.5584	17.5904	14.4402	0	7.11535	7.36097	10.8213	10.8804	17.1963	1.2745	0.891869	3.99481	0.643669	2.58176	7.11535	7.36097	10.8213	10.8804	17.1963	1.2745	0.891869
P00958_321	P00958	P00958	MES1	10.6294	4.82386	6.33763	7.45584	5.68929	8.14681	13.5083	9.84682	36.3505	32.3738	17.5077	71.5093	69.6692	55.3443	10.6294	4.82386	6.33763	7.45584	5.68929	8.14681	13.5083	9.84682	36.3505	32.3738	17.5077	71.5093	69.6692	55.3443	0	7.26363	7.09731	11.6776	28.744	65.5076	3.01152	1.26738	2.58907	9.932	8.84965	7.26363	7.09731	11.6776	28.744	65.5076	3.01152	1.26738
P00958_353	P00958	P00958	MES1	27.2557	19.4788	19.3303	25.3939	26.1817	24.7527	41.3478	34.2848	71.6193	65.2674	49.0044	95.8343	95.5363	87.364	27.2557	19.4788	19.3303	25.3939	26.1817	24.7527	41.3478	34.2848	71.6193	65.2674	49.0044	95.8343	95.5363	87.364	0	22.0216	25.4428	37.8163	61.9637	92.9115	4.53347	0.715719	4.99427	11.6638	4.80663	22.0216	25.4428	37.8163	61.9637	92.9115	4.53347	0.715719
P02557_127	P02557	P02557	TUB2	6.93756	3.59985	5.34293	4.54895	4.11011	6.17046	6.20963	4.81011	11.803	10.4315	7.16415	39.6267	37.6947	27.6229	6.93756	3.59985	5.34293	4.54895	4.11011	6.17046	6.20963	4.81011	11.803	10.4315	7.16415	39.6267	37.6947	27.6229	0	5.29345	4.94317	5.50987	9.79955	34.9814	1.66941	1.08527	0.989604	2.38311	6.44548	5.29345	4.94317	5.50987	9.79955	34.9814	1.66941	1.08527
P02992_118	P02992	P02992	TUF1	7.08087	4.11617	5.55309	5.79359	4.38331	5.90241	7.30293	4.78663	15.9858	13.67	8.46221	58.857	53.7225	33.855	7.08087	4.11617	5.55309	5.79359	4.38331	5.90241	7.30293	4.78663	15.9858	13.67	8.46221	58.857	53.7225	33.855	0	5.58338	5.35977	6.04478	12.706	48.8115	1.48258	0.847392	1.7793	3.8533	13.2047	5.58338	5.35977	6.04478	12.706	48.8115	1.48258	0.847392
P02992_213	P02992	P02992	TUF1	14.8912	6.11497	8.90704	13.8427	3.7858	7.33227	22.7016	4.74265	9.39519	11.4812	7.93012	37.3564	41.9097	26.336	14.8912	6.11497	8.90704	13.8427	3.7858	7.33227	22.7016	4.74265	9.39519	11.4812	7.93012	37.3564	41.9097	26.336	0	9.97108	8.32025	13.7221	9.60216	35.2007	4.48385	5.10072	12.6989	1.78455	8.00751	9.97108	8.32025	13.7221	9.60216	35.2007	4.48385	5.10072
P02992_404	P02992	P02992	TUF1	6.15662	3.21266	3.79906	4.00321	2.87497	4.33801	5.0882	3.25643	7.02075	5.9592	4.6235	25.1048	18.2647	13.2149	6.15662	3.21266	3.79906	4.00321	2.87497	4.33801	5.0882	3.25643	7.02075	5.9592	4.6235	25.1048	18.2647	13.2149	0	4.38945	3.73873	4.17232	5.86781	18.8615	1.55825	0.766541	1.29526	1.20123	5.96738	4.38945	3.73873	4.17232	5.86781	18.8615	1.55825	0.766541
P02994_111	P02994	P02994	TEF1	8.97374	6.74767	9.52335	16.0432	11.307	8.79974	10.5096	8.50321	24.9215	12.5902	14.8895	51.4293	25.6056	23.2401	8.97374	6.74767	9.52335	16.0432	11.307	8.79974	10.5096	8.50321	24.9215	12.5902	14.8895	51.4293	25.6056	23.2401	0	8.41492	12.05	9.50643	17.4671	33.425	1.4698	3.67841	1.41876	6.5573	15.637	8.41492	12.05	9.50643	17.4671	33.425	1.4698	3.67841
P02994_324	P02994	P02994	TEF1	14.2394	8.36038	10.2141	10.2228	9.58726	11.9296	17.8879	9.86506	30.8374	25.0677	17.3646	65.3945	65.1654	43.7191	14.2394	8.36038	10.2141	10.2228	9.58726	11.9296	17.8879	9.86506	30.8374	25.0677	17.3646	65.3945	65.1654	43.7191	0	10.938	10.5799	13.8765	24.4232	58.093	3.00559	1.2113	5.673	6.75946	12.4487	10.938	10.5799	13.8765	24.4232	58.093	3.00559	1.2113
P02994_335_361_368	P02994	P02994	TEF1	7.6112	2.37872	3.73648	1.84398	2.04255	2.45226	3.75579	3.89202	12.6408	8.70572	3.01493	31.7934	52.8979	27.9379	7.6112	2.37872	3.73648	1.84398	2.04255	2.45226	3.75579	3.89202	12.6408	8.70572	3.01493	31.7934	52.8979	27.9379	0	4.57547	2.11293	3.82391	8.1205	37.5431	2.71526	0.310185	0.0963299	4.83956	13.4367	4.57547	2.11293	3.82391	8.1205	37.5431	2.71526	0.310185
P02994_409	P02994	P02994	TEF1	8.27827	5.15967	7.49871	5.92674	4.95695	8.14818	9.81835	7.8448	18.2648	15.5303	12.0224	49.9284	48.1782	32.9948	8.27827	5.15967	7.49871	5.92674	4.95695	8.14818	9.81835	7.8448	18.2648	15.5303	12.0224	49.9284	48.1782	32.9948	0	6.97889	6.34396	8.83157	15.2725	43.7005	1.62299	1.63601	1.39551	3.12918	9.31258	6.97889	6.34396	8.83157	15.2725	43.7005	1.62299	1.63601
P03871_195	P03871	P03871	REP1	11.8817	8.5137	12.5653	20.1893	12.2079	9.75699	15.5045	8.07964	26.0312		12.9273	45.1238	21.1422	16.9951	11.8817	8.5137	12.5653	20.1893	12.2079	9.75699	15.5045	8.07964	26.0312	13.1965	12.9273	45.1238	21.1422	16.9951	2	10.9869	14.0514	11.7921	19.4793	27.7537	2.16896	5.45499	5.25017	9.26581	15.1852	10.9869	14.0514	11.7921	17.385	27.7537	2.16896	5.45499
P03871_259	P03871	P03871	REP1		3.49446	4.82372	2.98652	3.20462	5.51764	4.13788	2.69163	7.55814	11.8322	6.63419	31.157	23.2267	17.4659	7.68512	3.49446	4.82372	2.98652	3.20462	5.51764	4.13788	2.69163	7.55814	11.8322	6.63419	31.157	23.2267	17.4659	1	4.15909	3.90293	3.41476	8.67486	23.9498	0.939933	1.40263	1.02265	2.77312	6.87413	5.33443	3.90293	3.41476	8.67486	23.9498	2.1415	1.40263
P03874_161	P03874	P03874	CBP2	16.4023	9.67279		7.62089	6.96357	10.7686	12.2617	5.83879	14.4831	9.90972	8.13086	45.4809	39.669	23.0882	16.4023	9.67279	10.881	7.62089	6.96357	10.7686	12.2617	5.83879	14.4831	9.90972	8.13086	45.4809	39.669	23.0882	2	13.0375	8.451	9.05027	10.8412	36.0794	4.75848	2.03379	4.54172	3.27699	11.6199	12.3187	8.451	9.05027	10.8412	36.0794	3.58773	2.03379
P03874_583	P03874	P03874	CBP2	15.0501	12.4593	4.77131	8.79592		2.69434	7.8353	32.9163	39.0914		15.8583	46.9945	41.638	27.3851	15.0501	12.4593	4.77131	8.79592	11.6296	2.69434	7.8353	32.9163	39.0914	27.9242	15.8583	46.9945	41.638	27.3851	4	10.7602	5.74513	20.3758	27.4749	38.6725	5.34587	4.31446	17.7349	16.4283	10.1354	10.7602	7.70664	20.3758	27.6247	38.6725	5.34587	4.56616
P03965_170	P03965	P03965	CPA2	7.25312	4.13688	5.29572	4.79056	4.48456	5.32342	5.81392	3.74382	7.86557	6.08712	5.68859	26.9851	24.7168	15.5343	7.25312	4.13688	5.29572	4.79056	4.48456	5.32342	5.81392	3.74382	7.86557	6.08712	5.68859	26.9851	24.7168	15.5343	0	5.56191	4.86618	4.77887	6.54709	22.4121	1.57508	0.424513	1.46378	1.15909	6.06332	5.56191	4.86618	4.77887	6.54709	22.4121	1.57508	0.424513
P03965_300	P03965	P03965	CPA2	8.02781	5.03793	5.78924	6.02653	4.79349	5.23087	6.17914	4.00086	9.38376	6.13796	6.65093	37.7357	25.3695	16.6484	8.02781	5.03793	5.78924	6.02653	4.79349	5.23087	6.17914	4.00086	9.38376	6.13796	6.65093	37.7357	25.3695	16.6484	0	6.285	5.35029	5.09	7.39088	26.5845	1.55537	0.625133	1.54028	1.74484	10.596	6.285	5.35029	5.09	7.39088	26.5845	1.55537	0.625133
P03965_479	P03965	P03965	CPA2	22.326	13.6488	9.23722	36.9295	38.7582	13.498	33.0956	29.1905	48.0377	22.428	26.252	74.115	32.9468	21.4249	22.326	13.6488	9.23722	36.9295	38.7582	13.498	33.0956	29.1905	48.0377	22.428	26.252	74.115	32.9468	21.4249	0	15.0707	29.7286	31.1431	32.2392	42.8289	6.65924	14.0858	2.76133	13.8148	27.7002	15.0707	29.7286	31.1431	32.2392	42.8289	6.65924	14.0858
P03965_600	P03965	P03965	CPA2		15.9356	22.7783	22.8132	10.9748	14.8844	10.2162	3.26685	8.63845	6.15153	6.45559	29.6216	17.8979		17.8369	15.9356	22.7783	22.8132	10.9748	14.8844	10.2162	3.26685	8.63845	6.15153	6.45559	29.6216	17.8979	14.6559	4	19.3569	16.2241	6.74154	7.08186	23.7598	4.8385	6.03186	4.91395	1.35659	8.28987	18.8502	16.2241	6.74154	7.08186	20.7251	3.5321	6.03186
P03965_657	P03965	P03965	CPA2	6.07424	5.64803	7.19784	8.36555	4.52323	15.5478	9.21781	6.30497	8.49851	9.29626	9.07839	31.3272	29.8199	20.1942	6.07424	5.64803	7.19784	8.36555	4.52323	15.5478	9.21781	6.30497	8.49851	9.29626	9.07839	31.3272	29.8199	20.1942	0	6.3067	9.47885	7.76139	8.95772	27.1137	0.800632	5.59595	2.05969	0.412341	6.03974	6.3067	9.47885	7.76139	8.95772	27.1137	0.800632	5.59595
P04037_111	P04037	P04037	COX4		14.5513	5.82429	6.37062	4.86846	7.85354	8.06802	5.20408	11.1275	9.18311	7.6348	35.6452	35.5502	24.5118	10.3783	14.5513	5.82429	6.37062	4.86846	7.85354	8.06802	5.20408	11.1275	9.18311	7.6348	35.6452	35.5502	24.5118	2	10.1878	6.36421	6.63605	9.31513	31.9024	6.17093	1.49255	2.02511	1.75007	6.40065	10.2513	6.36421	6.63605	9.31513	31.9024	4.36489	1.49255
P04037_134_137	P04037	P04037	COX4		16.6495	19.2974	24.333	26.7084	20.9818	32.362	22.8306	50.8042	36.3973	34.9763	78.101	69.3771	51.1839	22.2528	16.6495	19.2974	24.333	26.7084	20.9818	32.362	22.8306	50.8042	36.3973	34.9763	78.101	69.3771	51.1839	2	17.9734	24.0077	27.5963	40.7259	66.2207	1.87237	2.87712	6.73968	8.7569	13.7334	19.3999	24.0077	27.5963	40.7259	66.2207	2.80307	2.87712
P04046_2_21_24	P04046	P04046	ADE4	7.50178	5.32937	9.80938	50.7167	58.9333	49.7381	42.8092	19.5711	37.8601	34.1591	18.9755	73.7164	57.0991	45.1691	7.50178	5.32937	9.80938	50.7167	58.9333	49.7381	42.8092	19.5711	37.8601	34.1591	18.9755	73.7164	57.0991	45.1691	0	7.54684	53.1294	31.1901	30.3316	58.6615	2.24035	5.0501	16.4319	10.0072	14.3377	7.54684	53.1294	31.1901	30.3316	58.6615	2.24035	5.0501
P04046_315_319	P04046	P04046	ADE4	14.8204	11.8969	8.00712	19.8361	8.44381	16.042	22.0593	16.2204	27.1767	27.3803	26.6963	64.5836	79.275	46.6404	14.8204	11.8969	8.00712	19.8361	8.44381	16.042	22.0593	16.2204	27.1767	27.3803	26.6963	64.5836	79.275	46.6404	0	11.5748	14.774	19.1399	27.0844	63.4997	3.41806	5.80103	4.12873	0.351176	16.3442	11.5748	14.774	19.1399	27.0844	63.4997	3.41806	5.80103
P04046_438	P04046	P04046	ADE4	9.56069	6.3329	7.83429	7.66875	4.10787	6.92007	8.59489	4.44157	11.9659	10.8167	6.06474	31.1454	30.6661	17.0385	9.56069	6.3329	7.83429	7.66875	4.10787	6.92007	8.59489	4.44157	11.9659	10.8167	6.06474	31.1454	30.6661	17.0385	0	7.90929	6.23223	6.51823	9.61577	26.2833	1.6152	1.87744	2.93684	3.12849	8.00987	7.90929	6.23223	6.51823	9.61577	26.2833	1.6152	1.87744
P04046_452_453	P04046	P04046	ADE4	24.7009	17.9742	22.9228	15.6321	13.4172	16.2801	18.8747	19.3872	30.0359	23.6779	30.5217	70.9048	66.9834	35.1126	24.7009	17.9742	22.9228	15.6321	13.4172	16.2801	18.8747	19.3872	30.0359	23.6779	30.5217	70.9048	66.9834	35.1126	0	21.866	15.1098	19.131	28.0785	57.6669	3.48569	1.5012	0.362352	3.81873	19.6308	21.866	15.1098	19.131	28.0785	57.6669	3.48569	1.5012
P04050_1019_1020	P04050	P04050	RPO21	11.7553	5.22635	4.61967	13.4017	20.9491	8.47154	12.3866	8.43164	29.238	7.41737	7.96441	47.363	32.6964	23.0256	11.7553	5.22635	4.61967	13.4017	20.9491	8.47154	12.3866	8.43164	29.238	7.41737	7.96441	47.363	32.6964	23.0256	0	7.20044	14.2741	10.4091	14.8732	34.3617	3.95626	6.28436	2.79657	12.4432	12.2538	7.20044	14.2741	10.4091	14.8732	34.3617	3.95626	6.28436
P04051_110	P04051	P04051	RPO31	37.472	29.715	25.8387	48.3612	46.0179	37.1468	51.8836	43.2072	68.0366	58.905	49.8797	89.1882		62.2439	37.472	29.715	25.8387	48.3612	46.0179	37.1468	51.8836	43.2072	68.0366	58.905	49.8797	89.1882	77.6829	62.2439	2	31.0086	43.842	47.5454	58.9404	75.7161	5.92358	5.91539	6.13513	9.07851	19.0525	31.0086	43.842	47.5454	58.9404	76.3717	5.92358	5.91539
P04051_239	P04051	P04051	RPO31	8.80909	2.29706	5.01873	5.62917	7.20577	6.67333	13.5924	8.94486	19.3747	13.5683	11.0783	32.2196	28.2567	29.8815	8.80909	2.29706	5.01873	5.62917	7.20577	6.67333	13.5924	8.94486	19.3747	13.5683	11.0783	32.2196	28.2567	29.8815	0	5.37496	6.50276	11.2686	14.6738	30.1193	3.2706	0.802026	3.28631	4.25728	1.99208	5.37496	6.50276	11.2686	14.6738	30.1193	3.2706	0.802026
P04051_738	P04051	P04051	RPO31	18.145	6.65545	5.21281	9.93277	11.5039	9.15296	13.8124	10.0367	15.5019	14.6777	11.5466	40.1833	29.3182	24.5108	18.145	6.65545	5.21281	9.93277	11.5039	9.15296	13.8124	10.0367	15.5019	14.6777	11.5466	40.1833	29.3182	24.5108	0	10.0044	10.1965	11.9245	13.9088	31.3374	7.08674	1.19745	2.66979	2.08676	8.02904	10.0044	10.1965	11.9245	13.9088	31.3374	7.08674	1.19745
P04076_396	P04076	P04076	ARG4	7.20571	3.89791	5.36123	4.09713	2.96292	0.918054	5.0496	2.97132	8.08481	7.08845	5.05018	29.0203	28.5218	16.9515	7.20571	3.89791	5.36123	4.09713	2.96292	0.918054	5.0496	2.97132	8.08481	7.08845	5.05018	29.0203	28.5218	16.9515	0	5.48829	2.65937	4.01046	6.74115	24.8312	1.65756	1.61113	1.46957	1.54684	6.82859	5.48829	2.65937	4.01046	6.74115	24.8312	1.65756	1.61113
P04161_146_157	P04161	P04161	ADE8	4.74836	18.6232		6.13182		8.38463	12.7585	10.4569	20.3688	18.3848		62.1434		53.05	4.74836	18.6232	10.9888	6.13182	7.0078	8.38463	12.7585	10.4569	20.3688	18.3848	13.1309	62.1434	68.8928	53.05	8	11.6858	7.25822	11.6077	19.3768	57.5967	9.81099	1.59298	1.62753	1.40286	6.43001	11.4534	7.17475	11.6077	17.2948	61.3621	6.94908	1.13565
P04161_59	P04161	P04161	ADE8		10.723	12.62	6.95779	7.33686	10.4985	8.62514	5.66309	15.3561	14.4512	11.1233	46.0697	45.9848	32.3091	12.737	10.723	12.62	6.95779	7.33686	10.4985	8.62514	5.66309	15.3561	14.4512	11.1233	46.0697	45.9848	32.3091	2	11.6715	8.26438	7.14412	13.6436	41.4545	1.34142	1.94407	2.09449	2.229	7.92031	12.0267	8.26438	7.14412	13.6436	41.4545	1.13055	1.94407
P04173_287	P04173	P04173	LEU2	3.67919	2.68687	4.6033	5.78693	5.10535	7.07874	10.2469	6.70708	22.6973	22.6741	21.2577	46.2249	52.7408	34.6366	3.67919	2.68687	4.6033	5.78693	5.10535	7.07874	10.2469	6.70708	22.6973	22.6741	21.2577	46.2249	52.7408	34.6366	0	3.65645	5.99034	8.47699	22.2097	44.5341	0.95842	1.0023	2.50303	0.824515	9.16977	3.65645	5.99034	8.47699	22.2097	44.5341	0.95842	1.0023
P04387_277	P04387	P04387	GAL80		2.03541	3.43313	6.06921	5.7169	3.80263	8.55537	2.42127		5.40604	6.77284	16.9556	28.1955		6.81067	2.03541	3.43313	6.06921	5.7169	3.80263	8.55537	2.42127	7.18012	5.40604	6.77284	16.9556	28.1955	18.4636	5	2.73427	5.19625	5.48832	6.08944	22.5755	0.988333	1.21969	4.33746	0.966473	7.94784	4.09307	5.19625	5.48832	6.453	21.2049	2.45508	1.21969
P04801_268	P04801	P04801	THS1	16.0201	9.98716	12.6617	16.0002	13.1966	13.6908	20.3625	14.7069	37.6247	27.3073	21.304	68.4203	55.1889	45.3708	16.0201	9.98716	12.6617	16.0002	13.1966	13.6908	20.3625	14.7069	37.6247	27.3073	21.304	68.4203	55.1889	45.3708	0	12.8897	14.2959	17.5347	28.7453	56.3267	3.02292	1.49648	3.9991	8.2548	11.5668	12.8897	14.2959	17.5347	28.7453	56.3267	3.02292	1.49648
P04801_290	P04801	P04801	THS1	9.77727	5.26888	7.99401	8.79286	5.96785	9.31275	11.6266	7.58706	24.4138	20.62	12.5657	54.6695	49.9997	36.1518	9.77727	5.26888	7.99401	8.79286	5.96785	9.31275	11.6266	7.58706	24.4138	20.62	12.5657	54.6695	49.9997	36.1518	0	7.68005	8.02448	9.60685	19.1998	46.9404	2.27054	1.79997	2.8564	6.05039	9.63046	7.68005	8.02448	9.60685	19.1998	46.9404	2.27054	1.79997
P04801_565	P04801	P04801	THS1	10.7936	5.16383	7.66492	7.5009	10.9521	11.6787	6.62791	8.36283	19.4515	15.2358	11.9958	39.0622	35.4961	27.6776	10.7936	5.16383	7.66492	7.5009	10.9521	11.6787	6.62791	8.36283	19.4515	15.2358	11.9958	39.0622	35.4961	27.6776	0	7.87412	10.0439	7.49537	15.561	34.0786	2.82071	2.23208	1.22677	3.73848	5.82314	7.87412	10.0439	7.49537	15.561	34.0786	2.82071	2.23208
P04802_255	P04802	P04802	DPS1	7.21571	4.44248	10.8717	13.0106	6.86578	6.85167	12.4122	8.0281	15.5606	8.50477	16.8096	42.0748	11.665	15.1773	7.21571	4.44248	10.8717	13.0106	6.86578	6.85167	12.4122	8.0281	15.5606	8.50477	16.8096	42.0748	11.665	15.1773	0	7.50996	8.90936	10.2202	13.625	22.9723	3.2247	3.5518	3.10004	4.47798	16.6362	7.50996	8.90936	10.2202	13.625	22.9723	3.2247	3.5518
P04802_512_519	P04802	P04802	DPS1	21.404	13.4487	16.9424	22.998	13.8189	15.9951	28.0515	27.0224	29.8939	24.5683	26.1649	74.6108	68.1176	51.2321	21.404	13.4487	16.9424	22.998	13.8189	15.9951	28.0515	27.0224	29.8939	24.5683	26.1649	74.6108	68.1176	51.2321	0	17.265	17.604	27.5369	26.8757	64.6535	3.98746	4.7964	0.727703	2.73305	12.0682	17.265	17.604	27.5369	26.8757	64.6535	3.98746	4.7964
P04806_268	P04806	P04806	HXK1	5.71235	2.96719	4.27101	3.54417	3.10974	4.60994	5.72601	4.01708	7.85203	6.5702	7.10465	28.2535	30.2573	17.2808	5.71235	2.96719	4.27101	3.54417	3.10974	4.60994	5.72601	4.01708	7.85203	6.5702	7.10465	28.2535	30.2573	17.2808	0	4.31685	3.75462	4.87154	7.17563	25.2638	1.37315	0.771923	1.2084	0.643853	6.98575	4.31685	3.75462	4.87154	7.17563	25.2638	1.37315	0.771923
P04806_385	P04806	P04806	HXK1	19.0563	11.3205	13.0407	30.8678	28.524	17.3102	25.6619	19.2705	42.1089	14.1493	24.0133	66.8153	26.6304	26.5757	19.0563	11.3205	13.0407	30.8678	28.524	17.3102	25.6619	19.2705	42.1089	14.1493	24.0133	66.8153	26.6304	26.5757	0	14.4725	25.5673	22.4662	26.7572	40.0071	4.0618	7.24628	4.51942	14.1803	23.2166	14.4725	25.5673	22.4662	26.7572	40.0071	4.0618	7.24628
P04806_398_404	P04806	P04806	HXK1	5.51076	4.83131	6.7414	22.0609	23.6266	4.79983	15.7764	9.23288	30.793	6.61249	5.83612	50.6591		14.8023	5.51076	4.83131	6.7414	22.0609	23.6266	4.79983	15.7764	9.23288	30.793	6.61249	5.83612	50.6591	15.4682	14.8023	2	5.69449	16.8291	12.5047	14.4139	32.7307	0.968208	10.447	4.627	14.1901	25.3545	5.69449	16.8291	12.5047	14.4139	26.9765	0.968208	10.447
P04807_268	P04807	P04807	HXK2	6.89152	5.95006	5.31388	5.37506	3.81551	6.32762	8.97114	6.10921	16.2154	9.78241	10.3155	33.1976	34.0417	22.9945	6.89152	5.95006	5.31388	5.37506	3.81551	6.32762	8.97114	6.10921	16.2154	9.78241	10.3155	33.1976	34.0417	22.9945	0	6.05182	5.17273	7.54018	12.1044	30.078	0.793731	1.26822	2.02369	3.57017	6.14891	6.05182	5.17273	7.54018	12.1044	30.078	0.793731	1.26822
P04807_398_404	P04807	P04807	HXK2	20.7576	13.2543	15.1377	15.8187	14.7957	24.0281	25.0201	17.0773	35.4796	26.06	25.4209	64.0083	57.1648	36.7201	20.7576	13.2543	15.1377	15.8187	14.7957	24.0281	25.0201	17.0773	35.4796	26.06	25.4209	64.0083	57.1648	36.7201	0	16.3832	18.2142	21.0487	28.9868	52.631	3.90363	5.06089	5.61639	5.63198	14.1978	16.3832	18.2142	21.0487	28.9868	52.631	3.90363	5.06089
P04819-2_148	P04819-2	P04819	CDC9	32.7651		21.3027	53.7901	53.9874	31.5891	46.5197	48.3358	58.8124		38.6296	74.2537	45.8369	35.7917	32.7651	26.1487	21.3027	53.7901	53.9874	31.5891	46.5197	48.3358	58.8124	37.0688	38.6296	74.2537	45.8369	35.7917	4	27.0339	46.4556	47.4277	48.721	51.9607	8.10511	12.8751	1.2842	14.2714	19.9489	26.7388	46.4556	47.4277	44.8369	51.9607	5.75392	12.8751
P04819-2_547	P04819-2	P04819	CDC9	9.69733	12.405	18.0012	9.36734	7.26377	14.7502	18.2215	27.2175	31.9484	20.7987	21.0724	31.4808		22.7164	9.69733	12.405	18.0012	9.36734	7.26377	14.7502	18.2215	27.2175	31.9484	20.7987	21.0724	31.4808	28.3193	22.7164	2	13.3678	10.4604	22.7195	24.6065	27.0986	4.23487	3.86108	6.36117	6.35976	6.1974	13.3678	10.4604	22.7195	24.6065	27.5055	4.23487	3.86108
P04840_130	P04840	P04840	POR1	7.01592	3.60989	4.99998	5.65081	4.84907	5.53207	6.46896	4.25911	14.1284	13.0998	7.61679	39.207	38.8862	28.7325	7.01592	3.60989	4.99998	5.65081	4.84907	5.53207	6.46896	4.25911	14.1284	13.0998	7.61679	39.207	38.8862	28.7325	0	5.2086	5.34398	5.36403	11.615	35.6086	1.71257	0.432703	1.5626	3.50053	5.957	5.2086	5.34398	5.36403	11.615	35.6086	1.71257	0.432703
P05030_221	P05030	P05030	PMA1	5.61663	4.38512	3.74747	3.52896	2.51516	3.45422	4.32968	2.55607	7.46562	6.30567	4.46963	23.7929	23.1165	16.0225	5.61663	4.38512	3.74747	3.52896	2.51516	3.45422	4.32968	2.55607	7.46562	6.30567	4.46963	23.7929	23.1165	16.0225	0	4.58307	3.16611	3.44287	6.0803	20.9773	0.950169	0.564981	1.25413	1.51065	4.30427	4.58307	3.16611	3.44287	6.0803	20.9773	0.950169	0.564981
P05030_376	P05030	P05030	PMA1	7.3453	3.99429	5.12966	5.15887	4.25397	4.47861	5.72595	3.73482	9.15132	6.56453	5.78779	35.1902	26.7761	14.7999	7.3453	3.99429	5.12966	5.15887	4.25397	4.47861	5.72595	3.73482	9.15132	6.56453	5.78779	35.1902	26.7761	14.7999	0	5.48975	4.63048	4.73038	7.16788	25.5887	1.70428	0.47118	1.40795	1.76107	10.2469	5.48975	4.63048	4.73038	7.16788	25.5887	1.70428	0.47118
P05030_409	P05030	P05030	PMA1	5.9765	3.83469	5.426	3.92466	3.61898	4.77586	4.46508	3.39152	8.37058	5.89907	5.66319	38.7977	21.1934	18.8137	5.9765	3.83469	5.426	3.92466	3.61898	4.77586	4.46508	3.39152	8.37058	5.89907	5.66319	38.7977	21.1934	18.8137	0	5.07906	4.1065	3.9283	6.64428	26.2683	1.11225	0.599492	0.759117	1.49966	10.9158	5.07906	4.1065	3.9283	6.64428	26.2683	1.11225	0.599492
P05030_532	P05030	P05030	PMA1	18.1391	6.8696	5.97022	15.1349	4.19779	6.58031	9.03356	4.05551	10.2584	7.66723	6.67336	42.0291	37.8843	24.8048	18.1391	6.8696	5.97022	15.1349	4.19779	6.58031	9.03356	4.05551	10.2584	7.66723	6.67336	42.0291	37.8843	24.8048	0	10.3263	8.63766	6.54454	8.19965	34.9061	6.78102	5.75148	3.52001	1.85086	8.9901	10.3263	8.63766	6.54454	8.19965	34.9061	6.78102	5.75148
P05066_225	P05066	P05066	PHR1	16.757	13.1547	15.7331	13.3315	16.1281	18.9854	13.235	9.82195	17.9815	14.8709	14.6927	31.1057	21.817	15.5417	16.757	13.1547	15.7331	13.3315	16.1281	18.9854	13.235	9.82195	17.9815	14.8709	14.6927	31.1057	21.817	15.5417	0	15.2149	16.1483	11.5285	15.8484	22.8214	1.85622	2.82701	2.41339	1.8495	7.83047	15.2149	16.1483	11.5285	15.8484	22.8214	1.85622	2.82701
P05150_114	P05150	P05150	ARG3	19.9201	6.68037	6.69228	6.05235	7.85686	8.32559	6.14233	4.85313	8.58156	4.84775	6.10502	22.2024	10.5016	9.27183	19.9201	6.68037	6.69228	6.05235	7.85686	8.32559	6.14233	4.85313	8.58156	4.84775	6.10502	22.2024	10.5016	9.27183	0	11.0976	7.4116	5.49773	6.51144	13.9919	7.64054	1.20025	0.911603	1.89979	7.13701	11.0976	7.4116	5.49773	6.51144	13.9919	7.64054	1.20025
P05150_129	P05150	P05150	ARG3	3.70104	1.78997	2.97562	2.45619	1.95566	2.92959	3.10732	1.94739	3.71541	2.51502	2.61185	14.7238	7.32874	4.89424	3.70104	1.78997	2.97562	2.45619	1.95566	2.92959	3.10732	1.94739	3.71541	2.51502	2.61185	14.7238	7.32874	4.89424	0	2.82221	2.44714	2.52735	2.94742	8.98226	0.964729	0.487028	0.820197	0.666851	5.11914	2.82221	2.44714	2.52735	2.94742	8.98226	0.964729	0.487028
P05150_141	P05150	P05150	ARG3	8.55313		4.53967	4.23796	3.40885	2.39768	3.42807	2.64409	4.6779	2.99493	3.18249	15.6934	8.19023	4.03077	8.55313	4.07039	4.53967	4.23796	3.40885	2.39768	3.42807	2.64409	4.6779	2.99493	3.18249	15.6934	8.19023	4.03077	2	6.5464	3.34816	3.03608	3.61844	9.30479	2.83795	0.921642	0.554358	0.922299	5.91065	5.72106	3.34816	3.03608	3.61844	9.30479	2.46384	0.921642
P05150_289	P05150	P05150	ARG3		7.0786	4.27826	3.65429	2.69806	4.22936	5.32099	2.81205	6.93727	5.07594	5.50216	30.1422	27.2667	13.0779	7.49905	7.0786	4.27826	3.65429	2.69806	4.22936	5.32099	2.81205	6.93727	5.07594	5.50216	30.1422	27.2667	13.0779	2	5.67843	3.52724	4.06652	5.83846	23.4956	1.98014	0.773516	1.77409	0.975169	9.13586	6.2853	3.52724	4.06652	5.83846	23.4956	1.75082	0.773516
P05373_175	P05373	P05373	HEM2	17.3953	5.32259	6.79987	7.6954	6.30851	6.56839	9.79821	6.01326	19.4096	15.5954	10.0341	60.1676	53.2003	36.7127	17.3953	5.32259	6.79987	7.6954	6.30851	6.56839	9.79821	6.01326	19.4096	15.5954	10.0341	60.1676	53.2003	36.7127	0	9.83926	6.85743	7.90574	15.013	50.0269	6.58529	0.737246	2.67636	4.71481	12.0452	9.83926	6.85743	7.90574	15.013	50.0269	6.58529	0.737246
P05373_234	P05373	P05373	HEM2	20.7018	14.4464	49.2843	20.9881	41.8516	29.7173	16.5599	30.4748	33.8037	34.0239	18.6336	75.2855	77.0395	55.1955	20.7018	14.4464	49.2843	20.9881	41.8516	29.7173	16.5599	30.4748	33.8037	34.0239	18.6336	75.2855	77.0395	55.1955	0	28.1441	30.8524	23.5174	28.8204	69.1735	18.5731	10.478	9.83934	8.8227	12.1371	28.1441	30.8524	23.5174	28.8204	69.1735	18.5731	10.478
P05373_285	P05373	P05373	HEM2	11.8606	9.00197	6.98711	8.54948	5.79972	8.19385	11.7966	5.70221	16.4685	14.326	8.60379	51.4854	49.4154	30.4378	11.8606	9.00197	6.98711	8.54948	5.79972	8.19385	11.7966	5.70221	16.4685	14.326	8.60379	51.4854	49.4154	30.4378	0	9.28322	7.51435	8.7494	13.1328	43.7795	2.44887	1.49552	4.30937	4.06588	11.6005	9.28322	7.51435	8.7494	13.1328	43.7795	2.44887	1.49552
P05374_158	P05374	P05374	CHO2	7.61505	4.22329	5.93992	9.46232	6.90874	19.9182	9.29779	7.26494	23.7521	10.7837	13.4903	42.3093	15.2365	18.4692	7.61505	4.22329	5.93992	9.46232	6.90874	19.9182	9.29779	7.26494	23.7521	10.7837	13.4903	42.3093	15.2365	18.4692	0	5.92609	12.0964	8.28136	16.0087	25.3383	1.69592	6.89316	1.43745	6.84117	14.7859	5.92609	12.0964	8.28136	16.0087	25.3383	1.69592	6.89316
P05375_89	P05375	P05375	OPI3	11.7484	6.49678	12.4311	7.15753	6.27239	6.7732	12.0704	7.53219	20.2231	17.3429	13.8004	39.8195	23.8024	19.2305	11.7484	6.49678	12.4311	7.15753	6.27239	6.7732	12.0704	7.53219	20.2231	17.3429	13.8004	39.8195	23.8024	19.2305	0	10.2254	6.73437	9.8013	17.1221	27.6175	3.24709	0.443845	3.20902	3.21705	10.8117	10.2254	6.73437	9.8013	17.1221	27.6175	3.24709	0.443845
P05453_423	P05453	P05453	SUP35	11.8969	6.32712	7.97392	10.4133	9.09568	9.96292	13.3359	8.63686	24.828	15.8455	12.9533	57.9014	40.7908	33.4663	11.8969	6.32712	7.97392	10.4133	9.09568	9.96292	13.3359	8.63686	24.828	15.8455	12.9533	57.9014	40.7908	33.4663	0	8.73265	9.82397	10.9864	17.8756	44.0529	2.86136	0.669713	3.32273	6.19218	12.5399	8.73265	9.82397	10.9864	17.8756	44.0529	2.86136	0.669713
P05694_571	P05694	P05694	MET6	8.89686	13.0257	12.2408	6.53689	4.7831	6.70073	9.76025	8.30025	13.7665	10.166	10.3134	39.2961	35.2408	21.0791	8.89686	13.0257	12.2408	6.53689	4.7831	6.70073	9.76025	8.30025	13.7665	10.166	10.3134	39.2961	35.2408	21.0791	0	11.3878	6.00691	9.03025	11.4153	31.872	2.19262	1.06301	1.03238	2.03757	9.5643	11.3878	6.00691	9.03025	11.4153	31.872	2.19262	1.06301
P05694_657	P05694	P05694	MET6	7.55316	4.21329	6.68592	8.45545	8.54609	10.0802	11.1859	8.64565	26.2173	24.5945	15.655	65.6955	66.0044	49.7724	7.55316	4.21329	6.68592	8.45545	8.54609	10.0802	11.1859	8.64565	26.2173	24.5945	15.655	65.6955	66.0044	49.7724	0	6.15079	9.02725	9.91579	22.1556	60.4908	1.73305	0.913029	1.79625	5.68788	9.28369	6.15079	9.02725	9.91579	22.1556	60.4908	1.73305	0.913029
P05694_737	P05694	P05694	MET6	8.66468	4.71277	6.43703	9.16506	7.77064	8.99997	11.5765	8.61601	24.6465	21.7814	15.1026	54.8074	54.0089	43.2936	8.66468	4.71277	6.43703	9.16506	7.77064	8.99997	11.5765	8.61601	24.6465	21.7814	15.1026	54.8074	54.0089	43.2936	0	6.60483	8.64522	10.0963	20.5102	50.7033	1.98129	0.761898	2.09339	4.89728	6.42939	6.60483	8.64522	10.0963	20.5102	50.7033	1.98129	0.761898
P05748_152	P05748	P05748	RPL15A	7.22905	3.3266	5.41097	5.21315	3.94249	6.0104	8.60183	5.75376	14.3964	9.81499	10.3877	41.3934	33.3797	21.4893	7.22905	3.3266	5.41097	5.21315	3.94249	6.0104	8.60183	5.75376	14.3964	9.81499	10.3877	41.3934	33.3797	21.4893	0	5.3222	5.05535	7.17779	11.5331	32.0875	1.95274	1.04295	2.01389	2.49624	10.0148	5.3222	5.05535	7.17779	11.5331	32.0875	1.95274	1.04295
P05759_121_126	P05759	P05759	RPS31	19.2296	11.8292	12.5808	24.0312	17.3137	15.8151	30.9958	22.7558	54.7651	41.2041	29.8269	91.3316	88.9682	65.2756	19.2296	11.8292	12.5808	24.0312	17.3137	15.8151	30.9958	22.7558	54.7651	41.2041	29.8269	91.3316	88.9682	65.2756	0	14.5465	19.0533	26.8758	41.932	81.8585	4.07302	4.3756	5.82652	12.485	14.4097	14.5465	19.0533	26.8758	41.932	81.8585	4.07302	4.3756
P05759_144	P05759	P05759	RPS31	17.9353	9.35751	9.69434	15.5542	17.6579	10.493	30.462	22.7491	52.5938	42.6148	34.565	89.4521	83.9515	62.1099	17.9353	9.35751	9.69434	15.5542	17.6579	10.493	30.462	22.7491	52.5938	42.6148	34.565	89.4521	83.9515	62.1099	0	12.329	14.5684	26.6056	43.2579	78.5045	4.85807	3.68282	5.45385	9.03159	14.4621	12.329	14.5684	26.6056	43.2579	78.5045	4.85807	3.68282
P05986_196	P05986	P05986	TPK3	10.4948	10.5328	12.3754	11.2745	12.8575	5.44184	9.45109	9.70467	10.1229	9.3416	8.59116	24.7707	17.6704	11.7005	10.4948	10.5328	12.3754	11.2745	12.8575	5.44184	9.45109	9.70467	10.1229	9.3416	8.59116	24.7707	17.6704	11.7005	0	11.1343	9.85794	9.57788	9.3519	18.0472	1.07496	3.90551	0.179304	0.765942	6.54322	11.1343	9.85794	9.57788	9.3519	18.0472	1.07496	3.90551
P06103_131	P06103	P06103	PRT1	9.68317	5.91854	8.42333	9.08253	6.49557	10.4394	9.68685	7.38491	10.9161	8.7031	9.92051	27.7493	21.1161	17.2568	9.68317	5.91854	8.42333	9.08253	6.49557	10.4394	9.68685	7.38491	10.9161	8.7031	9.92051	27.7493	21.1161	17.2568	0	8.00835	8.67248	8.53588	9.84657	22.0407	1.91632	2.00362	1.62772	1.10835	5.30704	8.00835	8.67248	8.53588	9.84657	22.0407	1.91632	2.00362
P06103_471	P06103	P06103	PRT1	8.31329	5.55257	6.53205	5.90138	4.90752	6.21725	6.74684	4.9905	12.4449	9.35407	8.13401	40.3035	31.8343	21.5465	8.31329	5.55257	6.53205	5.90138	4.90752	6.21725	6.74684	4.9905	12.4449	9.35407	8.13401	40.3035	31.8343	21.5465	0	6.7993	5.67538	5.86867	9.97764	31.2281	1.39963	0.683485	1.24192	2.22204	9.39314	6.7993	5.67538	5.86867	9.97764	31.2281	1.39963	0.683485
P06105_666	P06105	P06105	SCP160	8.96145	5.07151	6.36331	7.22944	6.64958	6.23713	7.12685	6.3209	11.5457	9.01519	7.84032	22.7397	15.6591	14.4797	8.96145	5.07151	6.36331	7.22944	6.64958	6.23713	7.12685	6.3209	11.5457	9.01519	7.84032	22.7397	15.6591	14.4797	0	6.79876	6.70538	6.72388	9.46707	17.6262	1.98119	0.498504	0.569893	1.89356	4.46753	6.79876	6.70538	6.72388	9.46707	17.6262	1.98119	0.498504
P06106_193	P06106	P06106	MET17	6.46363	4.35829	4.73599	4.49463	2.80025	3.60017	5.60744	3.13067	10.3349	6.74178	4.89698	32.2164	28.7071	17.1328	6.46363	4.35829	4.73599	4.49463	2.80025	3.60017	5.60744	3.13067	10.3349	6.74178	4.89698	32.2164	28.7071	17.1328	0	5.18597	3.63168	4.36905	7.32457	26.0188	1.12249	0.847627	1.75134	2.76543	7.89297	5.18597	3.63168	4.36905	7.32457	26.0188	1.12249	0.847627
P06115_390	P06115	P06115	CTT1	12.2902	8.0201	10.7878	8.24226	6.29333	10.6115	10.8977	8.82807	19.7833	17.5126	12.4372	57.1098	61.4606	39.9466	12.2902	8.0201	10.7878	8.24226	6.29333	10.6115	10.8977	8.82807	19.7833	17.5126	12.4372	57.1098	61.4606	39.9466	0	10.366	8.38235	9.86289	16.5777	52.839	2.16606	2.16247	1.46346	3.76124	11.3751	10.366	8.38235	9.86289	16.5777	52.839	2.16606	2.16247
P06115_507_510	P06115	P06115	CTT1	21.7039	15.8006	18.6455	24.2006	19.2074	12.6366	28.897	15.6516	40.2109	32.0506	25.8561	92.6967	87.6795	62.2851	21.7039	15.8006	18.6455	24.2006	19.2074	12.6366	28.897	15.6516	40.2109	32.0506	25.8561	92.6967	87.6795	62.2851	0	18.7167	18.6816	22.2743	32.7059	80.8871	2.9523	5.79991	9.36588	7.19978	16.3039	18.7167	18.6816	22.2743	32.7059	80.8871	2.9523	5.79991
P06168_262	P06168	P06168	ILV5	9.59495	7.09302	7.69964	6.22073	6.01736	7.78672	8.14226	6.20706	12.2569	10.1963	9.67426	36.3111	38.4057	24.825	9.59495	7.09302	7.69964	6.22073	6.01736	7.78672	8.14226	6.20706	12.2569	10.1963	9.67426	36.3111	38.4057	24.825	0	8.1292	6.67494	7.17466	10.7091	33.1806	1.30511	0.968189	1.36839	1.36555	7.31157	8.1292	6.67494	7.17466	10.7091	33.1806	1.30511	0.968189
P06168_316	P06168	P06168	ILV5	10.4418	6.17748	9.48815	8.02617	7.18632	10.0628	9.58285	7.45191	14.5546	11.4118	11.3008	45.0527	43.3644	28.8174	10.4418	6.17748	9.48815	8.02617	7.18632	10.0628	9.58285	7.45191	14.5546	11.4118	11.3008	45.0527	43.3644	28.8174	0	8.70247	8.4251	8.51738	12.4224	39.0782	2.23809	1.47917	1.5068	1.8474	8.92607	8.70247	8.4251	8.51738	12.4224	39.0782	2.23809	1.47917
P06169_221_222	P06169	P06169	PDC1	13.6817	17.7793	20.0907	18.5715	17.6896	22.4156	27.626	20.2738	36.9347	30.2732	22.4425	61.0573	53.9597	56.1967	13.6817	17.7793	20.0907	18.5715	17.6896	22.4156	27.626	20.2738	36.9347	30.2732	22.4425	61.0573	53.9597	56.1967	0	17.1839	19.5589	23.9499	29.8834	57.0712	3.24574	2.51296	5.19882	7.25395	3.62872	17.1839	19.5589	23.9499	29.8834	57.0712	3.24574	2.51296
P06169_69	P06169	P06169	PDC1	12.5788	5.9276	7.19916	7.72955	7.30804	5.09917	4.21685	6.00823	8.30835	6.78726	5.92077	14.502	13.2689		12.5788	5.9276	7.19916	7.72955	7.30804	5.09917	4.21685	6.00823	8.30835	6.78726	5.92077	14.502	13.2689	10.2757	2	8.56851	6.71225	5.11254	7.00546	13.8855	3.53071	1.41278	1.26669	1.20865	0.87197	8.56851	6.71225	5.11254	7.00546	12.6822	3.53071	1.41278
P06174_143	P06174	P06174	HEM4	9.14227	6.43047	7.35317	7.5109	6.25825	7.162	8.9046	5.45573	22.1101	17.8708	9.3554	47.283	45.8029	36.2916	9.14227	6.43047	7.35317	7.5109	6.25825	7.162	8.9046	5.45573	22.1101	17.8708	9.3554	47.283	45.8029	36.2916	0	7.64197	6.97705	7.18016	16.4454	43.1258	1.37877	0.646481	2.43872	6.49572	5.96473	7.64197	6.97705	7.18016	16.4454	43.1258	1.37877	0.646481
P06208-2_179_192	P06208-2	P06208	LEU4		5.04701	6.75247	2.79352	4.22346	7.5185	5.88164	4.35169	10.7127	5.89734	6.71646	58.1939	42.7318	31.7566	7.74998	5.04701	6.75247	2.79352	4.22346	7.5185	5.88164	4.35169	10.7127	5.89734	6.71646	58.1939	42.7318	31.7566	2	5.89974	4.84516	5.11666	7.7755	44.2274	1.20595	2.42306	1.08183	2.57646	13.282	6.51649	4.84516	5.11666	7.7755	44.2274	1.36685	2.42306
P06208-2_241_246	P06208-2	P06208	LEU4	16.815	12.2967	12.6161	11.1834	11.3845	13.6969	37.6823	16.2871	32.3617	24.7729	16.917	86.619	82.9543	52.888	16.815	12.2967	12.6161	11.1834	11.3845	13.6969	37.6823	16.2871	32.3617	24.7729	16.917	86.619	82.9543	52.888	0	13.9093	12.0883	26.9847	24.6839	74.1538	2.52148	1.39677	15.1287	7.72272	18.5076	13.9093	12.0883	26.9847	24.6839	74.1538	2.52148	1.39677
P06208-2_252	P06208-2	P06208	LEU4	19.4185	13.2612	15.2073	13.7964	13.8812	16.3046	19.7062	14.6626	31.9564	24.6443	20.7169	76.1155	73.3204	48.8627	19.4185	13.2612	15.2073	13.7964	13.8812	16.3046	19.7062	14.6626	31.9564	24.6443	20.7169	76.1155	73.3204	48.8627	0	15.9623	14.6608	17.1844	25.7726	66.0995	3.14736	1.42427	3.56633	5.70403	14.9928	15.9623	14.6608	17.1844	25.7726	66.0995	3.14736	1.42427
P06208-2_271	P06208-2	P06208	LEU4	8.00647	7.27048	7.37142	6.49915	5.22931	9.07029	8.4306	5.70509	14.2378	11.73	9.6232	55.4495	53.5263	29.7061	8.00647	7.27048	7.37142	6.49915	5.22931	9.07029	8.4306	5.70509	14.2378	11.73	9.6232	55.4495	53.5263	29.7061	0	7.54946	6.93292	7.06785	11.8637	46.2273	0.398994	1.95688	1.92723	2.31019	14.34	7.54946	6.93292	7.06785	11.8637	46.2273	0.398994	1.95688
P06208-2_333	P06208-2	P06208	LEU4	10.3315	6.62056	11.0384	7.52602	5.73157	8.94149	8.91194	5.86413	16.4086	14.5602	9.99417	59.4409	56.7814	37.57	10.3315	6.62056	11.0384	7.52602	5.73157	8.94149	8.91194	5.86413	16.4086	14.5602	9.99417	59.4409	56.7814	37.57	0	9.33016	7.39969	7.38804	13.6543	51.2641	2.37306	1.60868	2.15513	3.30175	11.9338	9.33016	7.39969	7.38804	13.6543	51.2641	2.37306	1.60868
P06208-2_99	P06208-2	P06208	LEU4	6.2356	3.85754	7.02549	4.78462	3.48043	5.29492	5.83703	3.26664	7.26023	5.61279	11.5628	27.3701	21.0151	13.9198	6.2356	3.85754	7.02549	4.78462	3.48043	5.29492	5.83703	3.26664	7.26023	5.61279	11.5628	27.3701	21.0151	13.9198	0	5.70621	4.51999	4.55183	8.14526	20.7683	1.64899	0.935739	1.81754	3.07214	6.72856	5.70621	4.51999	4.55183	8.14526	20.7683	1.64899	0.935739
P06242_284	P06242	P06242	KIN28	7.38926	6.47821		7.24486	6.86306	14.3174	8.3557	10.0549	13.8853	13.1524	7.96591	30.0068	23.2517	17.3633	7.38926	6.47821	8.99595	7.24486	6.86306	14.3174	8.3557	10.0549	13.8853	13.1524	7.96591	30.0068	23.2517	17.3633	2	6.93373	9.47512	9.20531	11.6679	23.5406	0.644206	4.19792	1.20154	3.22685	6.3267	7.62114	9.47512	9.20531	11.6679	23.5406	1.27479	4.19792
P06367_71	P06367	P06367	RPS14A	8.77463	3.78184	6.64997	9.27192	7.23065	7.29547	7.41076	5.05086	17.2435	8.77973	8.4347	51.6504	28.2468	18.1957	8.77463	3.78184	6.64997	9.27192	7.23065	7.29547	7.41076	5.05086	17.2435	8.77973	8.4347	51.6504	28.2468	18.1957	0	6.40215	7.93268	6.23081	11.486	32.6976	2.5056	1.16027	1.6687	4.98917	17.1657	6.40215	7.93268	6.23081	11.486	32.6976	2.5056	1.16027
P06634_257	P06634	P06634	DED1	9.59204	5.10743	7.41489	8.98845	7.4878	8.57967	11.1249	6.22071	21.8844	12.9782	10.8372	43.9242	21.6403	24.4406	9.59204	5.10743	7.41489	8.98845	7.4878	8.57967	11.1249	6.22071	21.8844	12.9782	10.8372	43.9242	21.6403	24.4406	0	7.37145	8.35197	8.67279	15.2333	30.0017	2.24262	0.775803	3.46776	5.8587	12.1382	7.37145	8.35197	8.67279	15.2333	30.0017	2.24262	0.775803
P06634_327	P06634	P06634	DED1	5.67897	3.7583	4.35253	3.86862	3.18966	4.64251	4.74404	4.66355	9.60832	7.97281	7.66607	22.6951	17.9624	15.0509	5.67897	3.7583	4.35253	3.86862	3.18966	4.64251	4.74404	4.66355	9.60832	7.97281	7.66607	22.6951	17.9624	15.0509	0	4.5966	3.90026	4.70379	8.41573	18.5694	0.983322	0.726945	0.0569127	1.04413	3.85808	4.5966	3.90026	4.70379	8.41573	18.5694	0.983322	0.726945
P06701_638	P06701	P06701	SIR3	15.1393		15.1926	13.9038	11.3302	18.1765	12.776	11.4344	16.1318	15.9804	4.43175	51.3566		32.5977	15.1393	13.8209	15.1926	13.9038	11.3302	18.1765	12.776	11.4344	16.1318	15.9804	4.43175	51.3566	45.54	32.5977	4	15.1659	14.4702	12.1052	12.1813	41.9772	0.0376925	3.45812	0.948678	6.71177	13.2645	14.7176	14.4702	12.1052	12.1813	43.1648	0.77701	3.45812
P06701_695	P06701	P06701	SIR3	11.7967	5.61425	5.9655	5.79324		6.65577	5.80766	3.8218	10.1244	7.90437	5.89441	29.5623	17.6729	14.5775	11.7967	5.61425	5.9655	5.79324	5.12042	6.65577	5.80766	3.8218	10.1244	7.90437	5.89441	29.5623	17.6729	14.5775	2	7.79216	6.2245	4.81473	7.97438	20.6042	3.47251	0.609901	1.40422	2.11584	7.91077	7.79216	5.85648	4.81473	7.97438	20.6042	3.47251	0.769623
P06738_359	P06738	P06738	GPH1	20.9608	6.42294	5.30033	3.84482	3.15729	3.77003	4.25367	2.45053	6.20837	3.73958	3.56186	20.7577	14.6849	9.36224	20.9608	6.42294	5.30033	3.84482	3.15729	3.77003	4.25367	2.45053	6.20837	3.73958	3.56186	20.7577	14.6849	9.36224	0	10.8947	3.59071	3.3521	4.50327	14.9349	8.73556	0.377213	1.27501	1.47933	5.70185	10.8947	3.59071	3.3521	4.50327	14.9349	8.73556	0.377213
P06738_696	P06738	P06738	GPH1	38.4942	27.8302	22.8801	55.6238	56.4738	29.833	48.3893	43.2248	64.3927	35.1394	44.5202	82.1662	38.6441	35.6982	38.4942	27.8302	22.8801	55.6238	56.4738	29.833	48.3893	43.2248	64.3927	35.1394	44.5202	82.1662	38.6441	35.6982	0	29.7348	47.3102	45.807	48.0174	52.1695	7.97942	15.1417	3.65185	14.9369	26.0196	29.7348	47.3102	45.807	48.0174	52.1695	7.97942	15.1417
P06776_441	P06776	P06776	PDE2	8.08327	2.60426	4.83903	4.88972	3.61628	4.54875	6.54239	4.90187	14.2208	11.315	7.4566	53.1315	49.7682	32.4705	8.08327	2.60426	4.83903	4.88972	3.61628	4.54875	6.54239	4.90187	14.2208	11.315	7.4566	53.1315	49.7682	32.4705	0	5.17552	4.35159	5.72213	10.9975	45.1234	2.75496	0.659216	1.16003	3.39327	11.086	5.17552	4.35159	5.72213	10.9975	45.1234	2.75496	0.659216
P06778-3_141	P06778-3	P06778	RAD52		7.095	7.82599	8.19927	4.71671		7.20925	12.236	17.5393	10.1055	10.6657	46.4472	36.1974		9.41148	7.095	7.82599	8.19927	4.71671	7.0828	7.20925	12.236	17.5393	10.1055	10.6657	46.4472	36.1974	23.6806	6	7.46049	6.45799	9.7226	12.7702	41.3223	0.516887	2.46254	3.55441	4.13969	7.24769	8.11082	6.66626	9.7226	12.7702	35.4417	1.18422	1.77825
P06779_338	P06779	P06779	RAD7	11.7463	8.53063	13.3671	9.93779	18.5352		13.3604	8.52187	21.1278	14.4031	11.8187	50.2287	23.5228	16.1112	11.7463	8.53063	13.3671	9.93779	18.5352	10.5807	13.3604	8.52187	21.1278	14.4031	11.8187	50.2287	23.5228	16.1112	2	11.2147	14.2365	10.9411	15.7832	29.9542	2.46168	6.07931	3.42134	4.80553	17.945	11.2147	13.0179	10.9411	15.7832	29.9542	2.46168	4.78896
P06779_459	P06779	P06779	RAD7		12.3931	13.7027	10.2268	9.71069	12.3064	9.44144	6.84964	13.0532	8.23874	9.93108	30.8277	24.7403	14.6932	13.2991	12.3931	13.7027	10.2268	9.71069	12.3064	9.44144	6.84964	13.0532	8.23874	9.93108	30.8277	24.7403	14.6932	2	13.0479	10.748	8.14554	10.4077	23.4204	0.926036	1.37409	1.83267	2.44237	8.14784	13.1317	10.748	8.14554	10.4077	23.4204	0.670675	1.37409
P06779_464	P06779	P06779	RAD7	17.7548	19.5374	29.9072	9.30066	7.62248	14.6059	11.1714	9.28999	15.9566	12.9621	13.0725	37.5271	21.4915	14.946	17.7548	19.5374	29.9072	9.30066	7.62248	14.6059	11.1714	9.28999	15.9566	12.9621	13.0725	37.5271	21.4915	14.946	0	22.3998	10.5097	10.2307	13.997	24.6549	6.56237	3.64533	1.33039	1.69791	11.6182	22.3998	10.5097	10.2307	13.997	24.6549	6.56237	3.64533
P06779_505	P06779	P06779	RAD7	7.03771	25.5049	31.0324	5.86206	17.0885	18.4565	8.29595	11.6808	7.92581	5.13206	4.5828	22.3121	12.0714	12.3613	7.03771	25.5049	31.0324	5.86206	17.0885	18.4565	8.29595	11.6808	7.92581	5.13206	4.5828	22.3121	12.0714	12.3613	0	21.1917	13.8024	9.98839	5.88022	15.5816	12.5654	6.91043	2.39347	1.79269	5.83058	21.1917	13.8024	9.98839	5.88022	15.5816	12.5654	6.91043
P06780_112_122	P06780	P06780	RHO1	6.83766	4.02493	1.29958	3.05431	1.2837	1.88177	3.24471	1.92287	8.08088	4.9125	4.4843	36.3251	22.5691	12.7822	6.83766	4.02493	1.29958	3.05431	1.2837	1.88177	3.24471	1.92287	8.08088	4.9125	4.4843	36.3251	22.5691	12.7822	0	4.05406	2.07326	2.58379	5.82589	23.8921	2.76916	0.900704	0.934684	1.96458	11.8271	4.05406	2.07326	2.58379	5.82589	23.8921	2.76916	0.900704
P06780_21	P06780	P06780	RHO1	8.5875	1.95249	4.70536	3.41346	3.01714	4.64945	4.30791	2.00771	8.01119	4.47269	3.87428	40.6119	25.0622	10.8369	8.5875	1.95249	4.70536	3.41346	3.01714	4.64945	4.30791	2.00771	8.01119	4.47269	3.87428	40.6119	25.0622	10.8369	0	5.08178	3.69335	3.15781	5.45272	25.5037	3.33349	0.851386	1.62649	2.23581	14.8924	5.08178	3.69335	3.15781	5.45272	25.5037	3.33349	0.851386
P06780_25	P06780	P06780	RHO1	11.3657	6.53325	8.82243	12.0578	12.3624	7.77106	10.9242	7.08959	21.3584	7.81338	9.7037	50.6086	25.0567	15.1654	11.3657	6.53325	8.82243	12.0578	12.3624	7.77106	10.9242	7.08959	21.3584	7.81338	9.7037	50.6086	25.0567	15.1654	0	8.90714	10.7304	9.00687	12.9585	30.2769	2.41735	2.56741	2.71145	7.3357	18.2892	8.90714	10.7304	9.00687	12.9585	30.2769	2.41735	2.56741
P06781_18	P06781	P06781	RHO2	12.9245	7.6702	8.26772	8.50172	5.5936	9.02449	12.093	7.97321	23.3167	18.6968	14.8991	58.1404	51.7126	37.9427	12.9245	7.6702	8.26772	8.50172	5.5936	9.02449	12.093	7.97321	23.3167	18.6968	14.8991	58.1404	51.7126	37.9427	0	9.62082	7.7066	10.0331	18.9708	49.2652	2.87666	1.84848	2.91312	4.21549	10.3189	9.62082	7.7066	10.0331	18.9708	49.2652	2.87666	1.84848
P06781_48	P06781	P06781	RHO2	14.2349	11.7562	11.6005	15.5699	15.173	14.8896	20.6094	15.6684		20.4817	12.8273	33.832	42.4324	30.0099	14.2349	11.7562	11.6005	15.5699	15.173	14.8896	20.6094	15.6684	19.5585	20.4817	12.8273	33.832	42.4324	30.0099	2	12.5305	15.2108	18.1389	16.6545	35.4247	1.4781	0.341744	3.49383	5.41251	6.36256	12.5305	15.2108	18.1389	17.6225	35.4247	1.4781	0.341744
P06782_168	P06782	P06782	SNF1	12.1483	6.81715	6.01346	11.6523	9.88703	8.50574	10.9796	9.6684	18.7615	11.5124	12.1638	45.7864	30.1221	18.1948	12.1483	6.81715	6.01346	11.6523	9.88703	8.50574	10.9796	9.6684	18.7615	11.5124	12.1638	45.7864	30.1221	18.1948	0	8.32629	10.015	10.324	14.1459	31.3678	3.33422	1.5772	0.92717	4.01044	13.8379	8.32629	10.015	10.324	14.1459	31.3678	3.33422	1.5772
P06782_212	P06782	P06782	SNF1	10.5706	2.08654	8.3967	6.09768		3.60957	11.3961	10.9533	18.4934	21.5723	14.437	43.0327	42.6207	30.4773	10.5706	2.08654	8.3967	6.09768	5.83303	3.60957	11.3961	10.9533	18.4934	21.5723	14.437	43.0327	42.6207	30.4773	1	7.01794	4.85363	11.1747	18.1676	38.7102	4.40686	1.75936	0.313089	3.57882	7.13292	7.01794	5.18009	11.1747	18.1676	38.7102	4.40686	1.36653
P06785_17	P06785	P06785	CDC21	5.93449	4.01871	6.33736	7.03804	5.54813	8.33889	9.86349	6.22586	14.3809	11.7121	6.85999	22.4611	24.4012	19.2597	5.93449	4.01871	6.33736	7.03804	5.54813	8.33889	9.86349	6.22586	14.3809	11.7121	6.85999	22.4611	24.4012	19.2597	0	5.43019	6.97502	8.04467	10.9843	22.0407	1.23886	1.39645	2.57219	3.81291	2.59639	5.43019	6.97502	8.04467	10.9843	22.0407	1.23886	1.39645
P06785_201	P06785	P06785	CDC21	9.32275	6.73983	9.88598	9.78519	7.14285	10.167	13.3207	8.12562	28.6774	20.4336	15.0432	49.0959	42.8522	36.6703	9.32275	6.73983	9.88598	9.78519	7.14285	10.167	13.3207	8.12562	28.6774	20.4336	15.0432	49.0959	42.8522	36.6703	0	8.64952	9.03169	10.7232	21.3847	42.8728	1.67765	1.64689	3.6735	6.86668	6.21282	8.64952	9.03169	10.7232	21.3847	42.8728	1.67765	1.64689
P06785_208	P06785	P06785	CDC21	17.3043	24.0255	10.9457		22.103	22.797	24.7412	14.4926	31.9088	32.4028	26.2995	18.7439		46.7043	17.3043	24.0255	10.9457	20.0476	22.103	22.797	24.7412	14.4926	31.9088	32.4028	26.2995	18.7439	34.8493	46.7043	4	17.4252	22.45	19.6169	30.2037	32.7241	6.54076	0.490725	7.24681	3.39018	19.771	17.4252	21.6492	19.6169	30.2037	33.4325	6.54076	1.42979
P06786_381	P06786	P06786	TOP2	10.8658	14.1415	13.7261	21.3836	20.2759	23.8947	32.5663	37.2519		33.7037	38.3615		41.0396	29.8013	10.8658	14.1415	13.7261	21.3836	20.2759	23.8947	32.5663	37.2519	40.1024	33.7037	38.3615	52.0288	41.0396	29.8013	4	12.9111	21.8514	34.9091	36.0326	35.4205	1.78347	1.85416	3.3132	3.29351	7.9467	12.9111	21.8514	34.9091	37.3892	40.9566	1.78347	1.85416
P06839_115	P06839	P06839	RAD3	16.9413	6.69605	12.0033	12.16	12.5852	14.8067	18.3157	22.5629	31.2304	35.1315		68.5335	64.3121	46.0356	16.9413	6.69605	12.0033	12.16	12.5852	14.8067	18.3157	22.5629	31.2304	35.1315	22.1935	68.5335	64.3121	46.0356	2	11.8802	13.184	20.4393	33.181	59.6271	5.12372	1.42135	3.00325	2.75853	11.9583	11.8802	13.184	20.4393	29.5185	59.6271	5.12372	1.42135
P07143_258	P07143	P07143	CYT1		7.63838	17.4182	16.6781	14.2951	13.3671	18.9745	11.346	19.7413	12.2883	13.4024	33.1549	22.7257	17.5567	16.4394	7.63838	17.4182	16.6781	14.2951	13.3671	18.9745	11.346	19.7413	12.2883	13.4024	33.1549	22.7257	17.5567	2	12.5283	14.7801	15.1602	15.144	24.4791	6.91538	1.70791	5.39421	4.02014	7.94556	13.832	14.7801	15.1602	15.144	24.4791	5.38611	1.70791
P07149_1007	P07149	P07149	FAS1	9.87948	5.73173	6.94669	6.89406	5.16228	7.58631	11.6421	7.83743	18.512	12.4889	12.6586	38.4702	34.6385	26.2108	9.87948	5.73173	6.94669	6.89406	5.16228	7.58631	11.6421	7.83743	18.512	12.4889	12.6586	38.4702	34.6385	26.2108	0	7.5193	6.54755	9.73978	14.5532	33.1065	2.13234	1.24861	2.69034	3.42948	6.27164	7.5193	6.54755	9.73978	14.5532	33.1065	2.13234	1.24861
P07149_1052	P07149	P07149	FAS1	9.65429	5.37342	7.1612	7.13041	5.54116	8.32018	10.4484	7.1409	18.4909	12.0517	11.6527	38.9339	35.4221	25.0278	9.65429	5.37342	7.1612	7.13041	5.54116	8.32018	10.4484	7.1409	18.4909	12.0517	11.6527	38.9339	35.4221	25.0278	0	7.3963	6.99725	8.79463	14.0651	33.1279	2.15009	1.39428	2.33873	3.83802	7.23131	7.3963	6.99725	8.79463	14.0651	33.1279	2.15009	1.39428
P07149_1156	P07149	P07149	FAS1	8.77266	4.42125	6.48659	7.50605	6.87345	6.43612	11.0155	6.5698	17.4312	6.89751	9.97237	35.9766	21.4282	14.2961	8.77266	4.42125	6.48659	7.50605	6.87345	6.43612	11.0155	6.5698	17.4312	6.89751	9.97237	35.9766	21.4282	14.2961	0	6.56017	6.93854	8.79267	11.4337	23.9003	2.17664	0.53793	3.14362	5.41675	11.0496	6.56017	6.93854	8.79267	11.4337	23.9003	2.17664	0.53793
P07149_1308	P07149	P07149	FAS1	6.71802	7.73041	9.24466	4.91964	3.45965	5.03411	9.47455	5.57008	17.4432	13.7131	11.0244	38.6747	37.4056	27.3643	6.71802	7.73041	9.24466	4.91964	3.45965	5.03411	9.47455	5.57008	17.4432	13.7131	11.0244	38.6747	37.4056	27.3643	0	7.8977	4.47113	7.52231	14.0603	34.4815	1.2716	0.87784	2.76088	3.22343	6.19626	7.8977	4.47113	7.52231	14.0603	34.4815	1.2716	0.87784
P07149_1610	P07149	P07149	FAS1	9.32358	5.479	7.83833	7.74943	6.18645	10.0482	9.5365	11.0094	13.8926	12.0134	13.5272	29.3815	16.7724	14.5539	9.32358	5.479	7.83833	7.74943	6.18645	10.0482	9.5365	11.0094	13.8926	12.0134	13.5272	29.3815	16.7724	14.5539	0	7.54697	7.99469	10.273	13.1444	20.2359	1.93878	1.94252	1.04151	0.996398	7.99762	7.54697	7.99469	10.273	13.1444	20.2359	1.93878	1.94252
P07149_1966	P07149	P07149	FAS1	8.23578	5.97208	4.94256	5.44342	4.09229	5.01752	7.20308	4.84348	10.1072	8.46751	9.73585	32.1694	19.0601	8.9623	8.23578	5.97208	4.94256	5.44342	4.09229	5.01752	7.20308	4.84348	10.1072	8.46751	9.73585	32.1694	19.0601	8.9623	0	6.38347	4.85108	6.02328	9.43687	20.064	1.68471	0.690771	1.66849	0.859781	11.6361	6.38347	4.85108	6.02328	9.43687	20.064	1.68471	0.690771
P07149_482	P07149	P07149	FAS1	11.11	5.86264	5.89642	14.8967	16.0905	7.74081	13.1538	11.3977	25.5002	11.4325	13.4327	60.0444	18.563	14.6777	11.11	5.86264	5.89642	14.8967	16.0905	7.74081	13.1538	11.3977	25.5002	11.4325	13.4327	60.0444	18.563	14.6777	0	7.62301	12.9093	12.2757	16.7885	31.095	3.01985	4.51569	1.24173	7.61061	25.1461	7.62301	12.9093	12.2757	16.7885	31.095	3.01985	4.51569
P07149_820_824	P07149	P07149	FAS1	17.0109	8.60131	9.65105	9.96339	8.62227	12.7123	28.2183	16.9985	47.2811	30.1623	39.4761	64.3581	65.5326	65.5988	17.0109	8.60131	9.65105	9.96339	8.62227	12.7123	28.2183	16.9985	47.2811	30.1623	39.4761	64.3581	65.5326	65.5988	0	11.7544	10.4327	22.6084	38.9731	65.1632	4.58238	2.08501	7.93362	8.57049	0.698025	11.7544	10.4327	22.6084	38.9731	65.1632	4.58238	2.08501
P07149_87_94	P07149	P07149	FAS1	9.21044	5.02868	6.42414	4.31097	5.70437	6.7538	11.6785	4.08113	9.49842	8.96046	9.55659	29.3374	21.4009	16.1841	9.21044	5.02868	6.42414	4.31097	5.70437	6.7538	11.6785	4.08113	9.49842	8.96046	9.55659	29.3374	21.4009	16.1841	0	6.88775	5.58971	7.87982	9.33849	22.3074	2.12908	1.22544	5.37216	0.328674	6.62336	6.88775	5.58971	7.87982	9.33849	22.3074	2.12908	1.22544
P07170_84	P07170	P07170	ADK1	5.43958	3.68826	5.1388	5.60434	4.40708	7.17685	7.00567	5.15799	12.0182	10.0257	7.43174	41.6245	41.9188	27.1591	5.43958	3.68826	5.1388	5.60434	4.40708	7.17685	7.00567	5.15799	12.0182	10.0257	7.43174	41.6245	41.9188	27.1591	0	4.75555	5.72942	6.08183	9.82521	36.9008	0.936455	1.38911	1.30651	2.29977	8.43783	4.75555	5.72942	6.08183	9.82521	36.9008	0.936455	1.38911
P07172_354_357	P07172	P07172	HIS5	38.3103	28.8307		6.05297	4.99213	5.30586	39.6477	28.3456	43.6643	32.3287	25.8074	75.2911	76.6801	52.3868	38.3103	28.8307	13.1509	6.05297	4.99213	5.30586	39.6477	28.3456	43.6643	32.3287	25.8074	75.2911	76.6801	52.3868	2	33.5705	5.45032	33.9967	33.9335	68.1193	6.70306	0.544976	7.99174	9.03597	13.6424	26.764	5.45032	33.9967	33.9335	68.1193	12.7064	0.544976
P07172_91	P07172	P07172	HIS5	12.6604	9.14448	10.07	9.18098	7.67012	10.7109	12.3399	8.28215	18.8501	16.5724	11.8734	56.0767	52.669	34.3314	12.6604	9.14448	10.07	9.18098	7.67012	10.7109	12.3399	8.28215	18.8501	16.5724	11.8734	56.0767	52.669	34.3314	0	10.6249	9.18733	10.3111	15.7653	47.6924	1.82245	1.5204	2.86929	3.55768	11.6957	10.6249	9.18733	10.3111	15.7653	47.6924	1.82245	1.5204
P07213_141	P07213	P07213	TOM70	47.1711	30.3983	24.9388	25.8326	10.3651	22.5718	26.7905	13.1478	14.8588	18.6482	17.9489	37.6444	43.2034	31.3235	47.1711	30.3983	24.9388	25.8326	10.3651	22.5718	26.7905	13.1478	14.8588	18.6482	17.9489	37.6444	43.2034	31.3235	0	34.1694	19.5898	19.9691	17.152	37.3905	11.5859	8.15352	9.64689	2.01647	5.94404	34.1694	19.5898	19.9691	17.152	37.3905	11.5859	8.15352
P07213_439	P07213	P07213	TOM70	5.5826	2.58336	3.60884	2.43237	2.86247	3.2254	3.61093	2.82157	9.01249	6.82754	4.49563	26.5412	24.0928	16.5061	5.5826	2.58336	3.60884	2.43237	2.86247	3.2254	3.61093	2.82157	9.01249	6.82754	4.49563	26.5412	24.0928	16.5061	0	3.92493	2.84008	3.21625	6.77855	22.38	1.5244	0.39699	0.558162	2.25883	5.23221	3.92493	2.84008	3.21625	6.77855	22.38	1.5244	0.39699
P07213_450	P07213	P07213	TOM70	4.7691	2.20887	3.11344	3.64442	3.20167	3.79297	5.15017	3.22175	10.151	10.259	4.76684	36.0475	34.0821	21.4656	4.7691	2.20887	3.11344	3.64442	3.20167	3.79297	5.15017	3.22175	10.151	10.259	4.76684	36.0475	34.0821	21.4656	0	3.3638	3.54635	4.18596	8.39226	30.5317	1.29835	0.307605	1.3636	3.14017	7.9128	3.3638	3.54635	4.18596	8.39226	30.5317	1.29835	0.307605
P07236_187	P07236	P07236	MST1	13.7197	4.98481	7.60665	8.76234	7.25038	7.98771	12.5459	7.82058	17.0078	14.4889	10.9619	42.0028	35.6168	24.754	13.7197	4.98481	7.60665	8.76234	7.25038	7.98771	12.5459	7.82058	17.0078	14.4889	10.9619	42.0028	35.6168	24.754	0	8.77038	8.00014	10.1832	14.1529	34.1245	4.4822	0.75606	3.34129	3.03694	8.72067	8.77038	8.00014	10.1832	14.1529	34.1245	4.4822	0.75606
P07244_423	P07244	P07244	ADE5,7	5.29348	2.52433	3.27755	3.63212	3.34524	3.16411	4.6475	3.12619	7.3821	5.31787	4.32439	33.7305	23.9029	13.5071	5.29348	2.52433	3.27755	3.63212	3.34524	3.16411	4.6475	3.12619	7.3821	5.31787	4.32439	33.7305	23.9029	13.5071	0	3.69845	3.38049	3.88685	5.67479	23.7135	1.43176	0.235991	1.07573	1.55979	10.113	3.69845	3.38049	3.88685	5.67479	23.7135	1.43176	0.235991
P07244_767	P07244	P07244	ADE5,7	8.94431	8.16719	8.42709	6.71105	8.17139	9.2214	10.8929	8.35971	13.9375	11.4649	11.2068	33.4681	33.0324	21.6382	8.94431	8.16719	8.42709	6.71105	8.17139	9.2214	10.8929	8.35971	13.9375	11.4649	11.2068	33.4681	33.0324	21.6382	0	8.51286	8.03461	9.6263	12.2031	29.3796	0.395599	1.26075	1.79122	1.50759	6.70773	8.51286	8.03461	9.6263	12.2031	29.3796	0.395599	1.26075
P07245_144	P07245	P07245	ADE3	11.7906	9.08965	10.8884	8.84216	6.16204	10.0538	8.63328	6.10198	15.5656	11.1421	9.31624	44.7375	39.223	25.5149	11.7906	9.08965	10.8884	8.84216	6.16204	10.0538	8.63328	6.10198	15.5656	11.1421	9.31624	44.7375	39.223	25.5149	0	10.5896	8.35265	7.36763	12.008	36.4918	1.37505	1.99151	1.7899	3.2134	9.89806	10.5896	8.35265	7.36763	12.008	36.4918	1.37505	1.99151
P07245_257	P07245	P07245	ADE3	10.3	7.36431	11.8427	5.5453	12.0718	10.1923	7.7772	9.5119	17.2371	17.3482	9.41194	48.6334	46.0562	34.3366	10.3	7.36431	11.8427	5.5453	12.0718	10.1923	7.7772	9.5119	17.2371	17.3482	9.41194	48.6334	46.0562	34.3366	0	9.83567	9.26982	8.64455	14.6657	43.0087	2.27503	3.35964	1.22661	4.55027	7.62004	9.83567	9.26982	8.64455	14.6657	43.0087	2.27503	3.35964
P07246_181	P07246	P07246	ADH3	14.4301	6.3733	23.7545	13.4588	12.521	14.2359	19.2493	21.8912	19.6222	12.9009	14.3427	43.0938	34.7497	24.9129	14.4301	6.3733	23.7545	13.4588	12.521	14.2359	19.2493	21.8912	19.6222	12.9009	14.3427	43.0938	34.7497	24.9129	0	14.8526	13.4052	20.5703	15.6219	34.2521	8.69828	0.858717	1.86813	3.53854	9.10069	14.8526	13.4052	20.5703	15.6219	34.2521	8.69828	0.858717
P07246_290	P07246	P07246	ADH3	12.3096	16.1649	13.7526	8.85593		6.57919	11.8402	7.86806	15.172	11.3624	12.4687	40.5043	42.426	23.1253	12.3096	16.1649	13.7526	8.85593	8.21627	6.57919	11.8402	7.86806	15.172	11.3624	12.4687	40.5043	42.426	23.1253	2	14.0757	7.71756	9.85416	13.001	35.3518	1.94789	1.6099	2.80876	1.95979	10.632	14.0757	7.8838	9.85416	13.001	35.3518	1.94789	1.17422
P07248_134_137	P07248	P07248	ADR1	12.2136	6.61513	8.05464	24.3674	14.6151	14.3079	31.6813	22.4529	48.0228	40.8064	33.8914	73.1856	71.1605	61.5288	12.2136	6.61513	8.05464	24.3674	14.6151	14.3079	31.6813	22.4529	48.0228	40.8064	33.8914	73.1856	71.1605	61.5288	0	8.96111	17.7635	27.0671	40.9069	68.625	2.90722	5.72125	6.52543	7.06622	6.22831	8.96111	17.7635	27.0671	40.9069	68.625	2.90722	5.72125
P07248_711	P07248	P07248	ADR1	20.9089	14.7864	19.135	14.3866	12.5885	12.9375	22.8024	12.0819	18.9696	16.2654	12.9557	40.7673	23.2899	19.8852	20.9089	14.7864	19.135	14.3866	12.5885	12.9375	22.8024	12.0819	18.9696	16.2654	12.9557	40.7673	23.2899	19.8852	0	18.2768	13.3042	17.4422	16.0636	27.9808	3.15017	0.953477	7.58053	3.01203	11.2035	18.2768	13.3042	17.4422	16.0636	27.9808	3.15017	0.953477
P07248_806	P07248	P07248	ADR1	7.42179	11.3975	12.3577	5.211	10.4929	14.7242	14.0859	11.6411	25.0192	20.66	13.6431	54.8923	32.4906	27.1475	7.42179	11.3975	12.3577	5.211	10.4929	14.7242	14.0859	11.6411	25.0192	20.66	13.6431	54.8923	32.4906	27.1475	0	10.3923	10.1427	12.8635	19.7741	38.1768	2.61697	4.76625	1.72868	5.73955	14.7205	10.3923	10.1427	12.8635	19.7741	38.1768	2.61697	4.76625
P07251_238	P07251	P07251	ATP1	9.22604	10.4392	6.60672	6.90533	5.69458	4.21417	6.61637	4.40725	8.09888	4.73835	4.40861	28.757	16.0718	9.92535	9.22604	10.4392	6.60672	6.90533	5.69458	4.21417	6.61637	4.40725	8.09888	4.73835	4.40861	28.757	16.0718	9.92535	0	8.75732	5.60469	5.51181	5.74862	18.2514	1.95876	1.34783	1.56208	2.04205	9.60315	8.75732	5.60469	5.51181	5.74862	18.2514	1.95876	1.34783
P07256_312	P07256	P07256	COR1	6.14579	4.38631	3.88302	1.86344	1.8365	1.94842	2.20355	1.47398	4.42634	2.76623	2.09523	18.3228	18.5283	15.2156	6.14579	4.38631	3.88302	1.86344	1.8365	1.94842	2.20355	1.47398	4.42634	2.76623	2.09523	18.3228	18.5283	15.2156	0	4.80504	1.88278	1.83877	3.09594	17.3556	1.18808	0.0584113	0.51588	1.20002	1.85614	4.80504	1.88278	1.83877	3.09594	17.3556	1.18808	0.0584113
P07257_137	P07257	P07257	QCR2	6.70406	5.0436	6.02117	6.25448	5.2319	8.48111	7.90391	5.88229	20.6176	21.9135	10.4964	58.7827	59.3649	39.7106	6.70406	5.0436	6.02117	6.25448	5.2319	8.48111	7.90391	5.88229	20.6176	21.9135	10.4964	58.7827	59.3649	39.7106	0	5.92294	6.65583	6.8931	17.6758	52.6194	0.83458	1.66137	1.4295	6.25122	11.1831	5.92294	6.65583	6.8931	17.6758	52.6194	0.83458	1.66137
P07259_1545	P07259	P07259	URA2	10.3658	7.92772	10.4037	14.6933	9.75131	13.4146	12.9897	9.28272	18.5975	13.3947	15.3179	35.7047	26.5872	19.2673	10.3658	7.92772	10.4037	14.6933	9.75131	13.4146	12.9897	9.28272	18.5975	13.3947	15.3179	35.7047	26.5872	19.2673	0	9.56575	12.6197	11.1362	15.77	27.1864	1.41871	2.56509	2.6212	2.6307	8.23507	9.56575	12.6197	11.1362	15.77	27.1864	1.41871	2.56509
P07259_1832	P07259	P07259	URA2	8.44907	9.1575	8.61226	7.34945	5.45892	7.74026	8.55181	7.33322	13.5118	12.7714	8.01273	41.7321	40.5879	27.6913	8.44907	9.1575	8.61226	7.34945	5.45892	7.74026	8.55181	7.33322	13.5118	12.7714	8.01273	41.7321	40.5879	27.6913	0	8.73961	6.84954	7.94252	11.4319	36.6704	0.370987	1.22007	0.861668	2.98418	7.79717	8.73961	6.84954	7.94252	11.4319	36.6704	0.370987	1.22007
P07259_1964	P07259	P07259	URA2	15.8185	7.6126	9.08635	11.466	8.6848	10.2996	11.9537	9.15051	16.8002	13.4752	11.1804	46.1058	38.0179	27.7688	15.8185	7.6126	9.08635	11.466	8.6848	10.2996	11.9537	9.15051	16.8002	13.4752	11.1804	46.1058	38.0179	27.7688	0	10.8391	10.1501	10.5521	13.8186	37.2975	4.37475	1.39662	1.98219	2.82561	9.18969	10.8391	10.1501	10.5521	13.8186	37.2975	4.37475	1.39662
P07259_2003	P07259	P07259	URA2	14.941	16.3763	9.64777	31.2326	13.1767	11.4511	17.3717	8.61669	22.311	12.748	13.0164	61.095	39.9534	36.1601	14.941	16.3763	9.64777	31.2326	13.1767	11.4511	17.3717	8.61669	22.311	12.748	13.0164	61.095	39.9534	36.1601	0	13.655	18.6201	12.9942	16.0251	45.7362	3.54379	10.9568	6.1907	5.44538	13.4357	13.655	18.6201	12.9942	16.0251	45.7362	3.54379	10.9568
P07259_302	P07259	P07259	URA2	9.76577	7.51597	8.49453	11.9236	6.5234	8.651	11.3346	9.12835	21.0032	12.506	10.0281	45.3088	47.4686	27.7244	9.76577	7.51597	8.49453	11.9236	6.5234	8.651	11.3346	9.12835	21.0032	12.506	10.0281	45.3088	47.4686	27.7244	0	8.59209	9.03267	10.2315	14.5125	40.1672	1.12807	2.72026	1.56005	5.7561	10.8298	8.59209	9.03267	10.2315	14.5125	40.1672	1.12807	2.72026
P07259_330	P07259	P07259	URA2	15.2897	14.7404	11.9012	12.5529	10.2326	10.6649	17.8871	12.4394	31.0163	23.189	17.3707	69.5705	67.6528	46.0175	15.2897	14.7404	11.9012	12.5529	10.2326	10.6649	17.8871	12.4394	31.0163	23.189	17.3707	69.5705	67.6528	46.0175	0	13.9771	11.1501	15.1633	23.8587	61.0803	1.81867	1.23389	3.85206	6.84743	13.0799	13.9771	11.1501	15.1633	23.8587	61.0803	1.81867	1.23389
P07259_338	P07259	P07259	URA2	15.894	9.8707	11.9366	11.9413	10.4969	12.8537	20.0367	11.7151	26.6037	22.8049	15.9849	70.9653	64.2228	40.9278	15.894	9.8707	11.9366	11.9413	10.4969	12.8537	20.0367	11.7151	26.6037	22.8049	15.9849	70.9653	64.2228	40.9278	0	12.5671	11.764	15.8759	21.7978	58.7053	3.06073	1.18836	5.88423	5.38057	15.7606	12.5671	11.764	15.8759	21.7978	58.7053	3.06073	1.18836
P07259_621	P07259	P07259	URA2	8.69645	4.48672	6.45051	6.80789	5.75035	7.08791	6.69007	4.69555	10.306	6.57794	6.77224	33.4164	22.2724	15.0851	8.69645	4.48672	6.45051	6.80789	5.75035	7.08791	6.69007	4.69555	10.306	6.57794	6.77224	33.4164	22.2724	15.0851	0	6.54456	6.54872	5.69281	7.88539	23.5913	2.10644	0.705438	1.41034	2.09856	9.23657	6.54456	6.54872	5.69281	7.88539	23.5913	2.10644	0.705438
P07259_708	P07259	P07259	URA2	12.0625	6.37534	11.9849	19.3298	11.954	10.7969	14.6084	5.89942	23.4219	9.68104	12.0736	58.4121	27.149	21.2234	12.0625	6.37534	11.9849	19.3298	11.954	10.7969	14.6084	5.89942	23.4219	9.68104	12.0736	58.4121	27.149	21.2234	0	10.1409	14.0269	10.2539	15.0589	35.5948	3.26131	4.62879	6.15814	7.34077	19.9812	10.1409	14.0269	10.2539	15.0589	35.5948	3.26131	4.62879
P07262_252	P07262	P07262	GDH1	11.1979	10.7213	9.06026	8.43545	5.4028	7.90327	8.37022	6.05119	12.7904	11.4547	11.1649	23.3937	17.0541	12.5996	11.1979	10.7213	9.06026	8.43545	5.4028	7.90327	8.37022	6.05119	12.7904	11.4547	11.1649	23.3937	17.0541	12.5996	0	10.3265	7.24717	7.21071	11.8034	17.6825	1.1222	1.61928	1.6398	0.867028	5.42441	10.3265	7.24717	7.21071	11.8034	17.6825	1.1222	1.61928
P07262_313	P07262	P07262	GDH1	8.16995	4.06418	5.29911	5.1639	3.57654	5.36201	6.91542	6.75315	15.4079	12.1416	10.0826	28.0232	22.9052	18.4587	8.16995	4.06418	5.29911	5.1639	3.57654	5.36201	6.91542	6.75315	15.4079	12.1416	10.0826	28.0232	22.9052	18.4587	0	5.84441	4.70082	6.83429	12.544	23.129	2.1065	0.97868	0.114743	2.68539	4.78618	5.84441	4.70082	6.83429	12.544	23.129	2.1065	0.97868
P07262_410_414	P07262	P07262	GDH1	31.0693	19.1541	15.6455	30.2337	35.3021	22.8527	32.292	28.3658	41.509	29.1703	27.7961	59.5086	33.3604	27.7397	31.0693	19.1541	15.6455	30.2337	35.3021	22.8527	32.292	28.3658	41.509	29.1703	27.7961	59.5086	33.3604	27.7397	0	21.9563	29.4628	30.3289	32.8251	40.2029	8.0847	6.26042	2.77628	7.55179	16.9538	21.9563	29.4628	30.3289	32.8251	40.2029	8.0847	6.26042
P07263-2_104	P07263-2	P07263	HTS1	6.65373	4.14196	4.37517	4.43303	4.62544	5.31097	6.53507	3.69309	10.4572	7.47875	8.22095	26.7287	25.6209	19.8387	6.65373	4.14196	4.37517	4.43303	4.62544	5.31097	6.53507	3.69309	10.4572	7.47875	8.22095	26.7287	25.6209	19.8387	0	5.05695	4.78981	5.11408	8.71897	24.0628	1.38776	0.461478	2.00958	1.55043	3.69982	5.05695	4.78981	5.11408	8.71897	24.0628	1.38776	0.461478
P07263-2_377	P07263-2	P07263	HTS1	8.89531	3.87325	6.81125	7.20234	4.50833	7.98684	8.4255	3.76562	11.3794	8.37563	6.48819	35.1121	28.7609	23.198	8.89531	3.87325	6.81125	7.20234	4.50833	7.98684	8.4255	3.76562	11.3794	8.37563	6.48819	35.1121	28.7609	23.198	0	6.52661	6.56584	6.09556	8.74775	29.0236	2.5231	1.82451	3.29504	2.46676	5.96139	6.52661	6.56584	6.09556	8.74775	29.0236	2.5231	1.82451
P07263-2_462	P07263-2	P07263	HTS1	8.91121	4.91941	7.3975	7.53867	5.00673	7.74265	9.04232	6.35597	13.7047	10.1452	8.19621	37.4432	29.2928	23.2793	8.91121	4.91941	7.3975	7.53867	5.00673	7.74265	9.04232	6.35597	13.7047	10.1452	8.19621	37.4432	29.2928	23.2793	0	7.07604	6.76268	7.69915	10.682	30.0051	2.01522	1.52412	1.89954	2.79319	7.10877	7.07604	6.76268	7.69915	10.682	30.0051	2.01522	1.52412
P07264_233	P07264	P07264	LEU1	10.7192	7.02445	8.7503	11.6295	7.51535	9.72497	14.3268	8.31328	25.25	19.9444	12.4587	55.9403	45.2611	35.1125	10.7192	7.02445	8.7503	11.6295	7.51535	9.72497	14.3268	8.31328	25.25	19.9444	12.4587	55.9403	45.2611	35.1125	0	8.8313	9.62327	11.32	19.2177	45.438	1.84868	2.05895	4.25217	6.42656	10.415	8.8313	9.62327	11.32	19.2177	45.438	1.84868	2.05895
P07264_360	P07264	P07264	LEU1	13.3025	11.8151		8.94004	6.93432	10.3702	10.2205	6.70129	20.9684	16.1178		49.6042	41.8606	34.4604	13.3025	11.8151	12.2223	8.94004	6.93432	10.3702	10.2205	6.70129	20.9684	16.1178	9.97628	49.6042	41.8606	34.4604	4	12.5588	8.7482	8.46088	18.5431	41.975	1.05175	1.72598	2.48842	3.42987	7.57256	12.4467	8.7482	8.46088	15.6875	41.975	0.768653	1.72598
P07264_421_424	P07264	P07264	LEU1	32.9769	23.0772	23.318	29.7553	28.5082	24.9442	40.1376	31.6919	57.3658	44.8988	37.2594	86.3918	81.3599	51.5875	32.9769	23.0772	23.318	29.7553	28.5082	24.9442	40.1376	31.6919	57.3658	44.8988	37.2594	86.3918	81.3599	51.5875	0	26.4574	27.7359	35.9147	46.508	73.1131	5.64733	2.49681	5.972	10.1493	18.8108	26.4574	27.7359	35.9147	46.508	73.1131	5.64733	2.49681
P07264_627	P07264	P07264	LEU1	11.234	6.47068	7.70936	9.55171	7.4315	9.76266	13.5473	9.3183	25.1515	26.5172	16.2974	57.1235	58.1683	45.5803	11.234	6.47068	7.70936	9.55171	7.4315	9.76266	13.5473	9.3183	25.1515	26.5172	16.2974	57.1235	58.1683	45.5803	0	8.47133	8.91529	11.4328	22.6554	53.624	2.47137	1.28932	2.99035	5.54832	6.98566	8.47133	8.91529	11.4328	22.6554	53.624	2.47137	1.28932
P07264_63	P07264	P07264	LEU1	9.3098	4.85733	6.64646	6.58274	5.01461	7.17231	8.19111	5.65207	21.2043	19.2738	11.4714	50.2742	45.3872	36.2792	9.3098	4.85733	6.64646	6.58274	5.01461	7.17231	8.19111	5.65207	21.2043	19.2738	11.4714	50.2742	45.3872	36.2792	0	6.93786	6.25656	6.92159	17.3165	43.9802	2.24049	1.11522	1.79537	5.15325	7.10282	6.93786	6.25656	6.92159	17.3165	43.9802	2.24049	1.11522
P07264_689	P07264	P07264	LEU1	12.7542	8.28679	9.76194	9.49749	8.46366	10.238	12.5946	8.70738	29.3929	26.2572	15.6537	65.5491	63.518	50.4022	12.7542	8.28679	9.76194	9.49749	8.46366	10.238	12.5946	8.70738	29.3929	26.2572	15.6537	65.5491	63.518	50.4022	0	10.2677	9.39973	10.651	23.7679	59.8231	2.27626	0.89121	2.74871	7.19993	8.22173	10.2677	9.39973	10.651	23.7679	59.8231	2.27626	0.89121
P07264_718	P07264	P07264	LEU1	11.4646	6.47205	8.08835	8.48778	7.2945	8.74719	11.1586	7.07965	27.0703	24.2358	13.8572	60.1788	59.1708	45.6938	11.4646	6.47205	8.08835	8.48778	7.2945	8.74719	11.1586	7.07965	27.0703	24.2358	13.8572	60.1788	59.1708	45.6938	0	8.675	8.17649	9.11915	21.7211	55.0145	2.54745	0.774762	2.88428	6.95623	8.08767	8.675	8.17649	9.11915	21.7211	55.0145	2.54745	0.774762
P07266_55	P07266	P07266	MRS1	10.9997	6.83971	15.9343		9.89141	12.8914	16.6479	6.84041	15.934	11.5974	12.6176	36.6686	17.2076		10.9997	6.83971	15.9343	14.8879	9.89141	12.8914	16.6479	6.84041	15.934	11.5974	12.6176	36.6686	17.2076	17.7254	4	11.2579	11.3914	11.7442	13.383	26.9381	4.5528	2.12133	6.93495	2.26734	13.761	11.2579	12.5569	11.7442	13.383	23.8672	4.5528	2.51498
P07266_86	P07266	P07266	MRS1	15.2552	34.6725	12.3471	10.0572	6.88855	15.8718	14.6204	29.9515	4.7562	18.8432		37.8618	28.5363		15.2552	34.6725	12.3471	10.0572	6.88855	15.8718	14.6204	29.9515	4.7562	18.8432	12.06	37.8618	28.5363	18.2885	4	20.7583	10.9392	22.286	11.7997	33.1991	12.1375	4.55611	10.8407	9.961	6.59418	20.7583	10.9392	22.286	11.8865	28.2289	12.1375	4.55611
P07267_122_127	P07267	P07267	PEP4	85.5898	85.9528	91.4414	98.6634	98.0442	99.3616	99.2829	99.5892	99.595	99.4919	99.3573	99.4284	99.1576	97.8286	85.5898	85.9528	91.4414	98.6634	98.0442	99.3616	99.2829	99.5892	99.595	99.4919	99.3573	99.4284	99.1576	97.8286	0	87.6613	98.6897	99.4361	99.4814	98.8049	3.27869	0.659106	0.216588	0.119166	0.856227	87.6613	98.6897	99.4361	99.4814	98.8049	3.27869	0.659106
P07267_328	P07267	P07267	PEP4	81.2297	73.3805	93.6729	97.0003	96.2542	97.5377	97.3137	97.3383	97.9086	97.4199	97.8967	98.5192	98.053	94.7291	81.2297	73.3805	93.6729	97.0003	96.2542	97.5377	97.3137	97.3383	97.9086	97.4199	97.8967	98.5192	98.053	94.7291	0	82.761	96.9307	97.326	97.7417	97.1004	10.2325	0.64454	0.0173973	0.278759	2.06683	82.761	96.9307	97.326	97.7417	97.1004	10.2325	0.64454
P07274_89	P07274	P07274	PFY1	8.75834	5.02122	5.75208	4.80543	4.17019	5.69462	5.89942	3.7103	8.13798	5.34846	5.69638	26.9444	17.1594	12.1398	8.75834	5.02122	5.75208	4.80543	4.17019	5.69462	5.89942	3.7103	8.13798	5.34846	5.69638	26.9444	17.1594	12.1398	0	6.51055	4.89008	4.80486	6.39427	18.7478	1.98065	0.765729	1.54794	1.52008	7.52905	6.51055	4.89008	4.80486	6.39427	18.7478	1.98065	0.765729
P07275_162	P07275	P07275	PUT2	8.43566	8.56109	6.48596	5.08456	5.15168	6.57542	4.6111	4.58906	7.14813	3.47219	4.37226	17.8468	10.1385	7.10881	8.43566	8.56109	6.48596	5.08456	5.15168	6.57542	4.6111	4.58906	7.14813	3.47219	4.37226	17.8468	10.1385	7.10881	0	7.82757	5.60389	4.60008	4.99753	11.6981	1.16356	0.842041	0.0155843	1.91608	5.53628	7.82757	5.60389	4.60008	4.99753	11.6981	1.16356	0.842041
P07275_521	P07275	P07275	PUT2	9.12237	11.3308	11.2031	10.1001	7.04009	8.5663	10.7487	6.516	11.6251	9.07423	8.04914	34.2342	30.5451	17.0084	9.12237	11.3308	11.2031	10.1001	7.04009	8.5663	10.7487	6.516	11.6251	9.07423	8.04914	34.2342	30.5451	17.0084	0	10.5521	8.56885	8.63232	9.58284	27.2625	1.23981	1.53003	2.99294	1.84145	9.0699	10.5521	8.56885	8.63232	9.58284	27.2625	1.23981	1.53003
P07277_193	P07277	P07277	ERG12	3.44205	2.23251	2.90265	3.2592	2.64246	3.09317	4.04949	3.45044	8.10373	9.18418	4.61984	35.577	35.8809	19.9451	3.44205	2.23251	2.90265	3.2592	2.64246	3.09317	4.04949	3.45044	8.10373	9.18418	4.61984	35.577	35.8809	19.9451	0	2.85907	2.99828	3.74997	7.30259	30.4677	0.605946	0.319136	0.423598	2.3853	9.11404	2.85907	2.99828	3.74997	7.30259	30.4677	0.605946	0.319136
P07277_293	P07277	P07277	ERG12	12.7121	9.25853	8.72602	7.09028	8.90969	9.99574	9.59946	8.79572	19.6701	17.4027	10.3726	44.0306		34.2746	12.7121	9.25853	8.72602	7.09028	8.90969	9.99574	9.59946	8.79572	19.6701	17.4027	10.3726	44.0306	45.7085	34.2746	2	10.2322	8.66524	9.19759	15.8151	39.1526	2.16408	1.46808	0.568333	4.84778	6.89854	10.2322	8.66524	9.19759	15.8151	41.3379	2.16408	1.46808
P07277_357	P07277	P07277	ERG12	9.58208	6.51148	8.74149	8.33595	6.10219	9.64206	11.2866	6.69826	19.2854	14.536	11.7366	47.2021	46.0269	34.0475	9.58208	6.51148	8.74149	8.33595	6.10219	9.64206	11.2866	6.69826	19.2854	14.536	11.7366	47.2021	46.0269	34.0475	0	8.27835	8.02673	8.99241	15.186	42.4255	1.58683	1.79008	3.24442	3.81615	7.27931	8.27835	8.02673	8.99241	15.186	42.4255	1.58683	1.79008
P07278_199	P07278	P07278	BCY1	39.609	39.3337	42.5243	19.2576	22.1773	22.677	11.5441	12.0584	13.2074	13.4306	11.9015	26.1378	16.7369	11.5481	39.609	39.3337	42.5243	19.2576	22.1773	22.677	11.5441	12.0584	13.2074	13.4306	11.9015	26.1378	16.7369	11.5481	0	40.489	21.3707	11.8013	12.8465	18.1409	1.76797	1.84692	0.363662	0.825927	7.39552	40.489	21.3707	11.8013	12.8465	18.1409	1.76797	1.84692
P07283_199	P07283	P07283	SEC53	2.52695	1.61312	2.46432	3.1505	1.96112	3.42314	5.46883	3.33976	13.7251	12.2263	7.22248	29.1153	29.4265	23.9646	2.52695	1.61312	2.46432	3.1505	1.96112	3.42314	5.46883	3.33976	13.7251	12.2263	7.22248	29.1153	29.4265	23.9646	0	2.20146	2.84492	4.4043	11.058	27.5021	0.510482	0.777436	1.50548	3.40513	3.06753	2.20146	2.84492	4.4043	11.058	27.5021	0.510482	0.777436
P07283_46_47	P07283	P07283	SEC53	12.2107	12.676	13.3324	10.4506	14.0228	13.0923	17.1951	18.3904	39.1508	34.7271	26.2177	71.7589	64.8308	51.3204	12.2107	12.676	13.3324	10.4506	14.0228	13.0923	17.1951	18.3904	39.1508	34.7271	26.2177	71.7589	64.8308	51.3204	0	12.7397	12.5219	17.7927	33.3652	62.6367	0.563529	1.85316	0.845195	6.57319	10.3944	12.7397	12.5219	17.7927	33.3652	62.6367	0.563529	1.85316
P07284_370_373	P07284	P07284	SES1	71.0124	44.7286		71.1533	70.6589	25.8909	34.4561	31.1097	46.1054	37.6181	30.8273	79.3209	75.6169	62.6802	71.0124	44.7286	40.4355	71.1533	70.6589	25.8909	34.4561	31.1097	46.1054	37.6181	30.8273	79.3209	75.6169	62.6802	2	57.8705	55.901	32.7829	38.1836	72.5393	18.5855	25.9907	2.36631	7.65476	8.73683	52.0588	55.901	32.7829	38.1836	72.5393	16.5541	25.9907
P07284_400	P07284	P07284	SES1	10.1605	5.31113	7.30321	7.51649	6.03916	7.98512	10.051	6.17477	19.352	14.7775	12.2477	55.2547	48.349	34.4169	10.1605	5.31113	7.30321	7.51649	6.03916	7.98512	10.051	6.17477	19.352	14.7775	12.2477	55.2547	48.349	34.4169	0	7.59162	7.18026	8.1129	15.4591	46.0069	2.43752	1.01562	2.74092	3.60089	10.6145	7.59162	7.18026	8.1129	15.4591	46.0069	2.43752	1.01562
P07285_159	P07285	P07285	TRP4		12.0746	16.2911	11.7635	10.4674	12.4182	14.3988	9.76589	23.6479	23.0901	15.9465	61.2457	59.3898	39.8082	15.6637	12.0746	16.2911	11.7635	10.4674	12.4182	14.3988	9.76589	23.6479	23.0901	15.9465	61.2457	59.3898	39.8082	2	14.1828	11.5497	12.0823	20.8948	53.4812	2.98154	0.992805	3.27594	4.29441	11.8775	14.6764	11.5497	12.0823	20.8948	53.4812	2.27503	0.992805
P07342_357	P07342	P07342	ILV2	11.6831	10.2669	7.95815	7.21684	7.87609	9.63507	9.4554	8.78563	17.0756	18.4037	14.696	46.6773	48.9292	32.7627	11.6831	10.2669	7.95815	7.21684	7.87609	9.63507	9.4554	8.78563	17.0756	18.4037	14.696	46.6773	48.9292	32.7627	0	9.9694	8.24267	9.12052	16.7251	42.7897	1.88023	1.2501	0.473598	1.87857	8.75634	9.9694	8.24267	9.12052	16.7251	42.7897	1.88023	1.2501
P07347_15	P07347	P07347	ARD1	3.95722	1.21011	3.95876	2.25788	2.98435	4.20351	4.7044	3.74216	7.43672	5.18996	4.5541	30.6452	31.2848	17.7072	3.95722	1.21011	3.95876	2.25788	2.98435	4.20351	4.7044	3.74216	7.43672	5.18996	4.5541	30.6452	31.2848	17.7072	0	3.04203	3.14858	4.22328	5.72693	26.5457	1.58649	0.983159	0.680406	1.51447	7.66109	3.04203	3.14858	4.22328	5.72693	26.5457	1.58649	0.983159
P07703_208	P07703	P07703	RPC40	8.65932	5.34036	7.46942	7.62168	6.14167	8.53783	9.64246	6.50274	16.4715	12.3666	10.4952	42.3575	35.7748	27.1969	8.65932	5.34036	7.46942	7.62168	6.14167	8.53783	9.64246	6.50274	16.4715	12.3666	10.4952	42.3575	35.7748	27.1969	0	7.15636	7.43372	8.0726	13.1111	35.1097	1.68148	1.20909	2.22012	3.05691	7.60213	7.15636	7.43372	8.0726	13.1111	35.1097	1.68148	1.20909
P07806-2_531	P07806-2	P07806	VAS1	9.28119	5.23617	6.38673	6.69881	5.11272	6.72287	8.01079	5.30408	13.9991	9.6049	7.59249	34.2084	30.2893	18.7678	9.28119	5.23617	6.38673	6.69881	5.11272	6.72287	8.01079	5.30408	13.9991	9.6049	7.59249	34.2084	30.2893	18.7678	0	6.96803	6.17813	6.65744	10.3988	27.7552	2.08422	0.92275	1.91394	3.27626	8.02616	6.96803	6.17813	6.65744	10.3988	27.7552	2.08422	0.92275
P07806-2_646	P07806-2	P07806	VAS1	7.60757	3.46673	5.64629	6.49798	4.64226	5.89438	7.28496	4.60376	12.9188	8.73189	7.54026	35.9843	25.4618	17.0861	7.60757	3.46673	5.64629	6.49798	4.64226	5.89438	7.28496	4.60376	12.9188	8.73189	7.54026	35.9843	25.4618	17.0861	0	5.57353	5.67821	5.94436	9.73032	26.1774	2.07138	0.946558	1.89589	2.82486	9.46942	5.57353	5.67821	5.94436	9.73032	26.1774	2.07138	0.946558
P07807_14	P07807	P07807	DFR1	15.3525	2.95958	8.04901	8.91239	4.98491	7.25976	6.08027	7.74221	13.2515	8.50376	11.0171	36.5345	28.9478	18.3916	15.3525	2.95958	8.04901	8.91239	4.98491	7.25976	6.08027	7.74221	13.2515	8.50376	11.0171	36.5345	28.9478	18.3916	0	8.78703	7.05236	6.91124	10.9241	27.958	6.22933	1.97194	1.17517	2.37523	9.11188	8.78703	7.05236	6.91124	10.9241	27.958	6.22933	1.97194
P07991_255	P07991	P07991	CAR2	6.32996	4.34614	4.75032	5.09319	4.57531	7.62945	7.63884	4.98766	10.8308	8.2836	7.12205	39.8743	34.6418	21.9456	6.32996	4.34614	4.75032	5.09319	4.57531	7.62945	7.63884	4.98766	10.8308	8.2836	7.12205	39.8743	34.6418	21.9456	0	5.14214	5.76598	6.31325	8.74547	32.1539	1.04835	1.63445	1.87466	1.897	9.21963	5.14214	5.76598	6.31325	8.74547	32.1539	1.04835	1.63445
P08004_496	P08004	P08004	CHS1	49.5139	31.9917	27.7536		28.0439	27.1684	23.365	21.1915	32.0933	19.7438	24.5747	32.3522	23.6603	24.8074	49.5139	31.9917	27.7536	30.5841	28.0439	27.1684	23.365	21.1915	32.0933	19.7438	24.5747	32.3522	23.6603	24.8074	2	36.4197	27.6061	22.2782	25.4706	26.94	11.5362	0.619093	1.5369	6.22331	4.7221	36.4197	28.5988	22.2782	25.4706	26.94	11.5362	1.7742
P08018_493	P08018	P08018	PBS2	12.8484	6.6615	10.8612	9.00287	7.26947	11.436	14.3014	10.1865	34.8386	28.3924	17.1228	68.8375	65.4547	52.9805	12.8484	6.6615	10.8612	9.00287	7.26947	11.436	14.3014	10.1865	34.8386	28.3924	17.1228	68.8375	65.4547	52.9805	0	10.1237	9.2361	12.244	26.7846	62.4242	3.15869	2.09301	2.90969	8.96666	8.35161	10.1237	9.2361	12.244	26.7846	62.4242	3.15869	2.09301
P08018_503	P08018	P08018	PBS2	17.1186		8.15098	8.66042	13.0066	16.1652	15.1738	15.3575	42.2509	34.6033	22.9169	65.848	67.2871	59.5925	17.1186	9.22137	8.15098	8.66042	13.0066	16.1652	15.1738	15.3575	42.2509	34.6033	22.9169	65.848	67.2871	59.5925	2	12.6348	12.6107	15.2656	33.257	64.2426	6.34107	3.768	0.129856	9.73707	4.09083	11.497	12.6107	15.2656	33.257	64.2426	4.8978	3.768
P08417_302_311	P08417	P08417	FUM1	8.50548	5.59306	4.27455	2.25683	2.29527	2.98772	2.49162	1.47838	4.07293	2.92525	2.44876	37.2157	29.1394	17.4644	8.50548	5.59306	4.27455	2.25683	2.29527	2.98772	2.49162	1.47838	4.07293	2.92525	2.44876	37.2157	29.1394	17.4644	0	6.12436	2.51327	1.985	3.14898	27.9398	2.16493	0.411329	0.716467	0.83488	9.93015	6.12436	2.51327	1.985	3.14898	27.9398	2.16493	0.411329
P08417_329	P08417	P08417	FUM1	11.9802	9.24507	10.1547	9.16783	6.26948	9.88974	11.6274	7.1852	14.0786	12.6702	9.01803	47.8503	53.1389	30.1094	11.9802	9.24507	10.1547	9.16783	6.26948	9.88974	11.6274	7.1852	14.0786	12.6702	9.01803	47.8503	53.1389	30.1094	0	10.46	8.44235	9.40632	11.9223	43.6995	1.39292	1.91607	3.14114	2.61189	12.0628	10.46	8.44235	9.40632	11.9223	43.6995	1.39292	1.91607
P08417_412	P08417	P08417	FUM1	11.4915	4.68798	6.10535	5.16262	3.42579	6.28957	5.79352	3.96596	9.0281	6.65544	6.11905	37.388	28.5376	19.41	11.4915	4.68798	6.10535	5.16262	3.42579	6.28957	5.79352	3.96596	9.0281	6.65544	6.11905	37.388	28.5376	19.41	0	7.42829	4.95933	4.87974	7.26753	28.4452	3.58952	1.44267	1.29228	1.54811	8.98935	7.42829	4.95933	4.87974	7.26753	28.4452	3.58952	1.44267
P08425_132	P08425	P08425	MSF1	4.0319	2.8244	4.75924	4.24651	3.86415	5.15741	9.86001	3.67002	13.0211	13.8728	8.18163	19.9347	25.5861		4.0319	2.8244	4.75924	4.24651	3.86415	5.15741	9.86001	3.67002	13.0211	13.8728	8.18163	19.9347	25.5861	23.7181	2	3.87185	4.42269	6.76501	11.6918	22.7604	0.977301	0.664387	4.37698	3.06961	3.99616	3.87185	4.42269	6.76501	11.6918	23.0796	0.977301	0.664387
P08465_361	P08465	P08465	MET2	16.2758		18.8496	13.8929	9.27118	7.58741	11.7121	8.72846	19.637	13.691	14.8433	41.4045	15.254	18.4426	16.2758	13.6694	18.8496	13.8929	9.27118	7.58741	11.7121	8.72846	19.637	13.691	14.8433	41.4045	15.254	18.4426	2	17.5627	10.2505	10.2203	16.0571	25.0337	1.8199	3.26482	2.10975	3.15338	14.2669	16.2649	10.2505	10.2203	16.0571	25.0337	2.59009	3.26482
P08466_181	P08466	P08466	NUC1	17.3753	12.7447	15.6202	16.8926	19.905	13.123	17.9322	13.4673	27.4019	12.8908	14.743	64.7772	30.6385	22.7053	17.3753	12.7447	15.6202	16.8926	19.905	13.123	17.9322	13.4673	27.4019	12.8908	14.743	64.7772	30.6385	22.7053	0	15.2467	16.6402	15.6997	18.3452	39.3737	2.33778	3.39803	3.15718	7.89781	22.3548	15.2467	16.6402	15.6997	18.3452	39.3737	2.33778	3.39803
P08518_1029	P08518	P08518	RPB2	16.0192	10.5965	10.5354	18.5367	18.4445	19.8398	17.4552	12.6146	24.8213	14.762	20.0175	43.5616		26.2191	16.0192	10.5965	10.5354	18.5367	18.4445	19.8398	17.4552	12.6146	24.8213	14.762	20.0175	43.5616	28.871	26.2191	2	12.3837	18.9403	15.0349	19.8669	34.8904	3.14859	0.780319	3.42288	5.03138	12.2629	12.3837	18.9403	15.0349	19.8669	32.8839	3.14859	0.780319
P08518_1137	P08518	P08518	RPB2	9.25589	2.83342	4.9104	8.88497	6.09416	9.48342	9.65261	5.94725	15.9739	11.0171	8.03231	41.543	36.9841	27.4772	9.25589	2.83342	4.9104	8.88497	6.09416	9.48342	9.65261	5.94725	15.9739	11.0171	8.03231	41.543	36.9841	27.4772	0	5.66657	8.15418	7.79993	11.6744	35.3347	3.27733	1.80895	2.62009	4.01141	7.17647	5.66657	8.15418	7.79993	11.6744	35.3347	3.27733	1.80895
P08518_1163_1166	P08518	P08518	RPB2	27.9799	17.6408	15.1724	35.6656		17.0764	30.9947	23.0569	48.8812	38.0016	33.903	68.3235	72.6666	58.8965	27.9799	17.6408	15.1724	35.6656	21.1945	17.0764	30.9947	23.0569	48.8812	38.0016	33.903	68.3235	72.6666	58.8965	2	20.2644	26.371	27.0258	40.262	66.6289	6.79486	13.1446	5.61291	7.7407	7.03969	20.2644	24.6455	27.0258	40.262	66.6289	6.79486	9.76328
P08518_388	P08518	P08518	RPB2	6.93274	2.71434	4.89808	7.26636	6.28508	7.28697	7.52446	4.80763	14.524	7.39877	10.258	41.2364	22.626	17.6158	6.93274	2.71434	4.89808	7.26636	6.28508	7.28697	7.52446	4.80763	14.524	7.39877	10.258	41.2364	22.626	17.6158	0	4.84839	6.94613	6.16605	10.7269	27.1594	2.10964	0.572586	1.92109	3.58566	12.4457	4.84839	6.94613	6.16605	10.7269	27.1594	2.10964	0.572586
P08518_523_533	P08518	P08518	RPB2		5.87039	6.6697	9.96462	7.73337	8.45699	12.8296	6.12848	14.5686	9.84064	8.10096	66.9754	57.7323		12.086	5.87039	6.6697	9.96462	7.73337	8.45699	12.8296	6.12848	14.5686	9.84064	8.10096	66.9754	57.7323	36.4021	4	6.27005	8.71833	9.47905	10.8367	62.3539	0.565194	1.13835	4.73843	3.34692	6.53588	8.20869	8.71833	9.47905	10.8367	53.7033	3.38153	1.13835
P08524_245	P08524	P08524	ERG20	7.01004	3.16913	5.64018	5.00348	3.95348	5.4532	9.09851	3.84079	17.7711	16.0756	10.2999	50.3079	47.1158	33.0581	7.01004	3.16913	5.64018	5.00348	3.95348	5.4532	9.09851	3.84079	17.7711	16.0756	10.2999	50.3079	47.1158	33.0581	0	5.27312	4.80339	6.46965	14.7156	43.4939	1.94659	0.769623	3.71777	3.91689	9.17756	5.27312	4.80339	6.46965	14.7156	43.4939	1.94659	0.769623
P08539_208	P08539	P08539	GPA1	9.4382	5.06871	7.0735	6.06013	4.96772	7.42159	6.93509	5.58192	20.1561	20.4457	9.57253	50.8765	50.9424	41.3064	9.4382	5.06871	7.0735	6.06013	4.96772	7.42159	6.93509	5.58192	20.1561	20.4457	9.57253	50.8765	50.9424	41.3064	0	7.19347	6.14981	6.2585	16.7248	47.7084	2.18722	1.22939	0.956835	6.19573	5.54444	7.19347	6.14981	6.2585	16.7248	47.7084	2.18722	1.22939
P08566_1033_1043	P08566	P08566	ARO1	12.3078	4.08044	7.91608	8.19145	6.02705	8.53765	10.9514	6.98827	16.4332	10.4935	8.25828	53.7039	41.7683	22.735	12.3078	4.08044	7.91608	8.19145	6.02705	8.53765	10.9514	6.98827	16.4332	10.4935	8.25828	53.7039	41.7683	22.735	0	8.10145	7.58538	8.96983	11.7283	39.4024	4.11683	1.36061	2.80235	4.22504	15.6194	8.10145	7.58538	8.96983	11.7283	39.4024	4.11683	1.36061
P08566_1450	P08566	P08566	ARO1	9.1873	32.1773	10.8684	15.4791	12.0605	9.20737	15.3748	10.9991	16.0684	16.0506	13.3834	47.4236	27.1275	19.0504	9.1873	32.1773	10.8684	15.4791	12.0605	9.20737	15.3748	10.9991	16.0684	16.0506	13.3834	47.4236	27.1275	19.0504	0	17.411	12.249	13.187	15.1675	31.2005	12.8156	3.14011	3.09409	1.54506	14.6186	17.411	12.249	13.187	15.1675	31.2005	12.8156	3.14011
P08566_1498	P08566	P08566	ARO1	12.1075	5.89848	6.74738	8.57263	7.43026	7.06827	8.20057	4.61857	14.0912	9.00701	7.97205	43.1442	31.3797	19.1729	12.1075	5.89848	6.74738	8.57263	7.43026	7.06827	8.20057	4.61857	14.0912	9.00701	7.97205	43.1442	31.3797	19.1729	0	8.25112	7.69039	6.40957	10.3568	31.2323	3.3666	0.785194	2.53286	3.27529	11.9863	8.25112	7.69039	6.40957	10.3568	31.2323	3.3666	0.785194
P08566_33_41	P08566	P08566	ARO1	15.667	8.70735	10.5506	10.3335	9.69388	11.4959	13.6777	9.94138	19.65	15.9134	13.6296	49.3535	41.5812	31.175	15.667	8.70735	10.5506	10.3335	9.69388	11.4959	13.6777	9.94138	19.65	15.9134	13.6296	49.3535	41.5812	31.175	0	11.6416	10.5077	11.8095	16.3977	40.7033	3.60583	0.913569	2.64196	3.03926	9.12099	11.6416	10.5077	11.8095	16.3977	40.7033	3.60583	0.913569
P08566_382	P08566	P08566	ARO1	7.57571	5.51484	8.64954	7.24901	5.97137	8.24967	6.79061	7.77426	13.4525	9.78449	6.15907	37.97	31.1936	17.5705	7.57571	5.51484	8.64954	7.24901	5.97137	8.24967	6.79061	7.77426	13.4525	9.78449	6.15907	37.97	31.1936	17.5705	0	7.2467	7.15669	7.28243	9.79869	28.9113	1.59304	1.14195	0.695547	3.64674	10.3895	7.2467	7.15669	7.28243	9.79869	28.9113	1.59304	1.14195
P08566_442	P08566	P08566	ARO1	9.63018	4.69367	6.33336	6.6101	5.5943	6.41406	8.729	5.49406	12.9887	8.75533	7.4767	43.6983	40.5822	22.8718	9.63018	4.69367	6.33336	6.6101	5.5943	6.41406	8.729	5.49406	12.9887	8.75533	7.4767	43.6983	40.5822	22.8718	0	6.88574	6.20615	7.11153	9.74026	35.7174	2.51419	0.53887	2.28744	2.885	11.2332	6.88574	6.20615	7.11153	9.74026	35.7174	2.51419	0.53887
P08566_815	P08566	P08566	ARO1	10.8413	7.08121	8.97013	9.58585	7.54123	9.02311	10.9712	6.79545	20.1121	14.8748	10.2549	54.4809	48.4241	34.412	10.8413	7.08121	8.97013	9.58585	7.54123	9.02311	10.9712	6.79545	20.1121	14.8748	10.2549	54.4809	48.4241	34.412	0	8.9642	8.71673	8.88332	15.0806	45.7723	1.88004	1.05618	2.9527	4.93179	10.2939	8.9642	8.71673	8.88332	15.0806	45.7723	1.88004	1.05618
P08566_908	P08566	P08566	ARO1	14.9186	4.06484	10.75	12.5811	8.51208	23.6713	14.3487	7.60224	23.52	12.4389	10.3999	55.509	46.7998	35.6271	14.9186	4.06484	10.75	12.5811	8.51208	23.6713	14.3487	7.60224	23.52	12.4389	10.3999	55.509	46.7998	35.6271	0	9.91113	14.9215	10.9755	15.4529	45.9786	5.47528	7.84591	4.77048	7.06028	9.96636	9.91113	14.9215	10.9755	15.4529	45.9786	5.47528	7.84591
P09032_356	P09032	P09032	GCD1	8.92819	6.44897	8.30245	47.242	8.91895		24.5207	12.9121	14.2129	11.1774	10.3787	34.2686	32.2838	18.5518	8.92819	6.44897	8.30245	47.242	8.91895	14.5455	24.5207	12.9121	14.2129	11.1774	10.3787	34.2686	32.2838	18.5518	2	7.8932	28.0805	18.7164	11.923	28.3681	1.28928	27.0985	8.20853	2.02294	8.55888	7.8932	23.5688	18.7164	11.923	28.3681	1.28928	20.6937
P09032_483	P09032	P09032	GCD1	10.8254	12.6172	10.3023	10.7112	12.1192	13.3013	12.7667	10.7523	24.5772	20.9415	15.0399	54.989	53.0135	36.225	10.8254	12.6172	10.3023	10.7112	12.1192	13.3013	12.7667	10.7523	24.5772	20.9415	15.0399	54.989	53.0135	36.225	0	11.2483	12.0439	11.7595	20.1862	48.0758	1.214	1.29666	1.4244	4.81327	10.3105	11.2483	12.0439	11.7595	20.1862	48.0758	1.214	1.29666
P09032_500	P09032	P09032	GCD1	26.8054	10.2353	9.80547	11.8034	8.77224	11.2652	15.1681	9.87047	24.7353	18.222	15.6751	59.9297	53.6771	36.6827	26.8054	10.2353	9.80547	11.8034	8.77224	11.2652	15.1681	9.87047	24.7353	18.222	15.6751	59.9297	53.6771	36.6827	0	15.6154	10.6136	12.5193	19.5442	50.0965	9.69321	1.61723	3.74599	4.67257	12.03	15.6154	10.6136	12.5193	19.5442	50.0965	9.69321	1.61723
P09064_165	P09064	P09064	SUI3	10.4175	4.39794	4.58056	5.46321	4.16521	5.24662	7.88474	5.32283	19.7909	17.4175	11.0689	54.3615	52.248	38.0872	10.4175	4.39794	4.58056	5.46321	4.16521	5.24662	7.88474	5.32283	19.7909	17.4175	11.0689	54.3615	52.248	38.0872	0	6.46535	4.95834	6.60378	16.0924	48.2323	3.42392	0.695362	1.81155	4.50942	8.84921	6.46535	4.95834	6.60378	16.0924	48.2323	3.42392	0.695362
P09064_236	P09064	P09064	SUI3	24.2963	14.978	16.355	25.1308	23.4346	18.0101	35.8294	24.9209	59.4728	48.2533	37.561	88.3622	84.9025	69.282	24.2963	14.978	16.355	25.1308	23.4346	18.0101	35.8294	24.9209	59.4728	48.2533	37.561	88.3622	84.9025	69.282	0	18.5431	22.1918	30.3751	48.429	80.8489	5.02979	3.71945	7.71345	10.9569	10.1655	18.5431	22.1918	30.3751	48.429	80.8489	5.02979	3.71945
P09064_259	P09064	P09064	SUI3	30.5711	19.7375	22.8109	29.4087	27.688	22.2814	41.9978	33.5306	64.1676	54.5763	43.1162	90.1538	86.3605	72.1929	30.5711	19.7375	22.8109	29.4087	27.688	22.2814	41.9978	33.5306	64.1676	54.5763	43.1162	90.1538	86.3605	72.1929	0	24.3732	26.4594	37.7642	53.9534	82.9024	5.58322	3.71914	5.98719	10.5395	9.46661	24.3732	26.4594	37.7642	53.9534	82.9024	5.58322	3.71914
P09232_361	P09232	P09232	PRB1	17.4096	11.6759	13.088	9.37731	7.34896	9.36417	10.1903	7.15922	12.3357	8.80534	8.79254	24.9168	23.5446	12.5363	17.4096	11.6759	13.088	9.37731	7.34896	9.36417	10.1903	7.15922	12.3357	8.80534	8.79254	24.9168	23.5446	12.5363	0	14.0578	8.69681	8.67478	9.97787	20.3325	2.98733	1.16729	2.14333	2.04197	6.78653	14.0578	8.69681	8.67478	9.97787	20.3325	2.98733	1.16729
P09232_460	P09232	P09232	PRB1	87.9721	91.0811	90.6303	94.1522	92.957	94.9123	93.5116	94.6972	95.1113	94.0985	92.7877	92.609	96.7185	95.752	87.9721	91.0811	90.6303	94.1522	92.957	94.9123	93.5116	94.6972	95.1113	94.0985	92.7877	92.609	96.7185	95.752	0	89.8945	94.0072	94.1044	93.9992	95.0265	1.68001	0.985692	0.838364	1.16502	2.14868	89.8945	94.0072	94.1044	93.9992	95.0265	1.68001	0.985692
P09436_1002	P09436	P09436	ILS1	13.6314	12.6808	14.0881	11.4591	8.16437	12.7243	8.50371	7.95335	24.997	18.0291	14.8526	44.8623	43.8114	36.1745	13.6314	12.6808	14.0881	11.4591	8.16437	12.7243	8.50371	7.95335	24.997	18.0291	14.8526	44.8623	43.8114	36.1745	0	13.4668	10.7826	8.22853	19.2929	41.6161	0.717927	2.35404	0.389163	5.18896	4.74176	13.4668	10.7826	8.22853	19.2929	41.6161	0.717927	2.35404
P09436_119	P09436	P09436	ILS1	8.13813	3.31066	5.31944	6.31122	4.54694	4.92732	6.54006	4.16733	12.7853	12.4656	7.28644	42.8504	38.7914	27.9335	8.13813	3.31066	5.31944	6.31122	4.54694	4.92732	6.54006	4.16733	12.7853	12.4656	7.28644	42.8504	38.7914	27.9335	0	5.58941	5.26183	5.3537	10.8458	36.5251	2.42503	0.928492	1.67777	3.08662	7.71237	5.58941	5.26183	5.3537	10.8458	36.5251	2.42503	0.928492
P09436_337	P09436	P09436	ILS1	8.70347	4.70871	5.95072	5.68975	4.87595	7.12149	9.12024	5.24441	19.899	19.0545	9.73868	54.7605	54.9953	40.9426	8.70347	4.70871	5.95072	5.68975	4.87595	7.12149	9.12024	5.24441	19.899	19.0545	9.73868	54.7605	54.9953	40.9426	0	6.4543	5.89573	7.18233	16.2307	50.2328	2.04444	1.13685	2.74062	5.6381	8.0464	6.4543	5.89573	7.18233	16.2307	50.2328	2.04444	1.13685
P09436_401	P09436	P09436	ILS1		6.22354	6.39776	6.39784	5.34082	7.15938	22.7196	5.48678	22.6413	15.0494	14.0526	48.5255	46.4446	34.7035	11.1026	6.22354	6.39776	6.39784	5.34082	7.15938	22.7196	5.48678	22.6413	15.0494	14.0526	48.5255	46.4446	34.7035	2	6.31065	6.29934	14.1032	17.2478	43.2245	0.123194	0.913272	12.1854	4.69741	7.45237	7.90797	6.29934	14.1032	17.2478	43.2245	2.76801	0.913272
P09436_751	P09436	P09436	ILS1	8.97616	4.66611	5.47501	9.17565	8.9961	6.44581	8.46992	4.80074	15.6949	6.89851	7.00204	42.0879	13.4266	9.90524	8.97616	4.66611	5.47501	9.17565	8.9961	6.44581	8.46992	4.80074	15.6949	6.89851	7.00204	42.0879	13.4266	9.90524	0	6.37243	8.20586	6.63533	9.86515	21.8066	2.29089	1.52688	2.5945	5.04897	17.6522	6.37243	8.20586	6.63533	9.86515	21.8066	2.29089	1.52688
P09440_224	P09440	P09440	MIS1	12.9607	7.12249	8.24104	7.53963	5.68352	5.33891	11.8453	6.39956	20.6971	15.1187		50.0166	42.3939	32.9702	12.9607	7.12249	8.24104	7.53963	5.68352	5.33891	11.8453	6.39956	20.6971	15.1187	9.3197	50.0166	42.3939	32.9702	2	9.44142	6.18735	9.12242	17.9079	41.7936	3.09869	1.18371	3.85071	3.94451	8.53904	9.44142	6.18735	9.12242	15.0451	41.7936	3.09869	1.18371
P09440_636	P09440	P09440	MIS1	8.89678	4.727	6.90572	6.99023	6.64768	6.56121	9.99022	7.64539	13.2967	8.64157	14.5905	41.6793	27.7168	15.6504	8.89678	4.727	6.90572	6.99023	6.64768	6.56121	9.99022	7.64539	13.2967	8.64157	14.5905	41.6793	27.7168	15.6504	0	6.84317	6.73304	8.81781	12.1763	28.3488	2.0856	0.226889	1.65804	3.12875	13.0259	6.84317	6.73304	8.81781	12.1763	28.3488	2.0856	0.226889
P09624_475	P09624	P09624	LPD1	10.516	6.84461	8.86754	6.37427	5.48947	8.56319	9.14115	6.39306	11.7663	9.90023	8.59879	43.3583	42.2403	21.6767	10.516	6.84461	8.86754	6.37427	5.48947	8.56319	9.14115	6.39306	11.7663	9.90023	8.59879	43.3583	42.2403	21.6767	0	8.74272	6.80898	7.7671	10.0884	35.7584	1.83888	1.5823	1.94319	1.59213	12.2079	8.74272	6.80898	7.7671	10.0884	35.7584	1.83888	1.5823
P09624_54	P09624	P09624	LPD1	10.6818	45.6138	8.59806	10.9198	9.10821	10.4764	17.436	11.5044	28.7469	23.2894	23.0329	57.1903	54.9382	36.8629	10.6818	45.6138	8.59806	10.9198	9.10821	10.4764	17.436	11.5044	28.7469	23.2894	23.0329	57.1903	54.9382	36.8629	0	21.6312	10.1681	14.4702	25.0231	49.6638	20.7956	0.944318	4.19424	3.2275	11.143	21.6312	10.1681	14.4702	25.0231	49.6638	20.7956	0.944318
P09624_65_70	P09624	P09624	LPD1	16.9524	14.3898	14.8215	36.0198	33.6161	33.4836	38.0432	38.3924	75.7686	66.301	60.6791	93.7363	94.4462	86.0895	16.9524	14.3898	14.8215	36.0198	33.6161	33.4836	38.0432	38.3924	75.7686	66.301	60.6791	93.7363	94.4462	86.0895	0	15.3879	34.3732	38.2178	67.5829	91.424	1.37202	1.42759	0.246902	7.62597	4.63341	15.3879	34.3732	38.2178	67.5829	91.424	1.37202	1.42759
P09733_130	P09733	P09733	TUB1	8.30087	4.18145	5.37536	5.20104	2.16405	6.03331	4.35835	3.69725	15.0404	3.11879	2.31695	29.7217	24.1229	17.1137	8.30087	4.18145	5.37536	5.20104	2.16405	6.03331	4.35835	3.69725	15.0404	3.11879	2.31695	29.7217	24.1229	17.1137	0	5.95256	4.46613	4.0278	6.82536	23.6528	2.1195	2.03663	0.467468	7.12568	6.3171	5.95256	4.46613	4.0278	6.82536	23.6528	2.1195	2.03663
P09733_14_20	P09733	P09733	TUB3	10.5989	14.089	12.8571	9.71441	10.3015	12.7376	14.3429	11.0215	28.8712	25.3589	18.361	71.2276	67.0496	48.0999	10.5989	14.089	12.8571	9.71441	10.3015	12.7376	14.3429	11.0215	28.8712	25.3589	18.361	71.2276	67.0496	48.0999	0	12.515	10.9178	12.6822	24.197	62.1257	1.77002	1.60306	2.3486	5.35055	12.325	12.515	10.9178	12.6822	24.197	62.1257	1.77002	1.60306
P09733_296	P09733	P09733	TUB1	10.1372	6.71565	8.6455	9.15645	7.62021	10.4397	12.7385	9.59572	26.5725	20.8932	15.9226	62.5157	60.6391	46.3372	10.1372	6.71565	8.6455	9.15645	7.62021	10.4397	12.7385	9.59572	26.5725	20.8932	15.9226	62.5157	60.6391	46.3372	0	8.49946	9.07211	11.1671	21.1295	56.4973	1.71546	1.41162	2.22226	5.32889	8.84884	8.49946	9.07211	11.1671	21.1295	56.4973	1.71546	1.41162
P09733_317	P09733	P09733	TUB1	10.3881	8.64406	10.597	9.54208	9.60547	11.1147	12.7225	12.0443	27.5958	23.2548	16.3235	62.339	59.8136	44.3787	10.3881	8.64406	10.597	9.54208	9.60547	11.1147	12.7225	12.0443	27.5958	23.2548	16.3235	62.339	59.8136	44.3787	0	9.87638	10.0874	12.3834	22.3914	55.5104	1.07233	0.890216	0.479532	5.68555	9.72274	9.87638	10.0874	12.3834	22.3914	55.5104	1.07233	0.890216
P09733_377	P09733	P09733	TUB1		39.407	11.8467	22.9678	14.4683	34.9738	26.1618	21.3751	17.4252	21.0717	16.3774	50.3638	47.3215	40.365	21.5368	39.407	11.8467	22.9678	14.4683	34.9738	26.1618	21.3751	17.4252	21.0717	16.3774	50.3638	47.3215	40.365	2	25.6269	24.1367	23.7684	18.2915	46.0168	19.4881	10.3026	3.38469	2.46412	5.12548	24.2635	24.1367	23.7684	18.2915	46.0168	13.981	10.3026
P09734_296	P09734	P09734	TUB3	10.9427	8.98304	9.69348	10.6745	9.24832	12.9771	13.729	10.5188	31.5433	24.4853	17.8741	67.6908	68.3887	51.0121	10.9427	8.98304	9.69348	10.6745	9.24832	12.9771	13.729	10.5188	31.5433	24.4853	17.8741	67.6908	68.3887	51.0121	0	9.87307	10.9666	12.1239	24.6342	62.3639	0.992085	1.8815	2.26992	6.83582	9.83715	9.87307	10.9666	12.1239	24.6342	62.3639	0.992085	1.8815
P09734_317	P09734	P09734	TUB3	7.85806	7.60293	12.3459	16.4794	11.677	17.1175	28.6498	27.7373	29.6053	24.0841	18.6767	65.7314	62.219	36.5739	7.85806	7.60293	12.3459	16.4794	11.677	17.1175	28.6498	27.7373	29.6053	24.0841	18.6767	65.7314	62.219	36.5739	0	9.26896	15.0913	28.1935	24.122	54.8414	2.66776	2.97403	0.645255	5.46442	15.9173	9.26896	15.0913	28.1935	24.122	54.8414	2.66776	2.97403
P09880_402	P09880	P09880	TRL1	10.9626	5.5924	7.25622	7.06105	5.68798	7.11502	10.2135	5.66773	17.4853	13.83	10.039	53.9796	44.9788	33.5114	10.9626	5.5924	7.25622	7.06105	5.68798	7.11502	10.2135	5.66773	17.4853	13.83	10.039	53.9796	44.9788	33.5114	0	7.93707	6.62135	7.94063	13.7847	44.1566	2.74908	0.808771	3.21436	3.72338	10.2589	7.93707	6.62135	7.94063	13.7847	44.1566	2.74908	0.808771
P09880_781	P09880	P09880	TRL1	10.3691	5.94885	8.5302	6.1187	9.16992	7.22388	11.0815	6.85647	23.5779	18.2236	13.3344	67.8736	53.0958	41.2914	10.3691	5.94885	8.5302	6.1187	9.16992	7.22388	11.0815	6.85647	23.5779	18.2236	13.3344	67.8736	53.0958	41.2914	0	8.28271	7.50417	8.96899	18.3786	54.0869	2.22049	1.5448	2.98755	5.12351	13.3188	8.28271	7.50417	8.96899	18.3786	54.0869	2.22049	1.5448
P09880_796	P09880	P09880	TRL1	16.7578	10.6984	10.923	9.60751	14.3059	16.2893	9.46742	9.62666	27.2759	21.5093	15.0552	57.4069	50.796	35.817	16.7578	10.6984	10.923	9.60751	14.3059	16.2893	9.46742	9.62666	27.2759	21.5093	15.0552	57.4069	50.796	35.817	0	12.7931	13.4009	9.54704	21.2801	48.0066	3.43539	3.43162	0.112605	6.11356	11.062	12.7931	13.4009	9.54704	21.2801	48.0066	3.43539	3.43162
P09938_270	P09938	P09938	RNR2	11.1194	11.3937	8.95865	5.51733	5.47493	7.62332	5.94203	5.0494	7.25827	6.9523	6.39676	30.4079	15.9332	8.56921	11.1194	11.3937	8.95865	5.51733	5.47493	7.62332	5.94203	5.0494	7.25827	6.9523	6.39676	30.4079	15.9332	8.56921	0	10.4906	6.20519	5.49572	6.86911	18.3034	1.33376	1.22832	0.631189	0.436735	11.1106	10.4906	6.20519	5.49572	6.86911	18.3034	1.33376	1.22832
P09938_281	P09938	P09938	RNR2	7.16184	4.08969	8.2022	5.94055	4.58153	4.4879	5.77194	3.55522	7.86681	4.11629	4.89288	27.2742	12.4595	8.84652	7.16184	4.08969	8.2022	5.94055	4.58153	4.4879	5.77194	3.55522	7.86681	4.11629	4.89288	27.2742	12.4595	8.84652	0	6.48458	5.00333	4.66358	5.62533	16.1934	2.13827	0.813012	1.56746	1.97964	9.76478	6.48458	5.00333	4.66358	5.62533	16.1934	2.13827	0.813012
P09959_762	P09959	P09959	SWI6	10.9947	7.16527	7.17015	17.5451	15.3641	9.33758	15.4889	12.2738	26.1052	10.8587	12.489	57.9701	21.6336	20.03	10.9947	7.16527	7.17015	17.5451	15.3641	9.33758	15.4889	12.2738	26.1052	10.8587	12.489	57.9701	21.6336	20.03	0	8.44338	14.0823	13.8814	16.4843	33.2112	2.20953	4.25125	2.27339	8.37171	21.4568	8.44338	14.0823	13.8814	16.4843	33.2112	2.20953	4.25125
P0CE41_281	P0CE41	P0CE41	HAP1	17.2964	9.3148	11.3244	14.0411	16.0359	20.9035	33.2972	21.6514	49.622	46.9534	19.8888	73.0859	74.622	62.5832	17.2964	9.3148	11.3244	14.0411	16.0359	20.9035	33.2972	21.6514	49.622	46.9534	19.8888	73.0859	74.622	62.5832	0	12.6452	16.9935	27.4743	38.8214	70.0971	4.15146	3.53002	8.23484	16.4503	6.55234	12.6452	16.9935	27.4743	38.8214	70.0971	4.15146	3.53002
P0CE41_300	P0CE41	P0CE41	HAP1	24.0997	14.0389	32.5267	18.644		22.3586	19.9287	24.1096	40.785		30.2528	71.0344	82.3364	65.457	24.0997	14.0389	32.5267	18.644	20.7474	22.3586	19.9287	24.1096	40.785	44.9092	30.2528	71.0344	82.3364	65.457	4	23.5551	20.5013	22.0192	35.5189	72.9426	9.25593	2.62658	2.9563	7.44736	8.59998	23.5551	20.5833	22.0192	38.649	72.9426	9.25593	1.8627
P0CH08_115	P0CH08	P0CH08	RPL40A	20.0836	10.8498	14.1489	20.4745	17.3782	16.1856	28.4906	17.0263	52.3254	40.474	31.9257	87.8789	81.5762	69.252	20.0836	10.8498	14.1489	20.4745	17.3782	16.1856	28.4906	17.0263	52.3254	40.474	31.9257	87.8789	81.5762	69.252	0	15.0274	18.0128	22.7585	41.575	79.569	4.67917	2.21377	8.1065	10.2443	9.47427	15.0274	18.0128	22.7585	41.575	79.569	4.67917	2.21377
P0CX22_1787	P0CX22	P0CX22	YRF1-8	9.78168	7.92972	5.06447	1.51783	8.12334	11.88	9.14564	3.07724	11.2582	0.52163	9.62595	30.6576	9.25524	8.25009	9.78168	7.92972	5.06447	1.51783	8.12334	11.88	9.14564	3.07724	11.2582	0.52163	9.62595	30.6576	9.25524	8.25009	0	7.59196	7.17372	6.11144	7.13525	16.0543	2.37667	5.24594	4.29101	5.78541	12.6568	7.59196	7.17372	6.11144	7.13525	16.0543	2.37667	5.24594
P0CX26_39_42	P0CX26	P0CX26	RPL43B		22.6457	29.723	47.4147	39.8751		43.0121	34.3894	64.7761	48.2968	43.732	91.653	88.3498	68.8538	34.0387	22.6457	29.723	47.4147	39.8751	33.5262	43.0121	34.3894	64.7761	48.2968	43.732	91.653	88.3498	68.8538	4	26.1843	43.6449	38.7008	52.2683	82.9522	5.00443	5.33125	6.09717	11.0699	12.3208	28.8024	40.272	38.7008	52.2683	82.9522	5.75202	6.95273
P0CX28_88	P0CX28	P0CX28	RPL42B	45.4158		31.8019	23.8313	17.1955		19.6554	14.3343	28.2852	16.0555		56.1459		32.4111	45.4158	32.5426	31.8019	23.8313	17.1955	19.5589	19.6554	14.3343	28.2852	16.0555	17.9154	56.1459	42.633	32.4111	8	38.6088	20.5134	16.9949	22.1704	44.2785	9.62642	4.69225	3.76263	8.64768	16.783	36.5868	20.1952	16.9949	20.752	43.73	7.6551	3.36338
P0CX30_92	P0CX30	P0CX30	RPS23B	8.1881	4.42923	6.31774	7.38287	4.59381	5.5412	8.07588	4.25396	11.8748	9.56204	9.0118	35.3886	29.3373	20.2209	8.1881	4.42923	6.31774	7.38287	4.59381	5.5412	8.07588	4.25396	11.8748	9.56204	9.0118	35.3886	29.3373	20.2209	0	6.31169	5.83929	6.16492	10.1495	28.3156	1.87944	1.41823	2.7025	1.51921	7.63527	6.31169	5.83929	6.16492	10.1495	28.3156	1.87944	1.41823
P0CX40_168	P0CX40	P0CX40	RPS8B	14.0655	6.57361	10.5747	16.5234	10.2906	7.27931	14.7403	7.40935	23.8881	12.3445	12.2151	56.8027	34.6167	20.1394	14.0655	6.57361	10.5747	16.5234	10.2906	7.27931	14.7403	7.40935	23.8881	12.3445	12.2151	56.8027	34.6167	20.1394	0	10.4046	11.3644	11.0748	16.1492	37.1862	3.74884	4.71466	5.18375	6.70236	18.4662	10.4046	11.3644	11.0748	16.1492	37.1862	3.74884	4.71466
P0CX40_179	P0CX40	P0CX40	RPS8B	11.2747	5.23126	7.76993	7.80835	6.22629	5.88626	8.28486	10.2681	15.4851	11.8951	9.09929	38.2091	31.1846	16.7793	11.2747	5.23126	7.76993	7.80835	6.22629	5.88626	8.28486	10.2681	15.4851	11.8951	9.09929	38.2091	31.1846	16.7793	0	8.09196	6.6403	9.27647	12.1598	28.7243	3.03456	1.02575	1.40235	3.20114	10.9247	8.09196	6.6403	9.27647	12.1598	28.7243	3.03456	1.02575
P0CX42_122	P0CX42	P0CX42	RPL23B	8.44682	3.99575	5.10121	4.90459	4.66842	6.51616	8.26964	5.74995	15.7163	13.1728	11.6891	45.5685	48.3562	28.6793	8.44682	3.99575	5.10121	4.90459	4.66842	6.51616	8.26964	5.74995	15.7163	13.1728	11.6891	45.5685	48.3562	28.6793	0	5.84793	5.36306	7.0098	13.526	40.868	2.31758	1.00557	1.78169	2.0367	10.6474	5.84793	5.36306	7.0098	13.526	40.868	2.31758	1.00557
P0CX42_25	P0CX42	P0CX42	RPL23B	7.66595	4.72643	6.15997	6.23195	4.37096	6.41107	8.48437	5.02764	12.9342	10.1577	9.24827	38.3636	35.0274	23.9722	7.66595	4.72643	6.15997	6.23195	4.37096	6.41107	8.48437	5.02764	12.9342	10.1577	9.24827	38.3636	35.0274	23.9722	0	6.18412	5.67132	6.756	10.7801	32.4544	1.46991	1.12971	2.44428	1.92014	7.53282	6.18412	5.67132	6.756	10.7801	32.4544	1.46991	1.12971
P0CX44_58_66	P0CX44	P0CX44	RPL1B	8.67382	9.17654	14.3214	17.9513	12.6168	12.9881	17.8226	7.99791	29.0776	9.09956	10.0312	52.6919		39.3861	8.67382	9.17654	14.3214	17.9513	12.6168	12.9881	17.8226	7.99791	29.0776	9.09956	10.0312	52.6919	42.7513	39.3861	2	10.7239	14.5187	12.9102	16.0695	46.039	3.12562	2.97852	6.94708	11.275	9.40859	10.7239	14.5187	12.9102	16.0695	44.9431	3.12562	2.97852
P0CX44_66	P0CX44	P0CX44	RPL1B	12.017	7.03278	9.42132	8.59565	8.0596	9.94627	45.9038	16.7693	20.7468	16.443	19.5373	50.9465	48.131	31.4272	12.017	7.03278	9.42132	8.59565	8.0596	9.94627	45.9038	16.7693	20.7468	16.443	19.5373	50.9465	48.131	31.4272	0	9.49036	8.86717	31.3366	18.909	43.5016	2.49282	0.972203	20.6012	2.21963	10.5511	9.49036	8.86717	31.3366	18.909	43.5016	2.49282	0.972203
P0CX44_80	P0CX44	P0CX44	RPL1B	12.1035	6.9285	9.22057	9.10787	7.26636	9.88508	13.0277	9.66142	20.918	17.0487	15.1644	50.8299	47.8872	33.8906	12.1035	6.9285	9.22057	9.10787	7.26636	9.88508	13.0277	9.66142	20.918	17.0487	15.1644	50.8299	47.8872	33.8906	0	9.41754	8.7531	11.3446	17.7104	44.2025	2.59313	1.34493	2.38033	2.93328	9.05082	9.41754	8.7531	11.3446	17.7104	44.2025	2.59313	1.34493
P0CX48_128	P0CX48	P0CX48	RPS11B	13.1229	7.04906	10.1513	11.1506	8.33585	10.3352	12.9339	8.39408	21.7018	14.6156	14.0451	51.3493	41.9605	31.1938	13.1229	7.04906	10.1513	11.1506	8.33585	10.3352	12.9339	8.39408	21.7018	14.6156	14.0451	51.3493	41.9605	31.1938	0	10.1078	9.94055	10.664	16.7875	41.5012	3.03717	1.44828	3.21013	4.26544	10.0856	10.1078	9.94055	10.664	16.7875	41.5012	3.03717	1.44828
P0CX48_58	P0CX48	P0CX48	RPS11B	10.8636	6.9189	9.12144	8.10095	7.52132	9.11649	11.8067	8.93918	16.906	14.424	12.7003	45.9332	41.3655	26.9264	10.8636	6.9189	9.12144	8.10095	7.52132	9.11649	11.8067	8.93918	16.906	14.424	12.7003	45.9332	41.3655	26.9264	0	8.96797	8.24626	10.3729	14.6768	38.075	1.97681	0.807449	2.02762	2.1142	9.92145	8.96797	8.24626	10.3729	14.6768	38.075	1.97681	0.807449
P0CX50_121	P0CX50	P0CX50	RPL18B	7.10517	3.12247	4.67911	5.3976	3.76124	4.78538	5.6675	3.49744	8.78885	5.84325	6.94545	33.2167	20.1473	13.857	7.10517	3.12247	4.67911	5.3976	3.76124	4.78538	5.6675	3.49744	8.78885	5.84325	6.94545	33.2167	20.1473	13.857	0	4.96892	4.64807	4.58247	7.19252	22.407	2.00711	0.826777	1.53447	1.48826	9.87565	4.96892	4.64807	4.58247	7.19252	22.407	2.00711	0.826777
P0CX54_141	P0CX54	P0CX54	RPL12B	7.02552	3.18005	5.50844	5.55615	4.1515	5.6876	7.59977	4.8007	10.9485	7.97934	8.18583	30.6035	28.9273	18.1261	7.02552	3.18005	5.50844	5.55615	4.1515	5.6876	7.59977	4.8007	10.9485	7.97934	8.18583	30.6035	28.9273	18.1261	0	5.238	5.13175	6.20023	9.03789	25.8856	1.93694	0.851463	1.97924	1.65785	6.77203	5.238	5.13175	6.20023	9.03789	25.8856	1.93694	0.851463
P0CX81_32_34_38_44_46	P0CX81	P0CX81	CUP1-2	47.9694	46.0031	45.4498	58.4739	52.5738	49.2665	46.5035	49.7797	78.2961	60.975	66.9429	83.0122	78.7458	83.8459	47.9694	46.0031	45.4498	58.4739	52.5738	49.2665	46.5035	49.7797	78.2961	60.975	66.9429	83.0122	78.7458	83.8459	0	46.4741	53.4381	48.1416	68.738	81.8679	1.32415	4.66418	2.31663	8.79895	2.73583	46.4741	53.4381	48.1416	68.738	81.8679	1.32415	4.66418
P0CX85_53	P0CX85	P0CX85	RPL35B	4.65312	2.30354	4.71372	5.6458	3.85176	5.31048	6.53623	3.84006	10.3378	6.21437	6.62254	27.8724	17.6975	15.4065	4.65312	2.30354	4.71372	5.6458	3.85176	5.31048	6.53623	3.84006	10.3378	6.21437	6.62254	27.8724	17.6975	15.4065	0	3.89013	4.93601	5.18814	7.72491	20.3255	1.37436	0.95384	1.90648	2.27203	6.63544	3.89013	4.93601	5.18814	7.72491	20.3255	1.37436	0.95384
P10080_48	P10080	P10080	SBP1	2.95929	1.14973	2.12009	2.80273	2.23515	2.94338	4.2114	3.02016	11.5319	12.8102	5.13827	38.9242	39.784	30.2758	2.95929	1.14973	2.12009	2.80273	2.23515	2.94338	4.2114	3.02016	11.5319	12.8102	5.13827	38.9242	39.784	30.2758	0	2.07637	2.66042	3.61578	9.82679	36.328	0.905576	0.37495	0.842333	4.11038	5.25897	2.07637	2.66042	3.61578	9.82679	36.328	0.905576	0.37495
P10081_124	P10081	P10081	TIF1	6.23404	3.22529	4.73441	5.10435	3.9734	4.5308	5.23024	3.42474	8.19726	4.85736	5.77495	25.1768	12.0127	9.98573	6.23404	3.22529	4.73441	5.10435	3.9734	4.5308	5.23024	3.42474	8.19726	4.85736	5.77495	25.1768	12.0127	9.98573	0	4.73125	4.53618	4.32749	6.27652	15.7251	1.50438	0.565495	1.27668	1.72552	8.24793	4.73125	4.53618	4.32749	6.27652	15.7251	1.50438	0.565495
P10356_432	P10356	P10356	YER152C	8.76355	10.6644	10.0805	5.84128	5.05612	8.66226	8.72869	8.62641	12.666	11.1798	13.0192	31.7336	28.8713	20.0006	8.76355	10.6644	10.0805	5.84128	5.05612	8.66226	8.72869	8.62641	12.666	11.1798	13.0192	31.7336	28.8713	20.0006	0	9.83614	6.51988	8.67755	12.2883	26.8685	0.973693	1.89643	0.0723207	0.976101	6.11755	9.83614	6.51988	8.67755	12.2883	26.8685	0.973693	1.89643
P10356_64	P10356	P10356	YER152C	11.2239	7.51566	10.0789	10.1723	6.45599	8.20798	7.71246	8.47545	13.3579	9.94599	12.6172	30.3287	17.4578	18.7111	11.2239	7.51566	10.0789	10.1723	6.45599	8.20798	7.71246	8.47545	13.3579	9.94599	12.6172	30.3287	17.4578	18.7111	0	9.60617	8.27877	8.09395	11.9737	22.1659	1.8988	1.85918	0.539518	1.7947	7.09697	9.60617	8.27877	8.09395	11.9737	22.1659	1.8988	1.85918
P10363_330_339	P10363	P10363	PRI1	9.88324	7.45946	8.02915	11.2228	8.31014	9.53969	16.9753	11.5651	44.9747	42.0071	19.3947	84.4002	71.1241	66.9046	9.88324	7.45946	8.02915	11.2228	8.31014	9.53969	16.9753	11.5651	44.9747	42.0071	19.3947	84.4002	71.1241	66.9046	0	8.45728	9.69086	14.2702	35.4588	74.143	1.26734	1.46218	3.82561	13.9909	9.13013	8.45728	9.69086	14.2702	35.4588	74.143	1.26734	1.46218
P10591_15	P10591	P10591	SSA1	6.64196	4.21696	4.48859	4.67466	3.04197	4.4561	5.17848	4.43126	7.76148	7.40993	5.38537	28.1844	25.281	16.4966	6.64196	4.21696	4.48859	4.67466	3.04197	4.4561	5.17848	4.43126	7.76148	7.40993	5.38537	28.1844	25.281	16.4966	0	5.11584	4.05758	4.80487	6.85226	23.3207	1.32862	0.886303	0.528369	1.28247	6.08553	5.11584	4.05758	4.80487	6.85226	23.3207	1.32862	0.886303
P10591_303	P10591	P10591	SSA1	7.48531	4.97723	4.65006	9.88347	12.0213	6.15195	9.04189	7.90698	19.5663	6.42888	7.98205	52.1874	13.1789	10.1079	7.48531	4.97723	4.65006	9.88347	12.0213	6.15195	9.04189	7.90698	19.5663	6.42888	7.98205	52.1874	13.1789	10.1079	0	5.7042	9.35225	8.47443	11.3257	25.1581	1.55113	2.97053	0.802507	7.17867	23.4584	5.7042	9.35225	8.47443	11.3257	25.1581	1.55113	2.97053
P10592_15	P10592	P10592	SSA2	6.05482	3.38013	4.4003	4.17749	3.19303	4.8226	5.17699	3.82276	8.67754	7.24785	3.30439	22.2353	24.3416	15.7449	6.05482	3.38013	4.4003	4.17749	3.19303	4.8226	5.17699	3.82276	8.67754	7.24785	3.30439	22.2353	24.3416	15.7449	0	4.61175	4.06437	4.49987	6.40993	20.7739	1.34982	0.820652	0.957592	2.78285	4.48078	4.61175	4.06437	4.49987	6.40993	20.7739	1.34982	0.820652
P10659_21_32	P10659	P10659	SAM1	4.31652	6.2935	7.56686	6.23584	5.91809	7.89703	7.46938	7.10153	16.0261	8.91849	5.85232	41.2292	38.0651	27.1197	4.31652	6.2935	7.56686	6.23584	5.91809	7.89703	7.46938	7.10153	16.0261	8.91849	5.85232	41.2292	38.0651	27.1197	0	6.05896	6.68365	7.28545	10.2656	35.4713	1.63781	1.06276	0.260116	5.21897	7.4037	6.05896	6.68365	7.28545	10.2656	35.4713	1.63781	1.06276
P10662_100	P10662	P10662	MRP1	12.6243	8.76523	11.4245	10.3863	11.2709	13.0759	16.2569	10.5114	23.9722	17.6331	13.2431	68.0171	66.0575	44.0192	12.6243	8.76523	11.4245	10.3863	11.2709	13.0759	16.2569	10.5114	23.9722	17.6331	13.2431	68.0171	66.0575	44.0192	0	10.938	11.5777	13.3842	18.2828	59.3646	1.975	1.37078	4.06265	5.39398	13.3256	10.938	11.5777	13.3842	18.2828	59.3646	1.975	1.37078
P10662_55	P10662	P10662	MRP1	10.3192	4.96327	6.23297	6.6394	5.63271	3.60305	8.50637	5.8472	14.2945	10.6335	8.10167	50.0627	47.9796	30.0653	10.3192	4.96327	6.23297	6.6394	5.63271	3.60305	8.50637	5.8472	14.2945	10.6335	8.10167	50.0627	47.9796	30.0653	0	7.17183	5.29172	7.17679	11.0099	42.7025	2.7987	1.54663	1.88032	3.1135	10.9936	7.17183	5.29172	7.17679	11.0099	42.7025	2.7987	1.54663
P10862_62_65	P10862	P10862	RAD18		37.0959	35.1604	29.7105	39.2941	29.6182	26.7923	29.2554	49.892	47.244	27.5917	69.3987	81.5182	70.6331	29.779	37.0959	35.1604	29.7105	39.2941	29.6182	26.7923	29.2554	49.892	47.244	27.5917	69.3987	81.5182	70.6331	2	36.1282	32.8742	28.0238	41.5759	73.85	1.36858	5.55993	1.74167	12.1829	6.66948	34.0118	32.8742	28.0238	41.5759	73.85	3.7913	5.55993
P10869_151_158	P10869	P10869	HOM3	3.68849	9.61255	11.917	13.6767	14.6455	13.6794	15.384	14.4011	16.5203	16.3108	17.2666	56.3987	49.5608	28.1055	3.68849	9.61255	11.917	13.6767	14.6455	13.6794	15.384	14.4011	16.5203	16.3108	17.2666	56.3987	49.5608	28.1055	0	8.40602	14.0005	14.8925	16.6992	44.6883	4.24487	0.558542	0.694983	0.502416	14.7625	8.40602	14.0005	14.8925	16.6992	44.6883	4.24487	0.558542
P10869_236	P10869	P10869	HOM3	14.6379	9.95346	12.2617	4.48558	4.36274	4.04249	5.96019	6.5235	7.66955	5.25172	5.078	26.5414	14.2257	9.34146	14.6379	9.95346	12.2617	4.48558	4.36274	4.04249	5.96019	6.5235	7.66955	5.25172	5.078	26.5414	14.2257	9.34146	0	12.2844	4.29694	6.24185	5.99976	16.7029	2.34233	0.228755	0.398317	1.44869	8.86352	12.2844	4.29694	6.24185	5.99976	16.7029	2.34233	0.228755
P10869_495	P10869	P10869	HOM3	8.29837		6.36069	10.0618	5.41114	8.205	10.2194	7.15431	11.5008	7.73006	8.07454	42.806	32.5588	18.7544	8.29837	6.73791	6.36069	10.0618	5.41114	8.205	10.2194	7.15431	11.5008	7.73006	8.07454	42.806	32.5588	18.7544	2	7.32953	7.89264	8.68684	9.10179	31.373	1.37014	2.34099	2.16732	2.08471	12.0696	7.13232	7.89264	8.68684	9.10179	31.373	1.02729	2.34099
P10869_53	P10869	P10869	HOM3	9.53681	4.91201	6.11601	6.25378	4.62772	5.93734	7.25282	4.12744	10.3617	8.3032	6.69849	43.1443	34.904	20.0378	9.53681	4.91201	6.11601	6.25378	4.62772	5.93734	7.25282	4.12744	10.3617	8.3032	6.69849	43.1443	34.904	20.0378	0	6.85495	5.60628	5.69013	8.45447	32.6954	2.39931	0.862102	2.20997	1.83628	11.7105	6.85495	5.60628	5.69013	8.45447	32.6954	2.39931	0.862102
P10869_72_73	P10869	P10869	HOM3	14.2913	18.6566	9.58299	11.449	12.5035	15.4797	39.9073	12.1045	23.4816	21.28	18.5731	65.5452	61.9912	31.1902	14.2913	18.6566	9.58299	11.449	12.5035	15.4797	39.9073	12.1045	23.4816	21.28	18.5731	65.5452	61.9912	31.1902	0	14.1769	13.1441	26.0059	21.1116	52.9088	4.53787	2.09027	19.6596	2.45858	18.8926	14.1769	13.1441	26.0059	21.1116	52.9088	4.53787	2.09027
P10962_15	P10962	P10962	MAK16	14.7425	9.18217	15.2377	21.5596	21.8327	19.8373	18.5792	20.4637	38.3692	27.0915	24.8997	65.4657	60.9764	43.0307	14.7425	9.18217	15.2377	21.5596	21.8327	19.8373	18.5792	20.4637	38.3692	27.0915	24.8997	65.4657	60.9764	43.0307	0	13.0541	21.0766	19.5214	30.1201	56.4909	3.36235	1.08185	1.33258	7.22748	11.8711	13.0541	21.0766	19.5214	30.1201	56.4909	3.36235	1.08185
P10964_1619	P10964	P10964	RPA190	9.49804		6.65883	8.97916		7.41913	13.2456	12.5512	23.0845	22.9304	18.0661	32.7697	21.9867	21.3318	9.49804	5.90101	6.65883	8.97916	9.60429	7.41913	13.2456	12.5512	23.0845	22.9304	18.0661	32.7697	21.9867	21.3318	4	8.07844	8.19914	12.8984	21.3603	25.3627	2.00762	1.10311	0.490958	2.8539	6.42296	7.35263	8.66753	12.8984	21.3603	25.3627	1.89623	1.12542
P10964_333	P10964	P10964	RPA190	7.33437	5.61896	4.67029	7.15334	9.22683	7.74144	9.90321	8.67125	14.8284	17.4211	11.3802	38.5141	39.5813	29.0051	7.33437	5.61896	4.67029	7.15334	9.22683	7.74144	9.90321	8.67125	14.8284	17.4211	11.3802	38.5141	39.5813	29.0051	0	5.87454	8.04054	9.28723	14.5432	35.7001	1.3503	1.06861	0.871123	3.03054	5.82257	5.87454	8.04054	9.28723	14.5432	35.7001	1.3503	1.06861
P10964_62_65	P10964	P10964	RPA190	32.2347	13.0373	18.1693	14.4477	17.2347	20.6492	24.4271	24.2834	35.9153	30.8161	37.9782	85.794	50.2907	54.3903	32.2347	13.0373	18.1693	14.4477	17.2347	20.6492	24.4271	24.2834	35.9153	30.8161	37.9782	85.794	50.2907	54.3903	0	21.1471	17.4439	24.3552	34.9032	63.4917	9.93911	3.10602	0.101631	3.68679	19.4228	21.1471	17.4439	24.3552	34.9032	63.4917	9.93911	3.10602
P10964_828	P10964	P10964	RPA190	36.5747	21.3067	21.9685	23.0691	8.48465	20.1432	15.7784	20.5628	10.1854	12.9243		39.5726	27.2303	29.9234	36.5747	21.3067	21.9685	23.0691	8.48465	20.1432	15.7784	20.5628	10.1854	12.9243	13.7111	39.5726	27.2303	29.9234	2	26.6166	17.2323	18.1706	11.5548	32.2421	8.63031	7.71565	3.38311	1.9367	6.48964	26.6166	17.2323	18.1706	12.2736	32.2421	8.63031	7.71565
P10964_945	P10964	P10964	RPA190	16.6639	8.4349	10.9078	18.3592	8.33678	14.4059	20.548	8.43047	23.5572	16.7119	14.643	52.5433	49.4738	41.7722	16.6639	8.4349	10.9078	18.3592	8.33678	14.4059	20.548	8.43047	23.5572	16.7119	14.643	52.5433	49.4738	41.7722	0	12.0022	13.7006	14.4892	18.304	47.9298	4.22224	5.04831	8.56839	4.66551	5.54908	12.0022	13.7006	14.4892	18.304	47.9298	4.22224	5.04831
P11075_1663	P11075	P11075	SEC7	7.03418	3.52804	7.55305	5.68385	5.12046	6.52247	8.53796	5.25283	12.3274	5.8616	9.08997	30.6904	18.0403	14.7913	7.03418	3.52804	7.55305	5.68385	5.12046	6.52247	8.53796	5.25283	12.3274	5.8616	9.08997	30.6904	18.0403	14.7913	0	6.03842	5.77559	6.89539	9.09298	21.174	2.18948	0.705495	2.32293	3.23288	8.40004	6.03842	5.77559	6.89539	9.09298	21.174	2.18948	0.705495
P11075_298	P11075	P11075	SEC7	16.6721	9.62611	9.37694	16.845	18.1728	9.34195	16.3361	13.1769	29.4695	11.6512	16.0426	59.1499	25.414	23.6036	16.6721	9.62611	9.37694	16.845	18.1728	9.34195	16.3361	13.1769	29.4695	11.6512	16.0426	59.1499	25.414	23.6036	0	11.8917	14.7866	14.7565	19.0544	36.0558	4.14181	4.76169	2.23389	9.28312	20.0205	11.8917	14.7866	14.7565	19.0544	36.0558	4.14181	4.76169
P11075_373_383	P11075	P11075	SEC7	6.68907	4.92945	5.24036	5.14596		4.27055	5.39984	4.53252	7.042	6.01666	4.44761	43.1267	26.0412	20.4483	6.68907	4.92945	5.24036	5.14596	4.4384	4.27055	5.39984	4.53252	7.042	6.01666	4.44761	43.1267	26.0412	20.4483	2	5.61962	4.70826	4.96618	5.83543	29.872	0.93912	0.61901	0.613288	1.30665	11.8146	5.61962	4.6183	4.96618	5.83543	29.872	0.93912	0.464607
P11075_561	P11075	P11075	SEC7	5.53375	2.81432	3.96987	5.32938	4.1926	3.75453	7.68404	5.54946	8.8809	5.57164	5.34523	26.0007	20.1191		5.53375	2.81432	3.96987	5.32938	4.1926	3.75453	7.68404	5.54946	8.8809	5.57164	5.34523	26.0007	20.1191	13.4818	2	4.10598	4.4255	6.61675	6.59926	23.0599	1.36482	0.81285	1.50938	1.9792	4.15892	4.10598	4.4255	6.61675	6.59926	19.8672	1.36482	0.81285
P11075_739	P11075	P11075	SEC7	9.0208	4.24218	5.12955	9.0078	5.46003	6.01373	6.24059	5.74868	17.7793	5.95466	13.6353	29.6954	14.8923	16.949	9.0208	4.24218	5.12955	9.0078	5.46003	6.01373	6.24059	5.74868	17.7793	5.95466	13.6353	29.6954	14.8923	16.949	0	6.13084	6.82719	5.99463	12.4564	20.5122	2.5418	1.90865	0.34783	5.99984	8.01905	6.13084	6.82719	5.99463	12.4564	20.5122	2.5418	1.90865
P11154_217	P11154	P11154	PYC1	9.31335	7.52894	7.63184	8.81589	5.95147	7.80612	9.45881	5.54483	14.2878	10.0653	8.31467	40.163	37.3468	24.5782	9.31335	7.52894	7.63184	8.81589	5.95147	7.80612	9.45881	5.54483	14.2878	10.0653	8.31467	40.163	37.3468	24.5782	0	8.15804	7.5245	7.50182	10.8893	34.0293	1.00185	1.45283	2.7676	3.07063	8.30516	8.15804	7.5245	7.50182	10.8893	34.0293	1.00185	1.45283
P11154_413_415	P11154	P11154	PYC1	11.5972	5.25009	8.38192	10.0064	9.28983	7.32855	12.0263	7.28101	24.2001	14.1595	12.3993	62.5664	47.3604	29.9871	11.5972	5.25009	8.38192	10.0064	9.28983	7.32855	12.0263	7.28101	24.2001	14.1595	12.3993	62.5664	47.3604	29.9871	0	8.40974	8.87491	9.65367	16.9196	46.6379	3.17366	1.38628	3.35544	6.36618	16.3017	8.40974	8.87491	9.65367	16.9196	46.6379	3.17366	1.38628
P11154_699	P11154	P11154	PYC1		20.5877	21.9421	16.388	26.1986	31.0094	11.2946	12.3678	22.3756	14.2577	25.9504	41.1424	42.9681		20.449	20.5877	21.9421	16.388	26.1986	31.0094	11.2946	12.3678	22.3756	14.2577	25.9504	41.1424	42.9681	29.4823	4	21.2649	24.532	11.8312	20.8612	42.0552	0.957689	7.45182	0.758869	5.99164	1.29101	20.9929	24.532	11.8312	20.8612	37.8643	0.824931	7.45182
P11154_839	P11154	P11154	PYC1	6.66387	4.11496	4.62835	5.46137	4.39464	4.26779	5.47493	3.66105	9.62413	6.82159	5.53853	35.4531	21.9345	14.4003	6.66387	4.11496	4.62835	5.46137	4.39464	4.26779	5.47493	3.66105	9.62413	6.82159	5.53853	35.4531	21.9345	14.4003	0	5.13573	4.70793	4.56799	7.32809	23.9293	1.34808	0.655572	1.28261	2.08936	10.6672	5.13573	4.70793	4.56799	7.32809	23.9293	1.34808	0.655572
P11154_967	P11154	P11154	PYC1	9.65586	2.36994	3.27884	7.66174	5.58953	7.06402	9.40048	5.90779	22.4582	19.5796	10.568	60.742	58.0523	43.1408	9.65586	2.36994	3.27884	7.66174	5.58953	7.06402	9.40048	5.90779	22.4582	19.5796	10.568	60.742	58.0523	43.1408	0	5.10155	6.77176	7.65414	17.5353	53.9784	3.97025	1.06657	2.46971	6.20312	9.48143	5.10155	6.77176	7.65414	17.5353	53.9784	3.97025	1.06657
P11353_193	P11353	P11353	HEM13	5.53416	2.61843	3.67301	5.58176	4.7044	5.26582	5.48642	3.11107	11.1099	8.37783	6.37043	37.3531	18.1524	14.494	5.53416	2.61843	3.67301	5.58176	4.7044	5.26582	5.48642	3.11107	11.1099	8.37783	6.37043	37.3531	18.1524	14.494	0	3.94187	5.18399	4.29874	8.61937	23.3332	1.47634	0.444367	1.67962	2.37893	12.2787	3.94187	5.18399	4.29874	8.61937	23.3332	1.47634	0.444367
P11353_231	P11353	P11353	HEM13	9.66041	5.8127	5.10734	14.2097	12.0118	11.2822	16.1121	10.0647	18.4848	10.1867	7.64801	56.0679	30.3047	16.8831	9.66041	5.8127	5.10734	14.2097	12.0118	11.2822	16.1121	10.0647	18.4848	10.1867	7.64801	56.0679	30.3047	16.8831	0	6.86015	12.5012	13.0884	12.1065	34.4186	2.45061	1.52391	4.27611	5.66771	19.9137	6.86015	12.5012	13.0884	12.1065	34.4186	2.45061	1.52391
P11412_317	P11412	P11412	ZWF1	11.204	5.45153	4.96604	7.27308	10.7648	9.10549	9.85677	14.9423	8.6704	18.4436	13.7742	33.5659	30.5358	17.3937	11.204	5.45153	4.96604	7.27308	10.7648	9.10549	9.85677	14.9423	8.6704	18.4436	13.7742	33.5659	30.5358	17.3937	0	7.20719	9.0478	12.3995	13.6294	27.1651	3.46985	1.74659	3.59598	4.88819	8.5969	7.20719	9.0478	12.3995	13.6294	27.1651	3.46985	1.74659
P11433_206	P11433	P11433	CDC24	13.5382	7.74423	11.0784	13.9792		10.1792	14.0773	10.3335	25.9727	17.749	12.5183	63.345	48.1616	40.1863	13.5382	7.74423	11.0784	13.9792	11.4395	10.1792	14.0773	10.3335	25.9727	17.749	12.5183	63.345	48.1616	40.1863	2	10.7869	12.0792	12.2054	18.7467	50.5643	2.90795	2.68694	2.64732	6.78248	11.7648	10.7869	11.866	12.2054	18.7467	50.5643	2.90795	1.93552
P11484_435	P11484	P11484	SSB1	11.5805	8.24273	10.3928	13.137	13.4232	14.5146	20.0679	12.8917	31.154	23.6713	20.384	65.2802	58.5769	50.1551	11.5805	8.24273	10.3928	13.137	13.4232	14.5146	20.0679	12.8917	31.154	23.6713	20.384	65.2802	58.5769	50.1551	0	10.072	13.6916	16.4798	25.0698	58.0041	1.69187	0.726949	5.07433	5.51951	7.57881	10.072	13.6916	16.4798	25.0698	58.0041	1.69187	0.726949
P11655_87	P11655	P11655	SEC12	8.78109		7.40418	8.38954	4.95658	7.12473	9.86732	8.19311	19.5708	16.9948	11.1206	44.9724	39.5405	30.0368	8.78109	5.7123	7.40418	8.38954	4.95658	7.12473	9.86732	8.19311	19.5708	16.9948	11.1206	44.9724	39.5405	30.0368	2	8.09264	6.82362	9.03021	15.8954	38.1832	0.973626	1.73617	1.18385	4.33106	7.55975	7.29919	6.82362	9.03021	15.8954	38.1832	1.53709	1.73617
P11745_107	P11745	P11745	RNA1	7.53714	4.62967	6.41344	6.17962	5.64038	6.49044	7.53146	5.73118	11.3674	9.4449	8.07118	30.7046	26.5718	17.9695	7.53714	4.62967	6.41344	6.17962	5.64038	6.49044	7.53146	5.73118	11.3674	9.4449	8.07118	30.7046	26.5718	17.9695	0	6.19342	6.10348	6.63132	9.62782	25.082	1.46616	0.430116	1.27299	1.6557	6.49696	6.19342	6.10348	6.63132	9.62782	25.082	1.46616	0.430116
P11745_180	P11745	P11745	RNA1	8.92998	6.85036	7.32109	8.39458	5.97372	8.6711	10.474	7.15668	14.426	11.1031	9.67222	37.0035	34.0315	23.1139	8.92998	6.85036	7.32109	8.39458	5.97372	8.6711	10.474	7.15668	14.426	11.1031	9.67222	37.0035	34.0315	23.1139	0	7.70047	7.6798	8.81537	11.7338	31.383	1.09049	1.48396	2.34573	2.43886	7.3138	7.70047	7.6798	8.81537	11.7338	31.383	1.09049	1.48396
P11745_270	P11745	P11745	RNA1	5.82958	20.6481	27.2474	17.7152	9.75807	14.2007	14.2817	13.2944	14.9154	14.6169	13.6766	32.806	27.682	20.2488	5.82958	20.6481	27.2474	17.7152	9.75807	14.2007	14.2817	13.2944	14.9154	14.6169	13.6766	32.806	27.682	20.2488	0	17.9083	13.8913	13.7881	14.4029	26.9123	10.9686	3.98757	0.69816	0.646503	6.31386	17.9083	13.8913	13.7881	14.4029	26.9123	10.9686	3.98757
P11914_93	P11914	P11914	MAS2		4.57335	1.88615	10.5009	6.60976	10.7225	11.0504	3.61246	15.5104	12.1657	12.0586	40.7797	35.9025	22.6607	8.84459	4.57335	1.88615	10.5009	6.60976	10.7225	11.0504	3.61246	15.5104	12.1657	12.0586	40.7797	35.9025	22.6607	2	3.22975	9.27773	7.33144	13.2449	33.1143	1.90014	2.31319	5.25943	1.96271	9.37579	5.10136	9.27773	7.33144	13.2449	33.1143	3.50914	2.31319
P11938_741	P11938	P11938	RAP1	22.937	7.84908	14.0777	14.2481	14.9835	8.33772	10.1415	9.49379	13.844	11.944	11.784	29.4402	24.3023	20.5771	22.937	7.84908	14.0777	14.2481	14.9835	8.33772	10.1415	9.49379	13.844	11.944	11.784	29.4402	24.3023	20.5771	0	14.9546	12.5231	9.81763	12.524	24.7732	7.58209	3.64327	0.457981	1.14596	4.45028	14.9546	12.5231	9.81763	12.524	24.7732	7.58209	3.64327
P11986_112	P11986	P11986	INO1	10.3536	8.67172	10.0968	7.28748	6.03467	8.63068	12.5143	9.04194	19.9804	16.8732	15.6694	36.5072	36.1084	27.2663	10.3536	8.67172	10.0968	7.28748	6.03467	8.63068	12.5143	9.04194	19.9804	16.8732	15.6694	36.5072	36.1084	27.2663	0	9.70736	7.31761	10.7781	17.5077	33.2939	0.906026	1.29827	2.45536	2.22445	5.22394	9.70736	7.31761	10.7781	17.5077	33.2939	0.906026	1.29827
P11986_19	P11986	P11986	INO1	8.05678	11.7557	5.91869	4.93622	4.53865	6.60568	9.32736	6.93877	12.9379	10.9794	9.86703	23.9691	24.8158	17.6379	8.05678	11.7557	5.91869	4.93622	4.53865	6.60568	9.32736	6.93877	12.9379	10.9794	9.86703	23.9691	24.8158	17.6379	0	8.57704	5.36018	8.13306	11.2614	22.1409	2.95306	1.0968	1.68899	1.55474	3.92267	8.57704	5.36018	8.13306	11.2614	22.1409	2.95306	1.0968
P11986_399	P11986	P11986	INO1	9.04349	3.60585	6.59583	5.91321	4.8059	6.23056	9.80869	6.88739	20.7297	15.0014	14.498	41.5569	38.8551	29.9441	9.04349	3.60585	6.59583	5.91321	4.8059	6.23056	9.80869	6.88739	20.7297	15.0014	14.498	41.5569	38.8551	29.9441	0	6.41506	5.64989	8.34804	16.743	36.7854	2.72332	0.747942	2.06568	3.46173	6.07677	6.41506	5.64989	8.34804	16.743	36.7854	2.72332	0.747942
P12383_237	P12383	P12383	PDR1	9.30574	5.63542	7.92267	7.00197	4.97537		8.24885	6.61102	20.9512	18.8206	14.5632	57.1887	50.5467	37.3178	9.30574	5.63542	7.92267	7.00197	4.97537	8.29468	8.24885	6.61102	20.9512	18.8206	14.5632	57.1887	50.5467	37.3178	2	7.62128	5.98867	7.42993	18.1117	48.3511	1.85363	1.43302	1.15812	3.25245	10.1157	7.62128	6.75734	7.42993	18.1117	48.3511	1.85363	1.67312
P12385_124	P12385	P12385	SUP45	7.58795	3.89614	5.87999	4.38392	3.91289	5.17379	6.43537	5.1315	14.9253	13.6804	8.61011	39.3262	37.8257	28.3891	7.58795	3.89614	5.87999	4.38392	3.91289	5.17379	6.43537	5.1315	14.9253	13.6804	8.61011	39.3262	37.8257	28.3891	0	5.78803	4.4902	5.78344	12.4053	35.1803	1.84763	0.637133	0.921973	3.34512	5.92903	5.78803	4.4902	5.78344	12.4053	35.1803	1.84763	0.637133
P12385_299	P12385	P12385	SUP45	7.10807	3.87947	5.41296	5.28341	4.32743	5.67567	7.99271	5.04188	14.5513	13.2129	8.5555	38.8654	38.9211	29.4666	7.10807	3.87947	5.41296	5.28341	4.32743	5.67567	7.99271	5.04188	14.5513	13.2129	8.5555	38.8654	38.9211	29.4666	0	5.46683	5.0955	6.51729	12.1065	35.751	1.61497	0.693485	2.08655	3.14726	5.44252	5.46683	5.0955	6.51729	12.1065	35.751	1.61497	0.693485
P12385_94	P12385	P12385	SUP45	8.12837	7.44491	7.36538	5.60241	6.49567	6.62794	8.3096	8.35855	15.8672	13.463	10.152	35.6101	27.625	21.516	8.12837	7.44491	7.36538	5.60241	6.49567	6.62794	8.3096	8.35855	15.8672	13.463	10.152	35.6101	27.625	21.516	0	7.64622	6.24201	8.33408	13.1608	28.2504	0.419442	0.557843	0.034615	2.86958	7.06786	7.64622	6.24201	8.33408	13.1608	28.2504	0.419442	0.557843
P12611_291	P12611	P12611	WHI2		8.12136	7.67344	10.7121	9.21777	7.34931	11.5131	6.51947	18.38	15.8268	10.9031	53.6685	48.4085	33.2241	12.0479	8.12136	7.67344	10.7121	9.21777	7.34931	11.5131	6.51947	18.38	15.8268	10.9031	53.6685	48.4085	33.2241	2	7.8974	9.09305	9.01628	15.0366	45.1004	0.316723	1.68485	3.53102	3.80058	10.6161	9.28091	9.09305	9.01628	15.0366	45.1004	2.40675	1.68485
P12612_246	P12612	P12612	TCP1	9.63009	12.0146	9.35324	20.5337	11.1818	20.7885	18.2589	16.2453	11.6754	14.0948	16.2001	49.5196	39.1569	31.0782	9.63009	12.0146	9.35324	20.5337	11.1818	20.7885	18.2589	16.2453	11.6754	14.0948	16.2001	49.5196	39.1569	31.0782	0	10.3326	17.5013	17.2521	13.9901	39.9182	1.46316	5.47437	1.42381	2.26416	9.24428	10.3326	17.5013	17.2521	13.9901	39.9182	1.46316	5.47437
P12612_535	P12612	P12612	TCP1	23.9603	14.1023	13.012	35.8651	39.704	16.9363	32.2153	27.7408	48.7453	21.9551	28.6904	74.545	29.5274	25.9619	23.9603	14.1023	13.012	35.8651	39.704	16.9363	32.2153	27.7408	48.7453	21.9551	28.6904	74.545	29.5274	25.9619	0	17.0248	30.8351	29.978	33.1303	43.3448	6.03093	12.1889	3.16395	13.936	27.0789	17.0248	30.8351	29.978	33.1303	43.3448	6.03093	12.1889
P12683_75	P12683	P12683	HMG1	5.40511	3.13528	4.08385	5.27165	3.23943	3.84306	8.41833	4.18054	10.6616	7.49943	7.83653	27.2975	19.3673	14.9898	5.40511	3.13528	4.08385	5.27165	3.23943	3.84306	8.41833	4.18054	10.6616	7.49943	7.83653	27.2975	19.3673	14.9898	0	4.20808	4.11804	6.29944	8.66584	20.5516	1.14001	1.04364	2.99657	1.73654	6.23874	4.20808	4.11804	6.29944	8.66584	20.5516	1.14001	1.04364
P12687_309	P12687	P12687	MRP7	11.1677	5.58955	9.01992	11.3928	12.1685	9.02818	11.4939	6.87961	20.1603	9.99789	10.2612	54.2623	19.9683	15.9911	11.1677	5.58955	9.01992	11.3928	12.1685	9.02818	11.4939	6.87961	20.1603	9.99789	10.2612	54.2623	19.9683	15.9911	0	8.5924	10.8632	9.18677	13.4731	30.0739	2.81356	1.63581	3.26283	5.79275	21.0419	8.5924	10.8632	9.18677	13.4731	30.0739	2.81356	1.63581
P12688_456	P12688	P12688	YPK1	7.53909	4.52583	6.18901	6.23513	4.53542	4.74476	8.13158	5.76479	14.9604	10.8424	8.41825	41.6853	24.9257	22.3806	7.53909	4.52583	6.18901	6.23513	4.53542	4.74476	8.13158	5.76479	14.9604	10.8424	8.41825	41.6853	24.9257	22.3806	0	6.08464	5.17177	6.94818	11.407	29.6639	1.50934	0.926828	1.67357	3.30741	10.4884	6.08464	5.17177	6.94818	11.407	29.6639	1.50934	0.926828
P12688_506	P12688	P12688	YPK1	11.2968	5.86563	6.57159	9.77975	6.32971	8.31859	12.4946	13.737	36.2357	28.9228	17.4558	55.6434	53.4271	49.0277	11.2968	5.86563	6.57159	9.77975	6.32971	8.31859	12.4946	13.737	36.2357	28.9228	17.4558	55.6434	53.4271	49.0277	0	7.91133	8.14268	13.1158	27.5381	52.6994	2.95305	1.73174	0.878521	9.46619	3.36737	7.91133	8.14268	13.1158	27.5381	52.6994	2.95305	1.73174
P12754_506_507	P12754	P12754	GCD2	13.5333	2.74801	8.20497	19.7573	3.41862	6.41292	16.1345	13.61	16.1602	8.62768	10.7891	47.6877	32.3316	24.7815	13.5333	2.74801	8.20497	19.7573	3.41862	6.41292	16.1345	13.61	16.1602	8.62768	10.7891	47.6877	32.3316	24.7815	0	8.1621	9.86295	14.8722	11.859	34.9336	5.39278	8.69858	1.78505	3.87858	11.6727	8.1621	9.86295	14.8722	11.859	34.9336	5.39278	8.69858
P12904_136	P12904	P12904	SNF4	30.0631	21.5824	13.4916	44.5329	53.3775	20.0814	41.7287	43.9189	59.5027	34.1217	38.9119	80.2179	41.8224	31.4674	30.0631	21.5824	13.4916	44.5329	53.3775	20.0814	41.7287	43.9189	59.5027	34.1217	38.9119	80.2179	41.8224	31.4674	0	21.7123	39.3306	42.8238	44.1788	51.1692	8.28653	17.2469	1.54874	13.4853	25.6842	21.7123	39.3306	42.8238	44.1788	51.1692	8.28653	17.2469
P12904_202	P12904	P12904	SNF4	32.6433	18.4358	11.6925	12.0813	8.51178	15.7843	12.6572	10.3635	17.1706	15.3564	17.3902	29.9063	30.785	22.9858	32.6433	18.4358	11.6925	12.0813	8.51178	15.7843	12.6572	10.3635	17.1706	15.3564	17.3902	29.9063	30.785	22.9858	0	20.9239	12.1258	11.5104	16.6391	27.8924	10.6947	3.63647	1.6219	1.11619	4.27187	20.9239	12.1258	11.5104	16.6391	27.8924	10.6947	3.63647
P12904_274	P12904	P12904	SNF4	9.39242	4.63406	6.5425	5.75879	4.33243	6.67107	7.65773	5.91699	11.4643	9.1125	11.3044	26.2582	26.1837	17.1134	9.39242	4.63406	6.5425	5.75879	4.33243	6.67107	7.65773	5.91699	11.4643	9.1125	11.3044	26.2582	26.1837	17.1134	0	6.85632	5.58743	6.78736	10.6271	23.1851	2.39465	1.1787	1.23089	1.31408	5.25838	6.85632	5.58743	6.78736	10.6271	23.1851	2.39465	1.1787
P12945_204	P12945	P12945	NAT1	6.92429	2.06565	8.63061	7.29991	3.35322	8.20773	9.38134	6.52032	17.5915	14.3803	12.6752	42.1809	37.8188	27.3607	6.92429	2.06565	8.63061	7.29991	3.35322	8.20773	9.38134	6.52032	17.5915	14.3803	12.6752	42.1809	37.8188	27.3607	0	5.87352	6.28696	7.95083	14.8823	35.7868	3.40628	2.58092	2.02305	2.49627	7.61618	5.87352	6.28696	7.95083	14.8823	35.7868	3.40628	2.58092
P12945_236	P12945	P12945	NAT1	9.26735	6.40711	7.16363	6.718	6.22303	6.68137	9.13772	6.30895	19.3113	18.1433	8.54191	47.7183	46.6374	35.7675	9.26735	6.40711	7.16363	6.718	6.22303	6.68137	9.13772	6.30895	19.3113	18.1433	8.54191	47.7183	46.6374	35.7675	0	7.6127	6.5408	7.72333	15.3322	43.3744	1.48205	0.275808	2.00024	5.90946	6.60987	7.6127	6.5408	7.72333	15.3322	43.3744	1.48205	0.275808
P12945_579	P12945	P12945	NAT1	8.04789	6.83346	6.65435	5.35462	7.82869	9.54117	13.4467	8.75192	19.2709	18.2713	15.1138	41.5418	44.9809	29.078	8.04789	6.83346	6.65435	5.35462	7.82869	9.54117	13.4467	8.75192	19.2709	18.2713	15.1138	41.5418	44.9809	29.078	0	7.17857	7.57483	11.0993	17.552	38.5336	0.758167	2.10479	3.31968	2.16988	8.36737	7.17857	7.57483	11.0993	17.552	38.5336	0.758167	2.10479
P12962_82	P12962	P12962	CAF20	11.0541	5.2092	5.94532	8.30789	3.91275	7.30287	13.5459	9.57516	26.4735	24.1733	15.2536	48.5052	55.9365		11.0541	5.2092	5.94532	8.30789	3.91275	7.30287	13.5459	9.57516	26.4735	24.1733	15.2536	48.5052	55.9365	42.7905	2	7.40289	6.50784	11.5605	21.9668	52.2209	3.18343	2.30291	2.80772	5.92647	5.25472	7.40289	6.50784	11.5605	21.9668	49.0774	3.18343	2.30291
P13186_186	P13186	P13186	KIN1	16.1827		32.3228	13.249	27.4133	19.7561	13.5791	19.4324	22.8592	23.5644		51.2328	38.2207	29.0935	16.1827	22.3021	32.3228	13.249	27.4133	19.7561	13.5791	19.4324	22.8592	23.5644	19.0133	51.2328	38.2207	29.0935	4	24.2528	20.1394	16.5058	23.2118	39.5156	11.4128	7.08989	4.13892	0.498668	11.1263	23.6025	20.1394	16.5058	21.8123	39.5156	8.14828	7.08989
P13188_346_348	P13188	P13188	GLN4	20.4212	11.8077	8.61464	18.1654	23.1727	14.3379	32.5831	17.0682	43.0294	35.2226	26.8432	70.7054	79.3666	49.8881	20.4212	11.8077	8.61464	18.1654	23.1727	14.3379	32.5831	17.0682	43.0294	35.2226	26.8432	70.7054	79.3666	49.8881	0	13.6145	18.5587	24.8256	35.0317	66.6534	6.10714	4.43047	10.9707	8.09479	15.1512	13.6145	18.5587	24.8256	35.0317	66.6534	6.10714	4.43047
P13298_19	P13298	P13298	URA5		2.41471	4.15873	4.58178	2.97851	3.9682	4.83772	3.15929	6.20698	3.5218	3.96884	26.1358	7.56533	6.68161	5.78302	2.41471	4.15873	4.58178	2.97851	3.9682	4.83772	3.15929	6.20698	3.5218	3.96884	26.1358	7.56533	6.68161	2	3.28672	3.84283	3.99851	4.56588	13.4609	1.23321	0.80895	1.18683	1.43871	10.9857	4.11882	3.84283	3.99851	4.56588	13.4609	1.68451	0.80895
P13382_513	P13382	P13382	POL1	10.3899	6.69668	8.09153	7.82693	9.1686	9.68778	15.9127	10.7042	22.6306		16.6051		39.2529	30.5365	10.3899	6.69668	8.09153	7.82693	9.1686	9.68778	15.9127	10.7042	22.6306	18.0361	16.6051	48.1581	39.2529	30.5365	4	8.39269	8.89443	13.3085	19.6179	34.8947	1.86491	0.960241	3.68292	4.26064	6.16341	8.39269	8.89443	13.3085	19.0906	39.3158	1.86491	0.960241
P13393_78	P13393	P13393	SPT15	8.61981	13.2407	6.55219	12.3802	10.3952	8.03998	10.0185	6.33364	17.6866	6.16676	7.22929	42.439	17.9991	17.4731	8.61981	13.2407	6.55219	12.3802	10.3952	8.03998	10.0185	6.33364	17.6866	6.16676	7.22929	42.439	17.9991	17.4731	0	9.47091	10.2718	8.17609	10.3609	25.9704	3.42453	2.17274	2.60561	6.36647	14.2647	9.47091	10.2718	8.17609	10.3609	25.9704	3.42453	2.17274
P13517_62_63	P13517	P13517	CAP2	12.2013	12.6757	13.5714	11.2834	8.44264	12.7298	17.4345	10.3446	20.7562	20.4207	20.5205	68.2426	71.7888	43.2082	12.2013	12.6757	13.5714	11.2834	8.44264	12.7298	17.4345	10.3446	20.7562	20.4207	20.5205	68.2426	71.7888	43.2082	0	12.8161	10.8186	13.8896	20.5658	61.0799	0.695769	2.18103	5.01326	0.172298	15.5786	12.8161	10.8186	13.8896	20.5658	61.0799	0.695769	2.18103
P13586_153	P13586	P13586	PMR1	12.8857	9.46228	12.1643	11.6625	8.16889	21.1784	15.0945	11.988	34.1644	29.9666	19.9978	81.2559	77.662	61.5768	12.8857	9.46228	12.1643	11.6625	8.16889	21.1784	15.0945	11.988	34.1644	29.9666	19.9978	81.2559	77.662	61.5768	0	11.5041	13.6699	13.5413	28.0429	73.4982	1.8047	6.73306	2.19662	7.27654	10.4795	11.5041	13.6699	13.5413	28.0429	73.4982	1.8047	6.73306
P13586_369	P13586	P13586	PMR1	13.1389	7.21874	9.73846	10.7904	9.84865	9.34722	16.0654	11.8183	15.9326	15.0773	18.3234	54.8791	48.9501	29.8738	13.1389	7.21874	9.73846	10.7904	9.84865	9.34722	16.0654	11.8183	15.9326	15.0773	18.3234	54.8791	48.9501	29.8738	0	10.032	9.99541	13.9419	16.4444	44.5677	2.971	0.732675	3.00317	1.68247	13.066	10.032	9.99541	13.9419	16.4444	44.5677	2.971	0.732675
P13586_39	P13586	P13586	PMR1	9.83368	4.41858	6.07162	3.8823	2.94609	7.45722	7.29667	3.07697	12.7937	12.2297	7.32402	32.8043	32.0345	30.081	9.83368	4.41858	6.07162	3.8823	2.94609	7.45722	7.29667	3.07697	12.7937	12.2297	7.32402	32.8043	32.0345	30.081	0	6.77463	4.76187	5.18682	10.7825	31.6399	2.77516	2.38071	2.98378	3.00836	1.40388	6.77463	4.76187	5.18682	10.7825	31.6399	2.77516	2.38071
P13586_536	P13586	P13586	PMR1	10.0867	6.66801	19.774	8.46419	8.95754	9.69359	12.6006	12.0474		7.7503	15.9183	35.5414	35.7011	26.9462	10.0867	6.66801	19.774	8.46419	8.95754	9.69359	12.6006	12.0474	15.9518	7.7503	15.9183	35.5414	35.7011	26.9462	2	12.1762	9.03844	12.324	11.8343	32.7296	6.79826	0.618684	0.391171	5.77567	5.0092	12.1762	9.03844	12.324	13.2068	32.7296	6.79826	0.618684
P13663_152_156	P13663	P13663	HOM2	30.0214	28.6727	25.0797	20.8952	20.6277	23.0491	22.0611	15.1947	24.6537	21.2098	19.9765	46.5157	56.6194	37.966	30.0214	28.6727	25.0797	20.8952	20.6277	23.0491	22.0611	15.1947	24.6537	21.2098	19.9765	46.5157	56.6194	37.966	0	27.9246	21.524	18.6279	21.9467	47.0337	2.55438	1.3275	4.85525	2.42414	9.33747	27.9246	21.524	18.6279	21.9467	47.0337	2.55438	1.3275
P13663_259	P13663	P13663	HOM2	11.3349	7.3144	9.19734	8.13656	6.88712	9.58176	10.5021	6.92928	15.5202	11.6706	12.4535	59.579	48.9768	26.1113	11.3349	7.3144	9.19734	8.13656	6.88712	9.58176	10.5021	6.92928	15.5202	11.6706	12.4535	59.579	48.9768	26.1113	0	9.28222	8.20182	8.71569	13.2148	44.889	2.01161	1.3485	2.52637	2.03459	17.1042	9.28222	8.20182	8.71569	13.2148	44.889	2.01161	1.3485
P13663_291	P13663	P13663	HOM2	17.6847	10.1252	13.0906	7.52414	11.1235	13.7947	18.0616	8.89547	27.774	14.6973	12.823	67.8814	56.8537	34.297	17.6847	10.1252	13.0906	7.52414	11.1235	13.7947	18.0616	8.89547	27.774	14.6973	12.823	67.8814	56.8537	34.297	0	13.6335	10.8141	13.4785	18.4314	53.0107	3.80886	3.1467	6.4814	8.14497	17.1189	13.6335	10.8141	13.4785	18.4314	53.0107	3.80886	3.1467
P13663_70	P13663	P13663	HOM2	13.3463		33.9264	7.16622	47.7644	11.0533	9.68303	6.89636	11.0325	9.9726	8.8428	35.5188	29.5007	17.9803	13.3463	22.3289	33.9264	7.16622	47.7644	11.0533	9.68303	6.89636	11.0325	9.9726	8.8428	35.5188	29.5007	17.9803	2	23.6363	21.9946	8.2897	9.94928	27.6666	14.5523	22.4018	1.97047	1.09502	8.91195	23.2005	21.9946	8.2897	9.94928	27.6666	10.3177	22.4018
P13663_78	P13663	P13663	HOM2	8.6063	8.75401	9.52197	7.22877	6.93627	8.41912	7.9292	6.17822	13.3168	8.91282	8.86664	38.2101	27.385	16.1192	8.6063	8.75401	9.52197	7.22877	6.93627	8.41912	7.9292	6.17822	13.3168	8.91282	8.86664	38.2101	27.385	16.1192	0	8.96076	7.52806	7.05371	10.3654	27.2381	0.491602	0.785421	1.23813	2.55605	11.0462	8.96076	7.52806	7.05371	10.3654	27.2381	0.491602	0.785421
P13712_49	P13712	P13712	MSI1	14.4748	13.6485	13.3978	8.19752	9.19043	9.31933	7.66383	6.65601	22.6847		9.8097	55.0569	49.6781		14.4748	13.6485	13.3978	8.19752	9.19043	9.31933	7.66383	6.65601	22.6847	16.4669	9.8097	55.0569	49.6781	34.1247	4	13.8404	8.90243	7.15992	16.2472	52.3675	0.563536	0.613859	0.712635	9.10399	3.80338	13.8404	8.90243	7.15992	16.3204	46.2866	0.563536	0.613859
P14020_172	P14020	P14020	DPM1	15.6359	8.39658	6.71854	7.48296	9.69031	7.10095	10.6576	13.6047	13.3188	9.87686	10.3756	45.2488		14.5843	15.6359	8.39658	6.71854	7.48296	9.69031	7.10095	10.6576	13.6047	13.3188	9.87686	10.3756	45.2488	26.2281	14.5843	2	10.2503	8.09141	12.1311	11.1904	29.9166	4.73891	1.39781	2.08394	1.86	21.6831	10.2503	8.09141	12.1311	11.1904	28.6871	4.73891	1.39781
P14020_93	P14020	P14020	DPM1	8.60019		4.59446	25.2319	3.10099	4.22348	13.4422	2.48857	6.90615	5.62397	4.28123	26.2778	21.5989	22.3812	8.60019	4.04211	4.59446	25.2319	3.10099	4.22348	13.4422	2.48857	6.90615	5.62397	4.28123	26.2778	21.5989	22.3812	2	6.59733	10.8521	7.96537	5.60378	23.4193	2.83248	12.4659	7.74536	1.31257	2.50622	5.74559	10.8521	7.96537	5.60378	23.4193	2.48754	12.4659
P14065_84	P14065	P14065	GCY1	3.36874	15.2422	29.596	8.93593	8.83844	11.2404	8.74202	6.42734	10.6024	11.4341	8.29252	31.9825	33.3052	22.34	3.36874	15.2422	29.596	8.93593	8.83844	11.2404	8.74202	6.42734	10.6024	11.4341	8.29252	31.9825	33.3052	22.34	0	16.069	9.6716	7.58468	10.1097	29.2093	13.1332	1.35951	1.63672	1.62771	5.98556	16.069	9.6716	7.58468	10.1097	29.2093	13.1332	1.35951
P14066_218	P14066	P14066	CBS1		36.3233	32.4146	65.0473	65.5983	41.7828	59.4602	57.771	65.3562	41.9729	63.1792	76.7008	61.4382	54.4538	40.5244	36.3233	32.4146	65.0473	65.5983	41.7828	59.4602	57.771	65.3562	41.9729	63.1792	76.7008	61.4382	54.4538	2	34.3689	57.4761	58.6156	56.8361	64.1976	2.7639	13.5936	1.19443	12.9178	11.3773	36.4208	57.4761	58.6156	56.8361	64.1976	4.05582	13.5936
P14127_35	P14127	P14127	RPS17B	5.68849	2.61137	4.50124	5.14068	3.61003	5.30733	6.48305	3.89208	10.2188	7.68517	6.91612	31.5698	29.4665	19.13	5.68849	2.61137	4.50124	5.14068	3.61003	5.30733	6.48305	3.89208	10.2188	7.68517	6.91612	31.5698	29.4665	19.13	0	4.26704	4.68601	5.18757	8.27336	26.7221	1.55188	0.935545	1.83209	1.72812	6.65851	4.26704	4.68601	5.18757	8.27336	26.7221	1.55188	0.935545
P14164_66	P14164	P14164	ABF1	22.8301	19.8254	21.0455	25.3439	23.2985	24.8191	30.1879	25.4317	47.2935	44.485	33.1127	85.5583	81.0801	65.7413	22.8301	19.8254	21.0455	25.3439	23.2985	24.8191	30.1879	25.4317	47.2935	44.485	33.1127	85.5583	81.0801	65.7413	0	21.2337	24.4872	27.8098	41.6304	77.4599	1.51115	1.06233	3.36311	7.50899	10.3926	21.2337	24.4872	27.8098	41.6304	77.4599	1.51115	1.06233
P14540_112	P14540	P14540	FBA1	9.64201	6.24958	7.34266	6.50835	6.58066	8.75271	10.0258	7.32291	16.827	13.4131	11.3207	52.1327	49.1165	29.7536	9.64201	6.24958	7.34266	6.50835	6.58066	8.75271	10.0258	7.32291	16.827	13.4131	11.3207	52.1327	49.1165	29.7536	0	7.74475	7.28057	8.67434	13.8536	43.6676	1.73159	1.27542	1.91122	2.77945	12.1439	7.74475	7.28057	8.67434	13.8536	43.6676	1.73159	1.27542
P14540_158	P14540	P14540	FBA1	11.3208	8.75515	8.20162	7.08196	6.23229	10.1641	11.0551	8.80247	15.0195	12.5772	11.5961	33.4786	33.3182	23.3993	11.3208	8.75515	8.20162	7.08196	6.23229	10.1641	11.0551	8.80247	15.0195	12.5772	11.5961	33.4786	33.3182	23.3993	0	9.42586	7.82613	9.92879	13.0643	30.0653	1.66424	2.06886	1.59285	1.76292	5.7735	9.42586	7.82613	9.92879	13.0643	30.0653	1.66424	2.06886
P14540_226	P14540	P14540	FBA1	6.49342	8.70473	9.62371	6.36147	7.89305	10.6867	11.0808	9.21918	18.4072	16.0038	12.39	43.8013	46.2646	32.3418	6.49342	8.70473	9.62371	6.36147	7.89305	10.6867	11.0808	9.21918	18.4072	16.0038	12.39	43.8013	46.2646	32.3418	0	8.27395	8.31375	10.15	15.6003	40.8025	1.60899	2.1931	1.31639	3.02878	7.43003	8.27395	8.31375	10.15	15.6003	40.8025	1.60899	2.1931
P14540_254	P14540	P14540	FBA1	10.6578	12.6375	10.5335	8.30162	16.587	9.80476	15.4552	15.0072	20.9734	11.9613	13.118	43.7485	58.6491	35.165	10.6578	12.6375	10.5335	8.30162	16.587	9.80476	15.4552	15.0072	20.9734	11.9613	13.118	43.7485	58.6491	35.165	0	11.2763	11.5645	15.2312	15.3509	45.8542	1.1805	4.4141	0.316751	4.90346	11.8828	11.2763	11.5645	15.2312	15.3509	45.8542	1.1805	4.4141
P14540_292	P14540	P14540	FBA1	7.77259	4.34594	6.14869	5.82261	4.40281	6.19325	7.27267	4.43341	11.5918	8.41582	7.67249	31.5268	26.6922	18.532	7.77259	4.34594	6.14869	5.82261	4.40281	6.19325	7.27267	4.43341	11.5918	8.41582	7.67249	31.5268	26.6922	18.532	0	6.08907	5.47289	5.85304	9.2267	25.5837	1.71411	0.945065	2.00766	2.08168	6.56795	6.08907	5.47289	5.85304	9.2267	25.5837	1.71411	0.945065
P14680_485	P14680	P14680	YAK1	13.1873	15.6844	16.29	7.07102	6.75495	7.16731	6.86027	5.2051	12.4246	7.01965	6.70117	38.9974	26.228	19.0793	13.1873	15.6844	16.29	7.07102	6.75495	7.16731	6.86027	5.2051	12.4246	7.01965	6.70117	38.9974	26.228	19.0793	0	15.0539	6.99776	6.03269	8.71515	28.1016	1.64464	0.215721	1.17038	3.21645	10.0903	15.0539	6.99776	6.03269	8.71515	28.1016	1.64464	0.215721
P14680_676	P14680	P14680	YAK1	8.92111	4.49975	8.62981	3.59259	3.2642	5.26464	5.29567	3.65274	7.51403	10.4464	7.60344	26.3644	27.3453	17.3391	8.92111	4.49975	8.62981	3.59259	3.2642	5.26464	5.29567	3.65274	7.51403	10.4464	7.60344	26.3644	27.3453	17.3391	0	7.35022	4.04047	4.4742	8.52129	23.6829	2.47287	1.0728	1.16173	1.66779	5.51575	7.35022	4.04047	4.4742	8.52129	23.6829	2.47287	1.0728
P14681_28	P14681	P14681	KSS1	11.5411	6.33172	8.56736	13.0105	6.07852	13.5372	11.225	12.8925	18.476	18.7961	12.5191	41.9652	47.8865	33.2693	11.5411	6.33172	8.56736	13.0105	6.07852	13.5372	11.225	12.8925	18.476	18.7961	12.5191	41.9652	47.8865	33.2693	0	8.81341	10.8754	12.0587	16.5971	41.0403	2.61341	4.16257	1.17908	3.53526	7.35239	8.81341	10.8754	12.0587	16.5971	41.0403	2.61341	4.16257
P14742_183	P14742	P14742	GFA1	28.7253	16.6327	17.1233	24.6661	23.9309	20.4186	35.3773	27.4363	60.0298	50.2531	39.7113	87.4752	86.1524	68.1321	28.7253	16.6327	17.1233	24.6661	23.9309	20.4186	35.3773	27.4363	60.0298	50.2531	39.7113	87.4752	86.1524	68.1321	0	20.8271	23.0052	31.4068	49.9981	80.5866	6.84446	2.27003	5.61512	10.1616	10.8061	20.8271	23.0052	31.4068	49.9981	80.5866	6.84446	2.27003
P14742_186	P14742	P14742	GFA1	25.9799	16.929	16.5283	24.7184	23.6768	20.7182	35.9528	27.8487	59.0077	49.3606	39.4437	84.7299	83.723	67.0698	25.9799	16.929	16.5283	24.7184	23.6768	20.7182	35.9528	27.8487	59.0077	49.3606	39.4437	84.7299	83.723	67.0698	0	19.8124	23.0378	31.9008	49.2707	78.5076	5.345	2.07527	5.73049	9.78229	9.91818	19.8124	23.0378	31.9008	49.2707	78.5076	5.345	2.07527
P14742_405_412	P14742	P14742	GFA1	20.1803	18.6942	15.1049	30.2634	22.148	20.9597	31.3192	17.331	38.8455	28.219		47.5032	42.53	45.4119	20.1803	18.6942	15.1049	30.2634	22.148	20.9597	31.3192	17.331	38.8455	28.219	27.3515	47.5032	42.53	45.4119	2	17.9931	24.4571	24.3251	33.5322	45.1484	2.60932	5.06346	9.89113	7.51406	2.49704	17.9931	24.4571	24.3251	31.472	45.1484	2.60932	5.06346
P14742_491	P14742	P14742	GFA1	15.8276	7.24713	11.1079	14.585	9.99571	10.3101	16.0231	9.4331	28.6372	17.3357	17.3123	65.6508	48.556	37.694	15.8276	7.24713	11.1079	14.585	9.99571	10.3101	16.0231	9.4331	28.6372	17.3357	17.3123	65.6508	48.556	37.694	0	11.3942	11.6303	12.7281	21.0951	50.6336	4.29738	2.56372	4.65987	6.5317	14.0937	11.3942	11.6303	12.7281	21.0951	50.6336	4.29738	2.56372
P14742_652	P14742	P14742	GFA1	39.8569	3.16136	7.79117	9.56146	7.74759	9.27983	16.3464	12.6664	15.8531	9.94239	12.6092	32.8511	22.8928	30.882	39.8569	3.16136	7.79117	9.56146	7.74759	9.27983	16.3464	12.6664	15.8531	9.94239	12.6092	32.8511	22.8928	30.882	0	16.9365	8.86296	14.5064	12.8015	28.8753	19.9842	0.976148	2.60219	2.96004	5.27374	16.9365	8.86296	14.5064	12.8015	28.8753	19.9842	0.976148
P14742_81	P14742	P14742	GFA1	15.3281	7.19513	8.98274	7.84219	9.5671	10.5271	14.6054	10.3214	32.419	27.4351	18.757	66.6405	60.7632	45.3322	15.3281	7.19513	8.98274	7.84219	9.5671	10.5271	14.6054	10.3214	32.419	27.4351	18.757	66.6405	60.7632	45.3322	0	10.502	9.31214	12.4634	26.2037	57.5786	4.27402	1.36051	3.02924	6.91376	11.0053	10.502	9.31214	12.4634	26.2037	57.5786	4.27402	1.36051
P14742_99	P14742	P14742	GFA1	11.6888	7.33496	9.32367	10.2096	7.70265	9.97002	16.2653	10.8535	32.0614	29.0659	15.5038	70.8401	68.4513	50.3086	11.6888	7.33496	9.32367	10.2096	7.70265	9.97002	16.2653	10.8535	32.0614	29.0659	15.5038	70.8401	68.4513	50.3086	0	9.44915	9.2941	13.5594	25.5437	63.2	2.17963	1.38344	3.82673	8.82287	11.228	9.44915	9.2941	13.5594	25.5437	63.2	2.17963	1.38344
P14743_172	P14743	P14743	NMT1		4.56279	5.21611	5.15107	4.10651	6.08494	6.01664	5.34915	9.54177	6.4319	6.28655	26.4591	19.7079	14.6937	7.02727	4.56279	5.21611	5.15107	4.10651	6.08494	6.01664	5.34915	9.54177	6.4319	6.28655	26.4591	19.7079	14.6937	2	4.88945	5.11417	5.6829	7.42007	20.2869	0.461965	0.989728	0.471991	1.83888	5.90406	5.60205	5.11417	5.6829	7.42007	20.2869	1.27677	0.989728
P14747_142	P14747	P14747	CMP2	6.36394	4.02764	5.39518	4.649	3.89921	5.41499	6.71728	3.84751	10.6496	7.47164	6.64889	37.23	30.8502	18.6138	6.36394	4.02764	5.39518	4.649	3.89921	5.41499	6.71728	3.84751	10.6496	7.47164	6.64889	37.23	30.8502	18.6138	0	5.26225	4.6544	5.28239	8.25669	28.898	1.17381	0.757907	2.02923	2.11271	9.4604	5.26225	4.6544	5.28239	8.25669	28.898	1.17381	0.757907
P14747_183	P14747	P14747	CMP2	13.9815	10.1019	11.957	12.1632	17.1859	10.5098	17.8799	21.2093	34.8889	34.7591	25.4663	36.1167		30.123	13.9815	10.1019	11.957	12.1632	17.1859	10.5098	17.8799	21.2093	34.8889	34.7591	25.4663	36.1167	34.5464	30.123	2	12.0135	13.2863	19.5446	31.7048	33.1199	1.94045	3.47684	2.35426	5.40303	4.2382	12.0135	13.2863	19.5446	31.7048	33.5954	1.94045	3.47684
P14747_344	P14747	P14747	CMP2	12.3492		7.0259	9.1392	8.18315	8.03485	9.53717	8.15754	18.0923	11.1195	9.50827		33.7987	18.2243	12.3492	7.05678	7.0259	9.1392	8.18315	8.03485	9.53717	8.15754	18.0923	11.1195	9.50827	44.8584	33.7987	18.2243	4	9.68756	8.4524	8.84736	12.9067	26.0115	3.76415	0.599391	0.975549	4.56258	11.0127	8.81064	8.4524	8.84736	12.9067	32.2938	3.06454	0.599391
P14843_164	P14843	P14843	ARO3	10.1987	4.75313	7.23442	7.20911	6.37489	8.54242	7.41758	5.5655	12.8115	10.0235	8.22861	39.1469	31.0983	22.0734	10.1987	4.75313	7.23442	7.20911	6.37489	8.54242	7.41758	5.5655	12.8115	10.0235	8.22861	39.1469	31.0983	22.0734	0	7.3954	7.37548	6.49154	10.3546	30.7729	2.72633	1.0933	1.30962	2.30933	8.5414	7.3954	7.37548	6.49154	10.3546	30.7729	2.72633	1.0933
P14843_279	P14843	P14843	ARO3	9.72868	3.37488		11.4901	6.80706	22.4523	9.75936	6.81852	21.0504	19.1091	10.9048	61.2477	57.6023	41.7104	9.72868	3.37488	9.67854	11.4901	6.80706	22.4523	9.75936	6.81852	21.0504	19.1091	10.9048	61.2477	57.6023	41.7104	2	6.55178	13.5832	8.28894	17.0214	53.5202	4.49281	8.02989	2.07949	5.3854	10.3887	7.59403	13.5832	8.28894	17.0214	53.5202	3.65398	8.02989
P14843_53	P14843	P14843	ARO3	13.8617	6.5672	16.4472	7.04058	5.31885	8.76762	7.99995	5.78828	16.8387	15.8812	9.00682	54.4539	52.9098	35.5915	13.8617	6.5672	16.4472	7.04058	5.31885	8.76762	7.99995	5.78828	16.8387	15.8812	9.00682	54.4539	52.9098	35.5915	0	12.292	7.04235	6.89412	13.9089	47.6517	5.12363	1.72439	1.56388	4.27224	10.473	12.292	7.04235	6.89412	13.9089	47.6517	5.12363	1.72439
P14843_70	P14843	P14843	ARO3	10.3722	6.91239	8.47966	7.01453	6.0572	8.49994	8.96139	5.87639	18.6389	16.7057	9.56754	56.2794	51.2656	35.3139	10.3722	6.91239	8.47966	7.01453	6.0572	8.49994	8.96139	5.87639	18.6389	16.7057	9.56754	56.2794	51.2656	35.3139	0	8.5881	7.19056	7.41889	14.9707	47.6196	1.73247	1.23085	2.18143	4.77809	10.948	8.5881	7.19056	7.41889	14.9707	47.6196	1.73247	1.23085
P14904_256	P14904	P14904	APE1	11.1065	5.38519	8.81165	15.7651	12.1782	13.6261	16.15	13.0489	24.5849	15.8786	19.0659	37.5926	19.7641	22.9836	11.1065	5.38519	8.81165	15.7651	12.1782	13.6261	16.15	13.0489	24.5849	15.8786	19.0659	37.5926	19.7641	22.9836	0	8.43444	13.8565	14.5995	19.8431	26.7801	2.87924	1.80449	2.19278	4.40491	9.50128	8.43444	13.8565	14.5995	19.8431	26.7801	2.87924	1.80449
P14904_307_317	P14904	P14904	APE1	25.7857	26.8937	12.9175	20.8257	31.9021	8.43525	19.9949	19.9419	22.639	23.9234	24.2136	40.3038	35.8782	31.9296	25.7857	26.8937	12.9175	20.8257	31.9021	8.43525	19.9949	19.9419	22.639	23.9234	24.2136	40.3038	35.8782	31.9296	0	21.8656	20.3877	19.9684	23.592	36.0372	7.76906	11.7396	0.0374572	0.837985	4.18935	21.8656	20.3877	19.9684	23.592	36.0372	7.76906	11.7396
P14906_358_369	P14906	P14906	SEC63	2.28625	1.35763	1.32784	2.55359	4.63843	1.42523	2.80555	3.94198	7.54424	2.81187	1.56818	29.6326		5.83884	2.28625	1.35763	1.32784	2.55359	4.63843	1.42523	2.80555	3.94198	7.54424	2.81187	1.56818	29.6326	8.87142	5.83884	2	1.65724	2.87241	3.37376	3.97476	17.7357	0.544941	1.63016	0.80358	3.15318	16.8247	1.65724	2.87241	3.37376	3.97476	14.781	0.544941	1.63016
P14908_302	P14908	P14908	MTF1	21.2838	37.9622			43.9407	13.9711	9.21541	46.1699	37.6873	39.7669	28.2565	42.3691	50.7673	31.0923	21.2838	37.9622	25.3552	15.9871	43.9407	13.9711	9.21541	46.1699	37.6873	39.7669	28.2565	42.3691	50.7673	31.0923	4	29.623	28.9559	27.6927	35.2369	41.4096	11.7934	21.1917	26.1308	6.13399	9.87252	28.2004	24.633	27.6927	35.2369	41.4096	8.6956	16.7514
P14922_123	P14922	P14922	CYC8	9.44401	7.80059	11.3678	11.0321	6.11439	7.88714	10.2074	6.95129	7.58304	5.97483	9.88089	29.2624		21.1936	9.44401	7.80059	11.3678	11.0321	6.11439	7.88714	10.2074	6.95129	7.58304	5.97483	9.88089	29.2624	26.6427	21.1936	2	9.53747	8.34455	8.57936	7.81292	25.228	1.78544	2.49057	2.30244	1.96315	5.70557	9.53747	8.34455	8.57936	7.81292	25.6996	1.78544	2.49057
P15179_516	P15179	P15179	MSD1		10.9953	13.3798	10.8754	10.0772	15.4036	15.9088	11.3012	27.2621		17.839	67.3362	66.841	44.5134	15.6344	10.9953	13.3798	10.8754	10.0772	15.4036	15.9088	11.3012	27.2621	24.5141	17.839	67.3362	66.841	44.5134	4	12.1876	12.1187	13.605	22.5505	59.5635	1.68607	2.87266	3.25807	6.66313	13.0362	13.3365	12.1187	13.605	23.205	59.5635	2.31981	2.87266
P15180_162	P15180	P15180	KRS1	8.05821	3.99544	5.3235	6.17944	5.59567	5.84056	7.30993	5.07246	15.5831	15.6926	9.8825	48.1417	44.4016	34.9303	8.05821	3.99544	5.3235	6.17944	5.59567	5.84056	7.30993	5.07246	15.5831	15.6926	9.8825	48.1417	44.4016	34.9303	0	5.79238	5.87189	6.1912	13.7194	42.4912	2.07157	0.293144	1.58213	3.32332	6.80976	5.79238	5.87189	6.1912	13.7194	42.4912	2.07157	0.293144
P15180_212	P15180	P15180	KRS1	7.611	3.88283	5.21364	11.5322	4.20869	5.51595	7.08219	4.13826	15.6525	14.7933	7.39671	44.4006	45.5905	35.1826	7.611	3.88283	5.21364	11.5322	4.20869	5.51595	7.08219	4.13826	15.6525	14.7933	7.39671	44.4006	45.5905	35.1826	0	5.56916	7.08561	5.61022	12.6142	41.7246	1.88934	3.90593	2.08167	4.53884	5.69664	5.56916	7.08561	5.61022	12.6142	41.7246	1.88934	3.90593
P15180_438	P15180	P15180	KRS1	9.30782	5.31011	7.22605	6.46097	6.69253	7.38098	8.81937	6.87061	19.5672	16.203	10.5096	53.3621	48.7498	35.2898	9.30782	5.31011	7.22605	6.46097	6.69253	7.38098	8.81937	6.87061	19.5672	16.203	10.5096	53.3621	48.7498	35.2898	0	7.28133	6.84483	7.84499	15.4266	45.8005	1.99943	0.478541	1.37799	4.57845	9.39016	7.28133	6.84483	7.84499	15.4266	45.8005	1.99943	0.478541
P15180_459	P15180	P15180	KRS1	8.06347	4.29264	6.1933	5.33545	4.74932	5.37593	6.61979	4.66082	13.5256	10.7264	7.93199	37.0391	30.9581	22.8316	8.06347	4.29264	6.1933	5.33545	4.74932	5.37593	6.61979	4.66082	13.5256	10.7264	7.93199	37.0391	30.9581	22.8316	0	6.18314	5.15357	5.6403	10.728	30.2763	1.88544	0.350675	1.3852	2.79683	7.12823	6.18314	5.15357	5.6403	10.728	30.2763	1.88544	0.350675
P15180_499	P15180	P15180	KRS1	8.82143	6.51046	6.16149	5.31829	5.75906	6.2439	9.44144	5.50054	19.0192	11.4364	6.62652	33.4036	33.6361	24.5576	8.82143	6.51046	6.16149	5.31829	5.75906	6.2439	9.44144	5.50054	19.0192	11.4364	6.62652	33.4036	33.6361	24.5576	0	7.16446	5.77375	7.47099	12.3607	30.5324	1.44554	0.462982	2.78664	6.24781	5.17565	7.16446	5.77375	7.47099	12.3607	30.5324	1.44554	0.462982
P15274_259	P15274	P15274	AMD1	8.20648	3.92234	6.18462	4.83789	5.14224	6.88456	6.41928	5.39411	14.7342	15.2773	7.72119	48.0496	47.0451	33.4528	8.20648	3.92234	6.18462	4.83789	5.14224	6.88456	6.41928	5.39411	14.7342	15.2773	7.72119	48.0496	47.0451	33.4528	0	6.10448	5.62157	5.9067	12.5776	42.8492	2.14319	1.10432	0.72491	4.21451	8.15297	6.10448	5.62157	5.9067	12.5776	42.8492	2.14319	1.10432
P15303_276	P15303	P15303	SEC23	7.87244	5.14142	6.03891	8.74767	6.203	7.0314	8.88216	5.46931	12.3676	8.57738	9.17345	37.8192	29.0435	19.885	7.87244	5.14142	6.03891	8.74767	6.203	7.0314	8.88216	5.46931	12.3676	8.57738	9.17345	37.8192	29.0435	19.885	0	6.35092	7.32736	7.17573	10.0395	28.9159	1.39199	1.2979	2.41325	2.03815	8.96775	6.35092	7.32736	7.17573	10.0395	28.9159	1.39199	1.2979
P15303_349	P15303	P15303	SEC23	13.3117	7.29168	8.57913	9.66741	11.2616	5.73855	7.88973	8.67874	15.2099	11.5453	11.2917	42.316	35.823	25.6894	13.3117	7.29168	8.57913	9.66741	11.2616	5.73855	7.88973	8.67874	15.2099	11.5453	11.2917	42.316	35.823	25.6894	0	9.7275	8.8892	8.28423	12.6823	34.6095	3.17004	2.84259	0.557912	2.19264	8.37947	9.7275	8.8892	8.28423	12.6823	34.6095	3.17004	2.84259
P15303_35	P15303	P15303	SEC23	10.3223	5.39814	8.16473	7.86149	7.57893	7.55708	12.1396	7.0011	19.9373	16.8482	12.0511	53.5255	50.5005	31.9804	10.3223	5.39814	8.16473	7.86149	7.57893	7.55708	12.1396	7.0011	19.9373	16.8482	12.0511	53.5255	50.5005	31.9804	0	7.96172	7.66583	9.57035	16.2789	45.3355	2.46835	0.169795	3.63347	3.97382	11.6643	7.96172	7.66583	9.57035	16.2789	45.3355	2.46835	0.169795
P15303_56_61	P15303	P15303	SEC23	39.4394	25.5841	21.8839	28.3402	31.3055	28.8777	46.6186	36.5398	71.0765	57.1632	53.7414	95.6703	88.8948	73.9749	39.4394	25.5841	21.8839	28.3402	31.3055	28.8777	46.6186	36.5398	71.0765	57.1632	53.7414	95.6703	88.8948	73.9749	0	28.9691	29.5078	41.5792	60.6603	86.18	9.25432	1.5799	7.12678	9.18145	11.0995	28.9691	29.5078	41.5792	60.6603	86.18	9.25432	1.5799
P15303_69	P15303	P15303	SEC23	23.6134	14.8937	15.7932	19.9692	22.7818	18.8851	36.5279	25.8953	53.3818	42.7662	39.514	85.4546	81.6882	61.4045	23.6134	14.8937	15.7932	19.9692	22.7818	18.8851	36.5279	25.8953	53.3818	42.7662	39.514	85.4546	81.6882	61.4045	0	18.1001	20.5454	31.2116	45.2206	76.1824	4.79581	2.01125	7.51835	7.25243	12.9359	18.1001	20.5454	31.2116	45.2206	76.1824	4.79581	2.01125
P15315_23	P15315	P15315	CUP2		19.4643	17.6455	18.8621	24.0404		25.583	16.7153	58.721		36.6669	82.1138	79.0275	58.9574	22.4573	19.4643	17.6455	18.8621	24.0404	19.1675	25.583	16.7153	58.721	45.8957	36.6669	82.1138	79.0275	58.9574	6	18.5549	21.4513	21.1492	47.6939	73.3662	1.28605	3.66161	6.27039	15.5946	12.5735	19.8557	20.69	21.1492	47.0945	73.3662	2.42967	2.90556
P15424_215	P15424	P15424	MSS116	9.18244	16.5469		8.04737	8.55201	10.5092	9.90622	10.0293	13.7399	13.4197		41.3045	32.6926		9.18244	16.5469	12.8739	8.04737	8.55201	10.5092	9.90622	10.0293	13.7399	13.4197	11.2483	41.3045	32.6926	22.6848	6	12.8647	9.0362	9.96778	13.5798	36.9986	5.20746	1.30039	0.0870549	0.22643	6.08954	12.8677	9.0362	9.96778	12.8027	32.2273	3.68224	1.30039
P15424_325	P15424	P15424	MSS116	10.9853	16.6531	13.8956	33.3809	14.207	7.94398	27.3421	17.164	16.7847	14.5562	8.52225	42.3236	40.5923	39.2858	10.9853	16.6531	13.8956	33.3809	14.207	7.94398	27.3421	17.164	16.7847	14.5562	8.52225	42.3236	40.5923	39.2858	0	13.8447	18.5106	22.2531	13.2877	40.7339	2.83427	13.2533	7.19694	4.27479	1.52381	13.8447	18.5106	22.2531	13.2877	40.7339	2.83427	13.2533
P15424_390	P15424	P15424	MSS116	10.983	5.8217	8.52449	13.8517	13.5983	10.4386	12.4678	10.8065	21.9349	11.6784		47.2099	22.4958	17.9554	10.983	5.8217	8.52449	13.8517	13.5983	10.4386	12.4678	10.8065	21.9349	11.6784	13.3579	47.2099	22.4958	17.9554	2	8.44308	12.6295	11.6372	16.8066	29.2203	2.58164	1.90163	1.17467	7.25245	15.7439	8.44308	12.6295	11.6372	15.6571	29.2203	2.58164	1.90163
P15424_432	P15424	P15424	MSS116		5.46646	11.6411	6.998	10.2677	8.86347	7.49091	8.06279	8.28446	10.1477	13.2118	33.6091	39.3853	16.2687	9.87534	5.46646	11.6411	6.998	10.2677	8.86347	7.49091	8.06279	8.28446	10.1477	13.2118	33.6091	39.3853	16.2687	2	8.55377	8.70972	7.77685	10.548	29.7544	4.3661	1.64027	0.404381	2.48793	12.0307	8.99429	8.70972	7.77685	10.548	29.7544	3.18019	1.64027
P15436_1059_1069	P15436	P15436	POL3	18.8148	21.3337	21.3615	33.978	27.7784	9.09422	32.9285	32.3295	60.7294	49.1237	42.6862		92.4148	70.1382	18.8148	21.3337	21.3615	33.978	27.7784	9.09422	32.9285	32.3295	60.7294	49.1237	42.6862	90.4093	92.4148	70.1382	1	20.5033	23.6169	32.629	50.8464	81.2765	1.46236	12.9534	0.423505	9.14412	15.752	20.5033	23.6169	32.629	50.8464	84.3208	1.46236	12.9534
P15436_517	P15436	P15436	POL3		8.1276	5.06866	7.25192	9.43382	12.9105	13.2346	10.0044	13.0387	9.59225	8.54177	29.902		15.4173	10.1958	8.1276	5.06866	7.25192	9.43382	12.9105	13.2346	10.0044	13.0387	9.59225	8.54177	29.902	20.1689	15.4173	4	6.59813	9.86543	11.6195	10.3909	22.6597	2.163	2.85389	2.28415	2.35241	10.2422	7.79735	9.86543	11.6195	10.3909	21.8294	2.57946	2.85389
P15454_96	P15454	P15454	GUK1	6.22607	5.94397	7.84647	5.29913	8.15937	7.41698	6.00469	7.74968	10.9033	14.9948	8.83317	30.4803	25.8645	18.5817	6.22607	5.94397	7.84647	5.29913	8.15937	7.41698	6.00469	7.74968	10.9033	14.9948	8.83317	30.4803	25.8645	18.5817	0	6.67217	6.95849	6.87718	11.5771	24.9755	1.02671	1.48422	1.23389	3.13557	5.9989	6.67217	6.95849	6.87718	11.5771	24.9755	1.02671	1.48422
P15496_138_139_144	P15496	P15496	IDI1		6.40492	7.9226	9.77346	1.71843	2.19673	17.6731	13.3131	38.8959	14.0318	22.0624	54.6861	68.787	56.2776	11.9415	6.40492	7.9226	9.77346	1.71843	2.19673	17.6731	13.3131	38.8959	14.0318	22.0624	54.6861	68.787	56.2776	2	7.16376	4.56287	15.4931	24.9967	59.9169	1.07316	4.51883	3.08297	12.6891	7.72283	8.75634	4.56287	15.4931	24.9967	59.9169	2.86091	4.51883
P15496_58	P15496	P15496	IDI1	5.70085	3.68815	5.41151	5.1337	4.62899	6.41626	8.28687	6.65303	20.4883	21.0475	11.4398	52.4442	54.7828	40.0456	5.70085	3.68815	5.41151	5.1337	4.62899	6.41626	8.28687	6.65303	20.4883	21.0475	11.4398	52.4442	54.7828	40.0456	0	4.9335	5.39298	7.46995	17.6585	49.0909	1.08817	0.921417	1.1553	5.39283	7.92023	4.9335	5.39298	7.46995	17.6585	49.0909	1.08817	0.921417
P15496_92	P15496	P15496	IDI1	5.9795	3.78484	6.10206	7.1646	5.7399	6.90029	10.1409	5.36234	19.9946	17.4758	9.64743	52.9053	51.1791	37.1726	5.9795	3.78484	6.10206	7.1646	5.7399	6.90029	10.1409	5.36234	19.9946	17.4758	9.64743	52.9053	51.1791	37.1726	0	5.2888	6.6016	7.75164	15.7059	47.0857	1.30391	0.757863	3.37898	5.39586	8.62821	5.2888	6.6016	7.75164	15.7059	47.0857	1.30391	0.757863
P15565-2_238	P15565-2	P15565	TRM1	11.4673	7.36936	9.47459	8.86454	5.97228	8.13693	15.7506	8.30686	22.6717	20.4698	20.1025	48.5758	44.4207	31.2154	11.4673	7.36936	9.47459	8.86454	5.97228	8.13693	15.7506	8.30686	22.6717	20.4698	20.1025	48.5758	44.4207	31.2154	0	9.43707	7.65792	12.0287	21.0813	41.404	2.04921	1.50445	5.26353	1.38946	9.06488	9.43707	7.65792	12.0287	21.0813	41.404	2.04921	1.50445
P15565-2_314	P15565-2	P15565	TRM1		36.8957	16.5653		31.5172	20.3972	33.6244	34.588	57.4577	54.5486	43.5317	81.3691	80.2185	71.0463	30.9257	36.8957	16.5653	30.5287	31.5172	20.3972	33.6244	34.588	57.4577	54.5486	43.5317	81.3691	80.2185	71.0463	4	26.7305	25.9572	34.1062	51.846	77.5446	14.3757	7.86304	0.681348	7.34581	5.65703	28.1289	27.481	34.1062	51.846	77.5446	10.4498	6.15465
P15624_220	P15624	P15624	FRS1	7.66024	4.10065	5.90977	6.07846	4.61932	6.94964	9.59899	5.76972	17.382	13.5282	11.4235	47.5584	45.6816	31.3433	7.66024	4.10065	5.90977	6.07846	4.61932	6.94964	9.59899	5.76972	17.382	13.5282	11.4235	47.5584	45.6816	31.3433	0	5.89022	5.88247	7.68435	14.1113	41.5278	1.77987	1.17745	2.70771	3.02173	8.86979	5.89022	5.88247	7.68435	14.1113	41.5278	1.77987	1.17745
P15624_267	P15624	P15624	FRS1	4.78882	2.56361	3.08525		2.95434	4.03797	4.54249	3.30359	8.97852	5.75102	3.97029	27.7359	20.9749	14.6799	4.78882	2.56361	3.08525	3.87581	2.95434	4.03797	4.54249	3.30359	8.97852	5.75102	3.97029	27.7359	20.9749	14.6799	2	3.47923	3.49615	3.92304	6.23328	21.1302	1.16375	0.766246	0.876034	2.5387	6.52939	3.47923	3.6227	3.92304	6.23328	21.1302	1.16375	0.584475
P15624_307_320	P15624	P15624	FRS1	10.2927	5.6177	8.0627	7.4486	5.79681	6.50355	10.1566	6.69564	18.5655	11.4647	10.4436	46.9736	43.4131	26.29	10.2927	5.6177	8.0627	7.4486	5.79681	6.50355	10.1566	6.69564	18.5655	11.4647	10.4436	46.9736	43.4131	26.29	0	7.99104	6.58299	8.42611	13.4913	38.8922	2.33833	0.828754	2.44726	4.42398	11.0581	7.99104	6.58299	8.42611	13.4913	38.8922	2.33833	0.828754
P15624_411	P15624	P15624	FRS1	7.18427	2.81823	4.89493	4.98153	5.17966	6.72595	6.97254	4.44542	12.6309	9.38897	7.08027	39.6695	35.3472	21.5769	7.18427	2.81823	4.89493	4.98153	5.17966	6.72595	6.97254	4.44542	12.6309	9.38897	7.08027	39.6695	35.3472	21.5769	0	4.96581	5.62905	5.70898	9.70006	32.1979	2.18388	0.955096	1.78695	2.78838	9.44848	4.96581	5.62905	5.70898	9.70006	32.1979	2.18388	0.955096
P15624_65	P15624	P15624	FRS1	20.4144	4.53765	4.80339	4.31184	6.42597	5.61819	4.00267	2.77517	7.04503	4.72668	4.5832	16.5054	13.6265	9.0293	20.4144	4.53765	4.80339	4.31184	6.42597	5.61819	4.00267	2.77517	7.04503	4.72668	4.5832	16.5054	13.6265	9.0293	0	9.91848	5.452	3.38892	5.45164	13.0538	9.0907	1.06682	0.867968	1.38178	3.77084	9.91848	5.452	3.38892	5.45164	13.0538	9.0907	1.06682
P15625_323	P15625	P15625	FRS2	7.22978	2.11396	3.46615	4.24532	3.11492	4.53292	6.84542	5.50608	19.0803	17.9404	8.6643	48.9278	46.3447	34.5646	7.22978	2.11396	3.46615	4.24532	3.11492	4.53292	6.84542	5.50608	19.0803	17.9404	8.6643	48.9278	46.3447	34.5646	0	4.26996	3.96438	6.17575	15.2283	43.279	2.65094	0.749582	0.947057	5.71311	7.65668	4.26996	3.96438	6.17575	15.2283	43.279	2.65094	0.749582
P15646_239	P15646	P15646	NOP1	7.14055	4.87638	6.39329	7.18215	6.03067	6.07434	5.76064	4.71112	12.933	7.84664	9.93566	28.5381	15.1692	14.9569	7.14055	4.87638	6.39329	7.18215	6.03067	6.07434	5.76064	4.71112	12.933	7.84664	9.93566	28.5381	15.1692	14.9569	0	6.13674	6.42905	5.23588	10.2384	19.5548	1.15368	0.652566	0.742123	2.55665	7.78055	6.13674	6.42905	5.23588	10.2384	19.5548	1.15368	0.652566
P15646_275	P15646	P15646	NOP1	8.53434	5.15147	6.2352	8.49452	5.81448	6.5005	5.42612	5.02692	13.6848	10.245	7.13452	37.5464	28.407	21.0601	8.53434	5.15147	6.2352	8.49452	5.81448	6.5005	5.42612	5.02692	13.6848	10.245	7.13452	37.5464	28.407	21.0601	0	6.64034	6.9365	5.22652	10.3548	29.0045	1.72744	1.3922	0.282274	3.27653	8.25939	6.64034	6.9365	5.22652	10.3548	29.0045	1.72744	1.3922
P15646_314	P15646	P15646	NOP1	6.96832	7.48503	5.89005	4.9161	4.78082	6.68299	5.59389	3.19549	12.2133	10.5681	11.7649	38.7342		25.5269	6.96832	7.48503	5.89005	4.9161	4.78082	6.68299	5.59389	3.19549	12.2133	10.5681	11.7649	38.7342	36.2425	25.5269	2	6.78113	5.45997	4.39469	11.5154	32.1306	0.813802	1.06133	1.69592	0.850469	9.33896	6.78113	5.45997	4.39469	11.5154	33.5012	0.813802	1.06133
P15700_130	P15700	P15700	URA6	7.29529	4.60836	6.3227	5.75747	5.32866	6.41594	6.76333	5.08996	15.0302	10.8347	7.52912	43.8988	28.9001	21.1379	7.29529	4.60836	6.3227	5.75747	5.32866	6.41594	6.76333	5.08996	15.0302	10.8347	7.52912	43.8988	28.9001	21.1379	0	6.07545	5.83402	5.92664	11.1313	31.3123	1.36042	0.547671	1.18325	3.75932	11.5706	6.07545	5.83402	5.92664	11.1313	31.3123	1.36042	0.547671
P15703_68	P15703	P15703	BGL2	91.3022	94.8507	94.401	95.446	95.3661	94.5063	97.345	96.8458	95.6938	95.5987	97.2211	97.3633	97.1145	96.4708	91.3022	94.8507	94.401	95.446	95.3661	94.5063	97.345	96.8458	95.6938	95.5987	97.2211	97.3633	97.1145	96.4708	0	93.5179	95.1061	97.0954	96.1712	96.9829	1.93204	0.521018	0.35299	0.910483	0.460586	93.5179	95.1061	97.0954	96.1712	96.9829	1.93204	0.521018
P15705_453	P15705	P15705	STI1	8.5195	5.32428	8.3016	9.0974	10.2817	11.353	8.21891	6.77634	9.70805	8.50149	7.89908	34.6807	30.7793	17.4761	8.5195	5.32428	8.3016	9.0974	10.2817	11.353	8.21891	6.77634	9.70805	8.50149	7.89908	34.6807	30.7793	17.4761	0	7.38179	10.244	7.49762	8.70287	27.6454	1.78519	1.12825	1.02005	0.921145	9.02031	7.38179	10.244	7.49762	8.70287	27.6454	1.78519	1.12825
P15705_66	P15705	P15705	STI1	10.335	7.73287	8.94682	9.56927	7.78067	11.9136	13.0773	8.54119	20.7064	18.7215	12.6126	65.2598	63.3878	40.0927	10.335	7.73287	8.94682	9.56927	7.78067	11.9136	13.0773	8.54119	20.7064	18.7215	12.6126	65.2598	63.3878	40.0927	0	9.0049	9.7545	10.8092	17.3468	56.2468	1.30204	2.07266	3.20749	4.21839	14.0211	9.0049	9.7545	10.8092	17.3468	56.2468	1.30204	2.07266
P15731_108	P15731	P15731	UBC4	15.6227	10.4636	11.8624	24.154	22.4837	15.7836	19.2672	15.5262	32.1106	14.4517	18.4133	54.4382	22.5267	25.3469	15.6227	10.4636	11.8624	24.154	22.4837	15.7836	19.2672	15.5262	32.1106	14.4517	18.4133	54.4382	22.5267	25.3469	0	12.6496	20.8071	17.3967	21.6585	34.1039	2.66812	4.42992	2.64527	9.26597	17.6664	12.6496	20.8071	17.3967	21.6585	34.1039	2.66812	4.42992
P15731_86	P15731	P15731	UBC4	12.9748	13.3735	16.6348	30.9905	30.7963	29.8236	22.5804	24.9533	33.3901	29.8732	35.5576	41.9098	37.5013	35.4161	12.9748	13.3735	16.6348	30.9905	30.7963	29.8236	22.5804	24.9533	33.3901	29.8732	35.5576	41.9098	37.5013	35.4161	0	14.3277	30.5368	23.7669	32.9403	38.2757	2.0079	0.625246	1.6779	2.86879	3.3154	14.3277	30.5368	23.7669	32.9403	38.2757	2.0079	0.625246
P15790_186	P15790	P15790	CKA1	9.86392	7.93612	7.8449	11.2418	6.73456	9.24533	15.3699	7.4465	17.3485	8.26584	9.51643	45.474	26.9181	21.5522	9.86392	7.93612	7.8449	11.2418	6.73456	9.24533	15.3699	7.4465	17.3485	8.26584	9.51643	45.474	26.9181	21.5522	0	8.54832	9.0739	11.4082	11.7103	31.3148	1.14026	2.25851	5.60266	4.92273	12.5523	8.54832	9.0739	11.4082	11.7103	31.3148	1.14026	2.25851
P15807_227_236	P15807	P15807	MET8	8.00639	6.60663	6.39184	4.79246	6.45338	4.1294	6.41609	6.12788	27.4659	13.469	7.14678	64.2541	65.3906	37.8135	8.00639	6.60663	6.39184	4.79246	6.45338	4.1294	6.41609	6.12788	27.4659	13.469	7.14678	64.2541	65.3906	37.8135	0	7.00162	5.12508	6.27198	16.0272	55.8194	0.876758	1.19716	0.203796	10.3983	15.6039	7.00162	5.12508	6.27198	16.0272	55.8194	0.876758	1.19716
P15873_22_30	P15873	P15873	POL30	10.7125	7.68132	15.669	8.0389	7.3819	10.4417	11.3666	47.4218	11.601	5.99055	10.0311	35.9886	17.3566	9.48499	10.7125	7.68132	15.669	8.0389	7.3819	10.4417	11.3666	47.4218	11.601	5.99055	10.0311	35.9886	17.3566	9.48499	0	11.3543	8.62084	29.3942	9.20757	20.9434	4.03232	1.61079	25.4948	2.89448	13.611	11.3543	8.62084	29.3942	9.20757	20.9434	4.03232	1.61079
P15873_62	P15873	P15873	POL30	9.19418	5.48962	5.43294	4.59444	3.67338	5.27686	6.2041	3.94353	8.27514	6.19405	5.42736	23.1886	16.6579	12.0462	9.19418	5.48962	5.43294	4.59444	3.67338	5.27686	6.2041	3.94353	8.27514	6.19405	5.42736	23.1886	16.6579	12.0462	0	6.70558	4.51489	5.07381	6.63218	17.2976	2.15538	0.804694	1.59846	1.47358	5.59864	6.70558	4.51489	5.07381	6.63218	17.2976	2.15538	0.804694
P15873_81	P15873	P15873	POL30	12.0827	6.62702	7.65705	8.37199	9.78884	8.54727	7.32252	6.14074	8.55261	9.67817	6.88492	28.0263	25.8702	15.3034	12.0827	6.62702	7.65705	8.37199	9.78884	8.54727	7.32252	6.14074	8.55261	9.67817	6.88492	28.0263	25.8702	15.3034	0	8.78893	8.9027	6.73163	8.3719	23.0666	2.89863	0.77241	0.835643	1.40537	6.80907	8.78893	8.9027	6.73163	8.3719	23.0666	2.89863	0.77241
P15891_87	P15891	P15891	ABP1	8.33709	3.05495	5.18599	4.37344	2.98573	5.93279	5.68917	3.22881	6.48025	5.3621	5.0162	15.5244	16.8932	13.3807	8.33709	3.05495	5.18599	4.37344	2.98573	5.93279	5.68917	3.22881	6.48025	5.3621	5.0162	15.5244	16.8932	13.3807	0	5.52601	4.43065	4.45899	5.61952	15.2661	2.65744	1.47436	1.73974	0.765218	1.77046	5.52601	4.43065	4.45899	5.61952	15.2661	2.65744	1.47436
P16120_428	P16120	P16120	THR4	6.34302	3.38927	5.19784	5.06752	3.89518	5.28453	5.96824	3.99302	12.1429	10.9803	6.82988	39.8377	40.5417	27.3054	6.34302	3.38927	5.19784	5.06752	3.89518	5.28453	5.96824	3.99302	12.1429	10.9803	6.82988	39.8377	40.5417	27.3054	0	4.97671	4.74908	4.98063	9.98437	35.8949	1.48924	0.747415	1.39669	2.79303	7.44711	4.97671	4.74908	4.98063	9.98437	35.8949	1.48924	0.747415
P16140_188	P16140	P16140	VMA2	5.05622	2.18736	2.66453	3.50497	2.52529	3.23731	5.60541	3.83763	10.4396	8.74795	6.10977	35.0158	32.092	20.0454	5.05622	2.18736	2.66453	3.50497	2.52529	3.23731	5.60541	3.83763	10.4396	8.74795	6.10977	35.0158	32.092	20.0454	0	3.3027	3.08919	4.72152	8.43243	29.0511	1.53722	0.506354	1.25001	2.18208	7.93497	3.3027	3.08919	4.72152	8.43243	29.0511	1.53722	0.506354
P16370_86_88_92	P16370	P16370	RPB3	7.26234	13.1629	7.13871	9.69798	5.79226	9.06104	17.1174	8.36639	51.2533	42.6812	20.1677	95.5074	89.3757	75.0144	7.26234	13.1629	7.13871	9.69798	5.79226	9.06104	17.1174	8.36639	51.2533	42.6812	20.1677	95.5074	89.3757	75.0144	0	9.18798	8.18376	12.7419	38.0341	86.6325	3.44292	2.09544	6.18788	16.0554	10.5183	9.18798	8.18376	12.7419	38.0341	86.6325	3.44292	2.09544
P16387_111	P16387	P16387	PDA1	11.5004	7.33719	8.79167	8.84154	6.3341	4.66657	9.5766	6.49216	15.0679	10.5886	10.5738	43.2892	39.2108	27.0161	11.5004	7.33719	8.79167	8.84154	6.3341	4.66657	9.5766	6.49216	15.0679	10.5886	10.5738	43.2892	39.2108	27.0161	0	9.20974	6.61407	8.03438	12.0768	36.5054	2.11284	2.10152	2.18103	2.59042	8.46716	9.20974	6.61407	8.03438	12.0768	36.5054	2.11284	2.10152
P16387_140	P16387	P16387	PDA1	8.35065	5.05877	7.32041	7.04674	6.09904	8.14159	9.85793	6.68555	14.2318	11.5527	9.06801	50.6692	41.641	25.0925	8.35065	5.05877	7.32041	7.04674	6.09904	8.14159	9.85793	6.68555	14.2318	11.5527	9.06801	50.6692	41.641	25.0925	0	6.90994	7.09579	8.27174	11.6175	39.1342	1.68389	1.02216	2.24321	2.58252	12.9713	6.90994	7.09579	8.27174	11.6175	39.1342	1.68389	1.02216
P16387_241_242	P16387	P16387	PDA1	16.8706	12.6634	14.5499	10.8705	9.26025	13.2764	17.6772	12.737	25.1771	20.7679	20.4063	61.4153	59.6678	34.8674	16.8706	12.6634	14.5499	10.8705	9.26025	13.2764	17.6772	12.737	25.1771	20.7679	20.4063	61.4153	59.6678	34.8674	0	14.6947	11.1357	15.2071	22.1171	51.9835	2.10732	2.02116	3.49326	2.65621	14.8487	14.6947	11.1357	15.2071	22.1171	51.9835	2.10732	2.02116
P16387_98	P16387	P16387	PDA1	11.7632	5.04162	8.42793	9.71155	6.49522	8.72761	9.88468	6.49914	13.7454	10.543	8.56746	42.2347	31.6649	23.0843	11.7632	5.04162	8.42793	9.71155	6.49522	8.72761	9.88468	6.49914	13.7454	10.543	8.56746	42.2347	31.6649	23.0843	0	8.41093	8.31146	8.19191	10.9519	32.328	3.36084	1.64805	2.39394	2.61306	9.59237	8.41093	8.31146	8.19191	10.9519	32.328	3.36084	1.64805
P16521_274	P16521	P16521	YEF3	8.1046	5.9888	6.47653	8.86239	8.40614	7.31341	10.8712	6.84481	18.6904	10.5505	10.6187	45.6862	25.282	19.6535	8.1046	5.9888	6.47653	8.86239	8.40614	7.31341	10.8712	6.84481	18.6904	10.5505	10.6187	45.6862	25.282	19.6535	0	6.85664	8.19398	8.85801	13.2865	30.2072	1.10793	0.795986	2.84709	4.67998	13.6974	6.85664	8.19398	8.85801	13.2865	30.2072	1.10793	0.795986
P16521_462_467	P16521	P16521	YEF3	28.1931	19.3761	20.7016	29.0788	24.7351	24.3527	50.1697	41.689	75.3611	66.4306	64.5397	90.0006	90.874	75.2624	28.1931	19.3761	20.7016	29.0788	24.7351	24.3527	50.1697	41.689	75.3611	66.4306	64.5397	90.0006	90.874	75.2624	0	22.757	26.0555	45.9293	68.7772	85.379	4.75426	2.62519	5.99676	5.77972	8.77212	22.757	26.0555	45.9293	68.7772	85.379	4.75426	2.62519
P16521_691	P16521	P16521	YEF3	11.1376	5.70385	10.5712	11.5044	7.01811	9.52846	11.9089	6.73175	17.7601	9.71741	12.76	46.3384	22.8781	19.3786	11.1376	5.70385	10.5712	11.5044	7.01811	9.52846	11.9089	6.73175	17.7601	9.71741	12.76	46.3384	22.8781	19.3786	0	9.13754	9.35031	9.32034	13.4125	29.5317	2.98711	2.24843	3.66082	4.06087	14.6598	9.13754	9.35031	9.32034	13.4125	29.5317	2.98711	2.24843
P16521_731	P16521	P16521	YEF3	5.15313	2.35596	3.75039	3.77256	2.59661	3.38225	7.41324	4.77065	12.7627	8.3993	8.42835	35.6476	21.8524	16.0453	5.15313	2.35596	3.75039	3.77256	2.59661	3.38225	7.41324	4.77065	12.7627	8.3993	8.42835	35.6476	21.8524	16.0453	0	3.75316	3.25047	6.09194	9.86345	24.5151	1.39859	0.598946	1.86859	2.51087	10.0688	3.75316	3.25047	6.09194	9.86345	24.5151	1.39859	0.598946
P16521_814	P16521	P16521	YEF3	7.38966	3.34069	6.16027	6.05919	4.23275	5.58086	6.50436	4.4417	11.6624	7.28119	7.96565	29.2289	15.0291	12.7281	7.38966	3.34069	6.16027	6.05919	4.23275	5.58086	6.50436	4.4417	11.6624	7.28119	7.96565	29.2289	15.0291	12.7281	0	5.63021	5.29094	5.47303	8.96975	18.9953	2.07588	0.947109	1.45852	2.35689	8.93687	5.63021	5.29094	5.47303	8.96975	18.9953	2.07588	0.947109
P16521_879	P16521	P16521	YEF3	6.9025	3.30759	5.20781	5.41308	4.09864	6.19415	9.56831	4.49185	12.8715	10.0845	9.2911	36.7268	27.3116	21.7027	6.9025	3.30759	5.20781	5.41308	4.09864	6.19415	9.56831	4.49185	12.8715	10.0845	9.2911	36.7268	27.3116	21.7027	0	5.1393	5.23529	7.03008	10.749	28.5804	1.79843	1.05901	3.5896	1.88042	7.59195	5.1393	5.23529	7.03008	10.749	28.5804	1.79843	1.05901
P16550_129	P16550	P16550	APA1	3.54438	1.82938	3.01487	3.46235	2.58085	3.8628	4.86222	3.06413	9.45389	8.00685	5.10666	26.5063	23.0168	17.6333	3.54438	1.82938	3.01487	3.46235	2.58085	3.8628	4.86222	3.06413	9.45389	8.00685	5.10666	26.5063	23.0168	17.6333	0	2.79621	3.302	3.96317	7.52247	22.3854	0.878162	0.655848	1.27144	2.21372	4.47007	2.79621	3.302	3.96317	7.52247	22.3854	0.878162	0.655848
P16550_256	P16550	P16550	APA1	8.5358	4.36735	5.85213	7.51959	5.08029	6.75916	8.54829	4.89662	17.2637	13.6831	9.04327	41.9423	31.4455	29.8823	8.5358	4.36735	5.85213	7.51959	5.08029	6.75916	8.54829	4.89662	17.2637	13.6831	9.04327	41.9423	31.4455	29.8823	0	6.25176	6.45301	6.72245	13.33	34.4234	2.11276	1.24814	2.58212	4.12155	6.55836	6.25176	6.45301	6.72245	13.33	34.4234	2.11276	1.24814
P16550_306	P16550	P16550	APA1	5.87509	3.43076	5.07891	5.25611	4.30187	5.03079	6.62945	4.87491	14.0796	12.304	8.25066	34.7208	35.3218	29.0973	5.87509	3.43076	5.07891	5.25611	4.30187	5.03079	6.62945	4.87491	14.0796	12.304	8.25066	34.7208	35.3218	29.0973	0	4.79492	4.86292	5.75218	11.5448	33.0466	1.24667	0.498772	1.24065	2.98772	3.43337	4.79492	4.86292	5.75218	11.5448	33.0466	1.24667	0.498772
P16603_287	P16603	P16603	NCP1	7.37441	4.82829	5.28611	5.97552	6.42124	7.79201	9.03479	7.54363	16.376	14.7422	11.7087	42.1785	46.5864	28.0818	7.37441	4.82829	5.28611	5.97552	6.42124	7.79201	9.03479	7.54363	16.376	14.7422	11.7087	42.1785	46.5864	28.0818	0	5.8296	6.72959	8.28921	14.2756	38.9489	1.35728	0.946689	1.05441	2.3684	9.66582	5.8296	6.72959	8.28921	14.2756	38.9489	1.35728	0.946689
P16622_116	P16622	P16622	HEM15	10.6082	5.63922	8.89653	8.49271	8.25037	10.8819	13.8073	9.18901	21.0829	16.7718	17.7452	56.2374	54.8641	32.0968	10.6082	5.63922	8.89653	8.49271	8.25037	10.8819	13.8073	9.18901	21.0829	16.7718	17.7452	56.2374	54.8641	32.0968	0	8.38132	9.20834	11.4981	18.5333	47.7328	2.52424	1.45444	3.26559	2.26104	13.5586	8.38132	9.20834	11.4981	18.5333	47.7328	2.52424	1.45444
P16622_123	P16622	P16622	HEM15	10.2438	6.7233	9.24524	11.2714	7.38119	10.3092	11.3132	8.24702	18.4105	15.0049	16.31	55.5819	53.0372	33.6468	10.2438	6.7233	9.24524	11.2714	7.38119	10.3092	11.3132	8.24702	18.4105	15.0049	16.31	55.5819	53.0372	33.6468	0	8.73743	9.65394	9.7801	16.5751	47.422	1.81433	2.0262	2.1681	1.71821	11.9973	8.73743	9.65394	9.7801	16.5751	47.422	1.81433	2.0262
P16622_336	P16622	P16622	HEM15	10.4839	19.6298	19.5558		8.59487	11.3341	12.9765	10.441	22.9721	15.2732	18.1082	44.5996	46.2191	25.4683	10.4839	19.6298	19.5558	12.3901	8.59487	11.3341	12.9765	10.441	22.9721	15.2732	18.1082	44.5996	46.2191	25.4683	1	16.5565	9.96446	11.7088	18.7845	38.7623	5.25914	1.9369	1.79287	3.89376	11.5414	16.5565	10.773	11.7088	18.7845	38.7623	5.25914	1.95884
P16639_233	P16639	P16639	ATE1	9.06357	5.13346	7.6451	7.70852	5.99926	7.57684	8.06639	8.53108	17.6142	12.8955	12.3689	42.8628	27.9219	22.0928	9.06357	5.13346	7.6451	7.70852	5.99926	7.57684	8.06639	8.53108	17.6142	12.8955	12.3689	42.8628	27.9219	22.0928	0	7.28071	7.09487	8.29874	14.2929	30.9592	1.99023	0.951115	0.328583	2.88839	10.7129	7.28071	7.09487	8.29874	14.2929	30.9592	1.99023	0.951115
P16639_315	P16639	P16639	ATE1		8.36253	9.69837	10.0834	8.89858	10.5821	14.0278	9.80351	21.9749	19.1022	14.6776	53.6025	51.6646	35.0431	12.185	8.36253	9.69837	10.0834	8.89858	10.5821	14.0278	9.80351	21.9749	19.1022	14.6776	53.6025	51.6646	35.0431	2	9.03045	9.85471	11.9157	18.5849	46.77	0.944581	0.864753	2.98702	3.67605	10.202	10.082	9.85471	11.9157	18.5849	46.77	1.93992	0.864753
P16649_348_349	P16649	P16649	TUP1	46.8337	8.97975	14.7203	8.93992	13.19	15.9342	11.3752	8.5524	29.4108	27.1409	36.7545	64.3901	56.3048	37.3445	46.8337	8.97975	14.7203	8.93992	13.19	15.9342	11.3752	8.5524	29.4108	27.1409	36.7545	64.3901	56.3048	37.3445	0	23.5112	12.6881	9.96379	31.1021	52.6798	20.4008	3.52406	1.99601	5.02501	13.8825	23.5112	12.6881	9.96379	31.1021	52.6798	20.4008	3.52406
P16649_363	P16649	P16649	TUP1	21.6482	8.21767	11.822	9.62036	9.22703	13.816	13.1142	10.3813	20.9873	15.8558	18.4525	56.6437	50.4517	32.3042	21.6482	8.21767	11.822	9.62036	9.22703	13.816	13.1142	10.3813	20.9873	15.8558	18.4525	56.6437	50.4517	32.3042	0	13.8959	10.8878	11.7478	18.4319	46.4665	6.95129	2.5435	1.93243	2.56584	12.6496	13.8959	10.8878	11.7478	18.4319	46.4665	6.95129	2.5435
P16649_622	P16649	P16649	TUP1	10.8523	9.12578	35.0755	12.4845	14.0333	38.859	21.6889	10.5839	17.8559	12.7719	9.81077	53.1222	39.6264	27.6958	10.8523	9.12578	35.0755	12.4845	14.0333	38.859	21.6889	10.5839	17.8559	12.7719	9.81077	53.1222	39.6264	27.6958	0	18.3512	21.7923	16.1364	13.4795	40.1481	14.5094	14.8005	7.85247	4.06897	12.7212	18.3512	21.7923	16.1364	13.4795	40.1481	14.5094	14.8005
P16861_236	P16861	P16861	PFK1	12.2453	5.57091	6.34153	8.16823	6.96779	6.59435	7.49558	5.61843	11.3078	5.36006	6.82438	27.079	13.1148	8.28591	12.2453	5.57091	6.34153	8.16823	6.96779	6.59435	7.49558	5.61843	11.3078	5.36006	6.82438	27.079	13.1148	8.28591	0	8.05257	7.24346	6.557	7.83076	16.1599	3.65137	0.822353	1.32735	3.09897	9.75957	8.05257	7.24346	6.557	7.83076	16.1599	3.65137	0.822353
P16861_306	P16861	P16861	PFK1	6.56908	14.5755	10.2227	7.8127	6.2578	12.13	5.62967	3.21171	7.52458	5.46133	6.62418	23.2829	15.1155	13.2444	6.56908	14.5755	10.2227	7.8127	6.2578	12.13	5.62967	3.21171	7.52458	5.46133	6.62418	23.2829	15.1155	13.2444	0	10.4558	8.7335	4.42069	6.5367	17.2143	4.00827	3.04246	1.70976	1.03441	5.33824	10.4558	8.7335	4.42069	6.5367	17.2143	4.00827	3.04246
P16861_376	P16861	P16861	PFK1	7.26857		4.5632	7.04303	3.01656	4.46767	7.0081	2.87745	6.49598	4.42839	5.77462	23.2948	12.2352	13.9505	7.26857	3.88221	4.5632	7.04303	3.01656	4.46767	7.0081	2.87745	6.49598	4.42839	5.77462	23.2948	12.2352	13.9505	1	5.91588	4.84242	4.94278	5.56633	16.4935	1.91299	2.03922	2.92081	1.04942	5.95223	5.23799	4.84242	4.94278	5.56633	16.4935	1.79119	2.03922
P16861_7	P16861	P16861	PFK1	6.42426	3.51156	7.71378	5.52864	6.25597	6.87676	8.2491	7.69445	12.7988	8.52575	8.39763	33.7597	28.4252	17.1223	6.42426	3.51156	7.71378	5.52864	6.25597	6.87676	8.2491	7.69445	12.7988	8.52575	8.39763	33.7597	28.4252	17.1223	0	5.8832	6.22046	7.97178	9.90738	26.4357	2.15273	0.674758	0.392194	2.50482	8.49523	5.8832	6.22046	7.97178	9.90738	26.4357	2.15273	0.674758
P16861_764	P16861	P16861	PFK1	11.584	9.46833	7.37514	7.72987	13.8468	7.38756	9.25731	10.914	11.0635	10.7517	11.1898	20.7863	16.9391	12.5433	11.584	9.46833	7.37514	7.72987	13.8468	7.38756	9.25731	10.914	11.0635	10.7517	11.1898	20.7863	16.9391	12.5433	0	9.47581	9.65475	10.0857	11.0017	16.7563	2.10442	3.63446	1.17149	0.225498	4.12456	9.47581	9.65475	10.0857	11.0017	16.7563	2.10442	3.63446
P16861_928	P16861	P16861	PFK1	8.7794	3.7741	5.16317	5.7115	3.37349	4.94799	6.48563	3.52752	6.5522	4.26544	6.2604	25.5845	21.0711	14.6522	8.7794	3.7741	5.16317	5.7115	3.37349	4.94799	6.48563	3.52752	6.5522	4.26544	6.2604	25.5845	21.0711	14.6522	0	5.90556	4.67766	5.00658	5.69268	20.4359	2.58391	1.19222	2.0917	1.24461	5.49378	5.90556	4.67766	5.00658	5.69268	20.4359	2.58391	1.19222
P16862_298	P16862	P16862	PFK2	9.98732	5.37857	6.11365	8.4472	6.35974	6.73458	8.75548	6.30994	14.0306	7.8744	7.62985	37.0884	24.9554	18.2263	9.98732	5.37857	6.11365	8.4472	6.35974	6.73458	8.75548	6.30994	14.0306	7.8744	7.62985	37.0884	24.9554	18.2263	0	7.15985	7.18051	7.53271	9.84496	26.7567	2.4761	1.11289	1.72925	3.62696	9.55924	7.15985	7.18051	7.53271	9.84496	26.7567	2.4761	1.11289
P16862_341	P16862	P16862	PFK2	8.84606	6.96949	9.19873	7.22505	6.41733	8.95686	8.60992	6.29068	11.3175	8.63776	8.82941	36.1739	31.2197	20.0526	8.84606	6.96949	9.19873	7.22505	6.41733	8.95686	8.60992	6.29068	11.3175	8.63776	8.82941	36.1739	31.2197	20.0526	0	8.33809	7.53308	7.4503	9.59488	29.1487	1.19829	1.29748	1.63995	1.49489	8.25773	8.33809	7.53308	7.4503	9.59488	29.1487	1.19829	1.29748
P16892_149	P16892	P16892	FUS3	15.8335	8.96329	11.9416	14.8294	12.4078	12.1587	19.3373	12.6876	38.4218	26.2323	19.9791	65.0777	61.8646	46.227	15.8335	8.96329	11.9416	14.8294	12.4078	12.1587	19.3373	12.6876	38.4218	26.2323	19.9791	65.0777	61.8646	46.227	0	12.2461	13.132	16.0124	28.2111	57.7231	3.44519	1.47528	4.70206	9.37922	10.0847	12.2461	13.132	16.0124	28.2111	57.7231	3.44519	1.47528
P17065_334_337	P17065	P17065	SEC2	25.593	16.6069	19.7452	33.5805	21.7596	27.5951	43.6069	26.4528	48.2815	38.4856	34.8745	82.7086	79.9563	68.8191	25.593	16.6069	19.7452	33.5805	21.7596	27.5951	43.6069	26.4528	48.2815	38.4856	34.8745	82.7086	79.9563	68.8191	0	20.6484	27.6451	35.0299	40.5472	77.1613	4.56063	5.9106	12.1298	6.93721	7.35452	20.6484	27.6451	35.0299	40.5472	77.1613	4.56063	5.9106
P17255_300	P17255	P17255	VMA1	16.6174	12.7806	13.9863	9.64494	8.60823	13.3011	10.3166	11.2689	17.338	17.4636	17.7283	33.2305	30.711	22.8161	16.6174	12.7806	13.9863	9.64494	8.60823	13.3011	10.3166	11.2689	17.338	17.4636	17.7283	33.2305	30.711	22.8161	0	14.4614	10.5181	10.7928	17.51	28.9192	1.96201	2.46527	0.673375	0.199245	5.43347	14.4614	10.5181	10.7928	17.51	28.9192	1.96201	2.46527
P17255_358	P17255	P17255	VMA1	8.96062	4.21436	6.5179	7.3022	4.55277	5.71528	8.56338	4.75426	12.6737	7.40798	8.97121	31.2105	13.733	14.3025	8.96062	4.21436	6.5179	7.3022	4.55277	5.71528	8.56338	4.75426	12.6737	7.40798	8.97121	31.2105	13.733	14.3025	0	6.56429	5.85675	6.65882	9.68429	19.7487	2.37347	1.38016	2.69346	2.7043	9.93034	6.56429	5.85675	6.65882	9.68429	19.7487	2.37347	1.38016
P17423_140	P17423	P17423	THR1	11.2811	17.1437	16.245	8.30571	7.92993	13.1481	14.9141	8.98681	13.4278	11.5416	11.062	40.0805	28.9146	17.7393	11.2811	17.1437	16.245	8.30571	7.92993	13.1481	14.9141	8.98681	13.4278	11.5416	11.062	40.0805	28.9146	17.7393	0	14.8899	9.79459	11.9505	12.0105	28.9115	3.15749	2.91031	4.19125	1.25064	11.1706	14.8899	9.79459	11.9505	12.0105	28.9115	3.15749	2.91031
P17423_159	P17423	P17423	THR1		6.73503	6.66197	17.6992	6.15678	7.18841	11.4134	5.45592	10.8509	7.74902	7.67657	27.3988	28.5684	18.9914	10.8712	6.73503	6.66197	17.6992	6.15678	7.18841	11.4134	5.45592	10.8509	7.74902	7.67657	27.3988	28.5684	18.9914	2	6.6985	10.3481	8.43465	8.75882	24.9862	0.0516613	6.3871	4.21257	1.81213	5.22445	8.08942	10.3481	8.43465	8.75882	24.9862	2.40941	6.3871
P17423_216	P17423	P17423	THR1	6.89982	3.42566	4.34933	4.37416	4.35361	4.20764	8.19831	3.77283	16.0496	11.025	7.41115	31.3632	25.2833	16.0426	6.89982	3.42566	4.34933	4.37416	4.35361	4.20764	8.19831	3.77283	16.0496	11.025	7.41115	31.3632	25.2833	16.0426	0	4.8916	4.31181	5.98557	11.4952	24.2297	1.79944	0.0907937	3.12928	4.33839	7.71447	4.8916	4.31181	5.98557	11.4952	24.2297	1.79944	0.0907937
P17442_371	P17442	P17442	PHO81	8.7764	4.97803	5.93277	4.69768	6.29262	6.39519	8.47231	6.73556	17.4831	13.9877	8.2717	47.8004	51.0664	26.0399	8.7764	4.97803	5.93277	4.69768	6.29262	6.39519	8.47231	6.73556	17.4831	13.9877	8.2717	47.8004	51.0664	26.0399	0	6.5624	5.79516	7.60393	13.2475	41.6356	1.97591	0.951833	1.22807	4.65008	13.6046	6.5624	5.79516	7.60393	13.2475	41.6356	1.97591	0.951833
P17442_390	P17442	P17442	PHO81	16.38	8.52344	6.56883	5.46604	5.44769	5.25903	6.91205	6.44117	18.0135	15.5809	8.56769	56.7881	49.2248	36.5899	16.38	8.52344	6.56883	5.46604	5.44769	5.25903	6.91205	6.44117	18.0135	15.5809	8.56769	56.7881	49.2248	36.5899	0	10.4908	5.39092	6.67661	14.054	47.5343	5.19302	0.114589	0.332964	4.90451	10.2047	10.4908	5.39092	6.67661	14.054	47.5343	5.19302	0.114589
P17555_406	P17555	P17555	SRV2	11.0312	6.47102	5.84899	6.98751	6.27165	8.5931	9.5441	6.6282	12.4821	8.79628	8.14794	30.3737	20.5875	13.5707	11.0312	6.47102	5.84899	6.98751	6.27165	8.5931	9.5441	6.6282	12.4821	8.79628	8.14794	30.3737	20.5875	13.5707	0	7.78375	7.28409	8.08615	9.80878	21.5106	2.82956	1.1888	2.06185	2.33777	8.43942	7.78375	7.28409	8.08615	9.80878	21.5106	2.82956	1.1888
P17555_77	P17555	P17555	SRV2	10.2906	7.56301	8.52406	8.21885	9.32372	6.53519	9.94163	9.44065	19.8278	15.0713	10.9478	40.3955	43.1028	25.8995	10.2906	7.56301	8.52406	8.21885	9.32372	6.53519	9.94163	9.44065	19.8278	15.0713	10.9478	40.3955	43.1028	25.8995	0	8.79256	8.02592	9.69114	15.2823	36.4659	1.38347	1.40424	0.354241	4.44378	9.25035	8.79256	8.02592	9.69114	15.2823	36.4659	1.38347	1.40424
P17629_97	P17629	P17629	HPR1	16.3528	23.0129	13.0797	11.3682	17.4739	11.9371	8.83192	10.3207	12.3449	14.2465	11.8406	24.8179	20.3361	18.0101	16.3528	23.0129	13.0797	11.3682	17.4739	11.9371	8.83192	10.3207	12.3449	14.2465	11.8406	24.8179	20.3361	18.0101	0	17.4818	13.593	9.57632	12.8107	21.0547	5.06195	3.37294	1.05273	1.26875	3.46033	17.4818	13.593	9.57632	12.8107	21.0547	5.06195	3.37294
P17649_201	P17649	P17649	UGA1		5.12841	6.42656	6.06053	4.91116	8.48382	8.35895	5.62986	15.1785	14.5138	10.2938	47.7612		33.9581	10.7463	5.12841	6.42656	6.06053	4.91116	8.48382	8.35895	5.62986	15.1785	14.5138	10.2938	47.7612	47.453	33.9581	4	5.77749	6.48517	6.99441	13.3287	40.8597	0.917929	1.82379	1.92976	2.64921	9.7603	7.43377	6.48517	6.99441	13.3287	43.0574	2.94128	1.82379
P17649_241	P17649	P17649	UGA1	8.13638	6.68638	9.40761	5.56292	4.68645	5.34498	6.32609	4.5734	9.6545	8.42483	6.99685	31.652	26.97	16.6999	8.13638	6.68638	9.40761	5.56292	4.68645	5.34498	6.32609	4.5734	9.6545	8.42483	6.99685	31.652	26.97	16.6999	0	8.07679	5.19812	5.44974	8.35873	25.1073	1.36159	0.456316	1.23934	1.33006	7.64812	8.07679	5.19812	5.44974	8.35873	25.1073	1.36159	0.456316
P17649_309	P17649	P17649	UGA1	11.6694	7.56064	9.25584	5.34467	4.83324	5.96788	7.55554	4.24581	9.99094	7.47579	7.33686	35.9881	33.838	21.7828	11.6694	7.56064	9.25584	5.34467	4.83324	5.96788	7.55554	4.24581	9.99094	7.47579	7.33686	35.9881	33.838	21.7828	0	9.49529	5.38193	5.90067	8.26786	30.5363	2.06481	0.568233	2.34034	1.49384	7.6566	9.49529	5.38193	5.90067	8.26786	30.5363	2.06481	0.568233
P17649_353	P17649	P17649	UGA1		5.74836	13.2984	13.1126	8.29653	12.883	10.9181	6.73583	14.5535	9.86207	8.18185	43.0951	41.4584	25.5959	12.5743	5.74836	13.2984	13.1126	8.29653	12.883	10.9181	6.73583	14.5535	9.86207	8.18185	43.0951	41.4584	25.5959	2	9.52336	11.4307	8.82697	10.8658	36.7165	5.33865	2.7167	2.95733	3.30231	9.66541	10.5403	11.4307	8.82697	10.8658	36.7165	4.16574	2.7167
P17649_434_439	P17649	P17649	UGA1	20.5228	14.0518	19.009		23.0089	16.2426	22.8213	74.7497	37.6283	28.0843	24.7116	78.6729	61.0157	52.7995	20.5228	14.0518	19.009	20.768	23.0089	16.2426	22.8213	74.7497	37.6283	28.0843	24.7116	78.6729	61.0157	52.7995	2	17.8612	19.6257	48.7855	30.1414	64.1627	3.38473	4.78454	36.7189	6.69953	13.2206	17.8612	20.0065	48.7855	30.1414	64.1627	3.38473	3.44686
P17709_22	P17709	P17709	GLK1	7.60175	4.30276	10.114	3.51631	4.05072	4.29566	4.51658	2.82401	4.83674	3.56665	3.6407	14.1991	10.4224	6.74643	7.60175	4.30276	10.114	3.51631	4.05072	4.29566	4.51658	2.82401	4.83674	3.56665	3.6407	14.1991	10.4224	6.74643	0	7.33951	3.95423	3.6703	4.0147	10.456	2.91449	0.398535	1.19683	0.712873	3.72644	7.33951	3.95423	3.6703	4.0147	10.456	2.91449	0.398535
P17709_448	P17709	P17709	GLK1	9.77954	9.46228	9.55178	6.65689	6.00098	7.84	7.90825	6.12379	10.4642	8.05467	7.88369	32.9464	28.4534	16.6009	9.77954	9.46228	9.55178	6.65689	6.00098	7.84	7.90825	6.12379	10.4642	8.05467	7.88369	32.9464	28.4534	16.6009	0	9.59787	6.83262	7.01602	8.80084	26.0002	0.163574	0.932018	1.26181	1.44301	8.4444	9.59787	6.83262	7.01602	8.80084	26.0002	0.163574	0.932018
P17709_94	P17709	P17709	GLK1	7.03246	4.35483	5.75237	4.9236	3.47247	5.79687	5.88898	3.26014	6.5162	4.95065	5.21203	27.19	22.9276	14.3031	7.03246	4.35483	5.75237	4.9236	3.47247	5.79687	5.88898	3.26014	6.5162	4.95065	5.21203	27.19	22.9276	14.3031	0	5.71322	4.73098	4.57456	5.55962	21.4736	1.33924	1.17411	1.85887	0.83866	6.56536	5.71322	4.73098	4.57456	5.55962	21.4736	1.33924	1.17411
P17883_781	P17883	P17883	SKI3	7.96196	4.8988	6.34166	6.21715	5.66057	5.5184	12.9581	8.40357	13.2472	11.7152	7.70542	36.6946	26.563	14.7003	7.96196	4.8988	6.34166	6.21715	5.66057	5.5184	12.9581	8.40357	13.2472	11.7152	7.70542	36.6946	26.563	14.7003	0	6.40081	5.79871	10.6808	10.8893	25.986	1.53243	0.369289	3.22051	2.86174	11.0085	6.40081	5.79871	10.6808	10.8893	25.986	1.53243	0.369289
P18239_271	P18239	P18239	PET9	9.10805	4.88027	7.50462	8.02959	5.46385	6.44128	8.53282	5.26556	11.3622	6.87189	9.04672	41.1332	30.1773	18.8027	9.10805	4.88027	7.50462	8.02959	5.46385	6.44128	8.53282	5.26556	11.3622	6.87189	9.04672	41.1332	30.1773	18.8027	0	7.16431	6.64491	6.89919	9.0936	30.0378	2.13434	1.29494	2.3103	2.24551	11.1659	7.16431	6.64491	6.89919	9.0936	30.0378	2.13434	1.29494
P18239_288	P18239	P18239	PET9	15.3066	6.91151	8.36458	7.97868	6.31573	7.97294	15.6707	5.94324	12.5723	8.05216	19.0135	43.1978	31.6616	19.8994	15.3066	6.91151	8.36458	7.97868	6.31573	7.97294	15.6707	5.94324	12.5723	8.05216	19.0135	43.1978	31.6616	19.8994	0	10.1942	7.42245	10.807	13.2126	31.5863	4.48667	0.958451	6.87837	5.50863	11.6494	10.1942	7.42245	10.807	13.2126	31.5863	4.48667	0.958451
P18239_73	P18239	P18239	PET9	5.31842	2.31053	3.73631	4.32366	3.31562	3.75248	4.96627	2.87394	7.37742	3.78375	4.55789	28.1567	15.5122	9.45606	5.31842	2.31053	3.73631	4.32366	3.31562	3.75248	4.96627	2.87394	7.37742	3.78375	4.55789	28.1567	15.5122	9.45606	0	3.78842	3.79726	3.9201	5.23968	17.7083	1.50462	0.505509	1.4795	1.89136	9.54177	3.78842	3.79726	3.9201	5.23968	17.7083	1.50462	0.505509
P18408_112	P18408	P18408	MET16	15.906	5.68444	10.0277	10.0298	9.7497	10.0559	16.735	16.6092	23.996	27.1745	25.4026	48.551	54.4768	33.1421	15.906	5.68444	10.0277	10.0298	9.7497	10.0559	16.735	16.6092	23.996	27.1745	25.4026	48.551	54.4768	33.1421	0	10.5394	9.94514	16.6721	25.5244	45.39	5.12993	0.169755	0.0888966	1.59275	11.013	10.5394	9.94514	16.6721	25.5244	45.39	5.12993	0.169755
P18544_121	P18544	P18544	ARG8	13.8699	6.91097	8.73811	8.27193	7.57207	8.41308	9.37339	6.14189	12.3208	10.8151	9.33982	47.623	47.4849	27.5181	13.8699	6.91097	8.73811	8.27193	7.57207	8.41308	9.37339	6.14189	12.3208	10.8151	9.33982	47.623	47.4849	27.5181	0	9.83965	8.08569	7.75764	10.8253	40.8753	3.60785	0.450373	2.28502	1.49051	11.5679	9.83965	8.08569	7.75764	10.8253	40.8753	3.60785	0.450373
P18544_235_249	P18544	P18544	ARG8		54.0829	54.0001	4.30156	3.47641	5.27955	5.79435	3.63395	7.66087	5.40539	4.73123	41.1729	39.1084	19.8905	20.3007	54.0829	54.0001	4.30156	3.47641	5.27955	5.79435	3.63395	7.66087	5.40539	4.73123	41.1729	39.1084	19.8905	2	54.0415	4.35251	4.71415	5.9325	33.3906	0.0585207	0.90265	1.52764	1.5343	11.7369	42.7946	4.35251	4.71415	5.9325	33.3906	19.4803	0.90265
P18544_313	P18544	P18544	ARG8	9.40268	7.41978	8.48447	6.91361	5.76535	7.72344	8.85544	5.63743	11.224	9.81676	7.54021	41.5841	41.9397	24.7731	9.40268	7.41978	8.48447	6.91361	5.76535	7.72344	8.85544	5.63743	11.224	9.81676	7.54021	41.5841	41.9397	24.7731	0	8.43565	6.8008	7.24644	9.527	36.099	0.99235	0.983908	2.27548	1.85893	9.81008	8.43565	6.8008	7.24644	9.527	36.099	0.99235	0.983908
P18562_170	P18562	P18562	FUR1	8.8166	4.41725	6.10181	6.12648	5.2304	5.91453	8.67808	5.88684	14.0026	9.25293	8.81897	36.4424	23.5369	18.1603	8.8166	4.41725	6.10181	6.12648	5.2304	5.91453	8.67808	5.88684	14.0026	9.25293	8.81897	36.4424	23.5369	18.1603	0	6.44522	5.75714	7.28246	10.6915	26.0465	2.21969	0.468311	1.97371	2.87571	9.39589	6.44522	5.75714	7.28246	10.6915	26.0465	2.21969	0.468311
P18562_79	P18562	P18562	FUR1	12.0037	7.04084	8.55179	8.7846	7.7706	9.7794	12.4527	7.80392	20.1963	13.731	13.7973	47.7052	40.8013	29.0373	12.0037	7.04084	8.55179	8.7846	7.7706	9.7794	12.4527	7.80392	20.1963	13.731	13.7973	47.7052	40.8013	29.0373	0	9.19879	8.7782	10.1283	15.9082	39.1813	2.54391	1.00442	3.28715	3.71374	9.43882	9.19879	8.7782	10.1283	15.9082	39.1813	2.54391	1.00442
P18759_723	P18759	P18759	SEC18	8.93117	7.94239	6.58482	7.19209	5.62943	10.3683	9.83618	6.49301	17.3242	19.841	12.2441	44.838	47.4051	34.5668	8.93117	7.94239	6.58482	7.19209	5.62943	10.3683	9.83618	6.49301	17.3242	19.841	12.2441	44.838	47.4051	34.5668	0	7.81946	7.72995	8.1646	16.4698	42.27	1.178	2.4148	2.36397	3.86982	6.79351	7.81946	7.72995	8.1646	16.4698	42.27	1.178	2.4148
P18852_57	P18852	P18852	STE18	4.24148	3.95953	2.60865	10.413	3.97324	1.41762	11.2924	1.81384	19.4179	25.6227	7.89057	43.527	45.0551	31.1908	4.24148	3.95953	2.60865	10.413	3.97324	1.41762	11.2924	1.81384	19.4179	25.6227	7.89057	43.527	45.0551	31.1908	0	3.60322	5.26796	6.55313	17.6437	39.9243	0.872787	4.63536	6.70236	8.99823	7.60192	3.60322	5.26796	6.55313	17.6437	39.9243	0.872787	4.63536
P18898_343	P18898	P18898	CDC43	7.32178	4.71032	6.4536	6.18126	4.27514	5.0412	8.72311	4.57134	17.7008	16.3278	9.96599	54.6637	49.8782	37.6589	7.32178	4.71032	6.4536	6.18126	4.27514	5.0412	8.72311	4.57134	17.7008	16.3278	9.96599	54.6637	49.8782	37.6589	0	6.1619	5.16587	6.64722	14.6648	47.4003	1.32995	0.959155	2.93575	4.12683	8.76907	6.1619	5.16587	6.64722	14.6648	47.4003	1.32995	0.959155
P18898_361	P18898	P18898	CDC43	17.5972	14.3162	15.6855		20.5264	19.2003	22.2525	12.3278	22.208	24.9857	15.2979	65.4509	56.2813		17.5972	14.3162	15.6855	20.5336	20.5264	19.2003	22.2525	12.3278	22.208	24.9857	15.2979	65.4509	56.2813	42.8501	4	15.8663	19.8634	17.2901	20.8305	60.8661	1.64795	0.937676	7.01783	4.98861	6.48386	15.8663	20.0868	17.2901	20.8305	54.8607	1.64795	0.767688
P18961_401	P18961	P18961	YPK1	7.64757	5.2412	5.71672	7.69186	4.82722	6.52516	7.55759	5.63406	17.2783	11.923	8.8984	38.9693	32.7071	27.9232	7.64757	5.2412	5.71672	7.69186	4.82722	6.52516	7.55759	5.63406	17.2783	11.923	8.8984	38.9693	32.7071	27.9232	0	6.20183	6.34808	6.59582	12.6999	33.1999	1.27442	1.4405	1.36014	4.2436	5.53954	6.20183	6.34808	6.59582	12.6999	33.1999	1.27442	1.4405
P18961_453	P18961	P18961	YPK2	13.6672	13.6108		9.79253	7.68381	8.3039	7.72351	4.68976	15.8528	10.9115	9.50855	35.7394	24.6584	17.8066	13.6672	13.6108	10.8671	9.79253	7.68381	8.3039	7.72351	4.68976	15.8528	10.9115	9.50855	35.7394	24.6584	17.8066	2	13.639	8.59342	6.20664	12.0909	26.0681	0.0398961	1.08376	2.14518	3.3325	9.04917	12.715	8.59342	6.20664	12.0909	26.0681	1.60057	1.08376
P18961_484_489	P18961	P18961	YPK1	21.6675	29.4681	18.3095	20.9975	19.9291	24.8611	19.4425	22.942	45.1647	34.4659	22.8692	87.3609	89.7009	63.6192	21.6675	29.4681	18.3095	20.9975	19.9291	24.8611	19.4425	22.942	45.1647	34.4659	22.8692	87.3609	89.7009	63.6192	0	23.1483	21.9292	21.1923	34.1666	80.227	5.72478	2.59467	2.47454	11.1508	14.4303	23.1483	21.9292	21.1923	34.1666	80.227	5.72478	2.59467
P18963_1834	P18963	P18963	IRA1	40.273	26.4444	19.7093	37.301	39.388	26.63	40.8536	22.4977	51.5565	34.5085	35.0242	79.8081		30.3979	40.273	26.4444	19.7093	37.301	39.388	26.63	40.8536	22.4977	51.5565	34.5085	35.0242	79.8081	48.0453	30.3979	2	28.8089	34.4396	31.6757	40.3631	55.103	10.4838	6.8434	12.9795	9.69723	34.9383	28.8089	34.4396	31.6757	40.3631	52.7504	10.4838	6.8434
P18963_1931	P18963	P18963	IRA1		12.8895	17.9983	21.7693	17.2908	8.88413	19.8711	9.03554	26.2605		14.3487	61.8523	16.6615		18.4479	12.8895	17.9983	21.7693	17.2908	8.88413	19.8711	9.03554	26.2605	10.883	14.3487	61.8523	16.6615	17.3936	6	15.4439	15.9814	14.4533	20.3046	39.2569	3.61247	6.54162	7.66192	8.42297	31.9547	16.4452	15.9814	14.4533	17.1641	31.9691	3.08755	6.54162
P18963_2876	P18963	P18963	IRA1	26.5758	27.889	7.75348	13.2178	13.384	7.96531	9.59373	11.1769	21.4077	12.0948	10.2996	50.9548	24.4178	17.4121	26.5758	27.889	7.75348	13.2178	13.384	7.96531	9.59373	11.1769	21.4077	12.0948	10.2996	50.9548	24.4178	17.4121	0	20.7394	11.5224	10.3853	14.6007	30.9282	11.2653	3.08162	1.11947	5.96295	17.6938	20.7394	11.5224	10.3853	14.6007	30.9282	11.2653	3.08162
P19073_157	P19073	P19073	CDC42	30.2642	8.78595		7.72583	4.03848	10.0855	8.12802	5.11512	14.8401	11.4118	6.74407	43.3737	36.3668	29.1666	30.2642	8.78595	10.8318	7.72583	4.03848	10.0855	8.12802	5.11512	14.8401	11.4118	6.74407	43.3737	36.3668	29.1666	2	19.5251	7.28326	6.62157	10.9986	36.3024	15.1874	3.04768	2.13044	4.06378	7.10379	16.6273	7.28326	6.62157	10.9986	36.3024	11.8541	3.04768
P19097_1246	P19097	P19097	FAS2	8.10644	4.54461	6.65925	6.93706	5.61711	7.65092	13.3927	8.87695	23.052	16.9473	16.6937	46.0164	45.7227	35.1607	8.10644	4.54461	6.65925	6.93706	5.61711	7.65092	13.3927	8.87695	23.052	16.9473	16.6937	46.0164	45.7227	35.1607	0	6.43677	6.73503	11.1348	18.8976	42.2999	1.79131	1.03185	3.19313	3.59998	6.18447	6.43677	6.73503	11.1348	18.8976	42.2999	1.79131	1.03185
P19097_1305	P19097	P19097	FAS2	42.4805	32.6271	49.3899	45.1189	42.6738	48.9356	34.1907	29.08	37.0106	31.0969	31.5305	51.9974	46.2944	42.4721	42.4805	32.6271	49.3899	45.1189	42.6738	48.9356	34.1907	29.08	37.0106	31.0969	31.5305	51.9974	46.2944	42.4721	0	41.4991	45.5761	31.6354	33.2127	46.9213	8.42438	3.15583	3.61379	3.29628	4.79351	41.4991	45.5761	31.6354	33.2127	46.9213	8.42438	3.15583
P19097_480	P19097	P19097	FAS2	6.034	2.21464	3.77144	3.39332	3.61254	4.78934	4.8127	4.12794	9.95418	7.36422	6.26191	26.8588	17.6347	12.5497	6.034	2.21464	3.77144	3.39332	3.61254	4.78934	4.8127	4.12794	9.95418	7.36422	6.26191	26.8588	17.6347	12.5497	0	4.00669	3.93173	4.47032	7.8601	19.0144	1.92052	0.750751	0.484201	1.89542	7.25367	4.00669	3.93173	4.47032	7.8601	19.0144	1.92052	0.750751
P19097_917	P19097	P19097	FAS2	7.71384	3.73702	5.40739	5.53146	4.65901	5.5371	7.9469	6.00159	14.2077	10.3008	10.1948	36.4294	24.3132	17.7264	7.71384	3.73702	5.40739	5.53146	4.65901	5.5371	7.9469	6.00159	14.2077	10.3008	10.1948	36.4294	24.3132	17.7264	0	5.61942	5.24252	6.97425	11.5677	26.1563	1.99687	0.505345	1.37554	2.28686	9.48676	5.61942	5.24252	6.97425	11.5677	26.1563	1.99687	0.505345
P19146_159	P19146	P19146	ARF2		22.1998	23.9739	24.7645	34.078	8.89693	10.7944	8.75721	14.3137	13.1129	9.31726	38.9065	45.7784	12.2905	19.1159	22.1998	23.9739	24.7645	34.078	8.89693	10.7944	8.75721	14.3137	13.1129	9.31726	38.9065	45.7784	12.2905	2	23.0869	22.5798	9.77582	12.248	32.3251	1.25447	12.7319	1.44053	2.6081	17.6874	21.7632	22.5798	9.77582	12.248	32.3251	2.45824	12.7319
P19263_1057	P19263	P19263	RGR1	33.6115	16.4591	12.3939		24.1287	20.6314	33.5227	16.7522	23.0219	7.19969	9.61714	22.2223		37.6041	33.6115	16.4591	12.3939	26.1321	24.1287	20.6314	33.5227	16.7522	23.0219	7.19969	9.61714	22.2223	23.3472	37.6041	4	20.8215	22.38	25.1374	13.2796	29.9132	11.2614	2.47299	11.8586	8.52327	10.8766	20.8215	23.6307	25.1374	13.2796	27.7245	11.2614	2.78395
P19358_23_34	P19358	P19358	SAM2	7.96734	2.33567	2.0671	2.04721	3.668	2.52013	5.58098	3.50073	6.23317	5.25975	4.03422	25.3861	23.7563	19.5386	7.96734	2.33567	2.0671	2.04721	3.668	2.52013	5.58098	3.50073	6.23317	5.25975	4.03422	25.3861	23.7563	19.5386	0	4.12337	2.74511	4.54086	5.17571	22.8937	3.33168	0.833491	1.47096	1.10189	3.01765	4.12337	2.74511	4.54086	5.17571	22.8937	3.33168	0.833491
P19358_300	P19358	P19358	SAM1	6.21123	6.71207	3.95489	4.32299	3.67205	4.54473	5.26848	3.4948	10.3017	7.43611	5.60288	31.4862	21.1464	15.4372	6.21123	6.71207	3.95489	4.32299	3.67205	4.54473	5.26848	3.4948	10.3017	7.43611	5.60288	31.4862	21.1464	15.4372	0	5.62607	4.17993	4.38164	7.78024	22.69	1.46878	0.453589	1.25418	2.36825	8.13509	5.62607	4.17993	4.38164	7.78024	22.69	1.46878	0.453589
P19358_93	P19358	P19358	SAM2	8.46387	4.14094	5.67941	5.50929	2.9229	4.84191	6.94229	4.07724	10.1442	7.34379	7.36358	23.9151	21.1156	15.4827	8.46387	4.14094	5.67941	5.50929	2.9229	4.84191	6.94229	4.07724	10.1442	7.34379	7.36358	23.9151	21.1156	15.4827	0	6.09474	4.4247	5.50976	8.28384	20.1711	2.19119	1.34272	2.0259	1.61112	4.29479	6.09474	4.4247	5.50976	8.28384	20.1711	2.19119	1.34272
P19414_122	P19414	P19414	ACO1	8.73681	5.1788	6.35124	5.86807	5.40054	6.6945	7.53859	4.89524	13.188	11.6646	7.82471	48.7977	50.4916	29.2065	8.73681	5.1788	6.35124	5.86807	5.40054	6.6945	7.53859	4.89524	13.188	11.6646	7.82471	48.7977	50.4916	29.2065	0	6.75561	5.9877	6.21691	10.8924	42.8319	1.81315	0.655223	1.86913	2.76375	11.8304	6.75561	5.9877	6.21691	10.8924	42.8319	1.81315	0.655223
P19414_382	P19414	P19414	ACO1	7.9094	5.82238	6.61369	6.361	5.61677	7.80797	8.20944	5.27333	13.6179	11.7304	8.75568	44.6116	42.903	29.3903	7.9094	5.82238	6.61369	6.361	5.61677	7.80797	8.20944	5.27333	13.6179	11.7304	8.75568	44.6116	42.903	29.3903	0	6.78182	6.59525	6.74139	11.368	38.9683	1.05362	1.11422	2.07614	2.45129	8.33867	6.78182	6.59525	6.74139	11.368	38.9683	1.05362	1.11422
P19414_94	P19414	P19414	ACO1	13.0805	6.57116	9.98005	8.76192	7.75424	10.7186	9.4565	6.9462	14.6823	10.7809	9.77524	41.4427	41.5906	27.05	13.0805	6.57116	9.98005	8.76192	7.75424	10.7186	9.4565	6.9462	14.6823	10.7809	9.77524	41.4427	41.5906	27.05	0	9.87723	9.07826	8.20135	11.7461	36.6944	3.25588	1.5073	1.77505	2.59199	8.35266	9.87723	9.07826	8.20135	11.7461	36.6944	3.25588	1.5073
P19524_1435	P19524	P19524	MYO2	8.6459	3.4177	4.66326	4.72126	4.56043	4.3209	5.34462	4.81152	9.36482	4.65653	4.52616	24.6104	13.4073	13.7452	8.6459	3.4177	4.66326	4.72126	4.56043	4.3209	5.34462	4.81152	9.36482	4.65653	4.52616	24.6104	13.4073	13.7452	0	5.57562	4.53419	5.07807	6.1825	17.2543	2.7309	0.201465	0.376959	2.75674	6.37281	5.57562	4.53419	5.07807	6.1825	17.2543	2.7309	0.201465
P19524_1463	P19524	P19524	MYO2	8.10266	2.62754	5.94273	10.1076	8.55087	8.2501	9.52427	2.8991	44.5861	7.2414	17.6622	42.1609	43.5943	39.7119	8.10266	2.62754	5.94273	10.1076	8.55087	8.2501	9.52427	2.8991	44.5861	7.2414	17.6622	42.1609	43.5943	39.7119	0	5.55764	8.96951	6.21168	23.1632	41.8224	2.7578	0.996994	4.6847	19.2705	1.9632	5.55764	8.96951	6.21168	23.1632	41.8224	2.7578	0.996994
P19524_369	P19524	P19524	MYO2	10.76	10.9597	16.25	8.392	12.2954	8.42081	9.10324	10.3797	19.6596	8.96094	10.1428	38.0567	16.4026	13.5816	10.76	10.9597	16.25	8.392	12.2954	8.42081	9.10324	10.3797	19.6596	8.96094	10.1428	38.0567	16.4026	13.5816	0	12.6566	9.70274	9.74149	12.9211	22.6803	3.11361	2.24537	0.902622	5.86555	13.3908	12.6566	9.70274	9.74149	12.9211	22.6803	3.11361	2.24537
P19524_9	P19524	P19524	MYO2		0.931943	4.5883	4.99175		16.882	6.89247	4.63445	17.0111	16.7197		48.2344		33.2403	6.4536	0.931943	4.5883	4.99175	4.47424	16.882	6.89247	4.63445	17.0111	16.7197	8.29855	48.2344	46.8622	33.2403	8	2.76012	10.9369	5.76346	16.8654	40.7374	2.58544	8.40768	1.59666	0.206077	10.6024	3.99128	8.78267	5.76346	14.0098	42.779	2.80882	7.019
P19812_1096	P19812	P19812	UBR1	8.84482	10.4068	9.69065	12.2045	10.195	3.68336	8.10742	7.52	12.338	5.76022	8.16449	30.5779	21.9257	14.9709	8.84482	10.4068	9.69065	12.2045	10.195	3.68336	8.10742	7.52	12.338	5.76022	8.16449	30.5779	21.9257	14.9709	0	9.64743	8.69431	7.81371	8.75424	22.4915	0.781899	4.45441	0.415371	3.32831	7.81884	9.64743	8.69431	7.81371	8.75424	22.4915	0.781899	4.45441
P19812_1583	P19812	P19812	UBR1	75.2938	67.2071		79.6531	84.6908		81.524	75.6114	81.4881	72.261	70.1968	92.5332	80.1505	62.4314	75.2938	67.2071	59.0165	79.6531	84.6908	65.6804	81.524	75.6114	81.4881	72.261	70.1968	92.5332	80.1505	62.4314	4	71.2505	82.172	78.5677	74.6486	78.3717	5.71813	3.5622	4.18085	6.01244	15.1296	67.1725	76.6748	78.5677	74.6486	78.3717	8.1387	9.84899
P19812_662	P19812	P19812	UBR1	10.4619	4.22247	8.21645	9.66224	14.2677	9.68957	9.79893	10.7608	16.6432	9.85972	10.3548	40.8022	16.6322	15.7302	10.4619	4.22247	8.21645	9.66224	14.2677	9.68957	9.79893	10.7608	16.6432	9.85972	10.3548	40.8022	16.6322	15.7302	0	7.63362	11.2065	10.2799	12.2859	24.3882	3.16031	2.65109	0.680146	3.78162	14.2221	7.63362	11.2065	10.2799	12.2859	24.3882	3.16031	2.65109
P19881_162	P19881	P19881	PHO13	9.4109	37.1528	24.0146	39.4734	44.8375	33.138	39.3204	42.3978	36.6914	41.3477	47.7609		16.8361	20.4153	9.4109	37.1528	24.0146	39.4734	44.8375	33.138	39.3204	42.3978	36.6914	41.3477	47.7609	38.3435	16.8361	20.4153	2	23.5261	39.1497	40.8591	41.9333	18.6257	13.8774	5.85646	2.1761	5.55793	2.53086	23.5261	39.1497	40.8591	41.9333	25.1983	13.8774	5.85646
P19882_132	P19882	P19882	HSP60	9.29606	6.82196	8.51249	7.56376	8.16598	7.68472	10.5568	6.7439	13.97	9.10145	8.97962	45.8307	32.8525	21.0482	9.29606	6.82196	8.51249	7.56376	8.16598	7.68472	10.5568	6.7439	13.97	9.10145	8.97962	45.8307	32.8525	21.0482	0	8.21017	7.80482	8.65033	10.6837	33.2438	1.26445	0.318568	2.6961	2.84665	12.3959	8.21017	7.80482	8.65033	10.6837	33.2438	1.26445	0.318568
P19882_283	P19882	P19882	HSP60	6.30254	4.78356	5.40384	5.36711	4.43003	5.14501	5.68614	4.37306	7.83232	4.34124	5.35614	23.558	18.9999	12.2025	6.30254	4.78356	5.40384	5.36711	4.43003	5.14501	5.68614	4.37306	7.83232	4.34124	5.35614	23.558	18.9999	12.2025	0	5.49664	4.98072	5.0296	5.84323	18.2535	0.763731	0.489669	0.928489	1.79579	5.71444	5.49664	4.98072	5.0296	5.84323	18.2535	0.763731	0.489669
P19955_38	P19955	P19955	YMR31	12.0354	9.4339	12.039	9.10015	13.2562	13.2567	11.9006	9.81727	25.9912	24.2843	17.2721	76.7355	75.2525	52.3441	12.0354	9.4339	12.039	9.10015	13.2562	13.2567	11.9006	9.81727	25.9912	24.2843	17.2721	76.7355	75.2525	52.3441	0	11.1694	11.871	10.859	22.5159	68.1107	1.503	2.39963	1.47316	4.62075	13.6744	11.1694	11.871	10.859	22.5159	68.1107	1.503	2.39963
P20051_11	P20051	P20051	URA4	11.206	6.85649	10.4162	9.23706	7.7885	10.4661	10.3108	8.33569	16.8161	14.5733	13.6677	40.3314	39.2824	28.946	11.206	6.85649	10.4162	9.23706	7.7885	10.4661	10.3108	8.33569	16.8161	14.5733	13.6677	40.3314	39.2824	28.946	0	9.4929	9.16389	9.32323	15.019	36.1866	2.3171	1.34031	1.3966	1.62083	6.29242	9.4929	9.16389	9.32323	15.019	36.1866	2.3171	1.34031
P20051_181	P20051	P20051	URA4	10.9484	5.63873	7.79298	9.82956	10.5661	8.73743	10.9007	10.146	23.5019	13.1175	12.0014	50.3398	30.9837	23.6501	10.9484	5.63873	7.79298	9.82956	10.5661	8.73743	10.9007	10.146	23.5019	13.1175	12.0014	50.3398	30.9837	23.6501	0	8.1267	9.71103	10.5234	16.2069	34.9912	2.67052	0.920077	0.533682	6.34223	13.7888	8.1267	9.71103	10.5234	16.2069	34.9912	2.67052	0.920077
P20081_55	P20081	P20081	FPR1	4.02614	2.90327	4.86243	3.7988	2.54062	6.03687	6.16954	4.09888	11.8146	12.1885	7.22662	33.7229	36.8438	27.6773	4.02614	2.90327	4.86243	3.7988	2.54062	6.03687	6.16954	4.09888	11.8146	12.1885	7.22662	33.7229	36.8438	27.6773	0	3.93061	4.12543	5.13421	10.4099	32.748	0.983065	1.77086	1.46418	2.76314	4.66035	3.93061	4.12543	5.13421	10.4099	32.748	0.983065	1.77086
P20133_167_177_190	P20133	P20133	BET2	3.95404	7.7684	11.5973	7.68599	8.68581	16.1853	6.82163	7.01619	10.4552	12.8566	4.15621	46.9899	41.9737	17.3168	3.95404	7.7684	11.5973	7.68599	8.68581	16.1853	6.82163	7.01619	10.4552	12.8566	4.15621	46.9899	41.9737	17.3168	0	7.77325	10.8524	6.91891	9.15599	35.4268	3.82164	4.64542	0.137572	4.49333	15.883	7.77325	10.8524	6.91891	9.15599	35.4268	3.82164	4.64542
P20433_185	P20433	P20433	RPB4	5.4539	2.86574	5.02847	4.0798	3.50008	4.35568	5.64104	5.64426	12.2052	7.00379	6.11982	29.81	30.9414	23.5446	5.4539	2.86574	5.02847	4.0798	3.50008	4.35568	5.64104	5.64426	12.2052	7.00379	6.11982	29.81	30.9414	23.5446	0	4.44937	3.97852	5.64265	8.44293	28.0987	1.38786	0.436698	0.00227602	3.28805	3.98431	4.44937	3.97852	5.64265	8.44293	28.0987	1.38786	0.436698
P20449_167	P20449	P20449	DBP5	10.199	2.67092	5.89499	7.35819	5.06599	6.19229	8.11471	5.77859	12.2017	11.7937	9.72649	45.0723	42.827	31.6498	10.199	2.67092	5.89499	7.35819	5.06599	6.19229	8.11471	5.77859	12.2017	11.7937	9.72649	45.0723	42.827	31.6498	0	6.25496	6.20549	6.94665	11.2406	39.8497	3.77692	1.14616	1.65188	1.32707	7.1895	6.25496	6.20549	6.94665	11.2406	39.8497	3.77692	1.14616
P20459_192	P20459	P20459	SUI2	9.76574	9.61453	12.3005	10.2909	8.68087	16.6113	10.5833	18.1245	15.6946	10.7897	11.6941	36.4374	25.3549	20.6928	9.76574	9.61453	12.3005	10.2909	8.68087	16.6113	10.5833	18.1245	15.6946	10.7897	11.6941	36.4374	25.3549	20.6928	0	10.5603	11.861	14.3539	12.7261	27.495	1.50901	4.19187	5.33245	2.61022	8.08751	10.5603	11.861	14.3539	12.7261	27.495	1.50901	4.19187
P20459_262	P20459	P20459	SUI2	8.46713	7.31887	11.3614	13.4535	22.0718	13.9882	14.8855	16.9542	24.2073	21.5901	20.4503	36.4982	26.6705	25.7617	8.46713	7.31887	11.3614	13.4535	22.0718	13.9882	14.8855	16.9542	24.2073	21.5901	20.4503	36.4982	26.6705	25.7617	0	9.04911	16.5045	15.9198	22.0826	29.6435	2.08313	4.82884	1.46285	1.92631	5.95373	9.04911	16.5045	15.9198	22.0826	29.6435	2.08313	4.82884
P20604_162	P20604	P20604	SIT4	6.37624	2.74064	4.01435	5.33557	3.42411	4.28773	5.491	3.27995	11.7049	7.83433	6.91299	37.1913	25.4362	19.435	6.37624	2.74064	4.01435	5.33557	3.42411	4.28773	5.491	3.27995	11.7049	7.83433	6.91299	37.1913	25.4362	19.435	0	4.37707	4.34914	4.38548	8.81739	27.3542	1.84474	0.957211	1.56345	2.5427	9.03215	4.37707	4.34914	4.38548	8.81739	27.3542	1.84474	0.957211
P20606_171	P20606	P20606	SAR1	10.0203	5.91562	6.40264	6.36292	5.20998	6.12727	9.08263	4.73878	7.11903	5.69763	6.84657	13.4233	9.99292	9.55522	10.0203	5.91562	6.40264	6.36292	5.20998	6.12727	9.08263	4.73878	7.11903	5.69763	6.84657	13.4233	9.99292	9.55522	0	7.44619	5.90005	6.9107	6.55441	10.9905	2.24251	0.609129	3.07156	0.754399	2.11824	7.44619	5.90005	6.9107	6.55441	10.9905	2.24251	0.609129
P20967_209	P20967	P20967	KGD1	10.8502	5.05604	7.56961	8.70052	5.36196	8.06265	8.19394	4.6442	12.2331	6.58864	6.88474	39.0586	29.5103	21.6239	10.8502	5.05604	7.56961	8.70052	5.36196	8.06265	8.19394	4.6442	12.2331	6.58864	6.88474	39.0586	29.5103	21.6239	0	7.82529	7.37504	6.41907	8.56884	30.0642	2.90554	1.77232	2.51005	3.17683	8.73053	7.82529	7.37504	6.41907	8.56884	30.0642	2.90554	1.77232
P20967_816	P20967	P20967	KGD1	7.601	16.6911	6.76129	10.9537	4.7537	6.47845	6.98852	4.72724	10.3463	10.8012	6.05098	40.813	43.7694	23.2785	7.601	16.6911	6.76129	10.9537	4.7537	6.47845	6.98852	4.72724	10.3463	10.8012	6.05098	40.813	43.7694	23.2785	0	10.3511	7.3953	5.85788	9.06617	35.9536	5.50661	3.20009	1.59897	2.62112	11.0761	10.3511	7.3953	5.85788	9.06617	35.9536	5.50661	3.20009
P21182_145_150	P21182	P21182	SPE2		15.2388	12.235	10.8302	13.0816	17.7086	25.0788	15.6276	50.871	44.1029			71.4192	65.8549	18.1519	15.2388	12.235	10.8302	13.0816	17.7086	25.0788	15.6276	50.871	44.1029	28.4658	74.7744	71.4192	65.8549	6	13.7369	13.8734	20.3532	47.4869	68.637	2.12402	3.5069	6.68303	4.78575	3.93457	15.2086	13.8734	20.3532	41.1466	70.6828	2.95857	3.5069
P21242_42	P21242	P21242	PRE10	9.31561	7.74958	9.17586	7.66333	6.03404	9.59074	7.87291	5.42509	8.82	7.35204	7.89256	30.0867	24.38	15.3903	9.31561	7.74958	9.17586	7.66333	6.03404	9.59074	7.87291	5.42509	8.82	7.35204	7.89256	30.0867	24.38	15.3903	0	8.74702	7.76271	6.649	8.02153	23.2857	0.866624	1.78043	1.73088	0.74243	7.40909	8.74702	7.76271	6.649	8.02153	23.2857	0.866624	1.78043
P21242_76	P21242	P21242	PRE10	10.4161	6.64068	8.54344	8.07003	6.10663	9.06733	9.35167	5.86824	11.8904	8.49632	9.08882	32.8676	26.6656	18.4753	10.4161	6.64068	8.54344	8.07003	6.10663	9.06733	9.35167	5.86824	11.8904	8.49632	9.08882	32.8676	26.6656	18.4753	0	8.53341	7.74799	7.60995	9.82518	26.0028	1.88774	1.50639	2.46316	1.8129	7.21902	8.53341	7.74799	7.60995	9.82518	26.0028	1.88774	1.50639
P21243_114	P21243	P21243	SCL1	10.0924	7.03025	11.4518	11.6642	6.94972	8.401	10.6682	5.0773	12.4337	8.61878	8.66939	34.4914	35.3086	25.5861	10.0924	7.03025	11.4518	11.6642	6.94972	8.401	10.6682	5.0773	12.4337	8.61878	8.66939	34.4914	35.3086	25.5861	0	9.52481	9.00496	7.87276	9.90728	31.7954	2.26477	2.41455	3.95337	2.18806	5.39286	9.52481	9.00496	7.87276	9.90728	31.7954	2.26477	2.41455
P21243_74	P21243	P21243	SCL1	6.03269	3.04418	4.90991	5.64465	3.89662	4.59282	6.59257	4.06868	7.93829	6.17525	4.63258	26.8751	17.1873	11.4087	6.03269	3.04418	4.90991	5.64465	3.89662	4.59282	6.59257	4.06868	7.93829	6.17525	4.63258	26.8751	17.1873	11.4087	0	4.66226	4.71136	5.33062	6.24871	18.4904	1.50957	0.88002	1.78466	1.65408	7.8151	4.66226	4.71136	5.33062	6.24871	18.4904	1.50957	0.88002
P21269-3_23	P21269-3	P21269	CCA1	9.76002	4.56495	5.25582		7.16049	9.94812	15.2449	2.40104		18.9921	7.89075	35.3984	37.9945	24.824	9.76002	4.56495	5.25582	9.26466	7.16049	9.94812	15.2449	2.40104	14.51	18.9921	7.89075	35.3984	37.9945	24.824	3	6.52693	8.5543	8.82298	13.4414	32.739	2.82117	1.97115	9.08201	7.84982	6.97638	6.52693	8.79109	8.82298	13.7976	32.739	2.82117	1.4529
P21304_429	P21304	P21304	PWP1	17.962	6.70076	9.31751	7.65858	5.48271	16.2794	9.80709	6.45493	14.1197	11.3952	13.5221	40.865	37.5361	23.7812	17.962	6.70076	9.31751	7.65858	5.48271	16.2794	9.80709	6.45493	14.1197	11.3952	13.5221	40.865	37.5361	23.7812	0	11.3268	9.80689	8.13101	13.0124	34.0608	5.89338	5.70994	2.37033	1.432	9.05662	11.3268	9.80689	8.13101	13.0124	34.0608	5.89338	5.70994
P21339_343	P21339	P21339	MSB1	8.20748	1.37966	6.18572	8.32845	6.49197	5.21502	7.46443	10.8994	13.7844	8.97408	6.64856	34.0255	24.4192	13.3508	8.20748	1.37966	6.18572	8.32845	6.49197	5.21502	7.46443	10.8994	13.7844	8.97408	6.64856	34.0255	24.4192	13.3508	0	5.25762	6.67848	9.18192	9.80235	23.9318	3.50725	1.56507	2.4289	3.63931	10.346	5.25762	6.67848	9.18192	9.80235	23.9318	3.50725	1.56507
P21339_408	P21339	P21339	MSB1	7.4801	4.56629	6.01571	10.7979	6.03182	8.24729	9.00585	6.39677	15.1116	16.2088	7.41419		38.1802	28.9453	7.4801	4.56629	6.01571	10.7979	6.03182	8.24729	9.00585	6.39677	15.1116	16.2088	7.41419	43.87	38.1802	28.9453	2	6.0207	8.359	7.70131	12.9115	33.5627	1.45691	2.38499	1.8449	4.79235	6.53008	6.0207	8.359	7.70131	12.9115	36.9985	1.45691	2.38499
P21375_228	P21375	P21375	OSM1	10.901	11.0868		9.07649	9.86315	8.31597	13.5424	9.50188	13.3417	17.5167	12.4494	32.5067	32.1045	19.7069	10.901	11.0868	10.6578	9.07649	9.86315	8.31597	13.5424	9.50188	13.3417	17.5167	12.4494	32.5067	32.1045	19.7069	2	10.9939	9.0852	11.5221	14.4359	28.106	0.131331	0.773628	2.85709	2.70509	7.27665	10.8819	9.0852	11.5221	14.4359	28.106	0.215136	0.773628
P21375_486	P21375	P21375	OSM1	9.23527	6.38424	6.51409	7.18868	5.79662	6.53085	6.95343	4.49923	9.37944	7.16062	5.83919	21.2305	19.1526	12.8561	9.23527	6.38424	6.51409	7.18868	5.79662	6.53085	6.95343	4.49923	9.37944	7.16062	5.83919	21.2305	19.1526	12.8561	0	7.37787	6.50538	5.72633	7.45975	17.7464	1.60987	0.696377	1.73538	1.78898	4.3607	7.37787	6.50538	5.72633	7.45975	17.7464	1.60987	0.696377
P21576_314	P21576	P21576	VPS1	9.26273	4.83597	7.31794	6.70568	5.34372	7.67445	8.9033	5.34342	17.548	14.4	8.76995	50.5614	51.1278	34.0724	9.26273	4.83597	7.31794	6.70568	5.34372	7.67445	8.9033	5.34342	17.548	14.4	8.76995	50.5614	51.1278	34.0724	0	7.13888	6.57461	7.12336	13.5726	45.2539	2.21881	1.17088	2.51722	4.44712	9.6876	7.13888	6.57461	7.12336	13.5726	45.2539	2.21881	1.17088
P21734_88	P21734	P21734	UBC1	19.6854	17.2751	19.5414	41.0009	41.6385	37.7543	29.5582	30.9694	38.7656	29.0893	42.482	32.6851	28.305	31.0332	19.6854	17.2751	19.5414	41.0009	41.6385	37.7543	29.5582	30.9694	38.7656	29.0893	42.482	32.6851	28.305	31.0332	0	18.834	40.1312	30.2638	36.779	30.6745	1.35192	2.083	0.997859	6.91387	2.21196	18.834	40.1312	30.2638	36.779	30.6745	1.35192	2.083
P21801_107_109	P21801	P21801	SDH2	54.9683	19.6306	14.6896	16.9433	16.0433	9.722	23.7613	15.6099	41.3232	32.2881	24.6451	82.1323	74.6134	52.8383	54.9683	19.6306	14.6896	16.9433	16.0433	9.722	23.7613	15.6099	41.3232	32.2881	24.6451	82.1323	74.6134	52.8383	0	29.7628	14.2362	19.6856	32.7521	69.8613	21.9679	3.93524	5.76389	8.3487	15.2142	29.7628	14.2362	19.6856	32.7521	69.8613	21.9679	3.93524
P21801_62	P21801	P21801	SDH2	20.1972	15.8519	14.9995	13.015	12.6847	10.9735	16.7118	11.8036	27.0167	19.5267	16.3271	68.7752	61.8527	40.5445	20.1972	15.8519	14.9995	13.015	12.6847	10.9735	16.7118	11.8036	27.0167	19.5267	16.3271	68.7752	61.8527	40.5445	0	17.0162	12.2244	14.2577	20.9568	57.0575	2.7876	1.09585	3.4706	5.48642	14.7136	17.0162	12.2244	14.2577	20.9568	57.0575	2.7876	1.09585
P21827_194	P21827	P21827	SRM1	9.79898	6.96445	7.46934	6.52927	6.52338	8.17906	7.82984	6.47925	13.1045	10.6243	6.84922	39.8139	31.0084	19.9956	9.79898	6.96445	7.46934	6.52927	6.52338	8.17906	7.82984	6.47925	13.1045	10.6243	6.84922	39.8139	31.0084	19.9956	0	8.07759	7.07724	7.15455	10.1927	30.2726	1.51199	0.954215	0.955009	3.14991	9.92963	8.07759	7.07724	7.15455	10.1927	30.2726	1.51199	0.954215
P21827_286	P21827	P21827	SRM1	11.8868	6.14868	8.57121	8.9071	6.89373	9.16097	10.487	6.87046	16.7776	11.6336	10.5701	49.2738	41.7945	29.2871	11.8868	6.14868	8.57121	8.9071	6.89373	9.16097	10.487	6.87046	16.7776	11.6336	10.5701	49.2738	41.7945	29.2871	0	8.86891	8.3206	8.67875	12.9938	40.1185	2.88064	1.24221	2.55731	3.31975	10.0982	8.86891	8.3206	8.67875	12.9938	40.1185	2.88064	1.24221
P21827_306	P21827	P21827	SRM1	12.6568	7.83156	8.04364	9.34519	7.7663	10.7062	10.7049	6.90272	15.736	13.5957	12.0304	46.1834	41.6574	28.5743	12.6568	7.83156	8.04364	9.34519	7.7663	10.7062	10.7049	6.90272	15.736	13.5957	12.0304	46.1834	41.6574	28.5743	0	9.51066	9.27256	8.80379	13.7874	38.805	2.72668	1.47129	2.68852	1.86026	9.14453	9.51066	9.27256	8.80379	13.7874	38.805	2.72668	1.47129
P21827_354	P21827	P21827	SRM1	8.47241	5.23797	7.47797	5.94007	5.94538	8.12694	7.76703	5.13531	10.5532	8.26101	8.37532	30.6902	26.7225	17.3174	8.47241	5.23797	7.47797	5.94007	5.94538	8.12694	7.76703	5.13531	10.5532	8.26101	8.37532	30.6902	26.7225	17.3174	0	7.06278	6.6708	6.45117	9.06319	24.9101	1.65671	1.26106	1.86091	1.29169	6.86817	7.06278	6.6708	6.45117	9.06319	24.9101	1.65671	1.26106
P21827_456	P21827	P21827	SRM1	10.2823	6.47039	7.0201	6.67666	5.31415	7.98937	7.8727	5.53664	9.33807	8.24195	8.6973	27.6821	24.7473	18.4495	10.2823	6.47039	7.0201	6.67666	5.31415	7.98937	7.8727	5.53664	9.33807	8.24195	8.6973	27.6821	24.7473	18.4495	0	7.92425	6.66006	6.70467	8.75911	23.6263	2.06052	1.33768	1.65184	0.550666	4.71732	7.92425	6.66006	6.70467	8.75911	23.6263	2.06052	1.33768
P21954_370	P21954	P21954	IDP1	9.23914	8.74246	20.9928	5.25505	4.74052	8.42717	7.19665	5.23151	13.4457	10.2391	7.83144	43.4897	39.2737	24.2871	9.23914	8.74246	20.9928	5.25505	4.74052	8.42717	7.19665	5.23151	13.4457	10.2391	7.83144	43.4897	39.2737	24.2871	0	12.9915	6.14091	6.21408	10.5054	35.6835	6.93379	1.9966	1.38957	2.81659	10.0922	12.9915	6.14091	6.21408	10.5054	35.6835	6.93379	1.9966
P21965_117	P21965	P21965	MCK1	11.1853	7.86888	6.31657	7.06001	4.50051	7.42385	7.54158	5.97503	10.6407	9.1373	9.09546	41.5989	29.639	21.0017	11.1853	7.86888	6.31657	7.06001	4.50051	7.42385	7.54158	5.97503	10.6407	9.1373	9.09546	41.5989	29.639	21.0017	0	8.45691	6.32812	6.7583	9.62447	30.7465	2.48705	1.59318	1.10772	0.880295	10.3432	8.45691	6.32812	6.7583	9.62447	30.7465	2.48705	1.59318
P21965_161	P21965	P21965	MCK1	6.87649	4.1024	6.05074	6.87091	4.61036	5.81677	8.51596	5.18022	12.7879	10.2693	7.68266	47.2892	41.1387	30.3735	6.87649	4.1024	6.05074	6.87091	4.61036	5.81677	8.51596	5.18022	12.7879	10.2693	7.68266	47.2892	41.1387	30.3735	0	5.67654	5.76601	6.84809	10.2466	39.6005	1.42439	1.13113	2.35873	2.55271	8.56209	5.67654	5.76601	6.84809	10.2466	39.6005	1.42439	1.13113
P22007_202	P22007	P22007	RAM1		11.249	10.0059	8.0844	14.832	12.9051	9.04694	9.42176	18.7106	14.2922	8.70109	40.998		22.2061	12.5419	11.249	10.0059	8.0844	14.832	12.9051	9.04694	9.42176	18.7106	14.2922	8.70109	40.998	29.2744	22.2061	4	10.6275	11.9405	9.23435	13.9013	31.6021	0.879	3.47568	0.265033	5.0162	13.2879	11.2656	11.9405	9.23435	13.9013	30.8262	1.2681	3.47568
P22082_1059	P22082	P22082	SNF2	19.2918	15.7201	13.0158	15.8315	16.4603	18.5887	17.258	11.7966		18.4009	12.3537	52.1789	28.9456		19.2918	15.7201	13.0158	15.8315	16.4603	18.5887	17.258	11.7966	23.536	18.4009	12.3537	52.1789	28.9456	25.6182	4	16.0092	16.9602	14.5273	15.3773	40.5622	3.14793	1.44495	3.86177	4.27603	16.4284	16.0092	16.9602	14.5273	18.0969	35.5809	3.14793	1.44495
P22108_128_140	P22108	P22108	APA2		2.49785	7.73187	3.35394	6.52761	6.29868	6.65708	4.74301	13.5191	11.0756	3.43939	50.0142	40.3381	25.6544	7.29411	2.49785	7.73187	3.35394	6.52761	6.29868	6.65708	4.74301	13.5191	11.0756	3.43939	50.0142	40.3381	25.6544	1	5.11486	5.39341	5.70004	9.34468	38.6689	3.70101	1.76994	1.35346	5.25804	12.2654	5.84128	5.39341	5.70004	9.34468	38.6689	2.90376	1.76994
P22108_149	P22108	P22108	APA2	14.5885	10.582	7.21354	6.32574	7.42308	7.72804	9.00375	6.28518	15.6131	11.4965	7.92516	45.4519	43.875	28.6768	14.5885	10.582	7.21354	6.32574	7.42308	7.72804	9.00375	6.28518	15.6131	11.4965	7.92516	45.4519	43.875	28.6768	0	10.7947	7.15896	7.64447	11.6783	39.3346	3.6921	0.737515	1.92232	3.84719	9.26347	10.7947	7.15896	7.64447	11.6783	39.3346	3.6921	0.737515
P22108_310	P22108	P22108	APA2	8.79423	5.32791	7.7297	13.6799		16.6629	14.5673	7.77365	18.7107	15.2896	12.7765	46.4277	47.4042	39.0039	8.79423	5.32791	7.7297	13.6799	7.6138	16.6629	14.5673	7.77365	18.7107	15.2896	12.7765	46.4277	47.4042	39.0039	2	7.28395	15.1714	11.1705	15.5923	44.2786	1.77563	2.10927	4.80382	2.97865	4.59405	7.28395	12.6522	11.1705	15.5923	44.2786	1.77563	4.61125
P22133_273	P22133	P22133	MDH2	10.7788	17.0815	11.7739	7.90826	8.59203	6.30123	6.18728	9.05108	10.2723	7.09501	7.07915	20.3035		11.6386	10.7788	17.0815	11.7739	7.90826	8.59203	6.30123	6.18728	9.05108	10.2723	7.09501	7.07915	20.3035	14.772	11.6386	2	13.2114	7.60051	7.61918	8.14883	15.9711	3.38833	1.176	2.02501	1.83902	6.12701	13.2114	7.60051	7.61918	8.14883	15.5714	3.38833	1.176
P22133_355	P22133	P22133	MDH2	19.0239	10.8516	7.15001	7.53549	5.24541	8.80138	7.91908	6.66188	12.7817	13.6426	10.1628	40.6341	39.2016	24.0665	19.0239	10.8516	7.15001	7.53549	5.24541	8.80138	7.91908	6.66188	12.7817	13.6426	10.1628	40.6341	39.2016	24.0665	0	12.3418	7.19409	7.29048	12.1957	34.6341	6.0756	1.8024	0.888972	1.81238	9.17973	12.3418	7.19409	7.29048	12.1957	34.6341	6.0756	1.8024
P22136_339	P22136	P22136	AEP2		7.44627	12.3552	9.247	6.33018	10.0426	13.5588	12.98	13.2923	11.8065	12.6277	57.7762		25.553	12.8577	7.44627	12.3552	9.247	6.33018	10.0426	13.5588	12.98	13.2923	11.8065	12.6277	57.7762	44.0358	25.553	4	9.90075	8.53991	13.2694	12.5755	41.6646	3.47116	1.95459	0.40923	0.744279	22.7853	10.8864	8.53991	13.2694	12.5755	42.455	2.98981	1.95459
P22137_1065	P22137	P22137	CHC1	8.11642	3.88168	5.81846	4.60014	3.93667	5.02004	5.49785	4.04078	9.61118	7.02808	6.23966	31.141	29.5021	17.1153	8.11642	3.88168	5.81846	4.60014	3.93667	5.02004	5.49785	4.04078	9.61118	7.02808	6.23966	31.141	29.5021	17.1153	0	5.93885	4.51895	4.76931	7.62631	25.9195	2.11994	0.546227	1.0303	1.76358	7.66853	5.93885	4.51895	4.76931	7.62631	25.9195	2.11994	0.546227
P22137_1223	P22137	P22137	CHC1	12.8098	6.7596	10.4368	21.4282	15.2514	10.3253	15.3051	6.61605	24.3528	10.2559	14.1404	51.2149	27.4537	22.7149	12.8098	6.7596	10.4368	21.4282	15.2514	10.3253	15.3051	6.61605	24.3528	10.2559	14.1404	51.2149	27.4537	22.7149	0	10.0021	15.6683	10.9606	16.2497	33.7945	3.04843	5.56318	6.14406	7.2813	15.2714	10.0021	15.6683	10.9606	16.2497	33.7945	3.04843	5.56318
P22137_1278	P22137	P22137	CHC1	13.6435	8.79298	9.46451	15.7989	12.293	9.30221	12.7075	7.17254	21.4365	9.80217	11.0683	40.4968	25.872	18.4719	13.6435	8.79298	9.46451	15.7989	12.293	9.30221	12.7075	7.17254	21.4365	9.80217	11.0683	40.4968	25.872	18.4719	0	10.6337	12.4647	9.94001	14.1023	28.2802	2.62813	3.25175	3.91379	6.38304	11.2082	10.6337	12.4647	9.94001	14.1023	28.2802	2.62813	3.25175
P22137_323	P22137	P22137	CHC1	7.95614	4.75148	6.11776	10.8239	8.05083	7.32621	8.87502	4.97615	16.1764	8.00898	8.85132	48.0741	31.5924	21.8115	7.95614	4.75148	6.11776	10.8239	8.05083	7.32621	8.87502	4.97615	16.1764	8.00898	8.85132	48.0741	31.5924	21.8115	0	6.27513	8.73363	6.92558	11.0122	33.826	1.60811	1.8461	2.75692	4.49207	13.273	6.27513	8.73363	6.92558	11.0122	33.826	1.60811	1.8461
P22137_463_482	P22137	P22137	CHC1	2.81888	4.90827	2.84368	2.47768	4.09745	4.67612	2.44086	4.95526	4.35432	8.13206	8.56659	31.7846	16.324	3.85961	2.81888	4.90827	2.84368	2.47768	4.09745	4.67612	2.44086	4.95526	4.35432	8.13206	8.56659	31.7846	16.324	3.85961	0	3.52361	3.75042	3.69806	7.01766	17.3227	1.19921	1.13956	1.77795	2.31673	13.9893	3.52361	3.75042	3.69806	7.01766	17.3227	1.19921	1.13956
P22137_495	P22137	P22137	CHC1	10.5213	9.19613	14.5833	12.5203	10.8724	7.4836	11.7652	8.15893	20.3639	10.1961	13.1775	45.9759	20.0177	17.3211	10.5213	9.19613	14.5833	12.5203	10.8724	7.4836	11.7652	8.15893	20.3639	10.1961	13.1775	45.9759	20.0177	17.3211	0	11.4336	10.2921	9.96205	14.5792	27.7716	2.80705	2.56799	2.55	5.2268	15.823	11.4336	10.2921	9.96205	14.5792	27.7716	2.80705	2.56799
P22137_645	P22137	P22137	CHC1	4.44253	2.46429	4.34555	3.95316	3.29482	3.95607	5.73493	3.68107	9.08621	8.59901	5.88576	34.7502	30.6269	17.955	4.44253	2.46429	4.34555	3.95316	3.29482	3.95607	5.73493	3.68107	9.08621	8.59901	5.88576	34.7502	30.6269	17.955	0	3.75079	3.73468	4.708	7.85699	27.7774	1.1152	0.380934	1.4523	1.72443	8.75267	3.75079	3.73468	4.708	7.85699	27.7774	1.1152	0.380934
P22137_672	P22137	P22137	CHC1	7.54994	3.90952	6.27541	9.26582	7.89541	5.93804	9.39822	6.19566	16.1651	6.67644	7.97587	45.339	20.6914	14.4886	7.54994	3.90952	6.27541	9.26582	7.89541	5.93804	9.39822	6.19566	16.1651	6.67644	7.97587	45.339	20.6914	14.4886	0	5.91162	7.69976	7.79694	10.2725	26.8397	1.84727	1.6725	2.26455	5.14435	16.3184	5.91162	7.69976	7.79694	10.2725	26.8397	1.84727	1.6725
P22137_915	P22137	P22137	CHC1	6.03152	3.51013	4.79587	4.38915	3.47841	5.15107	6.48875	4.32819	11.7343	9.85894	7.65109	42.3422	44.1087	25.4822	6.03152	3.51013	4.79587	4.38915	3.47841	5.15107	6.48875	4.32819	11.7343	9.85894	7.65109	42.3422	44.1087	25.4822	0	4.77917	4.33954	5.40847	9.74812	37.311	1.26078	0.837432	1.52774	2.04388	10.2821	4.77917	4.33954	5.40847	9.74812	37.311	1.26078	0.837432
P22138_1104	P22138	P22138	RPA135	27.9052	12.3901		39.6443	24.5304		38.5086	25.5173	55.3654	38.7491	42.7677	83.4042	79.9335	53.4644	27.9052	12.3901	17.3981	39.6443	24.5304	24.2151	38.5086	25.5173	55.3654	38.7491	42.7677	83.4042	79.9335	53.4644	4	20.1476	32.0873	32.0129	45.6274	72.2674	10.9708	10.6872	9.18624	8.66943	16.376	19.2311	29.4633	32.0129	45.6274	72.2674	7.9183	8.81844
P22138_1107	P22138	P22138	RPA135	28.0592	18.087	19.5114	31.4203	23.5373	23.1016	32.7302	25.5881	55.4571	41.9247	37.4584	86.0758	82.4124	67.0353	28.0592	18.087	19.5114	31.4203	23.5373	23.1016	32.7302	25.5881	55.4571	41.9247	37.4584	86.0758	82.4124	67.0353	0	21.8859	26.0197	29.1592	44.9468	78.5078	5.39347	4.68212	5.05028	9.37217	10.1029	21.8859	26.0197	29.1592	44.9468	78.5078	5.39347	4.68212
P22138_158	P22138	P22138	RPA135	21.0361	9.28518	13.5046		2.32357	13.8512	18.2049	22.3097		18.4561	20.0347	58.9624	52.7386		21.0361	9.28518	13.5046	10.7769	2.32357	13.8512	18.2049	22.3097	25.7909	18.4561	20.0347	58.9624	52.7386	38.722	6	14.6086	8.0874	20.2573	19.2454	55.8505	5.95275	8.15129	2.90254	1.1163	4.40088	14.6086	8.98391	20.2573	21.4272	50.141	5.95275	5.96933
P22138_584_585	P22138	P22138	RPA135	21.2549	12.1227	13.0111	18.5545	9.55013	15.9708	26.326	16.5168	33.815	25.5069	24.0911	64.5674	63.7562	44.8205	21.2549	12.1227	13.0111	18.5545	9.55013	15.9708	26.326	16.5168	33.815	25.5069	24.0911	64.5674	63.7562	44.8205	0	15.4629	14.6918	21.4214	27.8043	57.7147	5.03564	4.63643	6.93614	5.25331	11.1741	15.4629	14.6918	21.4214	27.8043	57.7147	5.03564	4.63643
P22138_734	P22138	P22138	RPA135	13.755	5.51067	8.31277	9.04869	8.10744	10.5841	15.6535	11.6061	28.5426	24.6417	17.1366	73.7572	74.0699	53.1768	13.755	5.51067	8.31277	9.04869	8.10744	10.5841	15.6535	11.6061	28.5426	24.6417	17.1366	73.7572	74.0699	53.1768	0	9.19283	9.24675	13.6298	23.4403	67.0013	4.19205	1.25016	2.86193	5.79711	11.9734	9.19283	9.24675	13.6298	23.4403	67.0013	4.19205	1.25016
P22146_421	P22146	P22146	GAS1	97.2485	97.0001	97.2831	98.1866	97.9961	98.4294	93.6513	95.0307	89.1544	92.6251		89.4043	88.9929		97.2485	97.0001	97.2831	98.1866	97.9961	98.4294	93.6513	95.0307	89.1544	92.6251	92.9424	89.4043	88.9929	86.4342	4	97.1773	98.204	94.341	90.8897	89.1986	0.154398	0.217155	0.975367	2.45409	0.290883	97.1773	98.204	94.341	91.574	88.2771	0.154398	0.217155
P22147_65	P22147	P22147	XRN1	24.6949	15.8629	14.4348	39.383	37.7485	17.5492	32.5449	26.8994	46.1083	21.1071	28.3645	70.0366	25.1999	24.0845	24.6949	15.8629	14.4348	39.383	37.7485	17.5492	32.5449	26.8994	46.1083	21.1071	28.3645	70.0366	25.1999	24.0845	0	18.3308	31.5603	29.7222	31.8599	39.7737	5.55749	12.1614	3.99193	12.8619	26.2144	18.3308	31.5603	29.7222	31.8599	39.7737	5.55749	12.1614
P22147_705	P22147	P22147	XRN1	5.29029	5.9823	5.21483	5.93413	5.87398	6.07223	9.87441	7.81091	13.5063	12.0257	11.3635	39.8771	40.5312	24.4805	5.29029	5.9823	5.21483	5.93413	5.87398	6.07223	9.87441	7.81091	13.5063	12.0257	11.3635	39.8771	40.5312	24.4805	0	5.49581	5.96011	8.84266	12.2985	34.9629	0.423005	0.101644	1.45912	1.09715	9.08392	5.49581	5.96011	8.84266	12.2985	34.9629	0.423005	0.101644
P22211_729	P22211	P22211	NPR1		23.9719	17.2585	12.1215	7.94232	11.6412	14.0866	11.9242	23.4397	21.3229	17.9755		46.6504	36.1251	17.7304	23.9719	17.2585	12.1215	7.94232	11.6412	14.0866	11.9242	23.4397	21.3229	17.9755	51.6252	46.6504	36.1251	4	20.6152	10.5683	13.0054	20.9127	41.3877	4.74708	2.28685	1.52905	2.75511	7.44255	19.6536	10.5683	13.0054	20.9127	44.8002	3.7472	2.28685
P22216_38	P22216	P22216	RAD53	24.6503	4.62144	11.4412	12.6404	8.36006	14.1118	17.435	12.5424	21.9124	21.8352	13.4219	48.0382	38.2215	29.7637	24.6503	4.62144	11.4412	12.6404	8.36006	14.1118	17.435	12.5424	21.9124	21.8352	13.4219	48.0382	38.2215	29.7637	0	13.571	11.7041	14.9887	19.0565	38.6745	10.1828	2.988	3.45961	4.87986	9.14569	13.571	11.7041	14.9887	19.0565	38.6745	10.1828	2.988
P22217_30_33	P22217	P22217	TRX1	22.6862	21.7998	22.5295	19.1248	26.4825	23.0117	24.1326	27.6151	50.5713	51.5998	34.5414	71.963	86.6155	78.6491	22.6862	21.7998	22.5295	19.1248	26.4825	23.0117	24.1326	27.6151	50.5713	51.5998	34.5414	71.963	86.6155	78.6491	0	22.3385	22.873	25.8739	45.5708	79.0759	0.473067	3.68078	2.46247	9.5656	7.33555	22.3385	22.873	25.8739	45.5708	79.0759	0.473067	3.68078
P22219_356_358	P22219	P22219	VPS15	7.2395	6.07832		6.085		7.49122	9.34183	6.00847	17.2743	13.1094	9.1766	56.7408	48.9733	29.1143	7.2395	6.07832	7.22552	6.085	6.11457	7.49122	9.34183	6.00847	17.2743	13.1094	9.1766	56.7408	48.9733	29.1143	4	6.65891	6.78811	7.67515	13.1868	44.9428	0.821082	0.994353	2.35704	4.0494	14.2475	6.84778	6.5636	7.67515	13.1868	44.9428	0.666411	0.803485
P22336_486_491	P22336	P22336	RFA1	27.0496	11.219	12.3711	26.2153	20.7429	23.6637	28.8033	28.256	62.2848	57.8401	38.4407	95.9195	93.2649	85.8353	27.0496	11.219	12.3711	26.2153	20.7429	23.6637	28.8033	28.256	62.2848	57.8401	38.4407	95.9195	93.2649	85.8353	0	16.8799	23.5406	28.5297	52.8552	91.6732	8.82605	2.73827	0.387015	12.6796	5.22716	16.8799	23.5406	28.5297	52.8552	91.6732	8.82605	2.73827
P22434_238_242	P22434	P22434	PDE1		13.535	12.3937	13.8771	12.9292	15.219	17.7097	12.7115	27.7248	20.3774	17.648		56.8539	33.0916	16.9603	13.535	12.3937	13.8771	12.9292	15.219	17.7097	12.7115	27.7248	20.3774	17.648	62.0867	56.8539	33.0916	4	12.9643	14.0085	15.2106	21.9167	44.9728	0.80698	1.15052	3.53428	5.21177	16.8025	14.2963	14.0085	15.2106	21.9167	50.6774	2.37659	1.15052
P22515_1006	P22515	P22515	UBA1	13.9265	12.0316	10.9613	11.2747	10.1616	13.6601	9.18716	14.6582	6.87699	20.9026	4.46045	15.4265	21.7375	27.7041	13.9265	12.0316	10.9613	11.2747	10.1616	13.6601	9.18716	14.6582	6.87699	20.9026	4.46045	15.4265	21.7375	27.7041	0	12.3065	11.6988	11.9227	10.7467	21.6227	1.50158	1.78738	3.86862	8.8779	6.1396	12.3065	11.6988	11.9227	10.7467	21.6227	1.50158	1.78738
P22515_144	P22515	P22515	UBA1	6.20235	3.81754	5.0582	4.3386	3.34325	5.20739	6.06898	3.73396	7.00055	5.53249	6.00201	27.7057	21.2288	12.314	6.20235	3.81754	5.0582	4.3386	3.34325	5.20739	6.06898	3.73396	7.00055	5.53249	6.00201	27.7057	21.2288	12.314	0	5.02603	4.29642	4.90147	6.17835	20.4162	1.19273	0.932786	1.65111	0.74975	7.72797	5.02603	4.29642	4.90147	6.17835	20.4162	1.19273	0.932786
P22515_447	P22515	P22515	UBA1	9.75755	5.48004	6.33817	6.9011	4.93452	7.17548	7.69071	5.45093	10.6308	7.30883	8.22477	29.6275	20.6529	15.4813	9.75755	5.48004	6.33817	6.9011	4.93452	7.17548	7.69071	5.45093	10.6308	7.30883	8.22477	29.6275	20.6529	15.4813	0	7.19192	6.33703	6.57082	8.72146	21.9205	2.26295	1.22233	1.58376	1.71577	7.15782	7.19192	6.33703	6.57082	8.72146	21.9205	2.26295	1.22233
P22515_503	P22515	P22515	UBA1	10.8492	8.40464	9.54176	8.83543	8.37697	11.4363	10.4914	8.30191	22.6447	15.2393	13.2317	36.9776	34.191	24.6514	10.8492	8.40464	9.54176	8.83543	8.37697	11.4363	10.4914	8.30191	22.6447	15.2393	13.2317	36.9776	34.191	24.6514	0	9.59852	9.54957	9.39664	17.0386	31.94	1.22325	1.64998	1.54819	4.95774	6.46406	9.59852	9.54957	9.39664	17.0386	31.94	1.22325	1.64998
P22515_600	P22515	P22515	UBA1	30.0109	25.4121	32.3589	37.26	35.1861	39.9274	32.3622	32.636	38.749	33.5494	42.6728	55.8961	52.8667	44.7789	30.0109	25.4121	32.3589	37.26	35.1861	39.9274	32.3622	32.636	38.749	33.5494	42.6728	55.8961	52.8667	44.7789	0	29.2606	37.4578	32.4991	38.3238	51.1806	3.53361	2.37686	0.19356	4.57654	5.74719	29.2606	37.4578	32.4991	38.3238	51.1806	3.53361	2.37686
P22515_672	P22515	P22515	UBA1	8.69405	5.64148	5.98101	15.117	10.0435	8.00789	10.8067	10.8628	18.7527	12.1542		52.9218	33.4597	23.314	8.69405	5.64148	5.98101	15.117	10.0435	8.00789	10.8067	10.8628	18.7527	12.1542	11.8394	52.9218	33.4597	23.314	2	6.77218	11.0561	10.8348	15.4535	36.5652	1.67303	3.66113	0.0396334	4.66585	15.0462	6.77218	11.0561	10.8348	14.2488	36.5652	1.67303	3.66113
P22515_837_840	P22515	P22515	UBA1	19.6048	13.6596	16.9757	17.5909	37.2752	13.5462	27.8537	19.8068	51.4529	37.2139	28.3762	89.6426	80.0232	60.1329	19.6048	13.6596	16.9757	17.5909	37.2752	13.5462	27.8537	19.8068	51.4529	37.2139	28.3762	89.6426	80.0232	60.1329	0	16.7467	22.8041	23.8303	39.0143	76.5996	2.9792	12.6945	5.68998	11.6433	15.0498	16.7467	22.8041	23.8303	39.0143	76.5996	2.9792	12.6945
P22543_154	P22543	P22543	VPS34	14.4144	4.56818	19.6474	14.4466	7.92974	20.9175	18.2054	9.02006	13.8089	12.3867	9.16577	38.0437	28.5632	20.0823	14.4144	4.56818	19.6474	14.4466	7.92974	20.9175	18.2054	9.02006	13.8089	12.3867	9.16577	38.0437	28.5632	20.0823	0	12.8767	14.4313	13.6127	11.7871	28.8964	7.65631	6.4939	6.49501	2.37894	8.98534	12.8767	14.4313	13.6127	11.7871	28.8964	7.65631	6.4939
P22543_590_593	P22543	P22543	VPS34	21.1144	12.6043	8.96308	12.1524	10.4091	11.5486	13.768	6.82977	37.3881	14.5143	7.11398	31.167	12.6412	8.86868	21.1144	12.6043	8.96308	12.1524	10.4091	11.5486	13.768	6.82977	37.3881	14.5143	7.11398	31.167	12.6412	8.86868	0	14.2273	11.37	10.2989	19.6721	17.5589	6.23611	0.885273	4.90609	15.7824	11.9349	14.2273	11.37	10.2989	19.6721	17.5589	6.23611	0.885273
P22579_1444	P22579	P22579	SIN3	12.7152	5.88665	7.41358	14.0939	12.8321	9.20921	12.3285	8.34638	25.4059	10.1362	12.0106	61.6349	33.7741	29.8518	12.7152	5.88665	7.41358	14.0939	12.8321	9.20921	12.3285	8.34638	25.4059	10.1362	12.0106	61.6349	33.7741	29.8518	0	8.67181	12.0451	10.3374	15.8509	41.7536	3.58395	2.53567	2.81578	8.32776	17.3291	8.67181	12.0451	10.3374	15.8509	41.7536	3.58395	2.53567
P22579_732	P22579	P22579	SIN3	18.372	5.70066	5.5901	5.85627	5.10164	5.40093	7.5905	4.78306	17.7118	15.1885	7.565	54.422	50.2543	35.4104	18.372	5.70066	5.5901	5.85627	5.10164	5.40093	7.5905	4.78306	17.7118	15.1885	7.565	54.422	50.2543	35.4104	0	9.88758	5.45295	6.18678	13.4885	46.6956	7.34791	0.379993	1.98516	5.28274	9.99291	9.88758	5.45295	6.18678	13.4885	46.6956	7.34791	0.379993
P22579_748	P22579	P22579	SIN3		8.93747	12.3325	8.57177	23.9978	25.7826	26.3649	25.9955	23.4252	37.624	30.6772	54.0441	56.3034	50.9095	13.9007	8.93747	12.3325	8.57177	23.9978	25.7826	26.3649	25.9955	23.4252	37.624	30.6772	54.0441	56.3034	50.9095	2	10.635	19.4507	26.1802	30.5755	53.7523	2.40063	9.46364	0.261198	7.09997	2.70877	11.7236	19.4507	26.1802	30.5755	53.7523	2.53703	9.46364
P22696_62	P22696	P22696	ESS1	10.7451	5.45818	7.08738	8.71797	8.05193	7.65797	9.16755	6.45504	19.8989	16.3258	9.78166	53.9945	37.3901	28.1527	10.7451	5.45818	7.08738	8.71797	8.05193	7.65797	9.16755	6.45504	19.8989	16.3258	9.78166	53.9945	37.3901	28.1527	0	7.76356	8.14263	7.81129	15.3355	39.8458	2.70756	0.53579	1.91803	5.13083	13.0947	7.76356	8.14263	7.81129	15.3355	39.8458	2.70756	0.53579
P22768_110_117	P22768	P22768	ARG1	7.90161	5.71241	7.59659	6.01554	4.67168	7.98193	8.75068	5.33596	13.3854	9.23263	8.25228	63.6384	57.9769	26.7593	7.90161	5.71241	7.59659	6.01554	4.67168	7.98193	8.75068	5.33596	13.3854	9.23263	8.25228	63.6384	57.9769	26.7593	0	7.0702	6.22305	7.04332	10.2901	49.4582	1.18573	1.66485	2.41457	2.72508	19.8606	7.0702	6.22305	7.04332	10.2901	49.4582	1.18573	1.66485
P22768_140	P22768	P22768	ARG1		16.5891	7.77639	8.03716	7.19869	9.36684	10.4663	7.23483	15.2901	11.0075	9.76515	52.7544	47.0595	25.1265	13.4766	16.5891	7.77639	8.03716	7.19869	9.36684	10.4663	7.23483	15.2901	11.0075	9.76515	52.7544	47.0595	25.1265	2	12.1827	8.2009	8.85054	12.0209	41.6468	6.23153	1.09331	2.28496	2.89854	14.5876	12.614	8.2009	8.85054	12.0209	41.6468	4.46923	1.09331
P22768_284	P22768	P22768	ARG1	15.3845	6.4196	6.18195	6.23556	5.07908	6.87069	7.65166	4.71172	10.2243	7.32453	7.30047	37.5745	33.9529	17.6641	15.3845	6.4196	6.18195	6.23556	5.07908	6.87069	7.65166	4.71172	10.2243	7.32453	7.30047	37.5745	33.9529	17.6641	0	9.32867	6.06178	6.18169	8.2831	29.7305	5.24582	0.908359	2.07885	1.68118	10.6056	9.32867	6.06178	6.18169	8.2831	29.7305	5.24582	0.908359
P22768_335	P22768	P22768	ARG1	8.09874	3.21734	6.2198	4.7521	3.33848	5.95036	5.12595	3.27518	6.27723	4.71665	5.54629	26.7412	23.6598	12.53	8.09874	3.21734	6.2198	4.7521	3.33848	5.95036	5.12595	3.27518	6.27723	4.71665	5.54629	26.7412	23.6598	12.53	0	5.8453	4.68031	4.20056	5.51339	20.977	2.46215	1.30742	1.30869	0.780812	7.47583	5.8453	4.68031	4.20056	5.51339	20.977	2.46215	1.30742
P22768_60_63	P22768	P22768	ARG1	31.6078	14.369	31.5919	27.4785	27.8107	21.7649	50.3536	27.7572	45.1677	53.7336	50.627	90.4718	85.1441	63.0562	31.6078	14.369	31.5919	27.4785	27.8107	21.7649	50.3536	27.7572	45.1677	53.7336	50.627	90.4718	85.1441	63.0562	0	25.8562	25.6847	39.0554	49.8428	79.5573	9.94825	3.39872	15.978	4.33646	14.5366	25.8562	25.6847	39.0554	49.8428	79.5573	9.94825	3.39872
P22936_112	P22936	P22936	APN1	8.91477	4.37378	4.02172	5.63917	5.00953	4.61907	6.72846	4.9817	10.5795	9.40312	6.95	37.2655	31.6986	22.2011	8.91477	4.37378	4.02172	5.63917	5.00953	4.61907	6.72846	4.9817	10.5795	9.40312	6.95	37.2655	31.6986	22.2011	0	5.77009	5.08926	5.85508	8.97755	30.3884	2.72906	0.514702	1.23515	1.85181	7.61718	5.77009	5.08926	5.85508	8.97755	30.3884	2.72906	0.514702
P22936_69	P22936	P22936	APN1	11.3526	5.2612	7.63484	8.6365	7.59938		7.33885	6.938	17.0298		10.6647	57.2886	51.1956	34.205	11.3526	5.2612	7.63484	8.6365	7.59938	7.78233	7.33885	6.938	17.0298	14.861	10.6647	57.2886	51.1956	34.205	4	8.08287	8.11794	7.13842	13.8473	47.563	3.0703	0.733354	0.283442	4.50083	11.9629	8.08287	8.00607	7.13842	14.1852	47.563	3.0703	0.553578
P23060_151	P23060	P23060	MAK32	14.1506	10.1379	8.65919	12.2753	11.5077	5.53546	11.0609	7.74888	19.3427	11.4179	8.28669	56.4215	33.1881	20.2674	14.1506	10.1379	8.65919	12.2753	11.5077	5.53546	11.0609	7.74888	19.3427	11.4179	8.28669	56.4215	33.1881	20.2674	0	10.9826	9.77283	9.4049	13.0158	36.6257	2.84148	3.68969	2.34196	5.6986	18.3205	10.9826	9.77283	9.4049	13.0158	36.6257	2.84148	3.68969
P23180_345	P23180	P23180	AIM17		2.93511	1.45679	3.90239	3.54768	6.89132	4.96722	4.57076	8.00221	5.4381	6.22072	25.3024	25.6741	13.2763	5.33588	2.93511	1.45679	3.90239	3.54768	6.89132	4.96722	4.57076	8.00221	5.4381	6.22072	25.3024	25.6741	13.2763	2	2.19595	4.78046	4.76899	6.55368	21.4176	1.04533	1.83664	0.280336	1.31408	7.05302	3.24259	4.78046	4.76899	6.55368	21.4176	1.95774	1.83664
P23180_417_418	P23180	P23180	AIM17	14.128	9.86776	13.6795	18.6807	19.2688	17.2286	17.459	8.69392	30.7991	21.6235	19.0625	61.8791	53.9547	33.4003	14.128	9.86776	13.6795	18.6807	19.2688	17.2286	17.459	8.69392	30.7991	21.6235	19.0625	61.8791	53.9547	33.4003	0	12.5584	18.3927	13.0765	23.8284	49.7447	2.34095	1.05013	6.19787	6.17118	14.6987	12.5584	18.3927	13.0765	23.8284	49.7447	2.34095	1.05013
P23180_443	P23180	P23180	AIM17	6.36884	4.45249	5.54054	6.39476	6.24623	5.90669	13.7576	4.53949	11.5975	8.35064	11.3071	38.7274	35.0714	22.1565	6.36884	4.45249	5.54054	6.39476	6.24623	5.90669	13.7576	4.53949	11.5975	8.35064	11.3071	38.7274	35.0714	22.1565	0	5.45396	6.18256	9.14854	10.4184	31.9851	0.961104	0.250187	6.51819	1.79663	8.70591	5.45396	6.18256	9.14854	10.4184	31.9851	0.961104	0.250187
P23180_63	P23180	P23180	AIM17	30.5175	31.7949	12.1666	16.2592	11.1585	25.0156	24.2606	5.93369	15.4413	11.0178	10.377	41.0709	39.1455	33.9809	30.5175	31.7949	12.1666	16.2592	11.1585	25.0156	24.2606	5.93369	15.4413	11.0178	10.377	41.0709	39.1455	33.9809	0	24.8264	17.4778	15.0971	12.2787	38.0657	10.9822	7.00843	12.9591	2.75756	3.66625	24.8264	17.4778	15.0971	12.2787	38.0657	10.9822	7.00843
P23254_622	P23254	P23254	TKL1		6.72335	7.12842	8.36933	8.80877	7.35717	8.42462	9.57174	11.5139	10.9102	8.7359	27.4312	24.3293		14.2187	6.72335	7.12842	8.36933	8.80877	7.35717	8.42462	9.57174	11.5139	10.9102	8.7359	27.4312	24.3293	17.7929	3	6.92588	8.17842	8.99818	10.3867	25.8803	0.286425	0.744389	0.811139	1.46113	2.19337	9.35682	8.17842	8.99818	10.3867	23.1845	4.21538	0.744389
P23255_83	P23255	P23255	TAF2	6.82666	5.90737	5.28858	6.59575	6.22127	7.82066	8.18552	12.2451		4.81675	6.88038	13.1647		14.6185	6.82666	5.90737	5.28858	6.59575	6.22127	7.82066	8.18552	12.2451	8.02006	4.81675	6.88038	13.1647	13.019	14.6185	4	6.00754	6.87923	10.2153	5.84856	13.8916	0.773914	0.836532	2.87053	1.45921	1.028	6.00754	6.87923	10.2153	6.5724	13.6007	0.773914	0.836532
P23287_226	P23287	P23287	CNA1	8.81631	7.63831	16.131	9.92842	20.1272	25.0267	15.201	17.8846	14.62	16.7794	14.8507	46.1044	42.378	37.8362	8.81631	7.63831	16.131	9.92842	20.1272	25.0267	15.201	17.8846	14.62	16.7794	14.8507	46.1044	42.378	37.8362	0	10.8619	18.3608	16.5428	15.4167	42.1062	4.60104	7.70255	1.89763	1.18578	4.1408	10.8619	18.3608	16.5428	15.4167	42.1062	4.60104	7.70255
P23291_325	P23291	P23291	YCK1	4.53453	2.11494	4.16491	4.55207	3.46902		7.48375	4.50803	9.5445	5.2157		30.1117	25.8707	19.3272	4.53453	2.11494	4.16491	4.55207	3.46902	6.63254	7.48375	4.50803	9.5445	5.2157	6.99731	30.1117	25.8707	19.3272	2	3.60479	4.01055	5.99589	7.3801	25.1032	1.30342	0.765828	2.10415	3.06092	5.43309	3.60479	4.88454	5.99589	7.2525	25.1032	1.30342	1.60775
P23293_223	P23293	P23293	SGV1	17.0373	31.8103	15.7507	16.8946	18.0211	25.7071	28.5882	15.1663	26.4833	22.7948	21.0669	55.6497	52.1366	36.8777	17.0373	31.8103	15.7507	16.8946	18.0211	25.7071	28.5882	15.1663	26.4833	22.7948	21.0669	55.6497	52.1366	36.8777	0	21.5328	20.2076	21.8773	23.4483	48.2213	8.92384	4.79588	9.49072	2.76674	9.9797	21.5328	20.2076	21.8773	23.4483	48.2213	8.92384	4.79588
P23500_105	P23500	P23500	MRS4	12.7794	10.9148	10.4315	7.94383		10.5209	12.3275	10.3728	11.6264	10.8102	14.8786	33.4701	20.5259	18.5742	12.7794	10.9148	10.4315	7.94383	10.111	10.5209	12.3275	10.3728	11.6264	10.8102	14.8786	33.4701	20.5259	18.5742	2	11.3753	9.23237	11.3501	12.4384	24.1901	1.2398	1.82226	1.38218	2.1523	8.09575	11.3753	9.52524	11.3501	12.4384	24.1901	1.2398	1.38479
P23503_250	P23503	P23503	NAR1	12.9092	13.6027	18.4055		12.7718	14.4113	13.2829	10.9591	21.141	21.3894	15.5142	69.6523	50.4532	37.2386	12.9092	13.6027	18.4055	12.7985	12.7718	14.4113	13.2829	10.9591	21.141	21.3894	15.5142	69.6523	50.4532	37.2386	2	14.9725	13.5915	12.121	19.3482	52.448	2.99322	1.15928	1.64314	3.32265	16.2987	14.9725	13.3272	12.121	19.3482	52.448	2.99322	0.938948
P23542_266	P23542	P23542	AAT2	13.7141	9.19864	11.5232	11.1787	8.19259	12.0053	13.3712	9.51352	17.9355	12.1888	12.6516	52.1973	44.0025	26.8883	13.7141	9.19864	11.5232	11.1787	8.19259	12.0053	13.3712	9.51352	17.9355	12.1888	12.6516	52.1973	44.0025	26.8883	0	11.4787	10.4589	11.4424	14.2586	41.0294	2.25805	2.00569	2.72778	3.19262	12.9138	11.4787	10.4589	11.4424	14.2586	41.0294	2.25805	2.00569
P23561_120	P23561	P23561	STE11		2.47852	28.8002	24.2447		17.4956	26.7836	15.5917	32.5079		16.248	53.3639		40.7062	13.1391	2.47852	28.8002	24.2447	17.2317	17.4956	26.7836	15.5917	32.5079	23.8292	16.248	53.3639	44.7817	40.7062	8	15.6394	20.8701	21.1877	24.378	47.035	18.6122	4.77234	7.9139	11.4974	8.95038	14.8059	19.6573	21.1877	24.195	46.2839	13.2398	3.97495
P23594_193	P23594	P23594	PPH21		16.5206	12.2701	12.9044	23.328	16.5085	13.9885	43.1493	32.5899	44.6164	23.5496	46.6289	38.8825	25.5796	13.7806	16.5206	12.2701	12.9044	23.328	16.5085	13.9885	43.1493	32.5899	44.6164	23.5496	46.6289	38.8825	25.5796	2	14.3953	17.5803	28.5689	33.5853	37.0304	3.00557	5.29383	20.6198	10.5686	10.6462	14.1904	17.5803	28.5689	33.5853	37.0304	2.15469	5.29383
P23594_225	P23594	P23594	PPH21	8.54388	4.18853	6.75599	5.32811	4.60061	6.93973	6.82611	4.5782	12.1848	11.0642	7.87766	44.1246	39.4539	28.054	8.54388	4.18853	6.75599	5.32811	4.60061	6.93973	6.82611	4.5782	12.1848	11.0642	7.87766	44.1246	39.4539	28.054	0	6.49613	5.62282	5.70215	10.3756	37.2108	2.18927	1.19709	1.58951	2.23463	8.26674	6.49613	5.62282	5.70215	10.3756	37.2108	2.18927	1.19709
P23594_329	P23594	P23594	PPH21	22.2179	14.1502	15.3148	21.7817	22.7102	19.0133	31.6596	24.761	56.823	47.114	35.4158	88.8406	88.1474	66.9913	22.2179	14.1502	15.3148	21.7817	22.7102	19.0133	31.6596	24.761	56.823	47.114	35.4158	88.8406	88.1474	66.9913	0	17.2277	21.1684	28.2103	46.451	81.3264	4.36076	1.9232	4.87807	10.719	12.4194	17.2277	21.1684	28.2103	46.451	81.3264	4.36076	1.9232
P23594_80	P23594	P23594	PPH21		5.97377	9.69996	7.50173	6.96446	11.1792	8.44938	7.39779	18.4268	16.8735	10.2978	54.7254	45.0482	29.7651	11.39	5.97377	9.69996	7.50173	6.96446	11.1792	8.44938	7.39779	18.4268	16.8735	10.2978	54.7254	45.0482	29.7651	2	7.83686	8.54847	7.92358	15.1994	43.1796	2.63481	2.29408	0.743583	4.31535	12.5846	9.02125	8.54847	7.92358	15.1994	43.1796	2.77118	2.29408
P23615_1152_1160	P23615	P23615	SPT6	10.2044	9.04293	10.453	5.55699	5.44364	8.02525	10.4881	7.36989	17.1633	8.75244	7.29383	45.1026	41.9306	27.7756	10.2044	9.04293	10.453	5.55699	5.44364	8.02525	10.4881	7.36989	17.1633	8.75244	7.29383	45.1026	41.9306	27.7756	0	9.90011	6.34196	8.92898	11.0698	38.2696	0.752674	1.45887	2.20488	5.32721	9.22542	9.90011	6.34196	8.92898	11.0698	38.2696	0.752674	1.45887
P23641_134	P23641	P23641	MIR1	10.9582	15.1155	7.80161	8.21472	7.09091	10.7474	8.18804	6.71455	11.3706	9.64	11.1691	23.8298	18.802	14.9646	10.9582	15.1155	7.80161	8.21472	7.09091	10.7474	8.18804	6.71455	11.3706	9.64	11.1691	23.8298	18.802	14.9646	0	11.2918	8.68435	7.45129	10.7266	19.1988	3.66832	1.87294	1.04191	0.946394	4.44587	11.2918	8.68435	7.45129	10.7266	19.1988	3.66832	1.87294
P23641_28	P23641	P23641	MIR1	11.4292	6.70272	8.70471	8.17712	7.09766	9.89471	8.15108	6.7234	11.6946	8.14652	9.26081	31.1601	23.488	14.9554	11.4292	6.70272	8.70471	8.17712	7.09766	9.89471	8.15108	6.7234	11.6946	8.14652	9.26081	31.1601	23.488	14.9554	0	8.94553	8.38983	7.43724	9.70065	23.2011	2.3724	1.4106	1.00952	1.81449	8.10614	8.94553	8.38983	7.43724	9.70065	23.2011	2.3724	1.4106
P23641_300	P23641	P23641	MIR1	14.9611	32.7143	15.7831	14.7751	8.29471	8.76939	10.524	7.74623	12.3426	8.53039	9.62305	31.5116	26.1643	16.253	14.9611	32.7143	15.7831	14.7751	8.29471	8.76939	10.524	7.74623	12.3426	8.53039	9.62305	31.5116	26.1643	16.253	0	21.1528	10.6131	9.1351	10.1654	24.643	10.0209	3.61224	1.96416	1.96313	7.7422	21.1528	10.6131	9.1351	10.1654	24.643	10.0209	3.61224
P23642_196	P23642	P23642	VAN1	5.68215	2.6241	4.45359	4.4059	4.01518	4.14967	5.40664	4.0636	9.16073	7.14829	5.99548	22.8969	13.3783	10.1394	5.68215	2.6241	4.45359	4.4059	4.01518	4.14967	5.40664	4.0636	9.16073	7.14829	5.99548	22.8969	13.3783	10.1394	0	4.25328	4.19025	4.73512	7.43483	15.4715	1.53884	0.198494	0.949671	1.60196	6.63136	4.25328	4.19025	4.73512	7.43483	15.4715	1.53884	0.198494
P23644_341	P23644	P23644	TOM40	9.82591	7.06109	22.0315	8.21578	11.6248	6.6283	14.4861	8.70256	9.72138	15.3906	15.5485	16.6915	10.8768	14.3319	9.82591	7.06109	22.0315	8.21578	11.6248	6.6283	14.4861	8.70256	9.72138	15.3906	15.5485	16.6915	10.8768	14.3319	0	12.9728	8.82294	11.5943	13.5535	13.9667	7.9659	2.55296	4.08956	3.31966	2.92448	12.9728	8.82294	11.5943	13.5535	13.9667	7.9659	2.55296
P23776_443	P23776	P23776	EXG1		58.8235	60.8051	59.047	60.1384	56.2718	63.4451	58.7682	68.2426	66.0256	65.1301	70.8198	74.9876	68.7449	51.0187	58.8235	60.8051	59.047	60.1384	56.2718	63.4451	58.7682	68.2426	66.0256	65.1301	70.8198	74.9876	68.7449	2	59.8143	58.4857	61.1066	66.4661	71.5174	1.40117	1.99346	3.30706	1.60236	3.17928	56.8824	58.4857	61.1066	66.4661	71.5174	5.17392	1.99346
P23776_94	P23776	P23776	EXG1	12.771	8.14051	9.63311	17.6654	15.5412	16.7546	19.1854	13.7926	26.4416	20.9773	21.0577	36.2913	32.8002	26.1532	12.771	8.14051	9.63311	17.6654	15.5412	16.7546	19.1854	13.7926	26.4416	20.9773	21.0577	36.2913	32.8002	26.1532	0	10.1815	16.6537	16.489	22.8256	31.7482	2.36346	1.0657	3.81332	3.13187	5.15023	10.1815	16.6537	16.489	22.8256	31.7482	2.36346	1.0657
P24004_150	P24004	P24004	PEX1	8.49751	4.47686	6.49536	6.07201	2.27197	8.55361	6.6312	3.59426	8.53911	5.55816	4.37751	30.1298	77.0648	66.5102	8.49751	4.47686	6.49536	6.07201	2.27197	8.55361	6.6312	3.59426	8.53911	5.55816	4.37751	30.1298	77.0648	66.5102	0	6.48991	5.63253	5.11273	6.15826	57.9016	2.01033	3.1638	2.14744	2.14472	24.6232	6.48991	5.63253	5.11273	6.15826	57.9016	2.01033	3.1638
P24280_174	P24280	P24280	SEC14	14.5113	9.90329	11.3654	10.7742	9.48255	12.674	14.2521	10.2214	21.8324	17.9759	14.645	52.1119	46.2105	30.7031	14.5113	9.90329	11.3654	10.7742	9.48255	12.674	14.2521	10.2214	21.8324	17.9759	14.645	52.1119	46.2105	30.7031	0	11.9267	10.9769	12.2368	18.1511	43.0085	2.35474	1.60537	2.8501	3.59691	11.0578	11.9267	10.9769	12.2368	18.1511	43.0085	2.35474	1.60537
P24521_109	P24521	P24521	ERG8	16.4329	26.88	22.7203	12.5309	9.28455	11.6202	25.8274	13.8949	20.1489	19.3133	22.1776	49.3563		40.2626	16.4329	26.88	22.7203	12.5309	9.28455	11.6202	25.8274	13.8949	20.1489	19.3133	22.1776	49.3563	52.5927	40.2626	2	22.0111	11.1452	19.8611	20.5466	44.8094	5.2595	1.67449	8.43761	1.47296	6.43018	22.0111	11.1452	19.8611	20.5466	47.4039	5.2595	1.67449
P24521_197	P24521	P24521	ERG8	7.22957	3.50759	4.44454	6.46203	7.45871	10.2883	24.0477	16.5982	18.6928	13.0174	10.3037	46.2163		29.5661	7.22957	3.50759	4.44454	6.46203	7.45871	10.2883	24.0477	16.5982	18.6928	13.0174	10.3037	46.2163	38.1088	29.5661	2	5.06057	8.06967	20.3229	14.0046	37.8912	1.93595	1.98493	5.26758	4.28084	11.7735	5.06057	8.06967	20.3229	14.0046	37.9637	1.93595	1.98493
P24521_393	P24521	P24521	ERG8	10.9803	7.06544	7.19372	8.33647	7.98113	7.28391	10.5289	8.86798	22.9395	17.7736	13.5457	49.4717	42.4568	33.8454	10.9803	7.06544	7.19372	8.33647	7.98113	7.28391	10.5289	8.86798	22.9395	17.7736	13.5457	49.4717	42.4568	33.8454	0	8.41317	7.86717	9.69844	18.0862	41.9246	2.22416	0.535456	1.17445	4.70473	7.82672	8.41317	7.86717	9.69844	18.0862	41.9246	2.22416	0.535456
P24720_265	P24720	P24720	MNE1		6.72412	9.95456	7.90124	6.83962	7.60595	9.06621	6.08383	11.6293	9.45435	9.13998	45.4456	39.5202	24.1138	11.1985	6.72412	9.95456	7.90124	6.83962	7.60595	9.06621	6.08383	11.6293	9.45435	9.13998	45.4456	39.5202	24.1138	2	8.33934	7.44894	7.57502	10.0745	36.3599	2.28427	0.547949	2.10886	1.35559	11.0115	9.29239	7.44894	7.57502	10.0745	36.3599	2.30952	0.547949
P24783_168	P24783	P24783	DBP2	12.0701	8.16937	8.82687	8.91569	9.09417	9.84112	12.7291	10.4508	30.7695	31.0392	17.364	63.7024	60.9562	47.3212	12.0701	8.16937	8.82687	8.91569	9.09417	9.84112	12.7291	10.4508	30.7695	31.0392	17.364	63.7024	60.9562	47.3212	0	9.68879	9.28366	11.59	26.3909	57.3266	2.08835	0.490958	1.61095	7.81866	8.77305	9.68879	9.28366	11.59	26.3909	57.3266	2.08835	0.490958
P24783_206	P24783	P24783	DBP2	14.3463	6.67638	11.1713	13.0378	14.3925	13.9348	13.1611	12.3786	30.9035	27.9724	18.6409	70.0463	64.0933	53.3507	14.3463	6.67638	11.1713	13.0378	14.3925	13.9348	13.1611	12.3786	30.9035	27.9724	18.6409	70.0463	64.0933	53.3507	0	10.7313	13.7883	12.7699	25.8389	62.4968	3.85385	0.689138	0.553303	6.40364	8.4615	10.7313	13.7883	12.7699	25.8389	62.4968	3.85385	0.689138
P24784_288	P24784	P24784	DED1	7.47906	3.10958	5.93191	6.70895	4.29525	6.69803	6.93656	4.64309	12.8058	8.73252	7.61183	30.8794	22.9629	19.8517	7.47906	3.10958	5.93191	6.70895	4.29525	6.69803	6.93656	4.64309	12.8058	8.73252	7.61183	30.8794	22.9629	19.8517	0	5.50685	5.90075	5.78983	9.71671	24.5647	2.21554	1.39041	1.62173	2.73328	5.68567	5.50685	5.90075	5.78983	9.71671	24.5647	2.21554	1.39041
P25037_387	P25037	P25037	UBP1	20.9825	17.5796	16.6586	20.4422	20.202	15.0861	24.3935	20.1931	45.5609	37.3303	28.2641	86.382	81.2489	62.9113	20.9825	17.5796	16.6586	20.4422	20.202	15.0861	24.3935	20.1931	45.5609	37.3303	28.2641	86.382	81.2489	62.9113	0	18.4069	18.5768	22.2933	37.0518	76.8474	2.2776	3.02539	2.97012	8.6518	12.3389	18.4069	18.5768	22.2933	37.0518	76.8474	2.2776	3.02539
P25037_390	P25037	P25037	UBP1	16.9243	5.24875	10.5256	16.6057		16.2411	27.2395	20.0185	47.1817	28.4729	26.6978	85.9179	81.7025	61.3962	16.9243	5.24875	10.5256	16.6057	28.9255	16.2411	27.2395	20.0185	47.1817	28.4729	26.6978	85.9179	81.7025	61.3962	1	10.8996	16.4234	23.629	34.1175	76.3389	5.84674	0.257783	5.10604	11.3488	13.1112	10.8996	20.5908	23.629	34.1175	76.3389	5.84674	7.22042
P25043_72	P25043	P25043	PUP1	12.2146	7.1829	7.37205	7.01105	5.78327	8.74235	9.6513	6.77393	16.7764	12.9425	10.6851	47.362	44.2214	29.217	12.2146	7.1829	7.37205	7.01105	5.78327	8.74235	9.6513	6.77393	16.7764	12.9425	10.6851	47.362	44.2214	29.217	0	8.92318	7.17889	8.21261	13.468	40.2668	2.85201	1.48666	2.03461	3.07947	9.69739	8.92318	7.17889	8.21261	13.468	40.2668	2.85201	1.48666
P25044_252	P25044	P25044	PTP1	12.7741	8.52721	12.1392	9.88414	8.05858	11.4379	10.7942	8.70084	25.1785	22.6881	15.6223	56.8346	49.8567	33.4932	12.7741	8.52721	12.1392	9.88414	8.05858	11.4379	10.7942	8.70084	25.1785	22.6881	15.6223	56.8346	49.8567	33.4932	0	11.1468	9.79354	9.74752	21.163	46.7282	2.29078	1.69149	1.48023	4.95731	11.9811	11.1468	9.79354	9.74752	21.163	46.7282	2.29078	1.69149
P25045_266	P25045	P25045	LCB1	7.05295	3.27288	4.49781	5.39002	5.9366	4.61018	6.43515	6.80665	13.4073	16.482	4.86681	48.6838	52.4373	22.1347	7.05295	3.27288	4.49781	5.39002	5.9366	4.61018	6.43515	6.80665	13.4073	16.482	4.86681	48.6838	52.4373	22.1347	0	4.94121	5.31226	6.6209	11.5854	41.0853	1.92865	0.666619	0.262694	6.01814	16.5186	4.94121	5.31226	6.6209	11.5854	41.0853	1.92865	0.666619
P25087_128	P25087	P25087	ERG6	12.5883	39.4478	17.8929	17.5253	18.1631	23.551	21.3959	13.2478	29.5025	20.4703	30.5641	55.1379	50.5084	36.6729	12.5883	39.4478	17.8929	17.5253	18.1631	23.551	21.3959	13.2478	29.5025	20.4703	30.5641	55.1379	50.5084	36.6729	0	23.3096	19.7465	17.3218	26.8456	47.4397	14.2255	3.31019	5.7616	5.54665	9.60737	23.3096	19.7465	17.3218	26.8456	47.4397	14.2255	3.31019
P25087_143	P25087	P25087	ERG6	13.265	8.94397	12.5946	10.965	9.15312	12.3608	14.3523	10.4787	22.5689	17.7874	15.5766	55.4339	49.6044	32.9922	13.265	8.94397	12.5946	10.965	9.15312	12.3608	14.3523	10.4787	22.5689	17.7874	15.5766	55.4339	49.6044	32.9922	0	11.6012	10.8263	12.4155	18.6443	46.0102	2.32549	1.60832	2.73904	3.57404	11.6446	11.6012	10.8263	12.4155	18.6443	46.0102	2.32549	1.60832
P25087_198	P25087	P25087	ERG6	8.06381	5.16921	6.45818	5.95124	5.05065	6.70894	8.3787	5.55192	14.9435	11.6628	10.2586	39.4512	36.7568	23.7828	8.06381	5.16921	6.45818	5.95124	5.05065	6.70894	8.3787	5.55192	14.9435	11.6628	10.2586	39.4512	36.7568	23.7828	0	6.56374	5.90361	6.96531	12.2883	33.3303	1.45018	0.83017	1.99884	2.40426	8.37739	6.56374	5.90361	6.96531	12.2883	33.3303	1.45018	0.83017
P25293_272	P25293	P25293	NAP1	7.45742	3.92079	5.4668	5.92715	3.44402	4.98374	7.51396	4.00924	11.0635	10.6573	6.39973	28.1379	26.4063	22.5457	7.45742	3.92079	5.4668	5.92715	3.44402	4.98374	7.51396	4.00924	11.0635	10.6573	6.39973	28.1379	26.4063	22.5457	0	5.615	4.78497	5.7616	9.37352	25.6966	1.77297	1.25344	2.47821	2.58338	2.86287	5.615	4.78497	5.7616	9.37352	25.6966	1.77297	1.25344
P25332_131	P25332	P25332	RBK1	10.6759	4.05321		11.0573	14.6152	6.17023	7.97141	6.35306	18.3827	20.279	10.4094	36.7237	43.8161	36.0276	10.6759	4.05321	7.6222	11.0573	14.6152	6.17023	7.97141	6.35306	18.3827	20.279	10.4094	36.7237	43.8161	36.0276	2	7.36456	10.6142	7.16223	16.357	38.8558	4.68296	4.23987	1.14435	5.23735	4.30983	7.45044	10.6142	7.16223	16.357	38.8558	3.31469	4.23987
P25332_229	P25332	P25332	RBK1	22.2815	9.6691	10.3929	32.3435	30.3092	12.5546	22.306	17.7732	41.687	11.7952	20.3806	71.8119	20.3467	19.0796	22.2815	9.6691	10.3929	32.3435	30.3092	12.5546	22.306	17.7732	41.687	11.7952	20.3806	71.8119	20.3467	19.0796	0	14.1145	25.0691	20.0396	24.6209	37.0794	7.08208	10.8855	3.20518	15.3904	30.0859	14.1145	25.0691	20.0396	24.6209	37.0794	7.08208	10.8855
P25332_81	P25332	P25332	RBK1	7.44035	6.37316	4.24732	1.54027	1.92686	4.50955	3.09459	5.98152	9.71442	5.56739	7.16815	28.4487	28.2556	16.2877	7.44035	6.37316	4.24732	1.54027	1.92686	4.50955	3.09459	5.98152	9.71442	5.56739	7.16815	28.4487	28.2556	16.2877	0	6.02028	2.65889	4.53805	7.48332	24.3307	1.6255	1.61433	2.04137	2.0914	6.96609	6.02028	2.65889	4.53805	7.48332	24.3307	1.6255	1.61433
P25337_145_148_150	P25337	P25337	BUD31	26.298	8.35909	5.42408	16.5257	30.1096	17.0133	21.1833	33.3866	60.1651	52.7004	40.4853	92.9754	85.9417	78.0961	26.298	8.35909	5.42408	16.5257	30.1096	17.0133	21.1833	33.3866	60.1651	52.7004	40.4853	92.9754	85.9417	78.0961	0	13.3604	21.2162	27.2849	51.1169	85.6711	11.3	7.70576	8.62906	9.93503	7.44338	13.3604	21.2162	27.2849	51.1169	85.6711	11.3	7.70576
P25339_572	P25339	P25339	PUF4	15.1036	8.95775	9.8261	11.1391	12.4333	12.3763	19.4458	13.144	43.6403	38.5992	20.7358	84.5785	81.4698	67.7311	15.1036	8.95775	9.8261	11.1391	12.4333	12.3763	19.4458	13.144	43.6403	38.5992	20.7358	84.5785	81.4698	67.7311	0	11.2958	11.9829	16.2949	34.3251	77.9265	3.3261	0.731311	4.456	12.0356	8.9652	11.2958	11.9829	16.2949	34.3251	77.9265	3.3261	0.731311
P25340_464	P25340	P25340	ERG4	10.935	6.14208	7.552	8.22966	8.47824	9.29156	21.0162	13.6911	41.2165	32.7152	26.0685	64.98	60.8562	50.1436	10.935	6.14208	7.552	8.22966	8.47824	9.29156	21.0162	13.6911	41.2165	32.7152	26.0685	64.98	60.8562	50.1436	0	8.20968	8.66648	17.3536	33.3334	58.6599	2.4632	0.555413	5.17969	7.59291	7.65816	8.20968	8.66648	17.3536	33.3334	58.6599	2.4632	0.555413
P25342_266	P25342	P25342	CDC10	10.9582	12.9079	11.1123	20.8228	13.9609	12.7085	23.1165	15.8076	12.9718	14.2949	16.4184	23.1674	17.3341	31.0781	10.9582	12.9079	11.1123	20.8228	13.9609	12.7085	23.1165	15.8076	12.9718	14.2949	16.4184	23.1674	17.3341	31.0781	0	11.6595	15.8307	19.4621	14.5617	23.8599	1.08394	4.36835	5.16818	1.73875	6.89816	11.6595	15.8307	19.4621	14.5617	23.8599	1.08394	4.36835
P25343_260	P25343	P25343	RVS161	6.71287	2.8689	6.22078	7.28144	5.68235	6.44735	6.17251	11.5001	13.0483	13.0778	11.2511	26.15	22.5986	15.3787	6.71287	2.8689	6.22078	7.28144	5.68235	6.44735	6.17251	11.5001	13.0483	13.0778	11.2511	26.15	22.5986	15.3787	0	5.26752	6.47038	8.8363	12.4591	21.3758	2.09178	0.799795	3.76716	1.04625	5.48883	5.26752	6.47038	8.8363	12.4591	21.3758	2.09178	0.799795
P25344_74_78_82	P25344	P25344	STE50	12.644	11.4727	9.97628	11.2006	13.9701	11.6511	15.0945	14.1445	30.7524	25.2664	5.28711	48.2416	65.3447	47.2259	12.644	11.4727	9.97628	11.2006	13.9701	11.6511	15.0945	14.1445	30.7524	25.2664	5.28711	48.2416	65.3447	47.2259	0	11.3644	12.2739	14.6195	20.4353	53.6041	1.33718	1.48607	0.671774	13.4024	10.1804	11.3644	12.2739	14.6195	20.4353	53.6041	1.33718	1.48607
P25349_129	P25349	P25349	YCP4	19.4804	15.8721	13.4085	18.3239	18.8478	10.8463	16.0488	14.0954	27.4164	11.9378	12.0778	50.5378	21.8361	16.3391	19.4804	15.8721	13.4085	18.3239	18.8478	10.8463	16.0488	14.0954	27.4164	11.9378	12.0778	50.5378	21.8361	16.3391	0	16.2537	16.006	15.0721	17.144	29.571	3.0539	4.47606	1.38129	8.8964	18.3646	16.2537	16.006	15.0721	17.144	29.571	3.0539	4.47606
P25355_481	P25355	P25355	CTR86	15.0047	14.8635	11.1029	11.3227	10.1361	8.94252	10.691	16.1866	19.1929	6.63086	3.04229	45.0525	26.6333	14.9508	15.0047	14.8635	11.1029	11.3227	10.1361	8.94252	10.691	16.1866	19.1929	6.63086	3.04229	45.0525	26.6333	14.9508	0	13.657	10.1338	13.4388	9.62203	28.8789	2.21303	1.19008	3.88599	8.48063	15.176	13.657	10.1338	13.4388	9.62203	28.8789	2.21303	1.19008
P25366_250	P25366	P25366	OCA4		9.87787	11.251	9.36043	9.50254	9.23522	29.3444	28.8883	35.8559	23.4523	17.2838	55.4546	35.3034	47.4613	13.1416	9.87787	11.251	9.36043	9.50254	9.23522	29.3444	28.8883	35.8559	23.4523	17.2838	55.4546	35.3034	47.4613	2	10.5644	9.36606	29.1164	25.5307	46.0731	0.970922	0.133749	0.322544	9.45886	10.1471	11.4235	9.36606	29.1164	25.5307	46.0731	1.63871	0.133749
P25368_52	P25368	P25368	RRP7	9.90375	5.07485	5.77574	6.2867	7.01841	8.42909	7.36161	6.61902	10.611	12.5905	9.52653	22.1799	22.4251	18.4428	9.90375	5.07485	5.77574	6.2867	7.01841	8.42909	7.36161	6.61902	10.611	12.5905	9.52653	22.1799	22.4251	18.4428	0	6.91811	7.24473	6.99031	10.9093	21.0159	2.60928	1.08898	0.525089	1.5536	2.23175	6.91811	7.24473	6.99031	10.9093	21.0159	2.60928	1.08898
P25371_234_241	P25371	P25371	ADP1	99.6544	86.5887	84.4562	80.1292	72.4925	78.3304	86.3288	89.9273	84.9613	84.1058	90.5974	95.9845	97.0252	95.2539	99.6544	86.5887	84.4562	80.1292	72.4925	78.3304	86.3288	89.9273	84.9613	84.1058	90.5974	95.9845	97.0252	95.2539	0	90.2331	76.984	88.128	86.5548	96.0878	8.22847	3.99242	2.54447	3.527	0.890147	90.2331	76.984	88.128	86.5548	96.0878	8.22847	3.99242
P25371_265	P25371	P25371	ADP1	97.3983	98.4636	97.8205	95.9652	95.7692	97.6654	97.7648	98.4013	98.1329	98.5254	98.2778	98.5835	98.63	97.4681	97.3983	98.4636	97.8205	95.9652	95.7692	97.6654	97.7648	98.4013	98.1329	98.5254	98.2778	98.5835	98.63	97.4681	0	97.8941	96.4666	98.083	98.3121	98.2272	0.536453	1.04279	0.450053	0.198485	0.657841	97.8941	96.4666	98.083	98.3121	98.2272	0.536453	1.04279
P25371_296_301	P25371	P25371	ADP1		96.5013	96.0911	95.1635	95.4356	96.542	93.5787	94.421	96.2258	96.2961	95.8874	97.3156	99.7523	95.3994	86.2454	96.5013	96.0911	95.1635	95.4356	96.542	93.5787	94.421	96.2258	96.2961	95.8874	97.3156	99.7523	95.3994	2	96.2962	95.7137	93.9999	96.1364	97.4891	0.290073	0.730126	0.595571	0.218512	2.18163	92.9459	95.7137	93.9999	96.1364	97.4891	5.80649	0.730126
P25373_27_30	P25373	P25373	GRX1	47.1425	39.0512	40.0197	48.2755	49.0471	55.9284	57.9944	52.1762	78.5849	78.2721	63.9103	96.7764	95.3271	89.9287	47.1425	39.0512	40.0197	48.2755	49.0471	55.9284	57.9944	52.1762	78.5849	78.2721	63.9103	96.7764	95.3271	89.9287	0	42.0712	51.0836	55.0853	73.5891	94.0107	4.41856	4.21337	4.11412	8.38354	3.60861	42.0712	51.0836	55.0853	73.5891	94.0107	4.41856	4.21337
P25374_239	P25374	P25374	NFS1	23.5169	19.1888	16.3447	14.603	15.34	18.1636	17.818	16.389	23.1265	15.4225	18.9125	40.5317	36.9343	23.7328	23.5169	19.1888	16.3447	14.603	15.34	18.1636	17.818	16.389	23.1265	15.4225	18.9125	40.5317	36.9343	23.7328	0	19.6835	16.0355	17.1035	19.1539	33.7329	3.61163	1.87944	1.01046	3.85769	8.84516	19.6835	16.0355	17.1035	19.1539	33.7329	3.61163	1.87944
P25374_393	P25374	P25374	NFS1	43.6597	39.7414	30.4993	25.567	32.8711	35.3808	46.2255	35.8494	25.8929	27.4203	31.0302	52.7314	50.5712	40.0901	43.6597	39.7414	30.4993	25.567	32.8711	35.3808	46.2255	35.8494	25.8929	27.4203	31.0302	52.7314	50.5712	40.0901	0	37.9668	31.2729	41.0374	28.1144	47.7976	6.75734	5.09835	7.33698	2.63807	6.7617	37.9668	31.2729	41.0374	28.1144	47.7976	6.75734	5.09835
P25374_421	P25374	P25374	NFS1	49.8797	46.8396	48.6553	30.5725	33.1911	40.3504	49.2194	51.0581	35.744	29.163	42.0944	60.0835	57.6911	42.7704	49.8797	46.8396	48.6553	30.5725	33.1911	40.3504	49.2194	51.0581	35.744	29.163	42.0944	60.0835	57.6911	42.7704	0	48.4582	34.7047	50.1387	35.6671	53.515	1.52964	5.0616	1.30015	6.46602	9.38171	48.4582	34.7047	50.1387	35.6671	53.515	1.52964	5.0616
P25378_64	P25378	P25378	RHB1	11.2571		15.3323	10.0564		8.28475	5.80002	5.70989	17.0122	12.752	9.83861	34.1117	27.8099	23.0063	11.2571	8.75513	15.3323	10.0564	8.26114	8.28475	5.80002	5.70989	17.0122	12.752	9.83861	34.1117	27.8099	23.0063	4	13.2947	9.17056	5.75495	13.2009	28.3093	2.88158	1.25272	0.0637352	3.60783	5.56956	11.7815	8.86742	5.75495	13.2009	28.3093	3.31978	1.02973
P25386_251	P25386	P25386	USO1	12.8925	9.47812	8.51504	20.8111	23.855	10.6966	18.2013	17.3368	32.448	12.3928	14.8849	64.3654	20.4946	15.8239	12.8925	9.47812	8.51504	20.8111	23.855	10.6966	18.2013	17.3368	32.448	12.3928	14.8849	64.3654	20.4946	15.8239	0	10.2952	18.4542	17.7691	19.9086	33.5613	2.30025	6.88854	0.611274	10.9308	26.7791	10.2952	18.4542	17.7691	19.9086	33.5613	2.30025	6.88854
P25451_129	P25451	P25451	PUP3	10.2972	4.91145	24.8471	5.42856	7.89861	13.3094	6.41821	3.96486	5.98827	5.30165	5.33446	23.3065	15.6362	9.52899	10.2972	4.91145	24.8471	5.42856	7.89861	13.3094	6.41821	3.96486	5.98827	5.30165	5.33446	23.3065	15.6362	9.52899	0	13.3519	8.87886	5.19154	5.54146	16.1572	10.3129	4.03083	1.73478	0.3873	6.90351	13.3519	8.87886	5.19154	5.54146	16.1572	10.3129	4.03083
P25451_20_25	P25451	P25451	PUP3	12.604		13.2397	15.2281	9.18394	10.6283	12.5399	9.19833	15.8316	16.2223	18.4067	43.2614	30.003	22.7281	12.604	11.0214	13.2397	15.2281	9.18394	10.6283	12.5399	9.19833	15.8316	16.2223	18.4067	43.2614	30.003	22.7281	2	12.9218	11.6801	10.8691	16.8202	31.9975	0.449543	3.15635	2.36285	1.38778	10.411	12.2884	11.6801	10.8691	16.8202	31.9975	1.14231	3.15635
P25454_195_202	P25454	P25454	RAD51	16.143	6.11614	11.1609	5.47893	5.30456	8.18751	3.55295	3.28376	19.7688	15.4975	31.8732		32.7153	30.0867	16.143	6.11614	11.1609	5.47893	5.30456	8.18751	3.55295	3.28376	19.7688	15.4975	31.8732	37.7965	32.7153	30.0867	2	11.14	6.32367	3.41836	22.3798	31.401	5.01345	1.61649	0.190346	8.49438	1.85867	11.14	6.32367	3.41836	22.3798	33.5328	5.01345	1.61649
P25491_185_188	P25491	P25491	YDJ1	40.1757	28.1026	30.0892	33.2806	37.4004	33.7326	45.7466	34.4105	65.8597	61.7571	49.9714	96.2049	93.6142	78.213	40.1757	28.1026	30.0892	33.2806	37.4004	33.7326	45.7466	34.4105	65.8597	61.7571	49.9714	96.2049	93.6142	78.213	0	32.7892	34.8045	40.0786	59.1961	89.3441	6.47359	2.25945	8.01586	8.24796	9.7264	32.7892	34.8045	40.0786	59.1961	89.3441	6.47359	2.25945
P25491_370	P25491	P25491	YDJ1	7.06727	3.29592	4.43418	7.98606	12.4769	14.9942	8.3024	10.0735	17.0679	10.5602	11.2258	36.3142	35.2179	20.839	7.06727	3.29592	4.43418	7.98606	12.4769	14.9942	8.3024	10.0735	17.0679	10.5602	11.2258	36.3142	35.2179	20.839	0	4.93246	11.8191	9.18798	12.9513	30.7903	1.93442	3.55009	1.25239	3.58061	8.63557	4.93246	11.8191	9.18798	12.9513	30.7903	1.93442	3.55009
P25515_40_43	P25515	P25515	VMA3	35.8157	40.4325	35.0018	55.2064	54.0305	66.6683	57.4554	41.5325	54.9132	47.3262	49.2049	79.9105	34.1863	50.595	35.8157	40.4325	35.0018	55.2064	54.0305	66.6683	57.4554	41.5325	54.9132	47.3262	49.2049	79.9105	34.1863	50.595	0	37.0833	58.6351	49.494	50.4814	54.8973	2.92885	6.98181	11.2592	3.95131	23.1637	37.0833	58.6351	49.494	50.4814	54.8973	2.92885	6.98181
P25555_133	P25555	P25555	GBP2	10.7762	6.3205	7.91053	12.9948	8.97529	5.226	12.1789	19.2376	26.4753	20.3156	19.3911	25.3817	23.4095	15.2723	10.7762	6.3205	7.91053	12.9948	8.97529	5.226	12.1789	19.2376	26.4753	20.3156	19.3911	25.3817	23.4095	15.2723	0	8.33574	9.06537	15.7082	22.0607	21.3545	2.25807	3.8852	4.9912	3.85098	5.35883	8.33574	9.06537	15.7082	22.0607	21.3545	2.25807	3.8852
P25566_131	P25566	P25566	MXR2	21.5408	16.2471	35.2303	25.415	40.8622	23.0484	36.3402	34.1683	57.7718		43.483	92.3164		74.4622	21.5408	16.2471	35.2303	25.415	40.8622	23.0484	36.3402	34.1683	57.7718	54.3307	43.483	92.3164	87.493	74.4622	4	24.3394	29.7752	35.2542	50.6274	83.3893	9.79614	9.67428	1.53576	10.1037	12.6248	24.3394	29.7752	35.2542	51.8618	84.7572	9.79614	9.67428
P25566_157	P25566	P25566	MXR2	10.1238	7.25465	7.07585	10.4771	8.02718	15.437	11.0565	7.26702	32.2494	30.6816	14.4243	69.7139	67.8739	54.2892	10.1238	7.25465	7.07585	10.4771	8.02718	15.437	11.0565	7.26702	32.2494	30.6816	14.4243	69.7139	67.8739	54.2892	0	8.15144	11.3138	9.16174	25.7851	63.959	1.71047	3.77512	2.67955	9.86992	8.42468	8.15144	11.3138	9.16174	25.7851	63.959	1.71047	3.77512
P25566_79_82	P25566	P25566	MXR2	27.5309	21.5072	23.0414	27.273	28.4673	25.5968	32.823	25.9831	66.6278	59.7116	42.4198	96.7751	97.4866	81.0586	27.5309	21.5072	23.0414	27.273	28.4673	25.5968	32.823	25.9831	66.6278	59.7116	42.4198	96.7751	97.4866	81.0586	0	24.0265	27.1124	29.403	56.2531	91.7734	3.13033	1.44202	4.83653	12.469	9.28614	24.0265	27.1124	29.403	56.2531	91.7734	3.13033	1.44202
P25568_189	P25568	P25568	ATG22	18.5396	15.7808	9.22635	9.66898	6.89372	7.77746	10.4441	7.30786	14.589	13.3037	8.72012	37.4227	37.3692	23.1277	18.5396	15.7808	9.22635	9.66898	6.89372	7.77746	10.4441	7.30786	14.589	13.3037	8.72012	37.4227	37.3692	23.1277	0	14.5156	8.11339	8.87599	12.2043	32.6399	4.78381	1.4178	2.21768	3.08504	8.23779	14.5156	8.11339	8.87599	12.2043	32.6399	4.78381	1.4178
P25568_69	P25568	P25568	ATG22	70.1951	61.5719	70.7131	69.6078	70.1299	68.0655	69.4924	68.4019	74.7346	66.0271	75.3558	80.5032	78.8876	76.4985	70.1951	61.5719	70.7131	69.6078	70.1299	68.0655	69.4924	68.4019	74.7346	66.0271	75.3558	80.5032	78.8876	76.4985	0	67.4934	69.2677	68.9471	72.0392	78.6298	5.13465	1.07336	0.771141	5.21584	2.01476	67.4934	69.2677	68.9471	72.0392	78.6298	5.13465	1.07336
P25569_502	P25569	P25569	GID7	12.1086	4.0089		10.1804	3.49422	6.11583	16.9951	1.95598	14.7201	10.4899	9.187	48.8974	43.1056	28.6033	12.1086	4.0089	9.41092	10.1804	3.49422	6.11583	16.9951	1.95598	14.7201	10.4899	9.187	48.8974	43.1056	28.6033	1	8.05876	6.59681	9.47555	11.4657	40.2021	5.72737	3.36894	10.6343	2.89274	10.454	8.50948	6.59681	9.47555	11.4657	40.2021	4.12442	3.36894
P25569_715	P25569	P25569	GID7	11.0643	11.0554		12.8485	4.06185	9.96739	13.2156	7.76372	14.3262	13.0962	13.9235	51.1018	49.3685	33.7299	11.0643	11.0554	13.3012	12.8485	4.06185	9.96739	13.2156	7.76372	14.3262	13.0962	13.9235	51.1018	49.3685	33.7299	1	11.0599	8.95923	10.4897	13.782	44.7334	0.00630989	4.47922	3.85505	0.627076	9.56867	11.807	8.95923	10.4897	13.782	44.7334	1.29401	4.47922
P25576_129	P25576	P25576	POF1	9.70621	8.22382	11.2199	9.02438	7.59729	9.56612	11.9516	7.36093	22.5806	19.3412	15.9237	51.8842	43.6624	37.7575	9.70621	8.22382	11.2199	9.02438	7.59729	9.56612	11.9516	7.36093	22.5806	19.3412	15.9237	51.8842	43.6624	37.7575	0	9.71663	8.72926	9.65628	19.2818	44.4347	1.49806	1.01705	3.24611	3.32882	7.09494	9.71663	8.72926	9.65628	19.2818	44.4347	1.49806	1.01705
P25576_245	P25576	P25576	POF1	7.50143	5.51229	7.28333	4.1664	3.93429	4.65963	5.22868	3.84986	10.7919	11.9504	6.51256	32.3334	34.1711	17.5948	7.50143	5.51229	7.28333	4.1664	3.93429	4.65963	5.22868	3.84986	10.7919	11.9504	6.51256	32.3334	34.1711	17.5948	0	6.76568	4.25344	4.53927	9.75161	28.0331	1.09093	0.370422	0.974973	2.86428	9.08643	6.76568	4.25344	4.53927	9.75161	28.0331	1.09093	0.370422
P25580_332	P25580	P25580	PBN1	85.8724	85.4593	88.8885	86.1316	82.7485	91.0049	86.6836	89.5978	86.3425	84.5846	90.0313	82.8028	83.7261	85.4476	85.8724	85.4593	88.8885	86.1316	82.7485	91.0049	86.6836	89.5978	86.3425	84.5846	90.0313	82.8028	83.7261	85.4476	0	86.7401	86.6283	88.1407	86.9861	83.9922	1.87204	4.15054	2.06061	2.77979	1.34235	86.7401	86.6283	88.1407	86.9861	83.9922	1.87204	4.15054
P25586_71	P25586	P25586	KRR1	23.4753	14.3091	24.0452	38.5778	16.7248	24.0956	12.4445	12.4626	23.304	18.3961		25.2481	33.0218	25.3801	23.4753	14.3091	24.0452	38.5778	16.7248	24.0956	12.4445	12.4626	23.304	18.3961	18.1738	25.2481	33.0218	25.3801	2	20.6099	26.4661	12.4535	20.85	27.8833	5.46407	11.1177	0.0127689	3.47039	4.45051	20.6099	26.4661	12.4535	19.958	27.8833	5.46407	11.1177
P25605_111	P25605	P25605	ILV6	9.47063	5.21126	7.03014	7.91246	6.25969	7.41677	7.55828	5.25695	9.14402	5.4871	6.91189	20.3799	9.0315	9.05988	9.47063	5.21126	7.03014	7.91246	6.25969	7.41677	7.55828	5.25695	9.14402	5.4871	6.91189	20.3799	9.0315	9.05988	0	7.23734	7.1963	6.40762	7.181	12.8238	2.13723	0.848151	1.62729	1.84325	6.54385	7.23734	7.1963	6.40762	7.181	12.8238	2.13723	0.848151
P25605_244	P25605	P25605	ILV6	8.949	5.37312	6.72737	5.82811	4.67886	5.8081	6.46071	3.95754	6.41139	4.31682	5.21759	13.7098	7.63266	7.09727	8.949	5.37312	6.72737	5.82811	4.67886	5.8081	6.46071	3.95754	6.41139	4.31682	5.21759	13.7098	7.63266	7.09727	0	7.0165	5.43836	5.20912	5.31527	9.47989	1.80539	0.657817	1.77001	1.0507	3.67294	7.0165	5.43836	5.20912	5.31527	9.47989	1.80539	0.657817
P25605_270	P25605	P25605	ILV6	9.27927	4.90693	6.26048	6.23813	5.11603	6.55067	6.79108	4.56705	8.28045	5.46924	7.16012	17.0548	10.5577	9.46814	9.27927	4.90693	6.26048	6.23813	5.11603	6.55067	6.79108	4.56705	8.28045	5.46924	7.16012	17.0548	10.5577	9.46814	0	6.81556	5.96828	5.67906	6.96994	12.3602	2.2384	0.75443	1.57263	1.41523	4.10198	6.81556	5.96828	5.67906	6.96994	12.3602	2.2384	0.75443
P25605_82	P25605	P25605	ILV6	8.90947	3.96033	5.22247	6.12157	5.29634	5.87237	7.13559	4.52873	8.32028	5.03738	6.59102	19.1613	8.2065	8.57113	8.90947	3.96033	5.22247	6.12157	5.29634	5.87237	7.13559	4.52873	8.32028	5.03738	6.59102	19.1613	8.2065	8.57113	0	6.03076	5.76343	5.83216	6.64956	11.9796	2.57167	0.423265	1.84333	1.64223	6.22215	6.03076	5.76343	5.83216	6.64956	11.9796	2.57167	0.423265
P25618_93	P25618	P25618	CWH43	19.256		14.2086	20.8732	26.7027	11.5074	16.1687	15.2053	26.6128	13.8685	23.0067	49.8458	21.8667	21.8169	19.256	13.1481	14.2086	20.8732	26.7027	11.5074	16.1687	15.2053	26.6128	13.8685	23.0067	49.8458	21.8667	21.8169	2	16.7323	19.6945	15.687	21.1627	31.1764	3.56907	7.66592	0.681269	6.56922	16.1682	15.5376	19.6945	15.687	21.1627	31.1764	3.26363	7.66592
P25625_40	P25625	P25625	PER1	93.1692	94.5007	94.1453	92.0124	92.6141	94.1172	96.847	92.7678	93.0015	89.6055	90.3137	93.0167	93.8845	96.2775	93.1692	94.5007	94.1453	92.0124	92.6141	94.1172	96.847	92.7678	93.0015	89.6055	90.3137	93.0167	93.8845	96.2775	0	93.9384	92.9146	94.8074	90.9736	94.3929	0.689466	1.0841	2.88443	1.79159	1.68881	93.9384	92.9146	94.8074	90.9736	94.3929	0.689466	1.0841
P25631_57	P25631	P25631	YCR051W	4.53095	3.48129	4.93967	4.82255	3.1165	5.49769	7.666	4.58117	19.1189	17.6675	8.12696	36.7889	37.1316	34.6681	4.53095	3.48129	4.93967	4.82255	3.1165	5.49769	7.666	4.58117	19.1189	17.6675	8.12696	36.7889	37.1316	34.6681	0	4.3173	4.47891	6.12359	14.9711	36.1962	0.752297	1.22723	2.18131	5.97149	1.33443	4.3173	4.47891	6.12359	14.9711	36.1962	0.752297	1.22723
P25632_218	P25632	P25632	RSC6	7.44946	4.82238	5.60773	4.142	4.79722	5.9494	4.73364	3.65475	5.99381	4.44155	4.67596	10.5684	8.85567	6.21519	7.44946	4.82238	5.60773	4.142	4.79722	5.9494	4.73364	3.65475	5.99381	4.44155	4.67596	10.5684	8.85567	6.21519	0	5.95986	4.96287	4.1942	5.03711	8.54643	1.34848	0.915018	0.762889	0.836777	2.19303	5.95986	4.96287	4.1942	5.03711	8.54643	1.34848	0.915018
P25638_26	P25638	P25638	TAH1	10.9045	6.40816	5.24039	9.75049	8.98877	16.4438	7.47912	11.3358	18.199	23.3431	7.97141	47.5019	42.5287	32.1347	10.9045	6.40816	5.24039	9.75049	8.98877	16.4438	7.47912	11.3358	18.199	23.3431	7.97141	47.5019	42.5287	32.1347	0	7.5177	11.7277	9.40746	16.5045	40.7218	2.99064	4.10198	2.72708	7.8247	7.84133	7.5177	11.7277	9.40746	16.5045	40.7218	2.99064	4.10198
P25651_82	P25651	P25651	CSM1	9.25788	11.7196	6.93617	7.77374	24.5144		14.3642	20.383	16.2269	13.0814	8.32405	18.9362	17.5169		9.25788	11.7196	6.93617	7.77374	24.5144	12.9175	14.3642	20.383	16.2269	13.0814	8.32405	18.9362	17.5169	15.7997	4	9.30456	16.1441	17.3736	12.5441	18.2266	2.39207	11.8374	4.25592	3.97873	1.00357	9.30456	15.0685	17.3736	12.5441	17.4176	2.39207	8.57512
P25654_124	P25654	P25654	YCR090C	20.0891	13.3105	13.638	16.7991	16.8015	16.1303	25.4729	16.7261	44.5889	34.771	25.3241	83.7231	79.8654	57.8475	20.0891	13.3105	13.638	16.7991	16.8015	16.1303	25.4729	16.7261	44.5889	34.771	25.3241	83.7231	79.8654	57.8475	0	15.6792	16.5769	21.0995	34.8947	73.812	3.82262	0.386843	6.18491	9.63295	13.9596	15.6792	16.5769	21.0995	34.8947	73.812	3.82262	0.386843
P25655_1449	P25655	P25655	CDC39	16.1459	8.50087	8.52215	20.7214	20.991	13.3089	19.532	12.9154	27.8593	13.8635	14.316	55.0841	16.8902	14.9987	16.1459	8.50087	8.52215	20.7214	20.991	13.3089	19.532	12.9154	27.8593	13.8635	14.316	55.0841	16.8902	14.9987	0	11.0563	18.3404	16.2237	18.6796	28.991	4.40772	4.35948	4.6786	7.95306	22.617	11.0563	18.3404	16.2237	18.6796	28.991	4.40772	4.35948
P25694_115	P25694	P25694	CDC48	8.31392	4.42852	5.82318	5.57272	4.30868	6.20156	7.21348	5.14614	14.0998	11.1983	8.70268	43.0019	41.876	26.5332	8.31392	4.42852	5.82318	5.57272	4.30868	6.20156	7.21348	5.14614	14.0998	11.1983	8.70268	43.0019	41.876	26.5332	0	6.18854	5.36098	6.17981	11.3336	37.137	1.9683	0.964041	1.46183	2.70112	9.2004	6.18854	5.36098	6.17981	11.3336	37.137	1.9683	0.964041
P25694_425	P25694	P25694	CDC48	8.21045	4.60104	5.85592	5.09029	4.74336	6.64175	6.72536	4.69187	9.69078	6.96656	7.42853	26.572	25.9909	16.4966	8.21045	4.60104	5.85592	5.09029	4.74336	6.64175	6.72536	4.69187	9.69078	6.96656	7.42853	26.572	25.9909	16.4966	0	6.22247	5.4918	5.70862	8.02862	23.0198	1.83241	1.01088	1.43789	1.45789	5.65676	6.22247	5.4918	5.70862	8.02862	23.0198	1.83241	1.01088
P25694_92	P25694	P25694	CDC48	11.2117	8.66064	6.96874	7.15568	6.49847	6.85847	9.12724	6.22894	13.9183	13.4481	9.77731	40.5598	41.1468	26.3708	11.2117	8.66064	6.96874	7.15568	6.49847	6.85847	9.12724	6.22894	13.9183	13.4481	9.77731	40.5598	41.1468	26.3708	0	8.94702	6.83754	7.67809	12.3812	36.0258	2.13593	0.329107	2.04941	2.26728	8.36661	8.94702	6.83754	7.67809	12.3812	36.0258	2.13593	0.329107
P25846_922	P25846	P25846	MSH1		14.3721	12.7882	19.5888	18.2537	23.8196	28.9602	27.5711	51.1279	43.3409	30.2468	66.5846	64.776	46.5733	18.2811	14.3721	12.7882	19.5888	18.2537	23.8196	28.9602	27.5711	51.1279	43.3409	30.2468	66.5846	64.776	46.5733	2	13.5801	20.554	28.2657	41.5719	59.3113	1.11999	2.90581	0.982205	10.5524	11.0684	15.1471	20.554	28.2657	41.5719	59.3113	2.8273	2.90581
P25847_98	P25847	P25847	MSH2	32.9641	23.892	20.0195	44.3707	43.2278	27.9745	37.8797	37.1896	50.8681	29.1859	39.8884	72.1142	34.7165	29.7732	32.9641	23.892	20.0195	44.3707	43.2278	27.9745	37.8797	37.1896	50.8681	29.1859	39.8884	72.1142	34.7165	29.7732	0	25.6252	38.5243	37.5346	39.9808	45.5346	6.64409	9.15432	0.487972	10.8414	23.1509	25.6252	38.5243	37.5346	39.9808	45.5346	6.64409	9.15432
P26321_62	P26321	P26321	RPL5	12.1753	5.60878	4.48318	6.93867	4.62744	4.8862	5.49356	4.74023	7.36798	4.70207	4.4294	18.9821	6.82698	6.52817	12.1753	5.60878	4.48318	6.93867	4.62744	4.8862	5.49356	4.74023	7.36798	4.70207	4.4294	18.9821	6.82698	6.52817	0	7.42242	5.48411	5.1169	5.49982	10.7791	4.15441	1.26632	0.532687	1.62361	7.10557	7.42242	5.48411	5.1169	5.49982	10.7791	4.15441	1.26632
P26570_464	P26570	P26570	PPZ1	21.1772	22.6238	19.4272	19.3232	28.6221	17.0138	18.9002	16.844	23.3912	17.0605	11.7737	36.3679	22.6762	20.7397	21.1772	22.6238	19.4272	19.3232	28.6221	17.0138	18.9002	16.844	23.3912	17.0605	11.7737	36.3679	22.6762	20.7397	0	21.0761	21.6531	17.8721	17.4085	26.5946	1.60068	6.14487	1.45393	5.81656	8.5191	21.0761	21.6531	17.8721	17.4085	26.5946	1.60068	6.14487
P26637_105_113	P26637	P26637	CDC60	10.0439	5.27025	7.5569	6.98925	5.64869	5.9683	10.9831	5.27739	21.6947	14.1023	11.4034	58.3351	53.0251	40.8378	10.0439	5.27025	7.5569	6.98925	5.64869	5.9683	10.9831	5.27739	21.6947	14.1023	11.4034	58.3351	53.0251	40.8378	0	7.62369	6.20208	8.13025	15.7335	50.7327	2.38755	0.700191	4.03456	5.33606	8.97106	7.62369	6.20208	8.13025	15.7335	50.7327	2.38755	0.700191
P26637_202_206	P26637	P26637	CDC60	15.0334	13.5804	10.1624	13.3701	14.7031	15.7661	18.8562	15.2231	37.7575	30.3184	25.2491		73.1562	52.8887	15.0334	13.5804	10.1624	13.3701	14.7031	15.7661	18.8562	15.2231	37.7575	30.3184	25.2491	71.4155	73.1562	52.8887	2	12.9254	14.6131	17.0396	31.1083	63.0224	2.50068	1.20053	2.56903	6.2915	14.3313	12.9254	14.6131	17.0396	31.1083	65.8201	2.50068	1.20053
P26637_562	P26637	P26637	CDC60	7.57062	3.91957	7.38612	8.72926	9.16647	7.21709	9.81681	5.20706	8.5275	7.07448	6.81061	28.6163	22.8352	26.0202	7.57062	3.91957	7.38612	8.72926	9.16647	7.21709	9.81681	5.20706	8.5275	7.07448	6.81061	28.6163	22.8352	26.0202	0	6.2921	8.37094	7.51193	7.47086	25.8239	2.05675	1.0229	3.25958	0.92454	2.89555	6.2921	8.37094	7.51193	7.47086	25.8239	2.05675	1.0229
P26637_963	P26637	P26637	CDC60		25.3537	14.8159	52.7765	50.5835	20.3972	49.0495	42.8823	54.6121	51.7181	41.5812	72.697	35.5989		26.054	25.3537	14.8159	52.7765	50.5835	20.3972	49.0495	42.8823	54.6121	51.7181	41.5812	72.697	35.5989	39.1016	4	20.0848	41.2524	45.9659	49.3038	54.148	7.45131	18.0944	4.36083	6.84269	26.2323	22.0745	41.2524	45.9659	49.3038	49.1325	6.29586	18.0944
P26754_70	P26754	P26754	RFA2	6.80012	3.23934	3.74634	4.19187	4.77315	7.6915	6.26806	8.94147	13.2731	7.80133	7.02677	27.0022	19.0501	11.2913	6.80012	3.23934	3.74634	4.19187	4.77315	7.6915	6.26806	8.94147	13.2731	7.80133	7.02677	27.0022	19.0501	11.2913	0	4.59527	5.55218	7.60476	9.36706	19.1145	1.92621	1.87537	1.89039	3.40482	7.85566	4.59527	5.55218	7.60476	9.36706	19.1145	1.92621	1.87537
P26755_95	P26755	P26755	RFA3	5.52352	4.88743	4.15481	6.80253	4.31538	4.45775	5.54559	4.48604	8.45921	6.94041	5.44441	28.5564	13.8283	9.60844	5.52352	4.88743	4.15481	6.80253	4.31538	4.45775	5.54559	4.48604	8.45921	6.94041	5.44441	28.5564	13.8283	9.60844	0	4.85525	5.19189	5.01581	6.94801	17.3311	0.684923	1.39668	0.749214	1.50741	9.94777	4.85525	5.19189	5.01581	6.94801	17.3311	0.684923	1.39668
P26783_87	P26783	P26783	RPS5	6.14532	5.27895	7.68703	8.61302	5.68123	8.96955	11.4465	8.65165	16.7551	14.6199	11.5058	42.854	47.2543	31.5557	6.14532	5.27895	7.68703	8.61302	5.68123	8.96955	11.4465	8.65165	16.7551	14.6199	11.5058	42.854	47.2543	31.5557	0	6.37043	7.7546	10.0491	14.2936	40.5547	1.21972	1.80442	1.97627	2.63982	8.09795	6.37043	7.7546	10.0491	14.2936	40.5547	1.21972	1.80442
P26793_314	P26793	P26793	RAD27	10.0137	4.22132	8.41307	4.38732		9.28266	7.77921	5.66532	13.275	11.7826	8.64774	35.5532	30.4961	27.5896	10.0137	4.22132	8.41307	4.38732	5.34185	9.28266	7.77921	5.66532	13.275	11.7826	8.64774	35.5532	30.4961	27.5896	1	7.54938	6.83499	6.72226	11.2351	31.213	2.99123	3.46153	1.49474	2.36172	4.02993	7.54938	6.33728	6.72226	11.2351	31.213	2.99123	2.59504
P27351_132	P27351	P27351	APL1	6.56716	5.18092	3.65621	3.69567	2.88113	3.65258	5.83783	3.33399	7.90839	6.26838	5.74574	29.2066	18.5052	14.4562	6.56716	5.18092	3.65621	3.69567	2.88113	3.65258	5.83783	3.33399	7.90839	6.26838	5.74574	29.2066	18.5052	14.4562	0	5.13476	3.40979	4.58591	6.64084	20.7227	1.45602	0.458344	1.77048	1.12841	7.62109	5.13476	3.40979	4.58591	6.64084	20.7227	1.45602	0.458344
P27351_349	P27351	P27351	APL1	6.57391	3.83458	5.12183	6.64106	5.29802	5.18742	5.74647	7.39254	6.87945	9.21035	6.52689	25.8487	15.7743	11.1623	6.57391	3.83458	5.12183	6.64106	5.29802	5.18742	5.74647	7.39254	6.87945	9.21035	6.52689	25.8487	15.7743	11.1623	0	5.17677	5.70883	6.5695	7.5389	17.5951	1.37049	0.809224	1.16395	1.45822	7.51061	5.17677	5.70883	6.5695	7.5389	17.5951	1.37049	0.809224
P27476_241	P27476	P27476	NSR1	6.53239	4.06355	5.65799	8.63725	6.99897	7.92533	12.3924	9.92441	24.4126	25.8473	16.8534	62.5842	61.4528	49.3516	6.53239	4.06355	5.65799	8.63725	6.99897	7.92533	12.3924	9.92441	24.4126	25.8473	16.8534	62.5842	61.4528	49.3516	0	5.41797	7.85385	11.1584	22.3711	57.7962	1.2518	0.821471	1.74515	4.83201	7.33505	5.41797	7.85385	11.1584	22.3711	57.7962	1.2518	0.821471
P27515_126	P27515	P27515	URK1	6.30036	10.9493	5.85879	7.43155	7.86515	7.68858	12.3921	10.2945	16.8864	15.0106	8.21265	39.5378	29.5704	24.1962	6.30036	10.9493	5.85879	7.43155	7.86515	7.68858	12.3921	10.2945	16.8864	15.0106	8.21265	39.5378	29.5704	24.1962	0	7.70282	7.66176	11.3433	13.3699	31.1014	2.8202	0.21804	1.48325	4.56373	7.78456	7.70282	7.66176	11.3433	13.3699	31.1014	2.8202	0.21804
P27614_368	P27614	P27614	CPS1	33.2862	28.778	28.9353	41.8136	38.0041	38.8238	42.4703	37.6283	53.5239	46.0098	45.7522	58.9393	54.3721	55.164	33.2862	28.778	28.9353	41.8136	38.0041	38.8238	42.4703	37.6283	53.5239	46.0098	45.7522	58.9393	54.3721	55.164	0	30.3332	39.5472	40.0493	48.4286	56.1585	2.55858	2.00513	3.42382	4.41453	2.44057	30.3332	39.5472	40.0493	48.4286	56.1585	2.55858	2.00513
P27680_103	P27680	P27680	COQ3	18.0146	15.2654	17.7737	14.2989	10.8078	14.232	23.0836	15.563	17.972	22.5533	19.5049	33.6594	32.2954	28.5327	18.0146	15.2654	17.7737	14.2989	10.8078	14.232	23.0836	15.563	17.972	22.5533	19.5049	33.6594	32.2954	28.5327	0	17.0179	13.1129	19.3233	20.0101	31.4959	1.52245	1.99656	5.31787	2.33208	2.65521	17.0179	13.1129	19.3233	20.0101	31.4959	1.52245	1.99656
P27680_131	P27680	P27680	COQ3	7.73895	39.1222		5.375	9.61051	18.808	7.99608	15.182	11.151	10.1161	17.0494	44.5662	42.3469	21.178	7.73895	39.1222	19.9896	5.375	9.61051	18.808	7.99608	15.182	11.151	10.1161	17.0494	44.5662	42.3469	21.178	2	23.4306	11.2645	11.589	12.7722	36.0304	22.1913	6.86757	5.0812	3.74014	12.9103	22.2836	11.2645	11.589	12.7722	36.0304	15.8169	6.86757
P27692_349	P27692	P27692	SPT5		11.1787	10.0462	20.1911	9.46969	18.491	18.1599	9.39368	22.4012	18.7623	17.9762	39.6056	42.0336	35.6202	16.0424	11.1787	10.0462	20.1911	9.46969	18.491	18.1599	9.39368	22.4012	18.7623	17.9762	39.6056	42.0336	35.6202	2	10.6124	16.0506	13.7768	19.7133	39.0864	0.800777	5.76227	6.19867	2.36078	3.23804	12.4224	16.0506	13.7768	19.7133	39.0864	3.18573	5.76227
P27692_658	P27692	P27692	SPT5	15.4142	6.76718	15.2573	26.518	16.9899	13.4001	18.0844	8.21806	29.1736	9.25167	14.7666	54.4499		18.9858	15.4142	6.76718	15.2573	26.518	16.9899	13.4001	18.0844	8.21806	29.1736	9.25167	14.7666	54.4499	23.2636	18.9858	2	12.4796	18.9693	13.1512	17.7306	36.7179	4.9477	6.77928	6.97656	10.2864	25.0769	12.4796	18.9693	13.1512	17.7306	32.2331	4.9477	6.77928
P27697_333	P27697	P27697	COQ8	7.44613	7.41814	5.60499	13.2285	12.849	16.0959	9.67941	10.4813	9.81772	7.57391	8.14089	36.7306	11.4158	10.6788	7.44613	7.41814	5.60499	13.2285	12.849	16.0959	9.67941	10.4813	9.81772	7.57391	8.14089	36.7306	11.4158	10.6788	0	6.82309	14.0578	10.0804	8.51084	19.6084	1.05499	1.77524	0.567034	1.16676	14.8328	6.82309	14.0578	10.0804	8.51084	19.6084	1.05499	1.77524
P27697_460	P27697	P27697	COQ8	7.35595	4.54668	6.53256	5.04805	4.094	5.61042	6.49421	4.62197	12.4827	9.56126	9.17999	46.3608	41.8371	27.5709	7.35595	4.54668	6.53256	5.04805	4.094	5.61042	6.49421	4.62197	12.4827	9.56126	9.17999	46.3608	41.8371	27.5709	0	6.14506	4.91749	5.55809	10.408	38.5896	1.44417	0.766593	1.32387	1.80685	9.80689	6.14506	4.91749	5.55809	10.408	38.5896	1.44417	0.766593
P27697_480	P27697	P27697	COQ8	10.4355	19.4364	12.1634	17.8982	23.4902	9.17761	5.35457	20.4345	26.1701	29.3961	15.0237	46.8907	27.544	17.6649	10.4355	19.4364	12.1634	17.8982	23.4902	9.17761	5.35457	20.4345	26.1701	29.3961	15.0237	46.8907	27.544	17.6649	0	14.0118	16.8553	12.8945	23.53	30.6999	4.77668	7.21307	10.6631	7.54117	14.8663	14.0118	16.8553	12.8945	23.53	30.6999	4.77668	7.21307
P27705_40_43	P27705	P27705	MIG1	33.5167	28.0412	23.5614	38.3301	38.0248	31.4519	53.9522	44.9547	80.9702	73.7796	62.5846	98.2812	97.9734	86.3248	33.5167	28.0412	23.5614	38.3301	38.0248	31.4519	53.9522	44.9547	80.9702	73.7796	62.5846	98.2812	97.9734	86.3248	0	28.3731	35.9356	49.4535	72.4448	94.1931	4.98597	3.88602	6.3622	9.26521	6.81588	28.3731	35.9356	49.4535	72.4448	94.1931	4.98597	3.88602
P27705_68_73	P27705	P27705	MIG1	28.2768	25.3138	25.6056	26.9117	26.6162	26.8401	32.6233	38.5836	65.6853	64.0213	40.3336	98.3007	94.3801	94.6361	28.2768	25.3138	25.6056	26.9117	26.6162	26.8401	32.6233	38.5836	65.6853	64.0213	40.3336	98.3007	94.3801	94.6361	0	26.3988	26.7893	35.6034	56.6801	95.7723	1.63299	0.154109	4.21453	14.1809	2.19336	26.3988	26.7893	35.6034	56.6801	95.7723	1.63299	0.154109
P27796_379	P27796	P27796	POT1	15.9201	10.6101	10.07	8.65384	13.2713	11.5737	9.33503	6.11941	13.0614	9.53585	9.34916	46.0657	42.0922	25.9378	15.9201	10.6101	10.07	8.65384	13.2713	11.5737	9.33503	6.11941	13.0614	9.53585	9.34916	46.0657	42.0922	25.9378	0	12.2	11.1663	7.72722	10.6488	38.0319	3.23293	2.33553	2.27379	2.09147	10.6606	12.2	11.1663	7.72722	10.6488	38.0319	3.23293	2.33553
P27796_90	P27796	P27796	POT1		27.8882	13.1021	10.7333	10.9438	11.8238	12.3478	8.66503	19.2711	14.9615	13.1383	55.5966	50.7093	32.7508	17.3693	27.8882	13.1021	10.7333	10.9438	11.8238	12.3478	8.66503	19.2711	14.9615	13.1383	55.5966	50.7093	32.7508	2	20.4951	11.1669	10.5064	15.7903	46.3522	10.4553	0.578485	2.60408	3.14926	12.03	19.4532	11.1669	10.5064	15.7903	46.3522	7.61013	0.578485
P27809_254	P27809	P27809	KRE2	87.3893	82.678	89.6648	85.5684	85.149	89.5705	88.5372	88.5116	79.472	76.2407	87.321	76.553	69.2706	76.3317	87.3893	82.678	89.6648	85.5684	85.149	89.5705	88.5372	88.5116	79.472	76.2407	87.321	76.553	69.2706	76.3317	0	86.5774	86.7627	88.5244	81.0112	74.0518	3.56348	2.4407	0.0181132	5.69828	4.14205	86.5774	86.7627	88.5244	81.0112	74.0518	3.56348	2.4407
P27810_205	P27810	P27810	KTR1	91.6173	91.9098	87.7466	92.2046	92.2658	93.0464	91.7673	93.4056	92.2686	81.9164	92.7014	88.3032	87.8573	91.086	91.6173	91.9098	87.7466	92.2046	92.2658	93.0464	91.7673	93.4056	92.2686	81.9164	92.7014	88.3032	87.8573	91.086	0	90.4246	92.5056	92.5865	88.9622	89.0822	2.32377	0.469364	1.15846	6.10562	1.7496	90.4246	92.5056	92.5865	88.9622	89.0822	2.32377	0.469364
P27882_33	P27882	P27882	ERV1	71.8637	74.6714	82.8871	92.6349	92.4406	94.1811	96.4855	94.3727	96.0844	94.6976	95.1773	95.3575	97.0884	96.5308	71.8637	74.6714	82.8871	92.6349	92.4406	94.1811	96.4855	94.3727	96.0844	94.6976	95.1773	95.3575	97.0884	96.5308	0	76.4741	93.0855	95.4291	95.3197	96.3256	5.72853	0.95377	1.49397	0.704303	0.883514	76.4741	93.0855	95.4291	95.3197	96.3256	5.72853	0.95377
P27999_32	P27999	P27999	RPB9	21.339	14.7688	13.6647	20.1768	15.7755	23.2193	28.9589	39.0594	48.9253	44.4319	41.0951	83.7171	73.2793	58.7038	21.339	14.7688	13.6647	20.1768	15.7755	23.2193	28.9589	39.0594	48.9253	44.4319	41.0951	83.7171	73.2793	58.7038	0	16.5909	19.7239	34.0091	44.8174	71.9001	4.14889	3.74256	7.14212	3.92931	12.5636	16.5909	19.7239	34.0091	44.8174	71.9001	4.14889	3.74256
P28000_128	P28000	P28000	RPC19	8.66919	6.78051	4.90238	7.3422	3.16546	11.263	10.2545	8.61401	12.4158	11.9972	10.7084	23.0978	22.1575		8.66919	6.78051	4.90238	7.3422	3.16546	11.263	10.2545	8.61401	12.4158	11.9972	10.7084	23.0978	22.1575	18.9492	2	6.78402	7.25689	9.43424	11.7072	22.6276	1.88341	4.04945	1.15998	0.88989	0.664939	6.78402	7.25689	9.43424	11.7072	21.4015	1.88341	4.04945
P28000_89	P28000	P28000	RPC19	3.72417	2.25275	3.04835	2.67014	2.04358	3.64803	5.4478	3.68332	10.664	7.98535	6.18343	26.9679	30.2566	20.3985	3.72417	2.25275	3.04835	2.67014	2.04358	3.64803	5.4478	3.68332	10.664	7.98535	6.18343	26.9679	30.2566	20.3985	0	3.00843	2.78725	4.56556	8.2776	25.8744	0.73652	0.808611	1.24767	2.25454	5.0192	3.00843	2.78725	4.56556	8.2776	25.8744	0.73652	0.808611
P28005_143	P28005	P28005	POP5	15.2433	4.94583	5.07256	6.98616	3.71423	12.4599	9.98613	7.87814	13.5206	15.5244	11.4164	34.9436	31.7333	24.5137	15.2433	4.94583	5.07256	6.98616	3.71423	12.4599	9.98613	7.87814	13.5206	15.5244	11.4164	34.9436	31.7333	24.5137	0	8.42055	7.72009	8.93214	13.4872	30.3969	5.90898	4.41877	1.49058	2.05424	5.34186	8.42055	7.72009	8.93214	13.4872	30.3969	5.90898	4.41877
P28007_47_53	P28007	P28007	GAR1	19.1753	11.3709	10.9922	14.6621	13.1641	13.6192	21.1001	12.3981	27.9066	24.8779	22.4165	67.6603	66.1065	49.578	19.1753	11.3709	10.9922	14.6621	13.1641	13.6192	21.1001	12.3981	27.9066	24.8779	22.4165	67.6603	66.1065	49.578	0	13.8461	13.8151	16.7491	25.067	61.1149	4.61905	0.767953	6.15326	2.74991	10.0215	13.8461	13.8151	16.7491	25.067	61.1149	4.61905	0.767953
P28240_224	P28240	P28240	ICL1	46.3017	50.2071	31.7366	15.5724	15.4566	15.7968	20.7065	15.8789	41.7916	36.2482	23.7577	83.6955	81.5669	65.5273	46.3017	50.2071	31.7366	15.5724	15.4566	15.7968	20.7065	15.8789	41.7916	36.2482	23.7577	83.6955	81.5669	65.5273	0	42.7485	15.6086	18.2927	33.9325	76.9299	9.73444	0.17297	3.41361	9.23723	9.9321	42.7485	15.6086	18.2927	33.9325	76.9299	9.73444	0.17297
P28240_241	P28240	P28240	ICL1	36.1748	23.4004	31.4204	10.5379	7.81265	10.6072	13.1125	8.57533	18.6813	13.4803	12.4468	43.0256	32.9679	26.0404	36.1748	23.4004	31.4204	10.5379	7.81265	10.6072	13.1125	8.57533	18.6813	13.4803	12.4468	43.0256	32.9679	26.0404	0	30.3319	9.65257	10.8439	14.8694	34.0113	6.4564	1.5938	3.20828	3.34135	8.54055	30.3319	9.65257	10.8439	14.8694	34.0113	6.4564	1.5938
P28241_165	P28241	P28241	IDH2	21.6328	25.9759	24.0507	9.32417	10.211	10.291	10.3921	8.4442	6.87423	9.32135	8.29178	28.9552	27.4121	17.2139	21.6328	25.9759	24.0507	9.32417	10.211	10.291	10.3921	8.4442	6.87423	9.32135	8.29178	28.9552	27.4121	17.2139	0	23.8865	9.94205	9.41813	8.16246	24.527	2.17623	0.536595	1.37735	1.22867	6.38022	23.8865	9.94205	9.41813	8.16246	24.527	2.17623	0.536595
P28272_133	P28272	P28272	URA1	6.96246	5.0913	7.49777	7.51913	6.02344	10.4587	10.4072	7.20819	14.812	10.2804	12.071	29.353	30.8679	19.2326	6.96246	5.0913	7.49777	7.51913	6.02344	10.4587	10.4072	7.20819	14.812	10.2804	12.071	29.353	30.8679	19.2326	0	6.51718	8.00044	8.80772	12.3878	26.4845	1.26352	2.25649	2.26208	2.28237	6.32583	6.51718	8.00044	8.80772	12.3878	26.4845	1.26352	2.25649
P28272_26	P28272	P28272	URA1	6.29748	4.22022	6.6538	4.71209	5.08622	7.19301	9.50729	6.58208	11.2553	8.56124	8.82187	32.3936	35.2296	19.4105	6.29748	4.22022	6.6538	4.71209	5.08622	7.19301	9.50729	6.58208	11.2553	8.56124	8.82187	32.3936	35.2296	19.4105	0	5.72383	5.66377	8.04469	9.54615	29.0112	1.31429	1.3375	2.06843	1.48592	8.43455	5.72383	5.66377	8.04469	9.54615	29.0112	1.31429	1.3375
P28272_266	P28272	P28272	URA1	6.66975	3.98665	5.20203	7.91618	5.13805	7.24943	9.98162	6.04704	15.0878	9.34694	9.70109	33.1853	27.0844	19.5242	6.66975	3.98665	5.20203	7.91618	5.13805	7.24943	9.98162	6.04704	15.0878	9.34694	9.70109	33.1853	27.0844	19.5242	0	5.28614	6.76789	8.01433	11.3786	26.598	1.34353	1.45031	2.78217	3.21711	6.84356	5.28614	6.76789	8.01433	11.3786	26.598	1.34353	1.45031
P28273_1050_1062	P28273	P28273	OXP1	23.2852	18.9992	17.7565	25.1492	25.2523	10.9779	31.3867	23.39	49.0397	28.8297	31.3346	44.5549	51.2553	35.075	23.2852	18.9992	17.7565	25.1492	25.2523	10.9779	31.3867	23.39	49.0397	28.8297	31.3346	44.5549	51.2553	35.075	0	20.0136	20.4598	27.3883	36.4013	43.6284	2.90058	8.21175	5.65454	11.0166	8.12984	20.0136	20.4598	27.3883	36.4013	43.6284	2.90058	8.21175
P28273_923	P28273	P28273	OXP1	7.79514	8.87943	10.6366	7.92602	20.4046	18.2545	8.98053	8.12604	13.853	12.2885	9.12289	36.2598	32.9828	19.392	7.79514	8.87943	10.6366	7.92602	20.4046	18.2545	8.98053	8.12604	13.853	12.2885	9.12289	36.2598	32.9828	19.392	0	9.10371	15.5284	8.55329	11.7548	29.5449	1.43392	6.67104	0.604216	2.40979	8.94401	9.10371	15.5284	8.55329	11.7548	29.5449	1.43392	6.67104
P28274_216	P28274	P28274	URA7	11.6876	7.46387	7.63859	10.7371	8.98025	10.9592	15.2177	12.028	29.7587	24.7466	16.9095	58.4236	56.7669	35.8241	11.6876	7.46387	7.63859	10.7371	8.98025	10.9592	15.2177	12.028	29.7587	24.7466	16.9095	58.4236	56.7669	35.8241	0	8.93001	10.2255	13.6229	23.8049	50.3382	2.38971	1.08413	2.25543	6.47614	12.5968	8.93001	10.2255	13.6229	23.8049	50.3382	2.38971	1.08413
P28274_518	P28274	P28274	URA7	11.2308	4.41072	5.50655	5.23765	3.94065	5.94025	7.57419	5.98981	14.6059	12.2736	9.48568	36.7059	36.0768	23.7119	11.2308	4.41072	5.50655	5.23765	3.94065	5.94025	7.57419	5.98981	14.6059	12.2736	9.48568	36.7059	36.0768	23.7119	0	7.04937	5.03952	6.782	12.1217	32.1649	3.66248	1.01442	1.12033	2.56347	7.32726	7.04937	5.03952	6.782	12.1217	32.1649	3.66248	1.01442
P28625_200	P28625	P28625	YIM1	20.178	20.2108	20.2965	26.0058	16.705	25.6385	17.9322	13.4974	14.3219	26.6898	15.0228	38.6834	33.4073		20.178	20.2108	20.2965	26.0058	16.705	25.6385	17.9322	13.4974	14.3219	26.6898	15.0228	38.6834	33.4073	27.4372	2	20.2284	22.7831	15.7148	18.6781	36.0454	0.0611962	5.26698	3.13588	6.94711	3.73078	20.2284	22.7831	15.7148	18.6781	33.176	0.0611962	5.26698
P28707_35	P28707	P28707	SBA1	5.86143	10.0457	37.8688	30.7876	83.1208	57.5354	35.4219	75.6719	45.0136		33.7092	14.6461		14.0952	5.86143	10.0457	37.8688	30.7876	83.1208	57.5354	35.4219	75.6719	45.0136	32.7012	33.7092	14.6461	8.8557	14.0952	4	17.9253	57.1479	55.5469	39.3614	14.3706	17.3978	26.1687	28.461	7.99346	0.389537	17.9253	57.1479	55.5469	37.1413	12.5323	17.3978	26.1687
P28777_18	P28777	P28777	ARO2	19.2268	9.85942	15.1226	16.3773	17.0457	18.4762	14.8189	14.8389	29.8076	21.5681	21.1084	74.5223	64.3785	43.7237	19.2268	9.85942	15.1226	16.3773	17.0457	18.4762	14.8189	14.8389	29.8076	21.5681	21.1084	74.5223	64.3785	43.7237	0	14.7363	17.2997	14.8289	24.1614	60.8749	4.69562	1.07225	0.0141708	4.89518	15.6954	14.7363	17.2997	14.8289	24.1614	60.8749	4.69562	1.07225
P28777_192	P28777	P28777	ARO2	9.49491	20.2988	14.8629	4.39704	11.4586	19.6188	7.38249	8.48687	11.2111	11.7751	10.9715	34.891	35.9784	19.9295	9.49491	20.2988	14.8629	4.39704	11.4586	19.6188	7.38249	8.48687	11.2111	11.7751	10.9715	34.891	35.9784	19.9295	0	14.8855	11.8248	7.93468	11.3192	30.2663	5.40196	7.61748	0.78091	0.412577	8.96844	14.8855	11.8248	7.93468	11.3192	30.2663	5.40196	7.61748
P28777_221	P28777	P28777	ARO2	19.8714		22.5002	10.8219	18.408	12.1603	9.42232	6.85968	17.8379	12.4977	9.1101		41.2351	19.4926	19.8714	18.8292	22.5002	10.8219	18.408	12.1603	9.42232	6.85968	17.8379	12.4977	9.1101	48.3758	41.2351	19.4926	4	21.1858	13.7967	8.141	13.1486	30.3638	1.85887	4.04914	1.81207	4.40015	15.3743	20.4003	13.7967	8.141	13.1486	36.3678	1.89179	4.04914
P28777_234	P28777	P28777	ARO2	13.1196	6.33369	8.91639	9.25422	6.65467	9.50625	10.6329	7.62155	15.2577	9.57881	11.4663	47.8943	41.1311	24.4647	13.1196	6.33369	8.91639	9.25422	6.65467	9.50625	10.6329	7.62155	15.2577	9.57881	11.4663	47.8943	41.1311	24.4647	0	9.45657	8.47171	9.12724	12.101	37.83	3.42508	1.57864	2.12937	2.89217	12.0586	9.45657	8.47171	9.12724	12.101	37.83	3.42508	1.57864
P28789_111	P28789	P28789	HEM3	10.9042	12.2301	16.94	12.3119		27.5151	24.2406	9.09744	8.48621	15.7766	12.4514	22.0076		22.0199	10.9042	12.2301	16.94	12.3119	10.8082	27.5151	24.2406	9.09744	8.48621	15.7766	12.4514	22.0076	26.0416	22.0199	4	13.3581	19.9135	16.669	12.2381	22.0138	3.17209	10.7503	10.7078	3.64988	0.00865247	13.3581	16.8784	16.669	12.2381	23.3564	3.17209	9.24228
P28789_251	P28789	P28789	HEM3	34.831		42.0992		33.7982	43.9945	35.6372	27.9131	41.7375	36.6477	35.1555	43.883	40.3073	37.7998	34.831	36.8032	42.0992	36.7989	33.7982	43.9945	35.6372	27.9131	41.7375	36.6477	35.1555	43.883	40.3073	37.7998	4	38.4651	38.8964	31.7752	37.8469	40.6634	5.13934	7.20985	5.46175	3.45098	3.05715	37.9111	38.1972	31.7752	37.8469	40.6634	3.75859	5.23999
P29055_137	P29055	P29055	SUA7	13.0717	29.6718	31.5091	12.2853	38.468	15.1999	1.41156	48.6295	52.2368	53.9743	15.0016	35.752	24.0511	15.6579	13.0717	29.6718	31.5091	12.2853	38.468	15.1999	1.41156	48.6295	52.2368	53.9743	15.0016	35.752	24.0511	15.6579	0	24.7509	21.9844	25.0205	40.4042	25.1537	10.1561	14.3494	33.3881	22.0165	10.0923	24.7509	21.9844	25.0205	40.4042	25.1537	10.1561	14.3494
P29055_24_27	P29055	P29055	SUA7	24.4987	14.7665	15.5475	19.4443	26.9359	20.9316	35.6023	24.9875	64.1982	55.3589	40.971	92.275	88.8092	70.3973	24.4987	14.7665	15.5475	19.4443	26.9359	20.9316	35.6023	24.9875	64.1982	55.3589	40.971	92.275	88.8092	70.3973	0	18.2709	22.4372	30.2949	53.5094	83.8272	5.40754	3.96628	7.50576	11.7235	11.7589	18.2709	22.4372	30.2949	53.5094	83.8272	5.40754	3.96628
P29055_243	P29055	P29055	SUA7	33.0857	11.3207	13.1266	13.8205	15.0168	12.1579	21.3437	13.2446	21.814	21.8654	14.7878	49.1895	46.8154	37.727	33.0857	11.3207	13.1266	13.8205	15.0168	12.1579	21.3437	13.2446	21.814	21.8654	14.7878	49.1895	46.8154	37.727	0	19.1777	13.6651	17.2942	19.4891	44.5773	12.0785	1.43578	5.72696	4.07149	6.05011	19.1777	13.6651	17.2942	19.4891	44.5773	12.0785	1.43578
P29055_45_48	P29055	P29055	SUA7	24.421	16.4691	16.2868	24.2973	21.1644	15.1515	32.1031	20.772	55.4572	46.1764	29.6162	81.5395	80.4814	65.48	24.421	16.4691	16.2868	24.2973	21.1644	15.1515	32.1031	20.772	55.4572	46.1764	29.6162	81.5395	80.4814	65.48	0	19.059	20.2044	26.4376	43.7499	75.8336	4.64453	4.64784	8.01232	13.0903	8.98213	19.059	20.2044	26.4376	43.7499	75.8336	4.64453	4.64784
P29295_96	P29295	P29295	HRR25	7.77118	3.70444		4.11887	2.76318	3.15409	4.00418	6.37834	7.49451	8.39134	9.51708	32.4233	22.662	18.9152	7.77118	3.70444	4.51834	4.11887	2.76318	3.15409	4.00418	6.37834	7.49451	8.39134	9.51708	32.4233	22.662	18.9152	2	5.73781	3.34538	5.19126	8.46764	24.6669	2.87562	0.697798	1.67879	1.01345	6.97364	5.33132	3.34538	5.19126	8.46764	24.6669	2.15181	0.697798
P29311_85	P29311	P29311	BMH1	12.0635	7.99644	9.96464	8.9302	7.4458	10.4964	10.1191	6.88981	21.5001	19.2074	12.1571	55.4106	46.7067	44.4963	12.0635	7.99644	9.96464	8.9302	7.4458	10.4964	10.1191	6.88981	21.5001	19.2074	12.1571	55.4106	46.7067	44.4963	0	10.0082	8.95745	8.50445	17.6215	48.8712	2.03389	1.52546	2.28344	4.86918	5.77011	10.0082	8.95745	8.50445	17.6215	48.8712	2.03389	1.52546
P29453_170	P29453	P29453	RPL8A	9.1595	4.81455	6.22988	8.66565	8.57581	6.74688	9.87743	7.53224	18.2035	8.77733	10.4978	44.9157	21.941	15.2472	9.1595	4.81455	6.22988	8.66565	8.57581	6.74688	9.87743	7.53224	18.2035	8.77733	10.4978	44.9157	21.941	15.2472	0	6.73464	7.99611	8.70483	12.4929	27.368	2.21602	1.0828	1.6583	5.0198	15.5609	6.73464	7.99611	8.70483	12.4929	27.368	2.21602	1.0828
P29461_63	P29461	P29461	PTP2	46.9966		33.8491	22.4807	12.2357	18.35	14.1663	6.84914	17.108	15.3548	9.05618	52.9498	53.0493	30.1587	46.9966	28.4558	33.8491	22.4807	12.2357	18.35	14.1663	6.84914	17.108	15.3548	9.05618	52.9498	53.0493	30.1587	2	40.4228	17.6888	10.5077	13.8397	45.3859	9.29664	5.15438	5.17404	4.23436	13.1873	36.4338	17.6888	10.5077	13.8397	45.3859	9.53682	5.15438
P29468_157	P29468	P29468	PAP1	19.1114	12.6168	12.1742	29.4247	29.0335	19.045	27.4638	12.7137	38.6218	17.8024	23.6324	62.0941	25.4982		19.1114	12.6168	12.1742	29.4247	29.0335	19.045	27.4638	12.7137	38.6218	17.8024	23.6324	62.0941	25.4982	25.5542	2	14.6341	25.8344	20.0888	26.6855	43.7961	3.88379	5.88305	10.4299	10.7402	25.8772	14.6341	25.8344	20.0888	26.6855	37.7155	3.88379	5.88305
P29468_311	P29468	P29468	PAP1	9.35158	3.62876	5.83136	6.75089	5.10051	7.54351	5.33636	8.41291	20.6418	14.7233	11.5979	50.4985	45.8908	34.1506	9.35158	3.62876	5.83136	6.75089	5.10051	7.54351	5.33636	8.41291	20.6418	14.7233	11.5979	50.4985	45.8908	34.1506	0	6.27057	6.46497	6.87464	15.6543	43.5133	2.88658	1.24634	2.17544	4.59328	8.4293	6.27057	6.46497	6.87464	15.6543	43.5133	2.88658	1.24634
P29468_485_492	P29468	P29468	PAP1	8.81212	8.50429	5.55492	7.82325	6.17079	7.63188	8.74326	6.65835	18.0832	11.929	9.24034	57.7001	49.7286	28.8188	8.81212	8.50429	5.55492	7.82325	6.17079	7.63188	8.74326	6.65835	18.0832	11.929	9.24034	57.7001	49.7286	28.8188	0	7.62378	7.20864	7.70081	13.0842	45.4158	1.79828	0.903884	1.47425	4.53318	14.9158	7.62378	7.20864	7.70081	13.0842	45.4158	1.79828	0.903884
P29469_604	P29469	P29469	MCM2		5.40982	7.96625	10.0966	7.4322	10.7988	12.1056	8.8234	12.5131		10.0562	29.9502	23.1098	20.7154	10.2712	5.40982	7.96625	10.0966	7.4322	10.7988	12.1056	8.8234	12.5131	10.9193	10.0562	29.9502	23.1098	20.7154	4	6.68804	9.44253	10.4645	11.2847	24.5918	1.80767	1.77605	2.32089	1.73733	4.79246	7.88244	9.44253	10.4645	11.1629	24.5918	2.4318	1.77605
P29469_681	P29469	P29469	MCM2	6.4754	2.7686	4.05599	5.04332	3.19634	5.03002	5.68231	3.34994	8.60597	5.22875	5.43367	22.6815	13.6261	10.4573	6.4754	2.7686	4.05599	5.04332	3.19634	5.03002	5.68231	3.34994	8.60597	5.22875	5.43367	22.6815	13.6261	10.4573	0	4.43333	4.42323	4.51613	6.4228	15.5883	1.88199	1.06254	1.64923	1.89346	6.34395	4.43333	4.42323	4.51613	6.4228	15.5883	1.88199	1.06254
P29478_143	P29478	P29478	SEC65	7.41778	4.68718	7.18178	7.35003	5.72196	8.00081	10.065	5.62192	17.489	9.85641	9.98915	46.834	33.4241	24.7738	7.41778	4.68718	7.18178	7.35003	5.72196	8.00081	10.065	5.62192	17.489	9.85641	9.98915	46.834	33.4241	24.7738	0	6.42892	7.02427	7.84348	12.4449	35.0106	1.51299	1.17383	3.14175	4.36887	11.1154	6.42892	7.02427	7.84348	12.4449	35.0106	1.51299	1.17383
P29496_236	P29496	P29496	MCM5	47.2726	18.3137	11.236	9.99564	25.3611	13.7612	20.1519	14.9344	32.4908	27.3992	23.7678	55.9339		46.5818	47.2726	18.3137	11.236	9.99564	25.3611	13.7612	20.1519	14.9344	32.4908	27.3992	23.7678	55.9339	54.2651	46.5818	2	25.6074	16.3727	17.5431	27.8859	51.2578	19.0934	8.00871	3.68927	4.38183	6.61297	25.6074	16.3727	17.5431	27.8859	52.2602	19.0934	8.00871
P29509_142_145	P29509	P29509	TRR1	23.9967	27.2432	22.6346	30.0163	28.2718	24.4104	49.2884	39.8447	75.9954	67.6649	60.7249	92.1001	89.4339	79.7385	23.9967	27.2432	22.6346	30.0163	28.2718	24.4104	49.2884	39.8447	75.9954	67.6649	60.7249	92.1001	89.4339	79.7385	0	24.6248	27.5661	44.5666	68.1284	87.0909	2.36766	2.86879	6.67767	7.64578	6.50539	24.6248	27.5661	44.5666	68.1284	87.0909	2.36766	2.86879
P29509_167	P29509	P29509	TRR1	10.8859	7.73514	8.82288	9.61216	8.5846	10.8698	12.9625	8.04246	21.0216	17.3153	14.707	34.5268	27.2759	25.6055	10.8859	7.73514	8.82288	9.61216	8.5846	10.8698	12.9625	8.04246	21.0216	17.3153	14.707	34.5268	27.2759	25.6055	0	9.14799	9.68885	10.5025	17.6813	29.136	1.60036	1.14453	3.479	3.17321	4.74262	9.14799	9.68885	10.5025	17.6813	29.136	1.60036	1.14453
P29509_305	P29509	P29509	TRR1	8.79633	8.40966	8.12381	7.19168	5.66282	8.25591	10.781	8.25269	12.0797	10.5063	13.9508	26.8966	24.3851	17.4379	8.79633	8.40966	8.12381	7.19168	5.66282	8.25591	10.781	8.25269	12.0797	10.5063	13.9508	26.8966	24.3851	17.4379	0	8.44327	7.03681	9.51683	12.1789	22.9066	0.337519	1.30347	1.78775	1.72441	4.89963	8.44327	7.03681	9.51683	12.1789	22.9066	0.337519	1.30347
P29547_108	P29547	P29547	CAM1	6.20721	3.6432	5.50905	5.64997	4.89845	4.74597	6.16872	4.20437	8.93562	6.47579	6.38815	42.5012	25.7769	14.16	6.20721	3.6432	5.50905	5.64997	4.89845	4.74597	6.16872	4.20437	8.93562	6.47579	6.38815	42.5012	25.7769	14.16	0	5.11982	5.09813	5.18654	7.26652	27.4794	1.32558	0.483955	1.389	1.44615	14.2471	5.11982	5.09813	5.18654	7.26652	27.4794	1.32558	0.483955
P29704_329	P29704	P29704	ERG9	9.01258	5.24869	9.33986	10.1254	6.69748	7.74375	10.1952	6.90954	15.8078	7.50206	12.9132	40.5632	24.148	23.5974	9.01258	5.24869	9.33986	10.1254	6.69748	7.74375	10.1952	6.90954	15.8078	7.50206	12.9132	40.5632	24.148	23.5974	0	7.86704	8.18889	8.55238	12.0743	29.4362	2.27346	1.75679	2.32334	4.21593	9.64019	7.86704	8.18889	8.55238	12.0743	29.4362	2.27346	1.75679
P29704_341	P29704	P29704	ERG9	12.0323	6.63821	9.83861	20.557	18.6571	11.1548	16.5366	12.0726	29.7898	13.3506	16.0591	56.7219	26.6051	24.9687	12.0323	6.63821	9.83861	20.557	18.6571	11.1548	16.5366	12.0726	29.7898	13.3506	16.0591	56.7219	26.6051	24.9687	0	9.50304	16.7897	14.3046	19.7332	36.0986	2.71266	4.97151	3.15658	8.81392	17.879	9.50304	16.7897	14.3046	19.7332	36.0986	2.71266	4.97151
P29704_42	P29704	P29704	ERG9	7.93399	2.99713	3.39835	9.209	6.22336	4.37886	9.01101	7.12612	14.6465	7.53416	7.42681	47.1323	17.0653	12.918	7.93399	2.99713	3.39835	9.209	6.22336	4.37886	9.01101	7.12612	14.6465	7.53416	7.42681	47.1323	17.0653	12.918	0	4.77649	6.60374	8.06856	9.86916	25.7052	2.74183	2.43744	1.33282	4.13764	18.6719	4.77649	6.60374	8.06856	9.86916	25.7052	2.74183	2.43744
P29704_67	P29704	P29704	ERG9	12.8478	9.488		17.0401		23.4472	28.0841	24.0308	20.9271	11.159	9.98873	34.2866	15.7555	12.784	12.8478	9.488	13.0865	17.0401	20.8885	23.4472	28.0841	24.0308	20.9271	11.159	9.98873	34.2866	15.7555	12.784	4	11.1679	20.2437	26.0575	14.0249	20.9421	2.37575	4.53049	2.86615	6.00603	11.6518	11.8074	20.4586	26.0575	14.0249	20.9421	2.01222	3.2251
P29952_257_259_265	P29952	P29952	PMI40	25.3147	2.69102	19.1546	34.0883	22.2353	16.043	31.5427	24.2369	48.6785	32.3445	37.1116	61.4243	47.5005	51.6727	25.3147	2.69102	19.1546	34.0883	22.2353	16.043	31.5427	24.2369	48.6785	32.3445	37.1116	61.4243	47.5005	51.6727	0	15.7201	24.1222	27.8898	39.3782	53.5325	11.6963	9.16942	5.16598	8.39954	7.14582	15.7201	24.1222	27.8898	39.3782	53.5325	11.6963	9.16942
P29952_291	P29952	P29952	PMI40	12.1992	20.0188	16.9937	12.2708	7.85232	21.0215	11.2384	11.7775	11.8843	8.33549	8.78432	35.8329	31.1306	24.1051	12.1992	20.0188	16.9937	12.2708	7.85232	21.0215	11.2384	11.7775	11.8843	8.33549	8.78432	35.8329	31.1306	24.1051	0	16.4039	13.7149	11.5079	9.66804	30.3562	3.94303	6.7023	0.381167	1.93242	5.90213	16.4039	13.7149	11.5079	9.66804	30.3562	3.94303	6.7023
P30402_161	P30402	P30402	URA10	9.9371	7.31082		7.61032	3.99825	5.78059	6.12258	2.6263	8.43688	3.49362	5.04253	31.5597	6.02586	6.32867	9.9371	7.31082	7.35028	7.61032	3.99825	5.78059	6.12258	2.6263	8.43688	3.49362	5.04253	31.5597	6.02586	6.32867	2	8.62396	5.79639	4.37444	5.65768	14.6381	1.85706	1.80609	2.47224	2.52839	14.6553	8.1994	5.79639	4.37444	5.65768	14.6381	1.50502	1.80609
P30402_22	P30402	P30402	URA10		43.9823	26.7192	7.23938	7.81396	4.93526	5.94615	5.96518	10.8548	7.21493	5.65541	28.1599	6.93086	7.78517	16.4702	43.9823	26.7192	7.23938	7.81396	4.93526	5.94615	5.96518	10.8548	7.21493	5.65541	28.1599	6.93086	7.78517	2	35.3507	6.66287	5.95566	7.90838	14.292	12.2069	1.52349	0.013455	2.66817	12.0176	29.0572	6.66287	5.95566	7.90838	14.292	13.9043	1.52349
P30402_89	P30402	P30402	URA5	10.3919	5.27242	5.68111	20.2468	20.4151	7.33575	15.7418	12.5331	29.4178	8.87127	13.7582	56.822	12.5156	10.6506	10.3919	5.27242	5.68111	20.2468	20.4151	7.33575	15.7418	12.5331	29.4178	8.87127	13.7582	56.822	12.5156	10.6506	0	7.11515	15.9992	14.1375	17.3491	26.6627	2.84511	7.50325	2.26883	10.7336	26.1353	7.11515	15.9992	14.1375	17.3491	26.6627	2.84511	7.50325
P30619_179	P30619	P30619	SEC1	6.92756		5.58886	17.9092	23.8964		14.7562	13.3467	31.5279	9.24794	15.8232	48.2183	20.8726	24.3338	6.92756	7.03324	5.58886	17.9092	23.8964	11.1266	14.7562	13.3467	31.5279	9.24794	15.8232	48.2183	20.8726	24.3338	4	6.25821	20.9028	14.0515	18.8663	31.1415	0.946603	4.23359	0.996631	11.4475	14.8898	6.51656	17.6441	14.0515	18.8663	31.1415	0.805142	6.389
P30624_349	P30624	P30624	FAA1	27.0523	13.2605	15.2726	25.1693	9.0637		9.92818	11.6211	29.2025	16.6409		41.0599	45.3259		27.0523	13.2605	15.2726	25.1693	9.0637	14.9917	9.92818	11.6211	29.2025	16.6409	16.8088	41.0599	45.3259	34.2068	6	18.5285	17.1165	10.7746	22.9217	43.1929	7.4501	11.3884	1.19708	8.88239	3.0165	18.5285	16.4082	10.7746	20.8841	40.1976	7.4501	8.14569
P30624_39_49	P30624	P30624	FAA1	19.2469	10.8019	11.1765	28.7566	32.8465	12.1769	17.4388	26.741	44.5955	21.6384	20.7171	53.9182	48.9504	34.7344	19.2469	10.8019	11.1765	28.7566	32.8465	12.1769	17.4388	26.741	44.5955	21.6384	20.7171	53.9182	48.9504	34.7344	0	13.7418	24.5933	22.0899	28.9837	45.8677	4.77126	10.9457	6.57769	13.5281	9.95652	13.7418	24.5933	22.0899	28.9837	45.8677	4.77126	10.9457
P30624_585	P30624	P30624	FAA1	7.97044	4.82334	7.58624	5.22281	3.7656	6.16127	7.1251	3.53031	8.95089	7.97411	5.44911	31.2656	26.5323	16.2494	7.97044	4.82334	7.58624	5.22281	3.7656	6.16127	7.1251	3.53031	8.95089	7.97411	5.44911	31.2656	26.5323	16.2494	0	6.79334	5.04989	5.32771	7.45803	24.6824	1.71685	1.20716	2.5419	1.80703	7.67712	6.79334	5.04989	5.32771	7.45803	24.6824	1.71685	1.20716
P30656_177	P30656	P30656	PRE2	11.3553	8.25071	11.1086	10.079	9.96397	11.9155	8.84831	7.4795	13.2139	15.1187	13.1584	37.2203	26.9576	18.4454	11.3553	8.25071	11.1086	10.079	9.96397	11.9155	8.84831	7.4795	13.2139	15.1187	13.1584	37.2203	26.9576	18.4454	0	10.2382	10.6528	8.16391	13.8303	27.5411	1.72562	1.09503	0.967895	1.11614	9.40105	10.2382	10.6528	8.16391	13.8303	27.5411	1.72562	1.09503
P30656_203	P30656	P30656	PRE2	14.3179	8.08991	8.95549	7.76967	6.97914	7.57902	7.45724	5.96028	10.439	8.2741	6.16203	32.8046	22.8868	14.5021	14.3179	8.08991	8.95549	7.76967	6.97914	7.57902	7.45724	5.96028	10.439	8.2741	6.16203	32.8046	22.8868	14.5021	0	10.4544	7.44261	6.70876	8.29171	23.3978	3.37372	0.412545	1.05851	2.13854	9.16196	10.4544	7.44261	6.70876	8.29171	23.3978	3.37372	0.412545
P30665_376	P30665	P30665	MCM4	20.4124	18.7722	19.7981	20.9933	15.678	19.8348	25.2279	22.1929	57.4333	48.8746	34.5247	84.538	83.1847		20.4124	18.7722	19.7981	20.9933	15.678	19.8348	25.2279	22.1929	57.4333	48.8746	34.5247	84.538	83.1847	71.3377	2	19.6609	18.8354	23.7104	46.9442	83.8614	0.828701	2.79505	2.14604	11.5757	0.956917	19.6609	18.8354	23.7104	46.9442	79.6868	0.828701	2.79505
P30771_148	P30771	P30771	NAM7	24.0692	18.6903	17.9007	38.1764	35.9226	21.4497	30.7065	25.8734	60.431	44.1387	36.6775	83.662	75.2701	52.1958	24.0692	18.6903	17.9007	38.1764	35.9226	21.4497	30.7065	25.8734	60.431	44.1387	36.6775	83.662	75.2701	52.1958	0	20.2201	31.8496	28.29	47.0824	70.3759	3.35672	9.07681	3.41755	12.1472	16.294	20.2201	31.8496	28.29	47.0824	70.3759	3.35672	9.07681
P30771_458	P30771	P30771	NAM7	14.0928	7.00144	10.9677	18.6385	14.9203	11.8653	17.0888	9.18055	30.7003	14.8753	15.7475	65.9396	44.2043	32.2082	14.0928	7.00144	10.9677	18.6385	14.9203	11.8653	17.0888	9.18055	30.7003	14.8753	15.7475	65.9396	44.2043	32.2082	0	10.6873	15.1414	13.1347	20.441	47.4507	3.55401	3.39202	5.59195	8.8955	17.0984	10.6873	15.1414	13.1347	20.441	47.4507	3.55401	3.39202
P30771_551_552_554	P30771	P30771	NAM7	18.3408	20.0885	20.04	13.6932		15.9929	30.6248	25.7174	52.7541	32.2365	28.8522	56.3664	46.3943	44.7896	18.3408	20.0885	20.04	13.6932	20.6597	15.9929	30.6248	25.7174	52.7541	32.2365	28.8522	56.3664	46.3943	44.7896	2	19.4898	14.843	28.1711	37.9476	49.1834	0.995336	1.62613	3.47006	12.934	6.27214	19.4898	16.7819	28.1711	37.9476	49.1834	0.995336	3.54966
P30771_777	P30771	P30771	NAM7		8.55383	11.2809		17.3997	10.9415	14.1188	9.28395	24.9295	11.4832	14.2496	52.0807	21.5937	18.7722	14.6016	8.55383	11.2809	16.1443	17.3997	10.9415	14.1188	9.28395	24.9295	11.4832	14.2496	52.0807	21.5937	18.7722	4	9.91738	14.1706	11.7014	16.8874	30.8155	1.92836	4.56663	3.41876	7.10064	18.4701	11.4788	14.8285	11.7014	16.8874	30.8155	3.02875	3.42426
P30775_374	P30775	P30775	MRF1		6.66903	11.5365	12.1299	8.411	11.6666	9.50594	7.72953	18.3808	13.4934	10.8809	46.9538	42.1839	29.1923	12.1611	6.66903	11.5365	12.1299	8.411	11.6666	9.50594	7.72953	18.3808	13.4934	10.8809	46.9538	42.1839	29.1923	2	9.10279	10.7358	8.61774	14.2517	39.4433	3.44185	2.02663	1.25611	3.80701	9.19246	10.1222	10.7358	8.61774	14.2517	39.4433	3.0068	2.02663
P30822_255	P30822	P30822	CRM1	6.14878	2.04747	3.7601	3.52184	2.70192	3.71685	3.99416	2.76208	6.71878	3.92284	3.37158	24.8627	11.5675	7.8432	6.14878	2.04747	3.7601	3.52184	2.70192	3.71685	3.99416	2.76208	6.71878	3.92284	3.37158	24.8627	11.5675	7.8432	0	3.98545	3.31354	3.37812	4.67106	14.7578	2.05992	0.538572	0.871209	1.79466	8.94704	3.98545	3.31354	3.37812	4.67106	14.7578	2.05992	0.538572
P30822_424	P30822	P30822	CRM1	22.2621	9.93745	8.27368	9.46491	10.3678	6.3967	9.22947	9.22225	16.6476	8.38359	9.23573	49.0529	17.3367	15.9169	22.2621	9.93745	8.27368	9.46491	10.3678	6.3967	9.22947	9.22225	16.6476	8.38359	9.23573	49.0529	17.3367	15.9169	0	13.4911	8.74314	9.22586	11.4223	27.4355	7.64133	2.08162	0.00510718	4.54525	18.7347	13.4911	8.74314	9.22586	11.4223	27.4355	7.64133	2.08162
P30822_648	P30822	P30822	CRM1	5.16183	5.88965	5.23505	5.73767	5.27689	5.5175	6.67047	5.38084	8.56566	5.14891	6.43018	32.9382	16.5574	11.9403	5.16183	5.88965	5.23505	5.73767	5.27689	5.5175	6.67047	5.38084	8.56566	5.14891	6.43018	32.9382	16.5574	11.9403	0	5.42884	5.51068	6.02566	6.71492	20.4787	0.400743	0.230465	0.911904	1.72608	11.0345	5.42884	5.51068	6.02566	6.71492	20.4787	0.400743	0.230465
P30822_814	P30822	P30822	CRM1	10.7786	11.061	6.14286	1.91795	3.74822	8.30611	8.46838	10.6969	10.2533	11.9169	9.96391	34.6874	22.8029	15.848	10.7786	11.061	6.14286	1.91795	3.74822	8.30611	8.46838	10.6969	10.2533	11.9169	9.96391	34.6874	22.8029	15.848	0	9.32748	4.65743	9.58262	10.7114	24.4461	2.76157	3.2897	1.57578	1.05401	9.52662	9.32748	4.65743	9.58262	10.7114	24.4461	2.76157	3.2897
P30822_890	P30822	P30822	CRM1	33.3722	23.3412	7.25155	31.4077	36.6441	9.99363	27.2616	21.712	34.2958	16.5418	12.2055	56.967	17.9643	10.9648	33.3722	23.3412	7.25155	31.4077	36.6441	9.99363	27.2616	21.712	34.2958	16.5418	12.2055	56.967	17.9643	10.9648	0	21.3216	26.0152	24.4868	21.0144	28.632	13.1769	14.1199	3.92414	11.7046	24.7871	21.3216	26.0152	24.4868	21.0144	28.632	13.1769	14.1199
P30952_241	P30952	P30952	MLS1	20.3016	18.1861	25.3667	5.59805	4.67555	5.559	5.25468	3.38214	7.11278	5.78274	4.20837	27.9762	22.5295	14.3707	20.3016	18.1861	25.3667	5.59805	4.67555	5.559	5.25468	3.38214	7.11278	5.78274	4.20837	27.9762	22.5295	14.3707	0	21.2848	5.27753	4.31841	5.7013	21.6255	3.68988	0.521696	1.32408	1.45392	6.84769	21.2848	5.27753	4.31841	5.7013	21.6255	3.68988	0.521696
P31115_343	P31115	P31115	DEG1	13.6769	5.89602	12.6286	9.9758	28.1678	19.0702	13.7592	38	16.0811	29.8159	38.6288	36.7265	42.7266	23.8375	13.6769	5.89602	12.6286	9.9758	28.1678	19.0702	13.7592	38	16.0811	29.8159	38.6288	36.7265	42.7266	23.8375	0	10.7338	19.0713	25.8796	28.1753	34.4302	4.22234	9.09603	17.1408	11.363	9.65165	10.7338	19.0713	25.8796	28.1753	34.4302	4.22234	9.09603
P31374_482	P31374	P31374	PSK1	26.3624	2.68596	10.8851	17.0591	10.8996	9.77555	12.3609	8.68392	22.4441	16.9349	11.501	46.6485	28.8916	25.0007	26.3624	2.68596	10.8851	17.0591	10.8996	9.77555	12.3609	8.68392	22.4441	16.9349	11.501	46.6485	28.8916	25.0007	0	13.3112	12.5781	10.5224	16.96	33.5136	12.0232	3.92117	2.6	5.47159	11.5403	13.3112	12.5781	10.5224	16.96	33.5136	12.0232	3.92117
P31380_820	P31380	P31380	FUN30	11.2437	9.97541	10.3582	23.3423	13.3101	17.9458	13.2811	11.7228	14.6955	23.497	13.5266	49.5849	45.6296	33.908	11.2437	9.97541	10.3582	23.3423	13.3101	17.9458	13.2811	11.7228	14.6955	23.497	13.5266	49.5849	45.6296	33.908	0	10.5258	18.1994	12.5019	17.2397	43.0408	0.65054	5.0209	1.10192	5.45038	8.15277	10.5258	18.1994	12.5019	17.2397	43.0408	0.65054	5.0209
P31382_162	P31382	P31382	PMT2	14.7334	10.5035	10.7813	17.8015	16.6914	10.3332	15.1747	17.2445	23.8151	18.5349	17.0492		13.8282	11.1018	14.7334	10.5035	10.7813	17.8015	16.6914	10.3332	15.1747	17.2445	23.8151	18.5349	17.0492	32.103	13.8282	11.1018	2	12.0061	14.942	16.2096	19.7997	12.465	2.36602	4.02981	1.4635	3.55589	1.92788	12.0061	14.942	16.2096	19.7997	19.011	2.36602	4.02981
P31382_379	P31382	P31382	PMT2	5.58749	3.89781	5.80652	5.31989	4.59838	5.69462	8.69276	5.67757	15.6527	14.4914	9.12187	38.6311	39.3668	27.6392	5.58749	3.89781	5.80652	5.31989	4.59838	5.69462	8.69276	5.67757	15.6527	14.4914	9.12187	38.6311	39.3668	27.6392	0	5.09727	5.2043	7.18516	13.0887	35.2124	1.04452	0.55719	2.13206	3.48406	6.56886	5.09727	5.2043	7.18516	13.0887	35.2124	1.04452	0.55719
P31383_175	P31383	P31383	TPD3	19.7477		4.92809	5.03531	3.87226	7.91184	6.49899	3.6234	8.89127	5.58756	6.50513	30.203	23.7449	15.891	19.7477	5.46218	4.92809	5.03531	3.87226	7.91184	6.49899	3.6234	8.89127	5.58756	6.50513	30.203	23.7449	15.891	2	12.3379	5.60647	5.0612	6.99465	23.2796	10.479	2.07947	2.03335	1.70539	7.1673	10.046	5.60647	5.0612	6.99465	23.2796	8.40615	2.07947
P31383_261	P31383	P31383	TPD3	18.7324	11.9269	10.303	34.3167	34.5781	12.8041	27.4263	23.4204	43.5338	16.6452	22.7288	68.1752	25.2874	20.8572	18.7324	11.9269	10.303	34.3167	34.5781	12.8041	27.4263	23.4204	43.5338	16.6452	22.7288	68.1752	25.2874	20.8572	0	13.6541	27.233	25.4234	27.6359	38.1066	4.47224	12.4964	2.8326	14.1	26.1342	13.6541	27.233	25.4234	27.6359	38.1066	4.47224	12.4964
P31383_611	P31383	P31383	TPD3	7.73432	4.91835	5.57344	10.4786	10.8273	11.3623	13.7063	11.1403	15.0596	19.0657	14.7843	29.6441	25.4207	16.7722	7.73432	4.91835	5.57344	10.4786	10.8273	11.3623	13.7063	11.1403	15.0596	19.0657	14.7843	29.6441	25.4207	16.7722	0	6.07537	10.8894	12.4233	16.3032	23.9457	1.47356	0.445099	1.81449	2.39634	6.56154	6.07537	10.8894	12.4233	16.3032	23.9457	1.47356	0.445099
P31383_629	P31383	P31383	TPD3	5.63735	2.79056	3.70808	4.06224	2.77139	3.4529	4.85609	3.15564	6.60223	5.13487	4.10056	24.3362	21.4707	12.6431	5.63735	2.79056	3.70808	4.06224	2.77139	3.4529	4.85609	3.15564	6.60223	5.13487	4.10056	24.3362	21.4707	12.6431	0	4.04533	3.42884	4.00586	5.27922	19.4833	1.45305	0.645759	1.2024	1.25707	6.09463	4.04533	3.42884	4.00586	5.27922	19.4833	1.45305	0.645759
P31384_402	P31384	P31384	CCR4	7.88134	5.50476	8.73262	7.56961	2.9381	7.86188	7.94275	5.97139	9.05009	8.53811	7.72626	36.0279	33.1973	18.5782	7.88134	5.50476	8.73262	7.56961	2.9381	7.86188	7.94275	5.97139	9.05009	8.53811	7.72626	36.0279	33.1973	18.5782	0	7.37291	6.1232	6.95707	8.43815	29.2678	1.67292	2.76224	1.39396	0.667552	9.36503	7.37291	6.1232	6.95707	8.43815	29.2678	1.67292	2.76224
P31384_553	P31384	P31384	CCR4	13.9282	8.96522	5.36488	11.0636	9.10723	11.1685	9.75644	7.27914	12.4066	13.1941	14.061	22.9822	19.7301	11.0815	13.9282	8.96522	5.36488	11.0636	9.10723	11.1685	9.75644	7.27914	12.4066	13.1941	14.061	22.9822	19.7301	11.0815	0	9.41944	10.4464	8.51779	13.2206	17.9313	4.29971	1.16098	1.75172	0.827537	6.15091	9.41944	10.4464	8.51779	13.2206	17.9313	4.29971	1.16098
P31384_599_600	P31384	P31384	CCR4	20.6808	15.1158	14.4292	21.9856	16.2896	20.6913	24.6106	19.5761	33.4207	18.4601	20.5703	48.2978	36.2035	26.7874	20.6808	15.1158	14.4292	21.9856	16.2896	20.6913	24.6106	19.5761	33.4207	18.4601	20.5703	48.2978	36.2035	26.7874	0	16.7419	19.6555	22.0933	24.1504	37.0962	3.42839	2.98596	3.5599	8.09739	10.783	16.7419	19.6555	22.0933	24.1504	37.0962	3.42839	2.98596
P31539_209	P31539	P31539	HSP104	6.72661	2.61634	3.89974	5.14264	3.85048	4.71636	6.11702	3.82019	8.73625	6.70375	5.59879	38.3775	35.1117	20.1266	6.72661	2.61634	3.89974	5.14264	3.85048	4.71636	6.11702	3.82019	8.73625	6.70375	5.59879	38.3775	35.1117	20.1266	0	4.41423	4.56983	4.9686	7.01293	31.2052	2.10288	0.658425	1.62411	1.59142	9.73236	4.41423	4.56983	4.9686	7.01293	31.2052	2.10288	0.658425
P31539_400	P31539	P31539	HSP104	7.34936	8.95449	6.60815	4.87287	4.60354	4.83534	5.63147	3.55478	6.83686	5.06649	5.08265	20.5798	20.2528	12.171	7.34936	8.95449	6.60815	4.87287	4.60354	4.83534	5.63147	3.55478	6.83686	5.06649	5.08265	20.5798	20.2528	12.171	0	7.63733	4.77058	4.59313	5.662	17.6679	1.19939	0.145877	1.46844	1.01749	4.76324	7.63733	4.77058	4.59313	5.662	17.6679	1.19939	0.145877
P31688_19	P31688	P31688	TPS2	10.2134	4.59358	6.31335	6.60848	5.01599	7.18542	10.0067	6.41826	14.3408	10.0065	10.4466	43.4807	39.4793	23.0858	10.2134	4.59358	6.31335	6.60848	5.01599	7.18542	10.0067	6.41826	14.3408	10.0065	10.4466	43.4807	39.4793	23.0858	0	7.04013	6.26996	8.21249	11.5979	35.3486	2.87956	1.12363	2.53743	2.38552	10.8067	7.04013	6.26996	8.21249	11.5979	35.3486	2.87956	1.12363
P31688_259	P31688	P31688	TPS2	8.84533	7.60211	9.9095	7.84179	6.22258	7.7183	8.5449	7.50094	16.0274	9.85057	10.6539	41.7578	38.123	23.7393	8.84533	7.60211	9.9095	7.84179	6.22258	7.7183	8.5449	7.50094	16.0274	9.85057	10.6539	41.7578	38.123	23.7393	0	8.78565	7.26089	8.02292	12.1773	34.54	1.15485	0.901318	0.738191	3.35844	9.5286	8.78565	7.26089	8.02292	12.1773	34.54	1.15485	0.901318
P31688_440	P31688	P31688	TPS2	6.56626	2.8903	5.04325	5.76087	4.16364	4.73009	5.65786	3.3641	10.0915	4.99142	5.89452	34.0319	11.7694	10.8075	6.56626	2.8903	5.04325	5.76087	4.16364	4.73009	5.65786	3.3641	10.0915	4.99142	5.89452	34.0319	11.7694	10.8075	0	4.83327	4.88487	4.51098	6.99247	18.8696	1.84695	0.809788	1.62193	2.72153	13.1398	4.83327	4.88487	4.51098	6.99247	18.8696	1.84695	0.809788
P31688_468	P31688	P31688	TPS2	8.12479	2.97305	4.65862	4.67895	3.38321	4.27506	5.90857	3.73419	8.90444	8.01558	6.93022	33.3837	24.7848	15.985	8.12479	2.97305	4.65862	4.67895	3.38321	4.27506	5.90857	3.73419	8.90444	8.01558	6.93022	33.3837	24.7848	15.985	0	5.25215	4.11241	4.82138	7.95008	24.7178	2.62665	0.663005	1.53753	0.988739	8.69958	5.25215	4.11241	4.82138	7.95008	24.7178	2.62665	0.663005
P31688_606	P31688	P31688	TPS2		6.73768	9.41966	21.1553	18.8465	11.2129	17.0502	12.2221	29.2109	12.2509	14.7389	56.6199	26.1931	22.5635	14.3941	6.73768	9.41966	21.1553	18.8465	11.2129	17.0502	12.2221	29.2109	12.2509	14.7389	56.6199	26.1931	22.5635	2	8.07867	17.0716	14.6361	18.7336	35.1255	1.89644	5.20344	3.41403	9.15853	18.703	10.1838	17.0716	14.6361	18.7336	35.1255	3.88499	5.20344
P31688_643	P31688	P31688	TPS2		7.08103	7.70719	6.99653	5.76293	8.37023	11.1913	8.0401	22.9529	18.143	13.2133	60.0374	54.766	40.6159	10.7963	7.08103	7.70719	6.99653	5.76293	8.37023	11.1913	8.0401	22.9529	18.143	13.2133	60.0374	54.766	40.6159	2	7.39411	7.04323	9.61568	18.1031	51.8064	0.442764	1.30428	2.22821	4.86989	10.0433	8.52818	7.04323	9.61568	18.1031	51.8064	1.98907	1.30428
P31688_778	P31688	P31688	TPS2	10.4486	4.64553	5.55359	4.35542	3.84803	7.14025	8.12693	14.0862	16.9264	17.8587	10.5268	40.8222	40.3441	27.0398	10.4486	4.64553	5.55359	4.35542	3.84803	7.14025	8.12693	14.0862	16.9264	17.8587	10.5268	40.8222	40.3441	27.0398	0	6.88258	5.11457	11.1066	15.104	36.0687	3.12148	1.77254	4.21385	3.99129	7.82287	6.88258	5.11457	11.1066	15.104	36.0687	3.12148	1.77254
P32048_447	P32048	P32048	MSK1	4.0374	5.89561	3.7509	8.32423	5.52348	10.2594	9.80819	8.05347	22.6164	16.0091	12.7398	46.6192	49.7504	35.9397	4.0374	5.89561	3.7509	8.32423	5.52348	10.2594	9.80819	8.05347	22.6164	16.0091	12.7398	46.6192	49.7504	35.9397	0	4.5613	8.03572	8.93083	17.1218	44.1031	1.16439	2.38113	1.24077	5.03144	7.241	4.5613	8.03572	8.93083	17.1218	44.1031	1.16439	2.38113
P32074_158	P32074	P32074	SEC21	8.70332	6.31665	7.38062	7.18603	21.3544	4.53572	27.8045	13.7002	9.37326	12.3883	18.2312	35.4941	38.2872	21.081	8.70332	6.31665	7.38062	7.18603	21.3544	4.53572	27.8045	13.7002	9.37326	12.3883	18.2312	35.4941	38.2872	21.081	0	7.46686	11.0254	20.7523	13.3309	31.6207	1.19567	9.04279	9.97324	4.50359	9.23391	7.46686	11.0254	20.7523	13.3309	31.6207	1.19567	9.04279
P32074_343	P32074	P32074	SEC21	6.84874	4.04642	4.93677	5.65358	5.39993	6.56681	9.26761	5.49734	12.2178	9.34855	8.11978	39.7317	32.9727	21.0715	6.84874	4.04642	4.93677	5.65358	5.39993	6.56681	9.26761	5.49734	12.2178	9.34855	8.11978	39.7317	32.9727	21.0715	0	5.27731	5.87344	7.38247	9.89537	31.2586	1.43186	0.613726	2.66598	2.10302	9.44746	5.27731	5.87344	7.38247	9.89537	31.2586	1.43186	0.613726
P32074_459_465	P32074	P32074	SEC21	2.76898	0.868414	2.62957	3.13891	3.58062	2.13639	2.06136	4.45913	4.73863	2.81925	1.69981	12.4992	3.84885	0.979464	2.76898	0.868414	2.62957	3.13891	3.58062	2.13639	2.06136	4.45913	4.73863	2.81925	1.69981	12.4992	3.84885	0.979464	0	2.08899	2.95197	3.26025	3.0859	5.77583	1.05934	0.740036	1.69548	1.53686	5.99675	2.08899	2.95197	3.26025	3.0859	5.77583	1.05934	0.740036
P32074_767	P32074	P32074	SEC21	6.77593	4.52271	4.25916	4.45863	3.37549	4.84838	5.63955	3.61203	7.91478	6.03874	5.37583	24.7516	15.3185	10.7031	6.77593	4.52271	4.25916	4.45863	3.37549	4.84838	5.63955	3.61203	7.91478	6.03874	5.37583	24.7516	15.3185	10.7031	0	5.18593	4.2275	4.62579	6.44312	16.9244	1.38327	0.763161	1.43367	1.31689	7.16063	5.18593	4.2275	4.62579	6.44312	16.9244	1.38327	0.763161
P32074_868	P32074	P32074	SEC21	8.6804	4.84655	5.33621	5.983	4.86253	6.4748	8.3878	5.12382	13.996	11.2908	8.38248	41.319	39.3822	26.3084	8.6804	4.84655	5.33621	5.983	4.86253	6.4748	8.3878	5.12382	13.996	11.2908	8.38248	41.319	39.3822	26.3084	0	6.28772	5.77344	6.75581	11.2231	35.6699	2.08653	0.826309	2.30798	2.80736	8.16491	6.28772	5.77344	6.75581	11.2231	35.6699	2.08653	0.826309
P32178_39	P32178	P32178	ARO7	6.64479	4.06202	7.12335	5.99594	5.00343	8.26452	8.58678	6.09628	15.5754	12.6569	12.1399	42.9053	42.3644	29.6266	6.64479	4.06202	7.12335	5.99594	5.00343	8.26452	8.58678	6.09628	15.5754	12.6569	12.1399	42.9053	42.3644	29.6266	0	5.94339	6.4213	7.34153	13.4574	38.2988	1.64679	1.67164	1.76105	1.8524	7.51518	5.94339	6.4213	7.34153	13.4574	38.2988	1.64679	1.67164
P32179_140	P32179	P32179	MET22	22.5847	16.839	15.3577	7.60113	4.9236	7.85165	6.88971	4.9115	8.45739	6.10151	6.14787	33.771	25.6864	15.6779	22.5847	16.839	15.3577	7.60113	4.9236	7.85165	6.88971	4.9115	8.45739	6.10151	6.14787	33.771	25.6864	15.6779	0	18.2605	6.79213	5.9006	6.90226	25.0451	3.81743	1.62303	1.3988	1.34698	9.06355	18.2605	6.79213	5.9006	6.90226	25.0451	3.81743	1.62303
P32179_269	P32179	P32179	MET22	7.66364	4.0256	4.6803	4.6595	4.36235	4.40714	6.15901	3.5939	8.35948	4.98401	5.46634	28.8754	18.715	13.7644	7.66364	4.0256	4.6803	4.6595	4.36235	4.40714	6.15901	3.5939	8.35948	4.98401	5.46634	28.8754	18.715	13.7644	0	5.45651	4.47633	4.87645	6.26994	20.4516	1.93926	0.160201	1.8138	1.82559	7.70369	5.45651	4.47633	4.87645	6.26994	20.4516	1.93926	0.160201
P32179_349	P32179	P32179	MET22	31.5562	12.2398	12.7273	5.55301	4.67888	6.44799	5.06614	3.41909	9.34481	9.69084	5.92121	30.3039	33.0044	21.8201	31.5562	12.2398	12.7273	5.55301	4.67888	6.44799	5.06614	3.41909	9.34481	9.69084	5.92121	30.3039	33.0044	21.8201	0	18.8411	5.55996	4.24262	8.31895	28.3761	11.0143	0.884576	1.16465	2.0837	5.83607	18.8411	5.55996	4.24262	8.31895	28.3761	11.0143	0.884576
P32191_342	P32191	P32191	GUT2	15.4075	10.2938	10.6695	5.96889	5.55866	6.73526	8.151	5.92565	9.08158	7.70481	7.52898	33.3375	33.0921	17.4282	15.4075	10.2938	10.6695	5.96889	5.55866	6.73526	8.151	5.92565	9.08158	7.70481	7.52898	33.3375	33.0921	17.4282	0	12.1236	6.0876	7.03833	8.10512	27.9526	2.85014	0.597213	1.57356	0.850194	9.11521	12.1236	6.0876	7.03833	8.10512	27.9526	2.85014	0.597213
P32191_488	P32191	P32191	GUT2	11.59	7.64829	6.42423	7.60512	5.79748	7.93849	8.70895	5.33673	12.1787	8.40587	8.86011	41.5026	38.4751	21.225	11.59	7.64829	6.42423	7.60512	5.79748	7.93849	8.70895	5.33673	12.1787	8.40587	8.86011	41.5026	38.4751	21.225	0	8.55418	7.1137	7.02284	9.8149	33.7342	2.69941	1.152	2.38452	2.0597	10.9386	8.55418	7.1137	7.02284	9.8149	33.7342	2.69941	1.152
P32191_535	P32191	P32191	GUT2	11.5822	6.93178	7.90236	7.07362	4.59652	7.25816	7.83797	4.61658	9.81798	6.04663	6.80745	31.2158	19.1874	13.5749	11.5822	6.93178	7.90236	7.07362	4.59652	7.25816	7.83797	4.61658	9.81798	6.04663	6.80745	31.2158	19.1874	13.5749	0	8.80544	6.30943	6.22727	7.55735	21.326	2.45322	1.48629	2.27787	1.99437	9.01278	8.80544	6.30943	6.22727	7.55735	21.326	2.45322	1.48629
P32191_82	P32191	P32191	GUT2	10.2981	14.5738	8.41056	7.27106	6.71571	7.92525	7.02076	6.16935	9.39921	6.69675	7.65965	35.1001	31.1802	18.2049	10.2981	14.5738	8.41056	7.27106	6.71571	7.92525	7.02076	6.16935	9.39921	6.69675	7.65965	35.1001	31.1802	18.2049	0	11.0941	7.30401	6.59506	7.91854	28.1617	3.15778	0.605445	0.602038	1.3697	8.84281	11.0941	7.30401	6.59506	7.91854	28.1617	3.15778	0.605445
P32263_10	P32263	P32263	PRO3	11.4425	7.46785	7.0305	8.16979	6.10386	12.344	10.6462	13.0792	8.66647	7.72897	6.98193	31.2051	37.6691	23.0412	11.4425	7.46785	7.0305	8.16979	6.10386	12.344	10.6462	13.0792	8.66647	7.72897	6.98193	31.2051	37.6691	23.0412	0	8.64694	8.87256	11.8627	7.79246	30.6385	2.43085	3.17889	1.72037	0.844061	7.33038	8.64694	8.87256	11.8627	7.79246	30.6385	2.43085	3.17889
P32263_145	P32263	P32263	PRO3	11.4971	7.77736	10.3481	10.8481	10.4271	11.6697	16.7904	9.20852	18.3181	16.4507	12.7776	39.1039	28.6295	25.4483	11.4971	7.77736	10.3481	10.8481	10.4271	11.6697	16.7904	9.20852	18.3181	16.4507	12.7776	39.1039	28.6295	25.4483	0	9.8742	10.9816	12.9995	15.8488	31.0606	1.90463	0.63195	5.36124	2.81885	7.14505	9.8742	10.9816	12.9995	15.8488	31.0606	1.90463	0.63195
P32263_245_256	P32263	P32263	PRO3	17.252	11.7805	13.9162	11.928	11.9775	14.6632	19.5075	16.1873	30.1015	25.045	26.8371	54.122	48.935	34.7546	17.252	11.7805	13.9162	11.928	11.9775	14.6632	19.5075	16.1873	30.1015	25.045	26.8371	54.122	48.935	34.7546	0	14.3162	12.8562	17.8474	27.3279	45.9372	2.75757	1.56507	2.34769	2.56371	10.0256	14.3162	12.8562	17.8474	27.3279	45.9372	2.75757	1.56507
P32263_43	P32263	P32263	PRO3	9.6102	3.14582	7.12844	6.28192	5.07117	7.2414	9.53999	6.37819	15.9326	9.89916	12.022	35.4919	32.7401	21.5621	9.6102	3.14582	7.12844	6.28192	5.07117	7.2414	9.53999	6.37819	15.9326	9.89916	12.022	35.4919	32.7401	21.5621	0	6.62815	6.19816	7.95909	12.6179	29.9314	3.2611	1.08754	2.23573	3.06054	7.37743	6.62815	6.19816	7.95909	12.6179	29.9314	3.2611	1.08754
P32266_786	P32266	P32266	MGM1	78.9728	75.2603	80.1111	81.3645	77.6193	85.612	79.8309	82.65	82.0096	82.0945	85.9686	79.9222	79.5053	83.9015	78.9728	75.2603	80.1111	81.3645	77.6193	85.612	79.8309	82.65	82.0096	82.0945	85.9686	79.9222	79.5053	83.9015	0	78.1147	81.5319	81.2404	83.3576	81.1096	2.53668	3.99897	1.99336	2.2616	2.42676	78.1147	81.5319	81.2404	83.3576	81.1096	2.53668	3.99897
P32288_160	P32288	P32288	GLN1	10.6611	6.7115	8.73072	8.356	7.35748	9.8869	12.7039	8.73908	20.3178	16.8172	12.2775	51.9872	48.1305	32.1735	10.6611	6.7115	8.73072	8.356	7.35748	9.8869	12.7039	8.73908	20.3178	16.8172	12.2775	51.9872	48.1305	32.1735	0	8.7011	8.53346	10.7215	16.4708	44.0971	1.97496	1.27402	2.80353	4.03133	10.5046	8.7011	8.53346	10.7215	16.4708	44.0971	1.97496	1.27402
P32288_249	P32288	P32288	GLN1		7.66612	8.38477	8.54543	10.5383	7.88705	15.2074	8.91538	21.5074	18.3841		58.136		34.1717	14.4939	7.66612	8.38477	8.54543	10.5383	7.88705	15.2074	8.91538	21.5074	18.3841	10.9299	58.136	47.0403	34.1717	6	8.02545	8.99025	12.0614	19.9457	46.1538	0.508162	1.38045	4.44913	2.20852	16.9454	10.1816	8.99025	12.0614	16.9405	46.4493	3.75181	1.38045
P32288_349_353	P32288	P32288	GLN1	19.7919	14.2626	13.4345	12.678	15.7076	16.1505	19.4425	13.3244	26.3372	19.6582	17.1383	49.9527	51.0563	33.4477	19.7919	14.2626	13.4345	12.678	15.7076	16.1505	19.4425	13.3244	26.3372	19.6582	17.1383	49.9527	51.0563	33.4477	0	15.8297	14.8454	16.3835	21.0446	44.8189	3.45626	1.89	4.3261	4.75355	9.86319	15.8297	14.8454	16.3835	21.0446	44.8189	3.45626	1.89
P32288_98	P32288	P32288	GLN1	10.5703	5.32986	7.33092	7.76608	5.51259	8.07043	9.05022	6.83479	15.4827	9.9014	10.1664	36.987	32.5655	21.0097	10.5703	5.32986	7.33092	7.76608	5.51259	8.07043	9.05022	6.83479	15.4827	9.9014	10.1664	36.987	32.5655	21.0097	0	7.7437	7.11637	7.9425	11.8502	30.1874	2.6445	1.39722	1.56655	3.14863	8.24987	7.7437	7.11637	7.9425	11.8502	30.1874	2.6445	1.39722
P32316_213	P32316	P32316	ACH1		16.276	15.5043	5.12282	4.96724	5.85312	8.53016	4.52717	10.4634	10.0145	7.51305	50.6519	53.2142	29.7216	13.4053	16.276	15.5043	5.12282	4.96724	5.85312	8.53016	4.52717	10.4634	10.0145	7.51305	50.6519	53.2142	29.7216	2	15.8902	5.31439	6.52867	9.33032	44.5292	0.54571	0.472989	2.83054	1.58973	12.8876	15.0619	5.31439	6.52867	9.33032	44.5292	1.48561	0.472989
P32316_469	P32316	P32316	ACH1	15.091	9.50629	8.63528	11.3374	13.2489	9.90857	13.8537	10.7357	22.9021	14.6559	11.1086	71.8701	53.2458	29.0828	15.091	9.50629	8.63528	11.3374	13.2489	9.90857	13.8537	10.7357	22.9021	14.6559	11.1086	71.8701	53.2458	29.0828	0	11.0775	11.4983	12.2947	16.2222	51.3996	3.50296	1.67596	2.20477	6.05076	21.4533	11.0775	11.4983	12.2947	16.2222	51.3996	3.50296	1.67596
P32316_494	P32316	P32316	ACH1	13.3978	3.73421	8.96428	7.36624	6.11967	6.03352	8.68877	6.52861	13.7811	11.7421	7.64158	52.2497	49.3401	25.7528	13.3978	3.73421	8.96428	7.36624	6.11967	6.03352	8.68877	6.52861	13.7811	11.7421	7.64158	52.2497	49.3401	25.7528	0	8.69878	6.50647	7.60869	11.0549	42.4475	4.83729	0.745819	1.52746	3.12691	14.5311	8.69878	6.50647	7.60869	11.0549	42.4475	4.83729	0.745819
P32317_130	P32317	P32317	AFG1		15.1246	12.83	9.98851	9.38639	12.8335	14.5285	8.62181	18.5459	15.5451	10.5812	48.811	49.6269	34.9128	14.6827	15.1246	12.83	9.98851	9.38639	12.8335	14.5285	8.62181	18.5459	15.5451	10.5812	48.811	49.6269	34.9128	2	13.9773	10.7361	11.5751	14.8907	44.4503	1.62257	1.84114	4.17663	4.02243	8.26973	14.2124	10.7361	11.5751	14.8907	44.4503	1.21748	1.84114
P32317_258	P32317	P32317	AFG1	9.03728	9.45315	6.93566	6.03	4.97802	4.41703	6.15541	3.238	9.62707	6.56948	5.94308	32.4338	25.9444	16.0832	9.03728	9.45315	6.93566	6.03	4.97802	4.41703	6.15541	3.238	9.62707	6.56948	5.94308	32.4338	25.9444	16.0832	0	8.47536	5.14168	4.69671	7.37988	24.8205	1.34954	0.818843	2.06293	1.97117	8.23301	8.47536	5.14168	4.69671	7.37988	24.8205	1.34954	0.818843
P32319_1363	P32319	P32319	PEP1	87.7815	91.6711	94.2607	91.429	84.0501	92.978	90.809	93.0703	92.8878		92.9641	94.8421	95.9268	92.1472	87.7815	91.6711	94.2607	91.429	84.0501	92.978	90.809	93.0703	92.8878	89.2329	92.9641	94.8421	95.9268	92.1472	1	91.2378	89.4857	91.9396	92.9259	94.3054	3.26129	4.77066	1.59894	0.0539267	1.94613	91.2378	89.4857	91.9396	91.6949	94.3054	3.26129	4.77066
P32319_1378	P32319	P32319	PEP1		90.3393	91.9777	91.7955	89.3057	90.1186	91.2843	94.3067	87.2019	88.5077		93.3265	93.2728	93.5964	79.3382	90.3393	91.9777	91.7955	89.3057	90.1186	91.2843	94.3067	87.2019	88.5077	86.7257	93.3265	93.2728	93.5964	4	91.1585	90.4066	92.7955	87.8548	93.3986	1.15857	1.26963	2.13715	0.923335	0.173444	87.2184	90.4066	92.7955	87.4784	93.3986	6.87344	1.26963
P32319_716	P32319	P32319	PEP1	93.9882		94.2041	89.1199		94.5375	92.8693	94.3017	88.0671		88.06	86.2821	82.0219	87.1377	93.9882	94.9661	94.2041	89.1199	94.1549	94.5375	92.8693	94.3017	88.0671	87.1319	88.06	86.2821	82.0219	87.1377	6	94.0961	91.8287	93.5855	88.0635	85.1472	0.152669	3.83081	1.01292	0.00502945	2.74023	94.3861	92.6041	93.5855	87.753	85.1472	0.513748	3.02345
P32324_136	P32324	P32324	EFT1	13.0809	14.9159	8.37085	13.7769	12.141	9.16164	7.1812	7.70006	12.1969	10.2457	9.49201	22.0063	22.7238	17.8041	13.0809	14.9159	8.37085	13.7769	12.141	9.16164	7.1812	7.70006	12.1969	10.2457	9.49201	22.0063	22.7238	17.8041	0	12.1226	11.6932	7.44063	10.6448	20.8447	3.37613	2.33997	0.366886	1.39591	2.65761	12.1226	11.6932	7.44063	10.6448	20.8447	3.37613	2.33997
P32324_366	P32324	P32324	EFT1	10.2947	6.3123	7.73168	7.74093	6.50105	8.76259	12.1557	9.20661	19.5705	15.5875	13.8686	51.6251	49.264	30.8076	10.2947	6.3123	7.73168	7.74093	6.50105	8.76259	12.1557	9.20661	19.5705	15.5875	13.8686	51.6251	49.264	30.8076	0	8.11288	7.66819	10.6811	16.3422	43.8989	2.01836	1.13253	2.08531	2.9249	11.3987	8.11288	7.66819	10.6811	16.3422	43.8989	2.01836	1.13253
P32324_448	P32324	P32324	EFT1	5.87566	3.39984	4.90669	4.58637	3.10551	4.4824	6.89392	4.6318	11.7744	9.15298	8.2316	35.386	30.8085	19.8884	5.87566	3.39984	4.90669	4.58637	3.10551	4.4824	6.89392	4.6318	11.7744	9.15298	8.2316	35.386	30.8085	19.8884	0	4.7274	4.0581	5.76286	9.71965	28.6943	1.24761	0.826599	1.59956	1.8381	7.96221	4.7274	4.0581	5.76286	9.71965	28.6943	1.24761	0.826599
P32324_635	P32324	P32324	EFT1	6.68338	3.46052	4.43459	8.07022	3.59597	8.68071	8.5144	4.18459	11.2029	7.89811	7.50828	27.359	22.6958	14.8875	6.68338	3.46052	4.43459	8.07022	3.59597	8.68071	8.5144	4.18459	11.2029	7.89811	7.50828	27.359	22.6958	14.8875	0	4.85949	6.7823	6.3495	8.86976	21.6474	1.65291	2.77628	3.06164	2.02993	6.30147	4.85949	6.7823	6.3495	8.86976	21.6474	1.65291	2.77628
P32324_735	P32324	P32324	EFT1	5.79877	3.0172	4.251	4.3397	2.93664	4.84489	5.91316	3.46898	8.76296	6.88324	6.52715	22.2551	19.683	13.6523	5.79877	3.0172	4.251	4.3397	2.93664	4.84489	5.91316	3.46898	8.76296	6.88324	6.52715	22.2551	19.683	13.6523	0	4.35566	4.04041	4.69107	7.39112	18.5301	1.39374	0.988707	1.72829	1.20132	4.41578	4.35566	4.04041	4.69107	7.39112	18.5301	1.39374	0.988707
P32327_700	P32327	P32327	PYC2	11.707	12.1776	13.5539	12.2808	8.7827	12.6325	14.1383	9.0015	22.6629	13.5718	17.6616	41.3202	31.8458	21.893	11.707	12.1776	13.5539	12.2808	8.7827	12.6325	14.1383	9.0015	22.6629	13.5718	17.6616	41.3202	31.8458	21.893	0	12.4795	11.232	11.5699	17.9655	31.6863	0.959725	2.12843	3.63224	4.55317	9.71457	12.4795	11.232	11.5699	17.9655	31.6863	0.959725	2.12843
P32330_340	P32330	P32330	DGR2	22.3147	16.075	20.0549	16.1868	13.1513	19.2826	19.234	15.9972	45.7777	34.599	21.2253	76.0327	70.9901	61.4193	22.3147	16.075	20.0549	16.1868	13.1513	19.2826	19.234	15.9972	45.7777	34.599	21.2253	76.0327	70.9901	61.4193	0	19.4815	16.2069	17.6156	33.8673	69.4807	3.15912	3.06572	2.28879	12.2925	7.42273	19.4815	16.2069	17.6156	33.8673	69.4807	3.15912	3.06572
P32330_549	P32330	P32330	DGR2	10.5463		4.61195		3.16333	5.92973	8.68259	10.0996	24.8253	17.3803	10.7452	49.9376	58.3946	47.0352	10.5463	4.54837	4.61195	5.68798	3.16333	5.92973	8.68259	10.0996	24.8253	17.3803	10.7452	49.9376	58.3946	47.0352	4	7.57913	4.54653	9.39107	17.6503	51.7891	4.19623	1.95614	1.00195	7.04391	5.90169	6.56888	4.92701	9.39107	17.6503	51.7891	3.44471	1.53217
P32331_126	P32331	P32331	YMC1	10.2702	7.53135	13.5902	5.24072	9.89981	16.3431	9.93357	12.4724	15.4945	21.552	24.0842	27.1163	23.9203	13.8215	10.2702	7.53135	13.5902	5.24072	9.89981	16.3431	9.93357	12.4724	15.4945	21.552	24.0842	27.1163	23.9203	13.8215	0	10.4639	10.4945	11.203	20.3769	21.6194	3.03405	5.57501	1.79523	4.41379	6.93961	10.4639	10.4945	11.203	20.3769	21.6194	3.03405	5.57501
P32332_271	P32332	P32332	OAC1		40.7278	9.33664	13.6132	8.13192	15.449	9.93606	10.3076	21.4946	8.5881	7.84325	38.3811	19.7759	15.2603	16.6933	40.7278	9.33664	13.6132	8.13192	15.449	9.93606	10.3076	21.4946	8.5881	7.84325	38.3811	19.7759	15.2603	2	25.0322	12.398	10.1218	12.642	24.4724	22.1969	3.80689	0.262703	7.67564	12.255	22.2526	12.398	10.1218	12.642	24.4724	16.4174	3.80689
P32333_1574	P32333	P32333	MOT1	10.672	3.86139	6.82613	9.04973	6.92868	9.40654	9.03394	4.71209	22.8567	12.8692	12.0443	44.0297	27.1238	27.2095	10.672	3.86139	6.82613	9.04973	6.92868	9.40654	9.03394	4.71209	22.8567	12.8692	12.0443	44.0297	27.1238	27.2095	0	7.11985	8.46165	6.87302	15.9234	32.7877	3.41481	1.33952	3.05601	6.01853	9.73593	7.11985	8.46165	6.87302	15.9234	32.7877	3.41481	1.33952
P32333_1653	P32333	P32333	MOT1	8.25893	22.8517	10.6094	23.3372	9.63585	12.3537	17.2797	6.43693	11.5738	8.65891		39.5704	28.5785	20.5866	8.25893	22.8517	10.6094	23.3372	9.63585	12.3537	17.2797	6.43693	11.5738	8.65891	9.49917	39.5704	28.5785	20.5866	2	13.9067	15.1089	11.8583	10.1163	29.5785	7.83523	7.25433	7.66697	2.06112	9.53132	13.9067	15.1089	11.8583	9.91062	29.5785	7.83523	7.25433
P32335_96	P32335	P32335	MSS51	22.3587	12.4701	14.6158	13.5173	13.7562	18.0246	18.7764	15.2721	31.4672	30.5568	22.5432	71.0186	73.6606	51.4795	22.3587	12.4701	14.6158	13.5173	13.7562	18.0246	18.7764	15.2721	31.4672	30.5568	22.5432	71.0186	73.6606	51.4795	0	16.4815	15.0994	17.0242	28.1891	65.3862	5.20163	2.53619	2.47791	4.91061	12.1158	16.4815	15.0994	17.0242	28.1891	65.3862	5.20163	2.53619
P32337_300	P32337	P32337	PSE1	9.46218	7.94665	23.1459	13.7599	19.2838	17.0426	20.653	32.57	39.522		14.0257	40.8822	52.3046	42.1043	9.46218	7.94665	23.1459	13.7599	19.2838	17.0426	20.653	32.57	39.522	33.5495	14.0257	40.8822	52.3046	42.1043	2	13.5182	16.6954	26.6115	26.7738	45.097	8.37213	2.77828	8.42656	18.0286	6.27176	13.5182	16.6954	26.6115	29.0324	45.097	8.37213	2.77828
P32337_557_560	P32337	P32337	PSE1	25.7394	20.4704	23.1963	33.108	37.1443	31.2492	33.5818	32.1078	33.6377	28.3842	28.7504	83.8922	76.5403	59.3623	25.7394	20.4704	23.1963	33.108	37.1443	31.2492	33.5818	32.1078	33.6377	28.3842	28.7504	83.8922	76.5403	59.3623	0	23.1354	33.8338	32.8448	30.2575	73.265	2.63502	3.01381	1.04229	2.93311	12.5887	23.1354	33.8338	32.8448	30.2575	73.265	2.63502	3.01381
P32337_908	P32337	P32337	PSE1	7.09448	3.04864	3.79068	5.23877	3.7128	5.52554	5.52157	5.01702	11.5833	8.25557	7.14785	33.6363	27.2405	16.978	7.09448	3.04864	3.79068	5.23877	3.7128	5.52554	5.52157	5.01702	11.5833	8.25557	7.14785	33.6363	27.2405	16.978	0	4.6446	4.8257	5.2693	8.99559	25.9516	2.15385	0.97441	0.35677	2.30849	8.40358	4.6446	4.8257	5.2693	8.99559	25.9516	2.15385	0.97441
P32347_356	P32347	P32347	HEM12	12.9355	3.91626	4.72441	4.39174	4.09448	5.30898	5.0708	4.00368	10.3546	6.46703	5.88914	40.6912	23.584	15.6916	12.9355	3.91626	4.72441	4.39174	4.09448	5.30898	5.0708	4.00368	10.3546	6.46703	5.88914	40.6912	23.584	15.6916	0	7.19205	4.5984	4.53724	7.57025	26.6556	4.99035	0.633078	0.754565	2.42855	12.7797	7.19205	4.5984	4.53724	7.57025	26.6556	4.99035	0.633078
P32352_40	P32352	P32352	ERG2	9.06532	7.36324	8.75726	8.78937	7.93554	9.92011	8.56087	7.99548	17.2331	9.54571	9.71001	45.121	16.943	15.966	9.06532	7.36324	8.75726	8.78937	7.93554	9.92011	8.56087	7.99548	17.2331	9.54571	9.71001	45.121	16.943	15.966	0	8.39527	8.88167	8.27818	12.1629	26.01	0.906942	0.995497	0.399796	4.39167	16.5578	8.39527	8.88167	8.27818	12.1629	26.01	0.906942	0.995497
P32356_231	P32356	P32356	NTH1	8.89092	3.18993	6.95814	4.04679	3.77426	5.31943	4.56983	3.23237	8.37101	8.62921	5.8959	37.6879	35.4906	22.3956	8.89092	3.18993	6.95814	4.04679	3.77426	5.31943	4.56983	3.23237	8.37101	8.62921	5.8959	37.6879	35.4906	22.3956	0	6.34633	4.38016	3.9011	7.63204	31.858	2.89932	0.824765	0.945727	1.50907	8.26804	6.34633	4.38016	3.9011	7.63204	31.858	2.89932	0.824765
P32356_487	P32356	P32356	NTH1	8.27311	26.2593	13.4414	7.45452	9.50659	8.75556	11.0347	8.35342	11.1872	7.58565	6.10547	29.8035	20.0281	11.9716	8.27311	26.2593	13.4414	7.45452	9.50659	8.75556	11.0347	8.35342	11.1872	7.58565	6.10547	29.8035	20.0281	11.9716	0	15.9913	8.57222	9.69407	8.29279	20.601	9.26023	1.03824	1.89596	2.61364	8.92975	15.9913	8.57222	9.69407	8.29279	20.601	9.26023	1.03824
P32356_607	P32356	P32356	NTH1	10.6169	13.2625	15.1435	6.39548	8.01913	10.6271	6.96393	6.8012	11.4042	11.3028	9.25445	42.2129	33.7222	25.1592	10.6169	13.2625	15.1435	6.39548	8.01913	10.6271	6.96393	6.8012	11.4042	11.3028	9.25445	42.2129	33.7222	25.1592	0	13.0076	8.34724	6.88256	10.6538	33.6981	2.27408	2.13481	0.115074	1.21296	8.52687	13.0076	8.34724	6.88256	10.6538	33.6981	2.27408	2.13481
P32364_138	P32364	P32364	SMY1	13.6567	22.0043	9.16421	13.7422	12.7509		14.4746	10.9587	14.6832	16.7688		32.9372	22.6644	16.0281	13.6567	22.0043	9.16421	13.7422	12.7509	12.1574	14.4746	10.9587	14.6832	16.7688	12.498	32.9372	22.6644	16.0281	4	14.9417	13.2466	12.7166	15.726	23.8765	6.51579	0.70102	2.4861	1.47475	8.51947	14.9417	12.8835	12.7166	14.65	23.8765	6.51579	0.800726
P32364_471	P32364	P32364	SMY1	31.2941	11.7758	10.5766	8.16481	7.2101	7.36648	10.8801	6.67702	18.2535	15.0682	8.47882	36.3329	31.4601	26.2231	31.2941	11.7758	10.5766	8.16481	7.2101	7.36648	10.8801	6.67702	18.2535	15.0682	8.47882	36.3329	31.4601	26.2231	0	17.8822	7.58046	8.77858	13.9335	31.3387	11.6305	0.512063	2.97205	4.98514	5.05596	17.8822	7.58046	8.77858	13.9335	31.3387	11.6305	0.512063
P32366_165	P32366	P32366	VMA6	8.89914	5.13456	6.81192	6.17264	4.22523	6.72393	5.35821	4.77318	8.57858	6.93349	6.88443	26.8986	20.4366	13.8626	8.89914	5.13456	6.81192	6.17264	4.22523	6.72393	5.35821	4.77318	8.57858	6.93349	6.88443	26.8986	20.4366	13.8626	0	6.94854	5.70727	5.06569	7.4655	20.3993	1.88601	1.31275	0.413677	0.964267	6.51806	6.94854	5.70727	5.06569	7.4655	20.3993	1.88601	1.31275
P32366_207	P32366	P32366	VMA6	11.9842	18.1558	13.6055	11.8975	21.2545	44.8306	13.8485	36.9554	44.7489	36.5217	7.9347	23.6429	20.6441	12.5325	11.9842	18.1558	13.6055	11.8975	21.2545	44.8306	13.8485	36.9554	44.7489	36.5217	7.9347	23.6429	20.6441	12.5325	0	14.5819	25.9942	25.402	29.7351	18.9399	3.19954	16.9705	16.3391	19.3227	5.74792	14.5819	25.9942	25.402	29.7351	18.9399	3.19954	16.9705
P32366_296	P32366	P32366	VMA6	5.2696	3.08976	3.66693	3.57619	4.39743	3.38503	3.98904	3.38634	6.15569	5.72701	8.16697	16.7397	9.3278	6.4753	5.2696	3.08976	3.66693	3.57619	4.39743	3.38503	3.98904	3.38634	6.15569	5.72701	8.16697	16.7397	9.3278	6.4753	0	4.00876	3.78622	3.68769	6.68322	10.8476	1.12941	0.537887	0.426169	1.30271	5.29829	4.00876	3.78622	3.68769	6.68322	10.8476	1.12941	0.537887
P32366_329	P32366	P32366	VMA6	9.90323	12.2234	8.48646	11.7963	6.5876	7.43708	10.9049	5.57434	8.78514	7.07272	4.55366	32.5607	13.2668	11.6302	9.90323	12.2234	8.48646	11.7963	6.5876	7.43708	10.9049	5.57434	8.78514	7.07272	4.55366	32.5607	13.2668	11.6302	0	10.2044	8.607	8.23962	6.80384	19.1525	1.88657	2.79449	3.76927	2.12851	11.6406	10.2044	8.607	8.23962	6.80384	19.1525	1.88657	2.79449
P32368_341	P32368	P32368	SAC1	10.5561	5.67651	6.0087	6.49985	5.36898	6.40151	7.90073	5.34	19.8441	16.9714		53.4432	49.851	32.5119	10.5561	5.67651	6.0087	6.49985	5.36898	6.40151	7.90073	5.34	19.8441	16.9714	10.9638	53.4432	49.851	32.5119	2	7.41376	6.09011	6.62036	18.4077	45.2687	2.72639	0.626454	1.81071	2.03134	11.1928	7.41376	6.09011	6.62036	15.9264	45.2687	2.72639	0.626454
P32377_195	P32377	P32377	MVD1	9.10819	6.51379	8.32651	8.00176	5.64011	8.28725	9.73999	7.66452	11.7409	8.60722	10.0343	31.6105	22.1243	15.4485	9.10819	6.51379	8.32651	8.00176	5.64011	8.28725	9.73999	7.66452	11.7409	8.60722	10.0343	31.6105	22.1243	15.4485	0	7.98283	7.30971	8.70225	10.1275	23.0611	1.3309	1.45294	1.46758	1.56892	8.12163	7.98283	7.30971	8.70225	10.1275	23.0611	1.3309	1.45294
P32377_264	P32377	P32377	MVD1	4.87742	2.32309	4.73106	5.72624	2.71974	4.94771	5.20367	3.97317	7.8984	6.85063	7.36944	30.9437	16.1249	19.8814	4.87742	2.32309	4.73106	5.72624	2.71974	4.94771	5.20367	3.97317	7.8984	6.85063	7.36944	30.9437	16.1249	19.8814	0	3.97719	4.46457	4.58842	7.37282	22.3167	1.43436	1.5604	0.870089	0.523892	7.70371	3.97719	4.46457	4.58842	7.37282	22.3167	1.43436	1.5604
P32379_117	P32379	P32379	PUP2	11.3565	8.56751	10.9787	8.42301	8.11479	11.6182	9.52697	6.91018	12.7735	9.61268	10.4266	30.0194	29.3414	19.6955	11.3565	8.56751	10.9787	8.42301	8.11479	11.6182	9.52697	6.91018	12.7735	9.61268	10.4266	30.0194	29.3414	19.6955	0	10.3009	9.38532	8.21857	10.9376	26.3521	1.51299	1.93983	1.85035	1.6412	5.77477	10.3009	9.38532	8.21857	10.9376	26.3521	1.51299	1.93983
P32379_221	P32379	P32379	PUP2	8.3772	7.80289	6.67999	6.76085	5.67384	9.23214	9.25994	6.22721	13.1119	11.8882	9.53736	43.7163	44.4347	26.0952	8.3772	7.80289	6.67999	6.76085	5.67384	9.23214	9.25994	6.22721	13.1119	11.8882	9.53736	43.7163	44.4347	26.0952	0	7.62003	7.22228	7.74358	11.5125	38.0821	0.863257	1.82348	2.14446	1.81664	10.3871	7.62003	7.22228	7.74358	11.5125	38.0821	0.863257	1.82348
P32379_76	P32379	P32379	PUP2	10.1945	7.56706	10.3579	8.99489	6.40048	10.6495	9.99404	7.26095	15.2796	12.9712	10.7235	42.6447	40.0398	26.5326	10.1945	7.56706	10.3579	8.99489	6.40048	10.6495	9.99404	7.26095	15.2796	12.9712	10.7235	42.6447	40.0398	26.5326	0	9.37317	8.68163	8.62749	12.9914	36.4057	1.56627	2.14177	1.93259	2.2781	8.64896	9.37317	8.68163	8.62749	12.9914	36.4057	1.56627	2.14177
P32381_220	P32381	P32381	ARP2	6.35994	3.65098	7.05992	5.55132	5.74059	6.8309	7.81456	6.93323	13.6083	7.27699	7.38038	31.5933	21.9332	19.0271	6.35994	3.65098	7.05992	5.55132	5.74059	6.8309	7.81456	6.93323	13.6083	7.27699	7.38038	31.5933	21.9332	19.0271	0	5.69028	6.04094	7.3739	9.4219	24.1845	1.80043	0.690643	0.623196	3.62592	6.57868	5.69028	6.04094	7.3739	9.4219	24.1845	1.80043	0.690643
P32419_54	P32419	P32419	MDH3	6.92862	3.9601	5.76497	6.74548	4.16158	6.14028	6.1806	4.98278	11.493	10.2316	9.48336	56.6988	50.8365	31.182	6.92862	3.9601	5.76497	6.74548	4.16158	6.14028	6.1806	4.98278	11.493	10.2316	9.48336	56.6988	50.8365	31.182	0	5.55123	5.68245	5.58169	10.4026	46.2391	1.49576	1.35142	0.846988	1.01568	13.3652	5.55123	5.68245	5.58169	10.4026	46.2391	1.49576	1.35142
P32447_30	P32447	P32447	ASF1	6.76033	4.11273	6.68458	2.11888	8.42027	4.92703	8.26432	5.79132	7.3566	6.33206	6.92015	16.5756	8.47248	7.45055	6.76033	4.11273	6.68458	2.11888	8.42027	4.92703	8.26432	5.79132	7.3566	6.33206	6.92015	16.5756	8.47248	7.45055	0	5.85255	5.15539	7.02782	6.8696	10.8329	1.5072	3.15689	1.74867	0.514136	4.9995	5.85255	5.15539	7.02782	6.8696	10.8329	1.5072	3.15689
P32449_244	P32449	P32449	ARO4	10.2631	5.70348	8.10118	7.51791	6.02759	8.0757	8.70675	5.88102	17.3938	13.8918	8.84069	74.0259	49.7677	32.8104	10.2631	5.70348	8.10118	7.51791	6.02759	8.0757	8.70675	5.88102	17.3938	13.8918	8.84069	74.0259	49.7677	32.8104	0	8.02257	7.20707	7.29389	13.3754	52.2013	2.2808	1.05884	1.9981	4.29987	20.7152	8.02257	7.20707	7.29389	13.3754	52.2013	2.2808	1.05884
P32449_76	P32449	P32449	ARO4	5.99007	3.72994	5.94822	5.21517	3.45966	4.60317	5.58528	3.38721	12.9777	11.5113	10.2218	44.8641	33.8882	26.6744	5.99007	3.72994	5.94822	5.21517	3.45966	4.60317	5.58528	3.38721	12.9777	11.5113	10.2218	44.8641	33.8882	26.6744	0	5.22275	4.426	4.48625	11.5703	35.1423	1.29297	0.891066	1.55427	1.37891	9.15947	5.22275	4.426	4.48625	11.5703	35.1423	1.29297	0.891066
P32451_143	P32451	P32451	BIO2		8.67497	6.80974	8.14332	7.69353	8.74971	11.6546	7.93448	19.7621	14.1476	13.067	49.654	44.659	27.6688	10.4037	8.67497	6.80974	8.14332	7.69353	8.74971	11.6546	7.93448	19.7621	14.1476	13.067	49.654	44.659	27.6688	2	7.74235	8.19552	9.79452	15.6589	40.6606	1.31891	0.530018	2.6305	3.59434	11.5251	8.62946	8.19552	9.79452	15.6589	40.6606	1.79739	0.530018
P32451_236	P32451	P32451	BIO2	3.80392	4.14185	7.14636	6.58224	4.56216	7.21395	2.62408	7.54698	13.7462	14.8449	9.90821	31.6268	36.3208		3.80392	4.14185	7.14636	6.58224	4.56216	7.21395	2.62408	7.54698	13.7462	14.8449	9.90821	31.6268	36.3208	24.8754	2	5.03071	6.11945	5.08553	12.8331	33.9738	1.83998	1.38515	3.48102	2.59194	3.31921	5.03071	6.11945	5.08553	12.8331	30.941	1.83998	1.38515
P32451_89	P32451	P32451	BIO2	15.6416	75.4686	43.7892	24.2516	13.5376	13.5496	33.9067	16.6018	33.8349	27.3412	23.1987	69.7211	61.713	50.3141	15.6416	75.4686	43.7892	24.2516	13.5376	13.5496	33.9067	16.6018	33.8349	27.3412	23.1987	69.7211	61.713	50.3141	0	44.9665	17.1129	25.2542	28.1249	60.5827	29.9309	6.18232	12.2364	5.36126	9.75274	44.9665	17.1129	25.2542	28.1249	60.5827	29.9309	6.18232
P32454_238	P32454	P32454	APE2	6.65167	4.10591	7.02918	7.62505	8.66625	10.3773	9.40654	8.11553	12.0486	5.86787	8.27256	32.6009	29.995	18.7322	6.65167	4.10591	7.02918	7.62505	8.66625	10.3773	9.40654	8.11553	12.0486	5.86787	8.27256	32.6009	29.995	18.7322	0	5.92892	8.88953	8.76104	8.72969	27.1093	1.59002	1.38964	0.912883	3.11564	7.37093	5.92892	8.88953	8.76104	8.72969	27.1093	1.59002	1.38964
P32454_750	P32454	P32454	APE2		19.4543	18.3679	7.54548	6.63522	8.3076	8.23361	6.00646	12.0177	8.23419	8.37464	35.1884	25.9594	15.3607	13.8451	19.4543	18.3679	7.54548	6.63522	8.3076	8.23361	6.00646	12.0177	8.23419	8.37464	35.1884	25.9594	15.3607	2	18.9111	7.4961	7.12003	9.54219	25.5028	0.768202	0.837284	1.57483	2.14504	9.92173	17.2225	7.4961	7.12003	9.54219	25.5028	2.97489	0.837284
P32457_124	P32457	P32457	CDC3		8.83291	8.22251	8.46232	6.17478	8.21121	7.52961	6.98713	10.2332	6.50967	6.99974	23.8024	16.3078	12.6805	10.1183	8.83291	8.22251	8.46232	6.17478	8.21121	7.52961	6.98713	10.2332	6.50967	6.99974	23.8024	16.3078	12.6805	2	8.52771	7.6161	7.25837	7.91419	17.5969	0.431617	1.25452	0.383598	2.02319	5.67189	9.05791	7.6161	7.25837	7.91419	17.5969	0.967728	1.25452
P32457_253	P32457	P32457	CDC3	6.99222	5.3784	10.7312	4.00325	8.31973	6.7901	9.62841	6.19549	7.3756	9.61915	8.82211	26.2488	27.2347	15.6319	6.99222	5.3784	10.7312	4.00325	8.31973	6.7901	9.62841	6.19549	7.3756	9.61915	8.82211	26.2488	27.2347	15.6319	0	7.7006	6.37102	7.91195	8.60562	23.0385	2.7458	2.18854	2.42744	1.13734	6.43318	7.7006	6.37102	7.91195	8.60562	23.0385	2.7458	2.18854
P32457_279	P32457	P32457	CDC3	6.02745	2.93769	3.97134	8.01073	4.49582	3.78442	5.29338	4.71717	9.00101	6.31375	5.98932	35.799	22.6389	16.1492	6.02745	2.93769	3.97134	8.01073	4.49582	3.78442	5.29338	4.71717	9.00101	6.31375	5.98932	35.799	22.6389	16.1492	0	4.31216	5.43032	5.00528	7.10136	24.8624	1.57283	2.26283	0.407443	1.65312	10.0118	4.31216	5.43032	5.00528	7.10136	24.8624	1.57283	2.26283
P32458_137_138	P32458	P32458	CDC11	22.7683	11.7718	12.1707	10.0922	9.30569	9.12511	14.8506	9.45142	20.2743	13.8414	23.4486	50.2228	35.8361	26.1699	22.7683	11.7718	12.1707	10.0922	9.30569	9.12511	14.8506	9.45142	20.2743	13.8414	23.4486	50.2228	35.8361	26.1699	0	15.5703	9.50768	12.151	19.1881	37.4096	6.23689	0.514237	3.81778	4.89487	12.1034	15.5703	9.50768	12.151	19.1881	37.4096	6.23689	0.514237
P32468_278	P32468	P32468	CDC12	11.0217	6.12634	5.83655	5.60984	9.45006	7.56447	6.90445	7.32654	8.48016	10.1766	7.99487	34.1714	33.5717	22.0154	11.0217	6.12634	5.83655	5.60984	9.45006	7.56447	6.90445	7.32654	8.48016	10.1766	7.99487	34.1714	33.5717	22.0154	0	7.66154	7.54146	7.1155	8.88387	29.9195	2.91362	1.92021	0.298463	1.14552	6.85167	7.66154	7.54146	7.1155	8.88387	29.9195	2.91362	1.92021
P32469_256	P32469	P32469	DPH5	8.11954	10.5537	7.90255	6.66177	8.91249	6.75254	6.43409	6.92138	12.3675	8.04268	9.51169	22.4928	24.5236	14.4893	8.11954	10.5537	7.90255	6.66177	8.91249	6.75254	6.43409	6.92138	12.3675	8.04268	9.51169	22.4928	24.5236	14.4893	0	8.8586	7.44227	6.67773	9.97396	20.5019	1.47201	1.27406	0.344566	2.19916	5.30514	8.8586	7.44227	6.67773	9.97396	20.5019	1.47201	1.27406
P32471_172	P32471	P32471	EFB1	3.12375	10.354	22.7162	3.28112	26.7074	4.41854	5.15242	4.00367	6.74006	23.226	4.68078	15.432	12.9432	12.4747	3.12375	10.354	22.7162	3.28112	26.7074	4.41854	5.15242	4.00367	6.74006	23.226	4.68078	15.432	12.9432	12.4747	0	12.0647	11.469	4.57804	11.549	13.6166	9.90764	13.2091	0.812295	10.1649	1.58949	12.0647	11.469	4.57804	11.549	13.6166	9.90764	13.2091
P32472_36	P32472	P32472	FPR2	83.9468	89.7224	92.5904	84.5482	84.1378	92.5379	89.3987	89.0589	76.9637	72.1181	87.9	77.183	77.2031	74.4907	83.9468	89.7224	92.5904	84.5482	84.1378	92.5379	89.3987	89.0589	76.9637	72.1181	87.9	77.183	77.2031	74.4907	0	88.7532	87.0746	89.2288	78.994	76.2923	4.40252	4.7358	0.240242	8.08447	1.56022	88.7532	87.0746	89.2288	78.994	76.2923	4.40252	4.7358
P32476_208	P32476	P32476	ERG1	10.1799	6.03433	7.54911	9.29361	7.04895	9.51348	12.3091	9.05401	23.9121	10.7315	13.3028	45.5449	21.0344	21.8186	10.1799	6.03433	7.54911	9.29361	7.04895	9.51348	12.3091	9.05401	23.9121	10.7315	13.3028	45.5449	21.0344	21.8186	0	7.92113	8.61868	10.6815	15.9821	29.466	2.0977	1.36387	2.30168	6.98684	13.9303	7.92113	8.61868	10.6815	15.9821	29.466	2.0977	1.36387
P32476_272	P32476	P32476	ERG1	12.9612		19.5952	9.60728	10.2521		9.4981	14.6344	9.91094	14.2917		28.4197		23.3087	12.9612	15.2506	19.5952	9.60728	10.2521	14.2894	9.4981	14.6344	9.91094	14.2917	10.9321	28.4197	30.565	23.3087	8	16.2782	9.92971	12.0662	12.1013	25.8642	4.69093	0.455992	3.63191	3.09769	3.61403	15.9357	11.383	12.0662	11.7116	27.4311	3.36963	2.53766
P32476_426	P32476	P32476	ERG1	9.70793	6.8135	8.56258	10.1759	10.4121	11.8763	17.6192	15.8788	35.7283	32.9627	20.4578	61.4147	58.3678	51.5861	9.70793	6.8135	8.56258	10.1759	10.4121	11.8763	17.6192	15.8788	35.7283	32.9627	20.4578	61.4147	58.3678	51.5861	0	8.36134	10.8214	16.749	29.7163	57.1229	1.45767	0.921136	1.23062	8.13646	5.0312	8.36134	10.8214	16.749	29.7163	57.1229	1.45767	0.921136
P32477_642	P32477	P32477	GSH1	13.6037	10.1848	12.6543	9.30533	10.758	10.4076	13.4304	9.41209	26.3443	17.0349	17.9511	40.8018	34.4188		13.6037	10.1848	12.6543	9.30533	10.758	10.4076	13.4304	9.41209	26.3443	17.0349	17.9511	40.8018	34.4188	28.0794	2	12.1476	10.157	11.4212	20.4434	37.6103	1.76487	0.758087	2.84137	5.13075	4.51346	12.1476	10.157	11.4212	20.4434	34.4333	1.76487	0.758087
P32477_86	P32477	P32477	GSH1	9.3163	3.60815	5.5836	5.23661	3.09212	5.99	10.3674	5.54563	15.5161	9.19481	4.19546	50.2837	41.6307	37.5517	9.3163	3.60815	5.5836	5.23661	3.09212	5.99	10.3674	5.54563	15.5161	9.19481	4.19546	50.2837	41.6307	37.5517	0	6.16935	4.77291	7.9565	9.63547	43.1554	2.89881	1.50356	3.40949	5.67318	6.50149	6.16935	4.77291	7.9565	9.63547	43.1554	2.89881	1.50356
P32481_174_179	P32481	P32481	GCD11	11.4832		50.2569	19.0245	51.6243		20.4232	42.6536	39.9583	33.4819		89.6198		63.7204	11.4832	40.0804	50.2569	19.0245	51.6243	27.4079	20.4232	42.6536	39.9583	33.4819	25.1196	89.6198	83.6597	63.7204	8	30.87	35.3244	31.5384	36.7201	76.6701	27.4171	23.0515	15.7193	4.57949	18.3137	33.9401	32.6855	31.5384	32.8533	79	20.1029	16.9286
P32481_370	P32481	P32481	GCD11	11.9014	6.04938	6.97436	8.74642	7.46481	9.41882	10.4157	8.11692	16.5556	12.7339	10.4354	42.7772		24.919	11.9014	6.04938	6.97436	8.74642	7.46481	9.41882	10.4157	8.11692	16.5556	12.7339	10.4354	42.7772	34.373	24.919	2	8.3084	8.54335	9.26631	13.2416	33.8481	3.14585	0.992708	1.62549	3.09156	12.6276	8.3084	8.54335	9.26631	13.2416	34.0231	3.14585	0.992708
P32481_492	P32481	P32481	GCD11	9.47087	10.9271	11.859	18.3232	14.3699	17.7362	23.7385	27.4414	31.7925	27.573	23.385	51.7659	47.3333	35.0362	9.47087	10.9271	11.859	18.3232	14.3699	17.7362	23.7385	27.4414	31.7925	27.573	23.385	51.7659	47.3333	35.0362	0	10.7523	16.8098	25.5899	27.5835	44.7118	1.20363	2.1333	2.61835	4.20378	8.66747	10.7523	16.8098	25.5899	27.5835	44.7118	1.20363	2.1333
P32485_156	P32485	P32485	HOG1	11.7863	8.13669	9.41281	9.6097	7.89183	10.9986	13.8457	9.86662	28.4431	26.7744	14.898	57.5184	52.957	40.2824	11.7863	8.13669	9.41281	9.6097	7.89183	10.9986	13.8457	9.86662	28.4431	26.7744	14.898	57.5184	52.957	40.2824	0	9.7786	9.50004	11.8561	23.3718	50.2526	1.85209	1.55627	2.81361	7.38584	8.93057	9.7786	9.50004	11.8561	23.3718	50.2526	1.85209	1.55627
P32486_479_481	P32486	P32486	KRE6	96.5469	97.2763	97.674	97.9722	98.2055	95.612	98.1749	97.0301	98.1201	98.098	95.7287	96.5933	96.5603	98.1117	96.5469	97.2763	97.674	97.9722	98.2055	95.612	98.1749	97.0301	98.1201	98.098	95.7287	96.5933	96.5603	98.1117	0	97.1658	97.2632	97.6025	97.3156	97.0884	0.571654	1.43475	0.809515	1.37431	0.886291	97.1658	97.2632	97.6025	97.3156	97.0884	0.571654	1.43475
P32495_94	P32495	P32495	NHP2	5.20012	2.58741	3.53182	3.39045	3.29404	3.33272	3.96216	3.11388	5.26807	4.76819	4.73531	24.4576	19.8926	12.0393	5.20012	2.58741	3.53182	3.39045	3.29404	3.33272	3.96216	3.11388	5.26807	4.76819	4.73531	24.4576	19.8926	12.0393	0	3.77312	3.33907	3.53802	4.92386	18.7965	1.32296	0.0485198	0.599824	0.298551	6.28128	3.77312	3.33907	3.53802	4.92386	18.7965	1.32296	0.0485198
P32496_23	P32496	P32496	RPN12	6.5109	3.34284	3.75513	4.93185	4.51123	6.21561	7.40065	3.85451	8.16892	6.54736	5.53715	21.9785	18.4557	13.3778	6.5109	3.34284	3.75513	4.93185	4.51123	6.21561	7.40065	3.85451	8.16892	6.54736	5.53715	21.9785	18.4557	13.3778	0	4.53629	5.21956	5.62758	6.75114	17.9373	1.72244	0.887872	2.5075	1.32767	4.3237	4.53629	5.21956	5.62758	6.75114	17.9373	1.72244	0.887872
P32497_558_563	P32497	P32497	NIP1	6.12833	4.74323	4.43074	22.3734	21.8723	2.62593	17.1585	13.9178	31.7858	2.68179	13.2264	63.3956	10.0511	4.63595	6.12833	4.74323	4.43074	22.3734	21.8723	2.62593	17.1585	13.9178	31.7858	2.68179	13.2264	63.3956	10.0511	4.63595	0	5.10077	15.6239	15.5382	15.898	26.0276	0.903507	11.2593	2.29156	14.7348	32.4748	5.10077	15.6239	15.5382	15.898	26.0276	0.903507	11.2593
P32501_167	P32501	P32501	GCD6	12.3925	9.15018	12.6348	9.94102	9.97101	12.7781	13.0975	26.3638	18.734	14.4382	16.7947	41.2828	40.7434	26.6296	12.3925	9.15018	12.6348	9.94102	9.97101	12.7781	13.0975	26.3638	18.734	14.4382	16.7947	41.2828	40.7434	26.6296	0	11.3925	10.8967	19.7307	16.6556	36.2186	1.94565	1.62942	9.38074	2.15127	8.30865	11.3925	10.8967	19.7307	16.6556	36.2186	1.94565	1.62942
P32501_366	P32501	P32501	GCD6	21.7718		23.6506	11.9995	12.7174		10.9665	15.3961	13.4215	10.3406		34.3139		15.7623	21.7718	21.733	23.6506	11.9995	12.7174	15.4261	10.9665	15.3961	13.4215	10.3406	10.7061	34.3139	24.5544	15.7623	8	22.7112	12.3585	13.1813	11.881	25.0381	1.32854	0.507588	3.13225	2.17852	13.118	22.3851	13.381	13.1813	11.4894	24.8769	1.09614	1.8071
P32501_383	P32501	P32501	GCD6		9.66072	7.74972	12.4507	5.33278	14.3775	7.89967	14.0615	14.606	6.29559	10.9854	30.2579	25.9447	11.4332	10.8704	9.66072	7.74972	12.4507	5.33278	14.3775	7.89967	14.0615	14.606	6.29559	10.9854	30.2579	25.9447	11.4332	2	8.70522	10.7203	10.9806	10.629	22.5453	1.35128	4.76419	4.35704	4.16666	9.86205	9.42694	10.7203	10.9806	10.629	22.5453	1.57341	4.76419
P32501_412	P32501	P32501	GCD6	15.0945	24.5359	21.9572	23.2226	23.7261		19.6659	21.7679	21.2927	19.9012	17.6084	24.0519	18.0063	15.2288	15.0945	24.5359	21.9572	23.2226	23.7261	20.1389	19.6659	21.7679	21.2927	19.9012	17.6084	24.0519	18.0063	15.2288	2	20.5292	23.4744	20.7169	19.6008	19.0957	4.88001	0.355996	1.48635	1.86046	4.51129	20.5292	22.3625	20.7169	19.6008	19.0957	4.88001	1.94211
P32502_84	P32502	P32502	GCD7	9.25584	4.4342	13.2201	11.128	6.9476	8.82279	10.315	6.81924	24.8136	8.34853	8.27474	43.3308	27.8375	21.873	9.25584	4.4342	13.2201	11.128	6.9476	8.82279	10.315	6.81924	24.8136	8.34853	8.27474	43.3308	27.8375	21.873	0	8.97006	8.96614	8.5671	13.8123	31.0138	4.39994	2.0939	2.47185	9.52746	11.076	8.97006	8.96614	8.5671	13.8123	31.0138	4.39994	2.0939
P32505_268	P32505	P32505	NAB2	19.2193	13.7635	15.1309	18.8284	18.1469	19.1416	26.9207	21.7646	61.882	57.9037	35.8881	94.6975	94.1322	84.0439	19.2193	13.7635	15.1309	18.8284	18.1469	19.1416	26.9207	21.7646	61.882	57.9037	35.8881	94.6975	94.1322	84.0439	0	16.0379	18.7056	24.3427	51.8913	90.9579	2.83872	0.508565	3.64585	14.0012	5.99432	16.0379	18.7056	24.3427	51.8913	90.9579	2.83872	0.508565
P32505_340	P32505	P32505	NAB2	21.6017	15.0044	15.6403	19.6381	18.6038	18.4536	26.9851	21.9773	60.0355	55.4778	33.9916	93.0473	92.1629	80.3792	21.6017	15.0044	15.6403	19.6381	18.6038	18.4536	26.9851	21.9773	60.0355	55.4778	33.9916	93.0473	92.1629	80.3792	0	17.4155	18.8985	24.4812	49.835	88.5298	3.63932	0.644917	3.54104	13.9087	7.07247	17.4155	18.8985	24.4812	49.835	88.5298	3.63932	0.644917
P32505_448_458	P32505	P32505	NAB2	9.43575	4.1363	12.4052	12.6416	6.43538	9.94073	17.1199	12.1807	53.0303	53.9441	26.9212	94.9691	93.4215	81.3847	9.43575	4.1363	12.4052	12.6416	6.43538	9.94073	17.1199	12.1807	53.0303	53.9441	26.9212	94.9691	93.4215	81.3847	0	8.65907	9.67257	14.6503	44.6319	89.9251	4.18879	3.11178	3.49253	15.3447	7.43656	8.65907	9.67257	14.6503	44.6319	89.9251	4.18879	3.11178
P32505_469	P32505	P32505	NAB2	25.6045	14.1765	14.7248	20.3093	15.1859	17.3217	26.8608	20.4453	60.6823	57.5325	34.3713	92.911	92.5032	81.3903	25.6045	14.1765	14.7248	20.3093	15.1859	17.3217	26.8608	20.4453	60.6823	57.5325	34.3713	92.911	92.5032	81.3903	0	18.1686	17.6057	23.653	50.862	88.9348	6.4455	2.57348	4.53643	14.368	6.53694	18.1686	17.6057	23.653	50.862	88.9348	6.4455	2.57348
P32523_215	P32523	P32523	PRP19	25.4588	16.9282	17.41	20.3359	21.4011	12.9731	28.0575	19.6475	45.0268	37.6587	26.9993	68.7001	66.6239	50.9154	25.4588	16.9282	17.41	20.3359	21.4011	12.9731	28.0575	19.6475	45.0268	37.6587	26.9993	68.7001	66.6239	50.9154	0	19.9323	18.2367	23.8525	36.5616	62.0798	4.7921	4.58941	5.94679	9.06367	9.72422	19.9323	18.2367	23.8525	36.5616	62.0798	4.7921	4.58941
P32527_167	P32527	P32527	ZUO1	7.0551	4.49811	8.85522	5.63527	5.43126	5.59489	9.08667	5.63672	18.0938	16.683	10.0299	39.4434	45.0152	34.5125	7.0551	4.49811	8.85522	5.63527	5.43126	5.59489	9.08667	5.63672	18.0938	16.683	10.0299	39.4434	45.0152	34.5125	0	6.80281	5.5538	7.3617	14.9356	39.657	2.18948	0.108032	2.43948	4.30659	5.25459	6.80281	5.5538	7.3617	14.9356	39.657	2.18948	0.108032
P32528_1465	P32528	P32528	DUR1,2	15.4609	9.346	17.066	33.0234	28.4456	16.2961	32.2696	10.3082	45.5378	22.0431	25.7747		17.1841	31.0581	15.4609	9.346	17.066	33.0234	28.4456	16.2961	32.2696	10.3082	45.5378	22.0431	25.7747	52.4722	17.1841	31.0581	2	13.9576	25.9217	21.2889	31.1185	24.1211	4.07364	8.64457	15.529	12.6261	9.81042	13.9576	25.9217	21.2889	31.1185	33.5714	4.07364	8.64457
P32529_86_89	P32529	P32529	RPA12	24.2671	24.4112	27.5452	26.157	30.0488	23.164	37.7343	29.4768	68.0008	55.3575	41.4749	92.9531	90.0128	70.5036	24.2671	24.4112	27.5452	26.157	30.0488	23.164	37.7343	29.4768	68.0008	55.3575	41.4749	92.9531	90.0128	70.5036	0	25.4078	26.4566	33.6055	54.9444	84.4898	1.85238	3.45216	5.8389	13.2677	12.2013	25.4078	26.4566	33.6055	54.9444	84.4898	1.85238	3.45216
P32558_242	P32558	P32558	SPT16	14.9903	9.08591	9.24478	11.531	10.5249	13.3988	12.568	7.99866	11.5751	9.8369	10.5121	36.2399	29.776	19.5229	14.9903	9.08591	9.24478	11.531	10.5249	13.3988	12.568	7.99866	11.5751	9.8369	10.5121	36.2399	29.776	19.5229	0	11.107	11.8182	10.2833	10.6414	28.5129	3.36399	1.45833	3.23098	0.876302	8.42975	11.107	11.8182	10.2833	10.6414	28.5129	3.36399	1.45833
P32558_393	P32558	P32558	SPT16	8.04856	4.50729	5.17079	5.1307	4.44367	5.05953	6.20701	3.82225	9.3503	6.85619	5.68991	30.3243	27.0194	15.4695	8.04856	4.50729	5.17079	5.1307	4.44367	5.05953	6.20701	3.82225	9.3503	6.85619	5.68991	30.3243	27.0194	15.4695	0	5.90888	4.87797	5.01463	7.2988	24.2711	1.88248	0.377791	1.68628	1.8699	7.79941	5.90888	4.87797	5.01463	7.2988	24.2711	1.88248	0.377791
P32561_139	P32561	P32561	RPD3	12.0114	7.20234	10.0732	7.71809	7.74485	9.46213	11.4385	8.14339	22.6065	17.8971	14.444	66.8968	58.5063	39.3054	12.0114	7.20234	10.0732	7.71809	7.74485	9.46213	11.4385	8.14339	22.6065	17.8971	14.444	66.8968	58.5063	39.3054	0	9.76232	8.30835	9.79093	18.3159	54.9029	2.41956	0.999285	2.32997	4.09732	14.1443	9.76232	8.30835	9.79093	18.3159	54.9029	2.41956	0.999285
P32561_323	P32561	P32561	RPD3		20.3762	37.9292	26.2832	24.6469	27.1714	24.214	15.2677	17.9787	16.3128	16.9118	48.6578	38.6579		23.9876	20.3762	37.9292	26.2832	24.6469	27.1714	24.214	15.2677	17.9787	16.3128	16.9118	48.6578	38.6579	29.1836	4	29.1527	26.0338	19.7409	17.0677	43.6578	12.4119	1.28062	6.32601	0.843828	7.07095	27.431	26.0338	19.7409	17.0677	38.8331	9.26931	1.28062
P32561_75	P32561	P32561	RPD3		7.27844	6.75005	9.28155	8.36016	11.4429	9.91873	6.42412	15.0905	13.8788	11.4517	43.2599	39.9381	28.6151	10.1063	7.27844	6.75005	9.28155	8.36016	11.4429	9.91873	6.42412	15.0905	13.8788	11.4517	43.2599	39.9381	28.6151	2	7.01425	9.69488	8.17143	13.4736	37.271	0.373634	1.58241	2.47107	1.85295	7.67808	8.04491	9.69488	8.17143	13.4736	37.271	1.80462	1.58241
P32563_394_396	P32563	P32563	VPH1	9.87302	1.75364		5.30082	7.68634	2.42551	8.15519	7.18854	19.0185	12.0376	11.8983	65.195	37.6393	22.4598	9.87302	1.75364	3.16711	5.30082	7.68634	2.42551	8.15519	7.18854	19.0185	12.0376	11.8983	65.195	37.6393	22.4598	2	5.81333	5.13756	7.67187	14.3181	41.7647	5.74127	2.63421	0.683521	4.07125	21.6642	4.93126	5.13756	7.67187	14.3181	41.7647	4.33765	2.63421
P32565_220	P32565	P32565	RPN2	2.94054	3.15187	5.66325	8.60173	6.42858	6.57715	10.1484	4.73792	10.0239	6.73324	7.81897	34.3212	20.316	18.4381	2.94054	3.15187	5.66325	8.60173	6.42858	6.57715	10.1484	4.73792	10.0239	6.73324	7.81897	34.3212	20.316	18.4381	0	3.91855	7.20249	7.44314	8.19205	24.3584	1.51464	1.21406	3.82576	1.67678	8.67895	3.91855	7.20249	7.44314	8.19205	24.3584	1.51464	1.21406
P32565_700	P32565	P32565	RPN2	16.6889	6.75798	17.7544	12.1543	8.46857	17.5385	10.1207	9.92113	17.0293	10.7556	13.027	46.6588	32.2573	19.9621	16.6889	6.75798	17.7544	12.1543	8.46857	17.5385	10.1207	9.92113	17.0293	10.7556	13.027	46.6588	32.2573	19.9621	0	13.7337	12.7205	10.0209	13.604	32.9594	6.06463	4.56141	0.141098	3.17639	13.3622	13.7337	12.7205	10.0209	13.604	32.9594	6.06463	4.56141
P32568_1048	P32568	P32568	SNQ2		5.32268	11.1921	17.4749	11.8904	14.5129	20.4526	19.3768	14.516	22.1995	20.1567	45.6858	34.5495		12.7365	5.32268	11.1921	17.4749	11.8904	14.5129	20.4526	19.3768	14.516	22.1995	20.1567	45.6858	34.5495	28.2459	4	8.25738	14.626	19.9147	18.9574	40.1176	4.15029	2.79394	0.760701	3.97967	7.87459	9.75041	14.626	19.9147	18.9574	36.1604	3.9115	2.79394
P32568_1429_1432	P32568	P32568	SNQ2	95.298	96.0353	96.8816	97.1698	96.1599	96.5938	93.8716	94.7896	92.5776	97.8049	92.7299	93.2732	93.7681	97.2154	95.298	96.0353	96.8816	97.1698	96.1599	96.5938	93.8716	94.7896	92.5776	97.8049	92.7299	93.2732	93.7681	97.2154	0	96.0716	96.6411	94.3306	94.3708	94.7522	0.7924	0.506609	0.649099	2.97495	2.14743	96.0716	96.6411	94.3306	94.3708	94.7522	0.7924	0.506609
P32568_155	P32568	P32568	SNQ2	8.13122	4.85127	5.25906	9.51173	7.31745	7.57257	9.33505	11.2789	16.1657	7.26956	8.38462	18.5702	14.1962	14.5338	8.13122	4.85127	5.25906	9.51173	7.31745	7.57257	9.33505	11.2789	16.1657	7.26956	8.38462	18.5702	14.1962	14.5338	0	6.08052	8.13392	10.307	10.6066	15.7667	1.78763	1.20002	1.37453	4.84648	2.43378	6.08052	8.13392	10.307	10.6066	15.7667	1.78763	1.20002
P32569_641	P32569	P32569	SRB4	10.1541	11.9642		9.136		9.84952	9.77406	11.8706	12.9212	11.0975	8.41803	27.0679	25.68	13.2394	10.1541	11.9642	10.8133	9.136	10.4502	9.84952	9.77406	11.8706	12.9212	11.0975	8.41803	27.0679	25.68	13.2394	4	11.0591	9.49276	10.8223	10.8122	21.9958	1.27995	0.504531	1.48248	2.26508	7.61491	10.9772	9.8119	10.8223	10.8122	21.9958	0.916116	0.657902
P32573_203	P32573	P32573	SPS19	7.8413	3.80583	5.77006		4.10344	4.97083	5.70008	3.35882	12.8757	11.3767	5.72431	48.6783	46.2852	29.9439	7.8413	3.80583	5.77006	4.96161	4.10344	4.97083	5.70008	3.35882	12.8757	11.3767	5.72431	48.6783	46.2852	29.9439	2	5.80573	4.53713	4.52945	9.99226	41.6358	2.01797	0.613336	1.65552	3.77138	10.1959	5.80573	4.67863	4.52945	9.99226	41.6358	2.01797	0.498147
P32573_37	P32573	P32573	SPS19	6.17484		43.8686	16.9223	12.6894	9.22988	12.3622	8.25836	22.5435	13.0367	13.6091	47.6648	29.3059	23.269	6.17484	19.5987	43.8686	16.9223	12.6894	9.22988	12.3622	8.25836	22.5435	13.0367	13.6091	47.6648	29.3059	23.269	2	25.0217	12.9472	10.3103	16.3964	33.4132	26.6535	3.85267	2.90189	5.3312	12.706	23.214	12.9472	10.3103	16.3964	33.4132	19.1052	3.85267
P32578_76	P32578	P32578	SIP1	9.16184	7.46023	4.26726	5.8426	10.3708	11.6084	9.51392	13.9082	38.8446	30.6614	14.5732	55.692	52.4421	46.0388	9.16184	7.46023	4.26726	5.8426	10.3708	11.6084	9.51392	13.9082	38.8446	30.6614	14.5732	55.692	52.4421	46.0388	0	6.96311	9.27394	11.711	28.0264	51.391	2.48487	3.03538	3.10721	12.3484	4.91166	6.96311	9.27394	11.711	28.0264	51.391	2.48487	3.03538
P32579_228	P32579	P32579	SUA5	11.147	9.74702	11.7432	11.7101	10.3849	13.9671	13.9479	12.5601	27.2138	29.7125	14.128	64.0653	62.9056	48.6578	11.147	9.74702	11.7432	11.7101	10.3849	13.9671	13.9479	12.5601	27.2138	29.7125	14.128	64.0653	62.9056	48.6578	0	10.8791	12.0207	13.254	23.6848	58.5429	1.0247	1.81117	0.981339	8.37018	8.5804	10.8791	12.0207	13.254	23.6848	58.5429	1.0247	1.81117
P32579_305	P32579	P32579	SUA5	7.52618	4.4842	6.03907	6.22917	5.0016	5.03356	7.80248	4.96228	18.7748	16.6859	8.43231	51.3826	49.1798	37.3127	7.52618	4.4842	6.03907	6.22917	5.0016	5.03356	7.80248	4.96228	18.7748	16.6859	8.43231	51.3826	49.1798	37.3127	0	6.01649	5.42144	6.38238	14.631	45.9584	1.52112	0.699695	2.00833	5.46888	7.56794	6.01649	5.42144	6.38238	14.631	45.9584	1.52112	0.699695
P32580_157	P32580	P32580	SUV3	3.20024	4.33564		3.31664	3.7716	4.02832	4.0383	3.00655	5.25683	4.88293	3.33978	19.5792	9.53308	10.261	3.20024	4.33564	4.68384	3.31664	3.7716	4.02832	4.0383	3.00655	5.25683	4.88293	3.33978	19.5792	9.53308	10.261	2	3.76794	3.70552	3.52242	4.49318	13.1244	0.802846	0.360416	0.729557	1.01622	5.60183	4.07324	3.70552	3.52242	4.49318	13.1244	0.775825	0.360416
P32582_301	P32582	P32582	CYS4	5.66134	2.57612	2.97457	3.38444	3.09148	3.43709	4.74366	3.59655	7.65101	7.23842	3.23937	22.4305	23.0779	16.091	5.66134	2.57612	2.97457	3.38444	3.09148	3.43709	4.74366	3.59655	7.65101	7.23842	3.23937	22.4305	23.0779	16.091	0	3.73735	3.30434	4.1701	6.04293	20.5331	1.6781	0.186212	0.811129	2.4367	3.86061	3.73735	3.30434	4.1701	6.04293	20.5331	1.6781	0.186212
P32588_392	P32588	P32588	PUB1	12.9304	9.00954	9.90345	7.13172	7.219	10.3124	10.793	9.12062	16.6122	11.7634	11.8023	39.7422	31.2399	24.3002	12.9304	9.00954	9.90345	7.13172	7.219	10.3124	10.793	9.12062	16.6122	11.7634	11.8023	39.7422	31.2399	24.3002	0	10.6145	8.22103	9.95681	13.3926	31.7607	2.05487	1.81167	1.18254	2.78826	7.73414	10.6145	8.22103	9.95681	13.3926	31.7607	2.05487	1.81167
P32589_142	P32589	P32589	SSE1	10.5444	7.14022	7.35586	6.96157	11.4012	7.57744	8.48615	5.23163	7.46794	6.88577	12.4714	20.9162	24.9363	17.335	10.5444	7.14022	7.35586	6.96157	11.4012	7.57744	8.48615	5.23163	7.46794	6.88577	12.4714	20.9162	24.9363	17.335	0	8.34683	8.64673	6.85889	8.94171	21.0625	1.90622	2.40522	2.30129	3.07064	3.80275	8.34683	8.64673	6.85889	8.94171	21.0625	1.90622	2.40522
P32589_211	P32589	P32589	SSE1	15.0871	10.1465	10.9331	10.3497	11.0221	10.4851	11.0296	10.2249	13.6353	10.383	10.4755	25.7618	26.4711	16.8585	15.0871	10.1465	10.9331	10.3497	11.0221	10.4851	11.0296	10.2249	13.6353	10.383	10.4755	25.7618	26.4711	16.8585	0	12.0555	10.619	10.6272	11.4979	23.0304	2.65467	0.355631	0.569039	1.85159	5.35683	12.0555	10.619	10.6272	11.4979	23.0304	2.65467	0.355631
P32589_380	P32589	P32589	SSE1	8.68557	4.68697	6.14371	5.98649	4.78894	6.35433	6.82545	4.46063	8.72229	5.48613	6.40381	23.426	16.8533	12.3916	8.68557	4.68697	6.14371	5.98649	4.78894	6.35433	6.82545	4.46063	8.72229	5.48613	6.40381	23.426	16.8533	12.3916	0	6.50541	5.70992	5.64304	6.87074	17.557	2.02369	0.818524	1.67218	1.66785	5.55075	6.50541	5.70992	5.64304	6.87074	17.557	2.02369	0.818524
P32590_142	P32590	P32590	SSE2	4.21524	7.83562	9.99454	5.78223	6.16992	8.65854	6.60964	4.11752	6.25298	5.92182	5.43876	14.7043	12.2003	9.61975	4.21524	7.83562	9.99454	5.78223	6.16992	8.65854	6.60964	4.11752	6.25298	5.92182	5.43876	14.7043	12.2003	9.61975	0	7.34847	6.87023	5.36358	5.87119	12.1748	2.92029	1.56081	1.7622	0.409466	2.54238	7.34847	6.87023	5.36358	5.87119	12.1748	2.92029	1.56081
P32590_211	P32590	P32590	SSE2	10.3888	14.1792	15.3352	7.99741	17.4614	8.23102	8.74112	7.62395	10.5075	7.50258	8.96432	17.5781	12.4482	11.2707	10.3888	14.1792	15.3352	7.99741	17.4614	8.23102	8.74112	7.62395	10.5075	7.50258	8.96432	17.5781	12.4482	11.2707	0	13.3011	11.2299	8.18254	8.99146	13.7656	2.58746	5.39785	0.789962	1.50264	3.35374	13.3011	11.2299	8.18254	8.99146	13.7656	2.58746	5.39785
P32597_221	P32597	P32597	STH1		9.16253	3.88713	3.12223	8.74426	10.6557	5.66664	9.15322	8.42763		12.1481	26.3257	18.461	14.8679	7.80257	9.16253	3.88713	3.12223	8.74426	10.6557	5.66664	9.15322	8.42763	9.58485	12.1481	26.3257	18.461	14.8679	4	6.52483	7.50741	7.40993	10.2879	19.8849	3.73027	3.91609	2.46538	2.63075	5.86008	6.95074	7.50741	7.40993	10.0535	19.8849	2.73892	3.91609
[truncated: 2,163 more rows]
[truncated: 33 more columns]

## Sheet: Sheet1
Gene name	CysID	Difference Day0_Log	Difference Day3_Log	Difference Day6_Log	Difference Day9_Log
[truncated: 136 more rows]

[truncated: 1 more sheets: Imputation statistics]
