# Supplementary material for: Ageing-dependent thiol oxidation reveals early oxidation of proteins with core proteostasis functions
Source: Life Sci Alliance. 2024 Feb 21;7(5):e202302300. doi: 10.26508/lsa.202302300 (PMC10881836; doi:10.26508/lsa.202302300)
Supplement: Supplementary file 3 [file LSA-2023-02300_TableS3.xlsx]

## Sheet: Description
Supplementary Table 3. Information on clusters A-J to which individual Cys-peptides from the “yeast OxiAge” dataset were assigned. Along with cluster names, the file provides information on amino acid sequences surrounding oxidized cysteine residue and protein localization.
Sheets description
Clusters	Assigned clusters A-J for each peptide based on unimputed filtered data
Motifs per cluster	Sequence motifs surrounding qunatfied cysteine per each cluster
Peptides and Localization	Cellular localization and peptide count per cluster for uniquely identified proteins
Statistics on clusters	Statistics on each cluster
Statistics on localization	Statistics on cellular localization
Columns description
For all sheets
UniProt ID	UniProt ID for identified proteins after filtering
Cluster	Name of the cluster assigned for each peptide
For "Cluster" sheet
CysID	Identification of detected peptide with redox-sensitive cysteines. Contains the UniProt ID of the detected protein (canonical or isoform) and the position of the redox-sensitive cysteine/s found within the peptide
Gene name	Name of the gene
No. of Cys sites	Number of detected and quantified cysteine sites in each peptide in the yeast OxiAge dataset
For "Motifs per cluster" sheet
Position of the cysteine	Position of the cysteine found within quantified peptide per each protein and each cluster
Motif around the cysteine	Sequence of the motif surrounding the cysteine at the particular position
For "Peptides and Localization" sheet
Peptides per cluster	Number of peptides detected within a particular cluster per uniquely identified protein. Each cluster is annotated with its name and number total number of peptides within this cluster is giver for each protein. A single protein might have peptides identified in more than one cluster. Data for each clsuter is separated by ";"
Localization	Single cellular localization of the protein based on the Gene Ontology annotations. For multiple localization within cell "Multiple localization" term is assigned

## Sheet: Clusters
CysID	UniProt ID	Gene name	Cluster	No. of Cys sites
P00958_353	P00958	MES1	A	1
P07264_421_424	P07264	LEU1	A	2
P09064_259	P09064	SUI3	A	1
P09624_65_70	P09624	LPD1	A	2
P0CX26_39_42	P0CX26	RPL43B	A	2
P14742_183	P14742	GFA1	A	1
P14742_186	P14742	GFA1	A	1
P15303_56_61	P15303	SEC23	A	2
P15436_1059_1069	P15436	POL3	A	2
P15565-2_314	P15565-2	TRM1	A	1
P16521_462_467	P16521	YEF3	A	2
P17065_334_337	P17065	SEC2	A	2
P22138_1104	P22138	RPA135	A	1
P22138_1107	P22138	RPA135	A	1
P22336_486_491	P22336	RFA1	A	2
P22768_60_63	P22768	ARG1	A	2
P25491_185_188	P25491	YDJ1	A	2
P25566_131	P25566	MXR2	A	1
P25566_79_82	P25566	MXR2	A	2
P27705_40_43	P27705	MIG1	A	2
P27705_68_73	P27705	MIG1	A	2
P29055_24_27	P29055	SUA7	A	2
P29509_142_145	P29509	TRR1	A	2
P30771_148	P30771	NAM7	A	1
P32481_174_179	P32481	GCD11	A	2
P32529_86_89	P32529	RPA12	A	2
P32771_175_179	P32771	SFA1	A	2
P33748_678_681	P33748	MSN2	A	2
P35191_230_233	P35191	MDJ1	A	2
P35191_247_250	P35191	MDJ1	A	2
P35197_46_49	P35197	GCS1	A	2
P36119_210_213	P36119	RQT4	A	2
P38314_96_99	P38314	SDS24	A	2
P38431-2_82_85	P38431-2	TIF5	A	2
P38636_15_18	P38636	ATX1	A	2
P38850_841_844	P38850	RTT107	A	2
P39102_181_184	P39102	XDJ1	A	2
P39714_103_108	P39714	BDH1	A	2
P40325_182_185	P40325	HUA1	A	2
P41057_24	P41057	RPS29A	A	1
P41057_39	P41057	RPS29A	A	1
P41058_24	P41058	RPS29B	A	1
P41058_39	P41058	RPS29B	A	1
P41696_651_654	P41696	AZF1	A	2
P41921-2_45_50	P41921-2	GLR1	A	2
P42844_100_103	P42844	ZIM17	A	2
P43609_260_263	P43609	RSC8	A	2
P43639_184_187	P43639	CKB1	A	2
P47044_22_25	P47044	YJL055W	A	2
P47096_126_129	P47096	BNA1	A	2
P49166_19	P49166	RPL37A	A	1
P49166_34_37	P49166	RPL37A	A	2
P51402_34_37	P51402	RPL37B	A	2
P53303_324_327	P53303	ZPR1	A	2
P53303_83_86	P53303	ZPR1	A	2
P53738_115	P53738	TRM112	A	1
P53849_118_121	P53849	GIS2	A	2
P53849_19	P53849	GIS2	A	1
P53849_6_9	P53849	GIS2	A	2
P53849_67_70	P53849	GIS2	A	2
P53935_135_137_140	P53935	NST1	A	3
P53968_571_574	P53968	CRZ1	A	2
P54785_348_351	P54785	MOT3	A	2
Q00955_1704	Q00955	ACC1	A	1
Q03067_73_76	Q03067	SGF11	A	2
Q03496_720	Q03496	TRM732	A	1
Q04067_112_121	Q04067	TIF35	A	2
Q04779_417	Q04779	RCO1	A	1
Q04894_100_103	Q04894	ADH6	A	2
Q05580_84_87	Q05580	HEL2	A	2
Q07395_598_601	Q07395	SYO1	A	2
Q07589_291_294	Q07589	YDL144C	A	2
Q07825_38_41_43	Q07825	FRA1	A	3
Q08273_66_69	Q08273	HRT1	A	2
Q08732_585_591_597_603	Q08732	HRK1	A	4
Q08822_600_603	Q08822	CIR2	A	2
Q12112_18	Q12112	TY1B-MR1	A	1
Q12141_18	Q12141	TY1B-ML2	A	1
Q12186_273_276	Q12186	MSL5	A	2
Q12186_299	Q12186	MSL5	A	1
Q12199_61_69_72	Q12199	TIP41	A	3
Q3E756_28_31	Q3E756	YBL029C-A	A	2
Q92393_18	Q92393	TY1B-H	A	1
P00330_277_278	P00330	ADH1	B	2
P04037_134_137	P04037	COX4	B	2
P04802_512_519	P04802	DPS1	B	2
P05759_121_126	P05759	RPS31	B	2
P05759_144	P05759	RPS31	B	1
P06115_507_510	P06115	CTT1	B	2
P07149_820_824	P07149	FAS1	B	2
P07248_134_137	P07248	ADR1	B	2
P08518_1163_1166	P08518	RPB2	B	2
P09064_236	P09064	SUI3	B	1
P0CE41_281	P0CE41	HAP1	B	1
P0CE41_300	P0CE41	HAP1	B	1
P0CH08_115	P0CH08	RPL40A	B	1
P10964_62_65	P10964	RPA190	B	2
P13188_346_348	P13188	GLN4	B	2
P14164_66	P14164	ABF1	B	1
P15303_69	P15303	SEC23	B	1
P15315_23	P15315	CUP2	B	1
P16370_86_88_92	P16370	RPB3	B	3
P18961_484_489	P18961	YPK1	B	2
P21182_145_150	P21182	SPE2	B	2
P22217_30_33	P22217	TRX1	B	2
P22515_837_840	P22515	UBA1	B	2
P23594_329	P23594	PPH21	B	1
P25037_387	P25037	UBP1	B	1
P25037_390	P25037	UBP1	B	1
P25337_145_148_150	P25337	BUD31	B	3
P25654_124	P25654	YCR090C	B	1
P25846_922	P25846	MSH1	B	1
P27999_32	P27999	RPB9	B	1
P29055_45_48	P29055	SUA7	B	2
P30665_376	P30665	MCM4	B	1
P32505_268	P32505	NAB2	B	1
P32505_340	P32505	NAB2	B	1
P32505_448_458	P32505	NAB2	B	2
P32505_469	P32505	NAB2	B	1
P32523_215	P32523	PRP19	B	1
P32771_101	P32771	SFA1	B	1
P32863_832_840	P32863	RAD54	B	2
P34228_57_60	P34228	SEF1	B	2
P34240_249	P34240	ZRT3	B	1
P38066_148	P38066	RIB1	B	1
P38066_174	P38066	RIB1	B	1
P38164_1027_1032_1034_1036	P38164	SEA4	B	4
P38737_338_343	P38737	ECM29	B	2
P38749_306_307	P38749	YAP3	B	2
P38781_43	P38781	RSC30	B	1
P38787_349_350	P38787	PAN5	B	2
P38862_569_572	P38862	ATG7	B	2
P38890_429	P38890	SET5	B	1
P38930_167_170	P38930	CKB2	B	2
P39076_340	P39076	CCT2	B	1
P39113_87_90_97	P39113	CAT8	B	3
P39524_575_581	P39524	DRS2	B	2
P39714_120_123	P39714	BDH1	B	2
P39721_9_10_15	P39721	AIM2	B	3
P39730_408_409	P39730	FUN12	B	2
P40318_56	P40318	SSM4	B	1
P40343_195_200	P40343	VPS27	B	2
P40825-2_188_191	P40825-2	ALA1	B	2
P40989_1258_1263	P40989	FKS1	B	2
P41896_219_222	P41896	TFG2	B	2
P42945_566_569	P42945	UTP10	B	2
P43609_286	P43609	RSC8	B	1
P50102_336_339	P50102	UBP8	B	2
P53191_477_482	P53191	PIB2	B	2
P53303_295_298_302	P53303	ZPR1	B	3
P53303_54_57	P53303	ZPR1	B	2
P53303_91	P53303	ZPR1	B	1
P53615_101	P53615	NCE103	B	1
P53738_16	P53738	TRM112	B	1
P53769_214_219_222	P53769	CWC24	B	3
P53849_25_28_38	P53849	GIS2	B	3
P53892_263_264	P53892	IBD2	B	2
P53960_240_241	P53960	YNL040W	B	2
P53971_167_175	P53971	FAP1	B	2
P53971_345_352	P53971	FAP1	B	2
P53971_515_519	P53971	FAP1	B	2
P53971_615_619_623	P53971	FAP1	B	3
P53971_670_674	P53971	FAP1	B	2
Q00416_117	Q00416	SEN1	B	1
Q00955_231_232	Q00955	ACC1	B	2
Q01662_263	Q01662	MAP1	B	1
Q02336_7_10_14	Q02336	ADA2	B	3
Q02890_157	Q02890	PNG1	B	1
Q02948_3_6	Q02948	VPS30	B	2
Q03195_38	Q03195	RLI1	B	1
Q03290_13_16	Q03290	TFB3	B	2
Q03290_34	Q03290	TFB3	B	1
Q03799_10_16	Q03799	MRPS8	B	2
Q04307_29	Q04307	RPC11	B	1
Q04432_138	Q04432	HSP31	B	1
Q04779_286	Q04779	RCO1	B	1
Q04947_19_21	Q04947	RTN1	B	2
Q05580_280_285	Q05580	HEL2	B	2
Q06108_995_1001	Q06108	RGC1	B	2
Q06287_238	Q06287	EMG1	B	1
Q06523_159_161	Q06523	YPR148C	B	2
Q06608_26	Q06608	YPR172W	B	1
Q06608_30	Q06608	YPR172W	B	1
Q08422_120_126	Q08422	TMC1	B	2
Q08650_48_49	Q08650	DGA1	B	2
Q08689_119_122	Q08689	NAT5	B	2
Q08732_262_267	Q08732	HRK1	B	2
Q12055_18	Q12055	FAP7	B	1
Q12178_106	Q12178	FCY1	B	1
Q12367_139_143	Q12367	RKM5	B	2
Q12508_379	Q12508	RMD5	B	1
Q99288_183	Q99288	DET1	B	1
P04051_110	P04051	RPO31	C	1
P04819-2_148	P04819-2	CDC9	C	1
P06738_696	P06738	GPH1	C	1
P0CX81_32_34_38_44_46	P0CX81	CUP1-2	C	5
P14066_218	P14066	CBS1	C	1
P23776_443	P23776	EXG1	C	1
P25373_27_30	P25373	GRX1	C	2
P25374_421	P25374	NFS1	C	1
P25515_40_43	P25515	VMA3	C	2
P26637_963	P26637	CDC60	C	1
P27614_368	P27614	CPS1	C	1
P33302_722	P33302	PDR5	C	1
P34163_280	P34163	TGL1	C	1
P36053_25_28	P36053	ELF1	C	2
P36119_192_195	P36119	RQT4	C	2
P38887_490_510	P38887	YHR202W	C	2
P39012_275	P39012	GAA1	C	1
P39702_1043	P39702	VPS8	C	1
P39939_74_77	P39939	RPS26B	C	2
P40094_218	P40094	COG3	C	1
P40202_17_20	P40202	CCS1	C	2
P40368_697	P40368	NUP82	C	1
P46989_250	P46989	ATG27	C	1
P53075_38	P53075	SHE10	C	1
P53849_137_140	P53849	GIS2	C	2
P53849_49_52	P53849	GIS2	C	2
P53852_566	P53852	YNL247W	C	1
P87262_44_47	P87262	RPL34A	C	2
Q00245_5	Q00245	RHO3	C	1
Q01662_22_27	Q01662	MAP1	C	2
Q03103_166	Q03103	ERO1	C	1
Q04924_490	Q04924	GTB1	C	1
Q05933_80	Q05933	ARC18	C	1
Q06385_257	Q06385	VPS74	C	1
Q06651_23_26	Q06651	PIB1	C	2
Q07979_103	Q07979	RSC58	C	1
Q12675_1137	Q12675	DNF1	C	1
Q99288_2	Q99288	DET1	C	1
P00360_150_154	P00360	TDH1	D	2
P00410_221_225	P00410	COX2	D	2
P00549_121	P00549	CDC19	D	1
P00549_371	P00549	CDC19	D	1
P00812_180	P00812	CAR1	D	1
P00815_230_237	P00815	HIS4	D	2
P00927_159	P00927	ILV1	D	1
P00931_420	P00931	TRP5	D	1
P00937_153	P00937	TRP3	D	1
P00937_92_97	P00937	TRP3	D	2
P00958_321	P00958	MES1	D	1
P02994_324	P02994	TEF1	D	1
P03874_583	P03874	CBP2	D	1
P04046_315_319	P04046	ADE4	D	2
P04046_452_453	P04046	ADE4	D	2
P04161_146_157	P04161	ADE8	D	2
P04801_268	P04801	THS1	D	1
P04807_398_404	P04807	HXK2	D	2
P05694_657	P05694	MET6	D	1
P06169_221_222	P06169	PDC1	D	2
P06208-2_241_246	P06208-2	LEU4	D	2
P06208-2_252	P06208-2	LEU4	D	1
P06839_115	P06839	RAD3	D	1
P07259_330	P07259	URA2	D	1
P07259_338	P07259	URA2	D	1
P07264_627	P07264	LEU1	D	1
P07264_689	P07264	LEU1	D	1
P07283_46_47	P07283	SEC53	D	2
P07285_159	P07285	TRP4	D	1
P08018_493	P08018	PBS2	D	1
P08018_503	P08018	PBS2	D	1
P09032_483	P09032	GCD1	D	1
P09032_500	P09032	GCD1	D	1
P09624_54	P09624	LPD1	D	1
P09733_14_20	P09733	TUB3	D	2
P09733_296	P09733	TUB1	D	1
P09733_317	P09733	TUB1	D	1
P09734_296	P09734	TUB3	D	1
P09734_317	P09734	TUB3	D	1
P09880_796	P09880	TRL1	D	1
P10363_330_339	P10363	PRI1	D	2
P10662_100	P10662	MRP1	D	1
P10869_72_73	P10869	HOM3	D	2
P10962_15	P10962	MAK16	D	1
P10964_945	P10964	RPA190	D	1
P11433_206	P11433	CDC24	D	1
P11484_435	P11484	SSB1	D	1
P12688_506	P12688	YPK1	D	1
P12962_82	P12962	CAF20	D	1
P13517_62_63	P13517	CAP2	D	2
P13586_153	P13586	PMR1	D	1
P13663_291	P13663	HOM2	D	1
P14742_491	P14742	GFA1	D	1
P14742_81	P14742	GFA1	D	1
P14742_99	P14742	GFA1	D	1
P14747_183	P14747	CMP2	D	1
P14843_279	P14843	ARO3	D	1
P15179_516	P15179	MSD1	D	1
P15496_138_139_144	P15496	IDI1	D	3
P16387_241_242	P16387	PDA1	D	2
P16649_348_349	P16649	TUP1	D	2
P16892_149	P16892	FUS3	D	1
P18408_112	P18408	MET16	D	1
P18898_361	P18898	CDC43	D	1
P19955_38	P19955	YMR31	D	1
P21801_62	P21801	SDH2	D	1
P22138_158	P22138	RPA135	D	1
P22138_584_585	P22138	RPA135	D	2
P22138_734	P22138	RPA135	D	1
P22434_238_242	P22434	PDE1	D	2
P22579_748	P22579	SIN3	D	1
P23180_417_418	P23180	AIM17	D	2
P23503_250	P23503	NAR1	D	1
P24783_168	P24783	DBP2	D	1
P24783_206	P24783	DBP2	D	1
P25044_252	P25044	PTP1	D	1
P25087_143	P25087	ERG6	D	1
P25339_572	P25339	PUF4	D	1
P25340_464	P25340	ERG4	D	1
P25344_74_78_82	P25344	STE50	D	3
P25366_250	P25366	OCA4	D	1
P25566_157	P25566	MXR2	D	1
P26637_202_206	P26637	CDC60	D	2
P27476_241	P27476	NSR1	D	1
P28007_47_53	P28007	GAR1	D	2
P28274_216	P28274	URA7	D	1
P28777_18	P28777	ARO2	D	1
P30771_458	P30771	NAM7	D	1
P32263_245_256	P32263	PRO3	D	2
P32288_349_353	P32288	GLN1	D	2
P32316_469	P32316	ACH1	D	1
P32330_340	P32330	DGR2	D	1
P32335_96	P32335	MSS51	D	1
P32476_426	P32476	ERG1	D	1
P32485_156	P32485	HOG1	D	1
P32578_76	P32578	SIP1	D	1
P32579_228	P32579	SUA5	D	1
P32771_205	P32771	SFA1	D	1
P32771_237	P32771	SFA1	D	1
P32805_57	P32805	FZF1	D	1
P32895_20	P32895	PRS1	D	1
P32895_30	P32895	PRS1	D	1
P32898_785	P32898	CYM1	D	1
P33299_423	P33299	RPT1	D	1
P33302_182	P33302	PDR5	D	1
P33412_43	P33412	ECT1	D	1
P33734_434_438	P33734	HIS7	D	2
P33755_16	P33755	NPL4	D	1
P34220_116_117	P34220	YBL055C	D	2
P34223_88	P34223	SHP1	D	1
P34760_171	P34760	TSA1	D	1
P35728_290	P35728	MPE1	D	1
P35729_673	P35729	NUP120	D	1
P35729_746	P35729	NUP120	D	1
P35845_333	P35845	SWH1	D	1
P35996_69	P35996	MRPL38	D	1
P35996_96	P35996	MRPL38	D	1
P36013_466_470	P36013	MAE1	D	2
P36037_225	P36037	DOA1	D	1
P36037_237	P36037	DOA1	D	1
P36044_740	P36044	MNN4	D	1
P36056_379	P36056	RSM22	D	1
P36088_91	P36088	YKL069W	D	1
P36101_131	P36101	TCD2	D	1
P36105_91	P36105	RPL14A	D	1
P36112_419	P36112	MIC60	D	1
P36123_733	P36123	SAP190	D	1
P36130_456	P36130	CAF4	D	1
P36152_116	P36152	DRE2	D	1
P36519_169	P36519	MRPL7	D	1
P36521_115	P36521	MRPL11	D	1
P37366_346	P37366	CCL1	D	1
P38013_31	P38013	AHP1	D	1
P38013_62	P38013	AHP1	D	1
P38072_154_158	P38072	SCO2	D	2
P38081_186	P38081	YBR056W	D	1
P38174_268	P38174	MAP2	D	1
P38197_134_139	P38197	YBL036C	D	2
P38199_93	P38199	HEK2	D	1
P38205_256_260	P38205	NCL1	D	2
P38219_74	P38219	OLA1	D	1
P38237_68	P38237	UBP14	D	1
P38276_107	P38276	YBR137W	D	1
P38281_207	P38281	APD1	D	1
P38281_216	P38281	APD1	D	1
P38332_127_134	P38332	RRT2	D	2
P38426_147	P38426	TPS3	D	1
P38615_316_318	P38615	RIM11	D	2
P38625_197	P38625	GUA1	D	1
P38628_368_372	P38628	PCM1	D	2
P38628_546	P38628	PCM1	D	1
P38628_9	P38628	PCM1	D	1
P38692_654	P38692	KIC1	D	1
P38694_582	P38694	MSC7	D	1
P38694_588	P38694	MSC7	D	1
P38707_534	P38707	DED81	D	1
P38708_657	P38708	YHR020W	D	1
P38788_86	P38788	SSZ1	D	1
P38791_180	P38791	DYS1	D	1
P38820_311	P38820	UBA4	D	1
P38858_142_149	P38858	SOL3	D	2
P38862_485_488	P38862	ATG7	D	2
P38881_205	P38881	NVJ1	D	1
P38915_486	P38915	SPT8	D	1
P38970_291	P38970	HAL5	D	1
P39014_111	P39014	MET30	D	1
P39016_390	P39016	MPT5	D	1
P39076_365	P39076	CCT2	D	1
P39077_371	P39077	CCT3	D	1
P39522_143	P39522	ILV3	D	1
P39522_176	P39522	ILV3	D	1
P39720_818	P39720	OAF1	D	1
P39724_55	P39724	AIM1	D	1
P39724_64	P39724	AIM1	D	1
P39956_763	P39956	RPH1	D	1
P39960_2096	P39960	BEM2	D	1
P39965_271	P39965	AIM10	D	1
P39976_166	P39976	DLD3	D	1
P39976_363	P39976	DLD3	D	1
P39976_409	P39976	DLD3	D	1
P39985_593	P39985	POL5	D	1
P40010_311	P40010	NUG1	D	1
P40010_341	P40010	NUG1	D	1
P40029_68	P40029	MXR1	D	1
P40217_67	P40217	TIF34	D	1
P40303_41_46	P40303	PRE6	D	2
P40335_119_125	P40335	PEP8	D	2
P40344_83	P40344	ATG3	D	1
P40363_183	P40363	YJL068C	D	1
P40413_274	P40413	CCT5	D	1
P40459_35	P40459	PAN6	D	1
P40482_583	P40482	SEC24	D	1
P40559_148	P40559	INP51	D	1
P40564_232	P40564	DJP1	D	1
P40566_672	P40566	EGH1	D	1
P40970_175	P40970	LCB2	D	1
P41697_375	P41697	BUD6	D	1
P41807_183_186	P41807	VMA13	D	2
P41895_616	P41895	TFG1	D	1
P42943_368	P42943	CCT7	D	1
P42943_374	P42943	CCT7	D	1
P43598_135	P43598	IGD1	D	1
P46151_76_81	P46151	MET12	D	2
P46672_266	P46672	ARC1	D	1
P46969_20_22	P46969	RPE1	D	2
P46969_79	P46969	RPE1	D	1
P46970_9_12	P46970	NMD5	D	2
P46971_33	P46971	PMT4	D	1
P47044_243	P47044	YJL055W	D	1
P47054_1207	P47054	NUP192	D	1
P47079_42_49	P47079	CCT8	D	2
P47095_14_21_24	P47095	MDE1	D	3
P47116_515	P47116	PTK2	D	1
P47117_267_270	P47117	ARP3	D	2
P47176_168_169	P47176	BAT2	D	2
P47176_210	P47176	BAT2	D	1
P49090_164_169	P49090	ASN2	D	2
P49095_790	P49095	GCV2	D	1
P49955_624	P49955	HSH155	D	1
P49957_54	P49957	TRM9	D	1
P50094_477_482	P50094	IMD4	D	2
P50095_355_365	P50095	IMD3	D	2
P53065_238	P53065	TAD1	D	1
P53070_168	P53070	MTO1	D	1
P53070_49	P53070	MTO1	D	1
P53082_107	P53082	FRA2	D	1
P53111_240	P53111	ARI1	D	1
P53128_411	P53128	MET13	D	1
P53144_122_129	P53144	YGK1	D	2
P53165_98	P53165	SGF73	D	1
P53172_335	P53172	SDS23	D	1
P53185_4	P53185	YGL036W	D	1
P53200_168	P53200	EFM5	D	1
P53200_235_241	P53200	EFM5	D	2
P53210_296	P53210	YGR017W	D	1
P53235_61	P53235	YGR054W	D	1
P53272_129	P53272	YGR122W	D	1
P53276_443_457	P53276	UTP8	D	2
P53295_323	P53295	RBG2	D	1
P53303_351	P53303	ZPR1	D	1
P53538_114	P53538	SSU72	D	1
P53552_1233	P53552	THO2	D	1
P53583_321	P53583	MPA43	D	1
P53729_207	P53729	YNR029C	D	1
P53738_32	P53738	TRM112	D	1
P53859_18	P53859	CSL4	D	1
P53877_223	P53877	IPI3	D	1
P53883_262	P53883	NOP13	D	1
P53893_23	P53893	RIA1	D	1
P53898_17	P53898	NSG2	D	1
P53901_94	P53901	INN1	D	1
P53920_696	P53920	NMA111	D	1
P53940_379	P53940	APJ1	D	1
P53954_81	P53954	ALG11	D	1
P53960_456	P53960	YNL040W	D	1
P53969_430	P53969	SAM50	D	1
P53972_232_250	P53972	RCM1	D	2
P53973_440	P53973	HDA1	D	1
P53973_656	P53973	HDA1	D	1
P53973_675	P53973	HDA1	D	1
P54113_232	P54113	ADE16	D	1
P54783_387	P54783	ALO1	D	1
P54783_398	P54783	ALO1	D	1
P54783_425	P54783	ALO1	D	1
P54839_414	P54839	ERG13	D	1
P54885_258	P54885	PRO2	D	1
P80428_247_250	P80428	ARP4	D	2
Q00402_621	Q00402	NUM1	D	1
Q00711_257_263	Q00711	SDH1	D	2
Q00711_431_436	Q00711	SDH1	D	2
Q00873_41	Q00873	CYT2	D	1
Q00955_200	Q00955	ACC1	D	1
Q01477_511	Q01477	UBP3	D	1
Q01662_193_201	Q01662	MAP1	D	2
Q02046_271_276	Q02046	MTD1	D	2
Q02256_280	Q02256	YVH1	D	1
Q02457_31_34	Q02457	TBF1	D	2
Q02629_905	Q02629	NUP100	D	1
Q02821_429	Q02821	SRP1	D	1
Q02821_429_434	Q02821	SRP1	D	2
Q02821_434	Q02821	SRP1	D	1
Q02890_221	Q02890	PNG1	D	1
Q02948_53	Q02948	VPS30	D	1
Q03148_39	Q03148	SNZ1	D	1
Q03177_338	Q03177	YMR102C	D	1
Q03195_65	Q03195	RLI1	D	1
Q03280_3235	Q03280	TOM1	D	1
Q03508_314	Q03508	YMR265C	D	1
Q03656_408	Q03656	SKY1	D	1
Q03690_1043	Q03690	CLU1	D	1
Q03774_248_249	Q03774	TRM82	D	2
Q03833_211	Q03833	GIS1	D	1
Q03834_923	Q03834	MSH6	D	1
Q03897_1112_1115_1123	Q03897	MTC5	D	3
Q03897_366	Q03897	MTC5	D	1
Q03899_361	Q03899	YDR131C	D	1
Q04004_142	Q04004	PLP1	D	1
Q04336_947	Q04336	YMR196W	D	1
Q04371_463_465	Q04371	YMR027W	D	2
Q04372_182	Q04372	TAP42	D	1
Q04410_253	Q04410	GRH1	D	1
Q04410_269	Q04410	GRH1	D	1
Q04439_176	Q04439	MYO3	D	1
Q04585_348	Q04585	YDR109C	D	1
Q04600_512	Q04600	TMA64	D	1
Q04600_526	Q04600	TMA64	D	1
Q04636_382_386	Q04636	POB3	D	2
Q04894_163	Q04894	ADH6	D	1
Q05580_127	Q05580	HEL2	D	1
Q05584_115	Q05584	GLO2	D	1
Q05584_139_151	Q05584	GLO2	D	2
Q05788_145_149	Q05788	PNP1	D	2
Q05946_593	Q05946	UTP13	D	1
Q06053_357	Q06053	DUS3	D	1
Q06063_183	Q06063	DUS4	D	1
Q06063_187	Q06063	DUS4	D	1
Q06102_34	Q06102	YTH1	D	1
Q06146_10	Q06146	YLR257W	D	1
Q06287_242	Q06287	EMG1	D	1
Q06409_136	Q06409	DCK1	D	1
Q06630_93	Q06630	MHR1	D	1
Q06651_279	Q06651	PIB1	D	1
Q06668_241_250	Q06668	OMS1	D	2
Q06671_378	Q06671	ATG23	D	1
Q06685_1068	Q06685	VIP1	D	1
Q06685_793	Q06685	VIP1	D	1
Q07379_187	Q07379	YDL057W	D	1
Q07418_119	Q07418	PEX19	D	1
Q07471_14	Q07471	THI3	D	1
Q07505_273	Q07505	YDL086W	D	1
Q07821_178	Q07821	ISA1	D	1
Q07825_122_123_129	Q07825	FRA1	D	3
Q07825_550	Q07825	FRA1	D	1
Q07844_250	Q07844	RIX7	D	1
Q08162_55	Q08162	DIS3	D	1
Q08634_271	Q08634	YOR238W	D	1
Q08886_165	Q08886	GPB1	D	1
Q08925_568_569	Q08925	MRN1	D	2
Q08972_496	Q08972	NEW1	D	1
Q12012_135_137	Q12012	YOR289W	D	2
Q12178_36	Q12178	FCY1	D	1
Q12178_71	Q12178	FCY1	D	1
Q12211_84	Q12211	PUS1	D	1
Q12339_102	Q12339	UTP23	D	1
Q12383_320_335	Q12383	TRM13	D	2
Q12383_352	Q12383	TRM13	D	1
Q12386_294	Q12386	ARP8	D	1
Q12386_314	Q12386	ARP8	D	1
Q12447_51_55	Q12447	PAA1	D	2
Q12466_951	Q12466	TCB1	D	1
Q12504_235_245	Q12504	RKM4	D	2
Q12680_424	Q12680	GLT1	D	1
Q2V2P1_39	Q2V2P1	YLR146W-A	D	1
Q99258_133	Q99258	RIB3	D	1
Q99395_132	Q99395	YPL229W	D	1
P00549_296	P00549	CDC19	E	1
P00549_328	P00549	CDC19	E	1
P00812_253	P00812	CAR1	E	1
P00812_302_321	P00812	CAR1	E	2
P00815_213	P00815	HIS4	E	1
P00815_470	P00815	HIS4	E	1
P00927_132	P00927	ILV1	E	1
P02992_118	P02992	TUF1	E	1
P02994_409	P02994	TEF1	E	1
P04051_239	P04051	RPO31	E	1
P04161_59	P04161	ADE8	E	1
P04173_287	P04173	LEU2	E	1
P04801_290	P04801	THS1	E	1
P04801_565	P04801	THS1	E	1
P04802_255	P04802	DPS1	E	1
P05030_532	P05030	PMA1	E	1
P05373_175	P05373	HEM2	E	1
P05373_285	P05373	HEM2	E	1
P05375_89	P05375	OPI3	E	1
P05453_423	P05453	SUP35	E	1
P05694_571	P05694	MET6	E	1
P05694_737	P05694	MET6	E	1
P06115_390	P06115	CTT1	E	1
P06168_316	P06168	ILV5	E	1
P06174_143	P06174	HEM4	E	1
P06208-2_271	P06208-2	LEU4	E	1
P06208-2_333	P06208-2	LEU4	E	1
P06242_284	P06242	KIN28	E	1
P06634_257	P06634	DED1	E	1
P06778-3_141	P06778-3	RAD52	E	1
P06781_18	P06781	RHO2	E	1
P06782_168	P06782	SNF1	E	1
P06782_212	P06782	SNF1	E	1
P06785_201	P06785	CDC21	E	1
P07149_1007	P07149	FAS1	E	1
P07149_1052	P07149	FAS1	E	1
P07149_1308	P07149	FAS1	E	1
P07149_1610	P07149	FAS1	E	1
P07172_91	P07172	HIS5	E	1
P07236_187	P07236	MST1	E	1
P07244_767	P07244	ADE5,7	E	1
P07245_144	P07245	ADE3	E	1
P07245_257	P07245	ADE3	E	1
P07257_137	P07257	QCR2	E	1
P07259_1832	P07259	URA2	E	1
P07259_302	P07259	URA2	E	1
P07264_233	P07264	LEU1	E	1
P07264_360	P07264	LEU1	E	1
P07264_63	P07264	LEU1	E	1
P07264_718	P07264	LEU1	E	1
P07277_293	P07277	ERG12	E	1
P07277_357	P07277	ERG12	E	1
P07284_400	P07284	SES1	E	1
P07342_357	P07342	ILV2	E	1
P07703_208	P07703	RPC40	E	1
P08417_329	P08417	FUM1	E	1
P08518_1137	P08518	RPB2	E	1
P08518_523_533	P08518	RPB2	E	2
P08524_245	P08524	ERG20	E	1
P08539_208	P08539	GPA1	E	1
P08566_1033_1043	P08566	ARO1	E	2
P08566_815	P08566	ARO1	E	1
P09064_165	P09064	SUI3	E	1
P09436_337	P09436	ILS1	E	1
P09436_401	P09436	ILS1	E	1
P09440_224	P09440	MIS1	E	1
P09440_636	P09440	MIS1	E	1
P09624_475	P09624	LPD1	E	1
P09880_402	P09880	TRL1	E	1
P09880_781	P09880	TRL1	E	1
P0CX40_179	P0CX40	RPS8B	E	1
P0CX42_122	P0CX42	RPL23B	E	1
P0CX44_80	P0CX44	RPL1B	E	1
P0CX48_128	P0CX48	RPS11B	E	1
P0CX48_58	P0CX48	RPS11B	E	1
P10356_432	P10356	YER152C	E	1
P10356_64	P10356	YER152C	E	1
P10591_303	P10591	SSA1	E	1
P10662_55	P10662	MRP1	E	1
P10869_495	P10869	HOM3	E	1
P10964_333	P10964	RPA190	E	1
P11154_217	P11154	PYC1	E	1
P11154_413_415	P11154	PYC1	E	2
P11154_967	P11154	PYC1	E	1
P11655_87	P11655	SEC12	E	1
P11745_180	P11745	RNA1	E	1
P11914_93	P11914	MAS2	E	1
P11986_112	P11986	INO1	E	1
P11986_399	P11986	INO1	E	1
P12383_237	P12383	PDR1	E	1
P12385_94	P12385	SUP45	E	1
P12611_291	P12611	WHI2	E	1
P12945_204	P12945	NAT1	E	1
P12945_236	P12945	NAT1	E	1
P12945_579	P12945	NAT1	E	1
P13663_259	P13663	HOM2	E	1
P14540_112	P14540	FBA1	E	1
P14540_158	P14540	FBA1	E	1
P14540_226	P14540	FBA1	E	1
P14747_344	P14747	CMP2	E	1
P14843_53	P14843	ARO3	E	1
P14843_70	P14843	ARO3	E	1
P15180_162	P15180	KRS1	E	1
P15180_212	P15180	KRS1	E	1
P15180_438	P15180	KRS1	E	1
P15274_259	P15274	AMD1	E	1
P15303_349	P15303	SEC23	E	1
P15303_35	P15303	SEC23	E	1
P15424_432	P15424	MSS116	E	1
P15496_58	P15496	IDI1	E	1
P15496_92	P15496	IDI1	E	1
P15565-2_238	P15565-2	TRM1	E	1
P15624_220	P15624	FRS1	E	1
P15624_307_320	P15624	FRS1	E	2
P15625_323	P15625	FRS2	E	1
P15705_66	P15705	STI1	E	1
P15807_227_236	P15807	MET8	E	2
P16387_111	P16387	PDA1	E	1
P16387_140	P16387	PDA1	E	1
P16387_98	P16387	PDA1	E	1
P16521_274	P16521	YEF3	E	1
P16521_691	P16521	YEF3	E	1
P16550_256	P16550	APA1	E	1
P16603_287	P16603	NCP1	E	1
P16622_116	P16622	HEM15	E	1
P16622_123	P16622	HEM15	E	1
P16639_233	P16639	ATE1	E	1
P16639_315	P16639	ATE1	E	1
P17442_371	P17442	PHO81	E	1
P17442_390	P17442	PHO81	E	1
P17555_77	P17555	SRV2	E	1
P17649_201	P17649	UGA1	E	1
P17883_781	P17883	SKI3	E	1
P18239_288	P18239	PET9	E	1
P18544_121	P18544	ARG8	E	1
P18562_79	P18562	FUR1	E	1
P18759_723	P18759	SEC18	E	1
P18852_57	P18852	STE18	E	1
P18898_343	P18898	CDC43	E	1
P19097_1246	P19097	FAS2	E	1
P19414_122	P19414	ACO1	E	1
P19414_382	P19414	ACO1	E	1
P19414_94	P19414	ACO1	E	1
P19524_1463	P19524	MYO2	E	1
P19882_132	P19882	HSP60	E	1
P20051_11	P20051	URA4	E	1
P20051_181	P20051	URA4	E	1
P20133_167_177_190	P20133	BET2	E	3
P20449_167	P20449	DBP5	E	1
P21243_114	P21243	SCL1	E	1
P21269-3_23	P21269-3	CCA1	E	1
P21339_408	P21339	MSB1	E	1
P21576_314	P21576	VPS1	E	1
P21827_286	P21827	SRM1	E	1
P21827_306	P21827	SRM1	E	1
P22108_149	P22108	APA2	E	1
P22133_355	P22133	MDH2	E	1
P22137_323	P22137	CHC1	E	1
P22147_705	P22147	XRN1	E	1
P22219_356_358	P22219	VPS15	E	2
P22515_503	P22515	UBA1	E	1
P22579_732	P22579	SIN3	E	1
P22696_62	P22696	ESS1	E	1
P22768_110_117	P22768	ARG1	E	2
P22768_140	P22768	ARG1	E	1
P22936_69	P22936	APN1	E	1
P23254_622	P23254	TKL1	E	1
P23594_80	P23594	PPH21	E	1
P23615_1152_1160	P23615	SPT6	E	2
P24004_150	P24004	PEX1	E	1
P24521_393	P24521	ERG8	E	1
P24720_265	P24720	MNE1	E	1
P25043_72	P25043	PUP1	E	1
P25332_131	P25332	RBK1	E	1
P25569_502	P25569	GID7	E	1
P25569_715	P25569	GID7	E	1
P25576_129	P25576	POF1	E	1
P25631_57	P25631	YCR051W	E	1
P25694_92	P25694	CDC48	E	1
P26637_105_113	P26637	CDC60	E	2
P26783_87	P26783	RPS5	E	1
P27515_126	P27515	URK1	E	1
P28000_128	P28000	RPC19	E	1
P28005_143	P28005	POP5	E	1
P28272_133	P28272	URA1	E	1
P28777_234	P28777	ARO2	E	1
P29311_85	P29311	BMH1	E	1
P29453_170	P29453	RPL8A	E	1
P29468_311	P29468	PAP1	E	1
P29468_485_492	P29468	PAP1	E	2
P29478_143	P29478	SEC65	E	1
P29509_305	P29509	TRR1	E	1
P29704_329	P29704	ERG9	E	1
P30775_374	P30775	MRF1	E	1
P31688_19	P31688	TPS2	E	1
P31688_259	P31688	TPS2	E	1
P31688_643	P31688	TPS2	E	1
P31688_778	P31688	TPS2	E	1
P32048_447	P32048	MSK1	E	1
P32178_39	P32178	ARO7	E	1
P32263_43	P32263	PRO3	E	1
P32288_160	P32288	GLN1	E	1
P32288_249	P32288	GLN1	E	1
P32288_98	P32288	GLN1	E	1
P32316_494	P32316	ACH1	E	1
P32324_366	P32324	EFT1	E	1
P32330_549	P32330	DGR2	E	1
P32333_1574	P32333	MOT1	E	1
P32352_40	P32352	ERG2	E	1
P32368_341	P32368	SAC1	E	1
P32379_221	P32379	PUP2	E	1
P32379_76	P32379	PUP2	E	1
P32449_244	P32449	ARO4	E	1
P32451_143	P32451	BIO2	E	1
P32476_208	P32476	ERG1	E	1
P32477_86	P32477	GSH1	E	1
P32481_370	P32481	GCD11	E	1
P32502_84	P32502	GCD7	E	1
P32527_167	P32527	ZUO1	E	1
P32561_139	P32561	RPD3	E	1
P32561_75	P32561	RPD3	E	1
P32563_394_396	P32563	VPH1	E	2
P32579_305	P32579	SUA5	E	1
P32588_392	P32588	PUB1	E	1
P32598_139	P32598	GLC7	E	1
P32611_240	P32611	RML2	E	1
P32660_431	P32660	DNF1	E	1
P32771_12	P32771	SFA1	E	1
P32771_276	P32771	SFA1	E	1
P32774_72	P32774	TOA2	E	1
P32787_181	P32787	MGM101	E	1
P32792_163	P32792	YSC83	E	1
P32794_49_69	P32794	AFG2	E	2
P32794_561	P32794	AFG2	E	1
P32861_119	P32861	UGP1	E	1
P32861_364	P32861	UGP1	E	1
P32891_170	P32891	DLD1	E	1
P32891_347	P32891	DLD1	E	1
P32891_530	P32891	DLD1	E	1
P32908_537	P32908	SMC1	E	1
P33201_96	P33201	MRT4	E	1
P33202_410	P33202	UFD4	E	1
P33299_214	P33299	RPT1	E	1
P33299_304	P33299	RPT1	E	1
P33329_530	P33329	PPZ1	E	1
P33329_635	P33329	PPZ1	E	1
P33338_242	P33338	SLA2	E	1
P33401_465_480	P33401	PGM1	E	2
P33418_424	P33418	LOS1	E	1
P33418_964	P33418	LOS1	E	1
P33734_520	P33734	HIS7	E	1
P34087_150	P34087	RPB7	E	1
P34226_316	P34226	SKT5	E	1
P34756_1449	P34756	FAB1	E	1
P35184_388	P35184	SQT1	E	1
P35729_557	P35729	NUP120	E	1
P36004_399	P36004	KKQ8	E	1
P36013_266	P36013	MAE1	E	1
P36013_278	P36013	MAE1	E	1
P36069_253	P36069	PMU1	E	1
P36084_429	P36084	MUD2	E	1
P36088_125	P36088	YKL069W	E	1
P36088_152	P36088	YKL069W	E	1
P36124_542	P36124	SET3	E	1
P36131_55	P36131	SPC34	E	1
P36132_107	P36132	KAE1	E	1
P36132_50	P36132	KAE1	E	1
P36141_63	P36141	FMP46	E	1
P36148_254	P36148	GPT2	E	1
P36159_738	P36159	TRZ1	E	1
P36168_909	P36168	ESL2	E	1
P36421_54	P36421	TYS1	E	1
P36519_144	P36519	MRPL7	E	1
P36523_90	P36523	MRPL15	E	1
P36527_75	P36527	MRPL28	E	1
P37262_137	P37262	SOL2	E	1
P37303_358	P37303	GLY1	E	1
P38009_232	P38009	ADE17	E	1
P38009_300	P38009	ADE17	E	1
P38009_362	P38009	ADE17	E	1
P38013_120	P38013	AHP1	E	1
P38067_339	P38067	UGA2	E	1
P38072_187	P38072	SCO2	E	1
P38080_29	P38080	AKL1	E	1
P38089_35	P38089	PTC4	E	1
P38113_298	P38113	ADH5	E	1
P38146_128	P38146	YPT10	E	1
P38149_845	P38149	DUG2	E	1
P38169_329	P38169	BNA4	E	1
P38174_171	P38174	MAP2	E	1
P38205_310	P38205	NCL1	E	1
P38205_390	P38205	NCL1	E	1
P38205_472	P38205	NCL1	E	1
P38205_504	P38205	NCL1	E	1
P38205_600	P38205	NCL1	E	1
P38217_298	P38217	KAP104	E	1
P38219_43	P38219	OLA1	E	1
P38230_61	P38230	ZTA1	E	1
P38235_93	P38235	YBR053C	E	1
P38237_399	P38237	UBP14	E	1
P38276_70	P38276	YBR137W	E	1
P38281_95	P38281	APD1	E	1
P38286_65	P38286	IFA38	E	1
P38323_340	P38323	MCX1	E	1
P38325_46	P38325	OM14	E	1
P38328_26	P38328	ARC40	E	1
P38339_574	P38339	RGD1	E	1
P38604_252	P38604	ERG7	E	1
P38604_77	P38604	ERG7	E	1
P38604_97	P38604	ERG7	E	1
P38615_161	P38615	RIM11	E	1
P38615_265	P38615	RIM11	E	1
P38625_161	P38625	GUA1	E	1
P38625_43	P38625	GUA1	E	1
P38628_270	P38628	PCM1	E	1
P38628_295	P38628	PCM1	E	1
P38629_144	P38629	RFC3	E	1
P38629_215	P38629	RFC3	E	1
P38635_286	P38635	HIS2	E	1
P38689_273	P38689	PRS3	E	1
P38694_389	P38694	MSC7	E	1
P38694_511	P38694	MSC7	E	1
P38707_517	P38707	DED81	E	1
P38708_11	P38708	YHR020W	E	1
P38712_341	P38712	RRP3	E	1
P38715_20	P38715	GRE3	E	1
P38720_460	P38720	GND1	E	1
P38737_243	P38737	ECM29	E	1
P38747_178	P38747	OTU2	E	1
P38747_210	P38747	OTU2	E	1
P38754_91	P38754	RPL14B	E	1
P38756_263	P38756	TCD1	E	1
P38758_425	P38758	TDA3	E	1
P38764_100	P38764	RPN1	E	1
P38765_88	P38765	YHI9	E	1
P38774_220	P38774	DOG1	E	1
P38790_25	P38790	HTD2	E	1
P38791_208	P38791	DYS1	E	1
P38809_155	P38809	YHR097C	E	1
P38814_638	P38814	SBE22	E	1
P38820_80	P38820	UBA4	E	1
P38829_214	P38829	YHR122W	E	1
P38845_113	P38845	CRP1	E	1
P38850_677	P38850	RTT107	E	1
P38858_171	P38858	SOL3	E	1
P38861_252	P38861	NMD3	E	1
P38862_39	P38862	ATG7	E	1
P38881_127	P38881	NVJ1	E	1
P38891_126	P38891	BAT1	E	1
P38891_227	P38891	BAT1	E	1
P38912_51	P38912	TIF11	E	1
P38912_89	P38912	TIF11	E	1
P38930_144_162	P38930	CKB2	E	2
P38961_182	P38961	RRP8	E	1
P38972_124	P38972	ADE6	E	1
P38972_422	P38972	ADE6	E	1
P38998_205	P38998	LYS1	E	1
P39006_433	P39006	PSD1	E	1
P39077_352	P39077	CCT3	E	1
P39078_330	P39078	CCT4	E	1
P39104_55	P39104	PIK1	E	1
P39110_168	P39110	CIN4	E	1
P39517_273	P39517	DHH1	E	1
P39517_290	P39517	DHH1	E	1
P39522_258	P39522	ILV3	E	1
P39529_657	P39529	YJL206C	E	1
P39533_154	P39533	ACO2	E	1
P39676_212	P39676	YHB1	E	1
P39676_297	P39676	YHB1	E	1
P39722_571	P39722	GEM1	E	1
P39730_665	P39730	FUN12	E	1
P39732_387	P39732	GIP4	E	1
P39923_437	P39923	NPR2	E	1
P39954_198	P39954	SAH1	E	1
P39954_321	P39954	SAH1	E	1
P39956_31	P39956	RPH1	E	1
P39958_313	P39958	GDI1	E	1
P39958_355	P39958	GDI1	E	1
P39960_1259	P39960	BEM2	E	1
P39966_120	P39966	PTC2	E	1
P39966_334	P39966	PTC2	E	1
P39968_352	P39968	VAC8	E	1
P39984_382	P39984	HAT2	E	1
P39990_91	P39990	SNU13	E	1
P40011_142	P40011	YER010C	E	1
P40012_166	P40012	HEM14	E	1
P40017_93	P40017	YAT2	E	1
P40029_176	P40029	MXR1	E	1
P40032_154	P40032	TPA1	E	1
P40037_10	P40037	HMF1	E	1
P40055_354	P40055	UTP7	E	1
P40066_317	P40066	GLE2	E	1
P40066_85	P40066	GLE2	E	1
P40081_137	P40081	YER134C	E	1
P40081_44	P40081	YER134C	E	1
P40106_100	P40106	GPP2	E	1
P40207_221	P40207	ERG29	E	1
P40341_353	P40341	YTA12	E	1
P40348_131	P40348	RFC2	E	1
P40413_428	P40413	CCT5	E	1
P40413_514	P40413	CCT5	E	1
P40462_107	P40462	TMA108	E	1
P40468_1003	P40468	TAO3	E	1
P40469_67	P40469	MET18	E	1
P40471_125	P40471	AYR1	E	1
P40482_307	P40482	SEC24	E	1
P40483_436	P40483	YIL108W	E	1
P40492_278	P40492	FYV10	E	1
P40531_148	P40531	GVP36	E	1
P40825-2_896	P40825-2	ALA1	E	1
P40856_336	P40856	SAP185	E	1
P40958_75_81	P40958	MAD2	E	2
P40970_121	P40970	LCB2	E	1
P40970_13	P40970	LCB2	E	1
P40970_241	P40970	LCB2	E	1
P40970_347	P40970	LCB2	E	1
P40989_944	P40989	FKS1	E	1
P41318_134	P41318	LST8	E	1
P41338_358	P41338	ERG10	E	1
P41805_49	P41805	RPL10	E	1
P41810_910	P41810	SEC26	E	1
P41920_135	P41920	YRB1	E	1
P41940_294	P41940	PSA1	E	1
P42826_455	P42826	XKS1	E	1
P42943_454	P42943	CCT7	E	1
P43556_380	P43556	RGD2	E	1
P43568_11	P43568	CAK1	E	1
P43593_118	P43593	UBP6	E	1
P43593_263	P43593	UBP6	E	1
P43615_61	P43615	IRC6	E	1
P43616_197	P43616	DUG1	E	1
P43617_81	P43617	YFR045W	E	1
P43619_162	P43619	BNA6	E	1
P46672_284	P46672	ARC1	E	1
P46681_121	P46681	DLD2	E	1
P46681_200	P46681	DLD2	E	1
P46959_170	P46959	GCD14	E	1
P46969_96	P46969	RPE1	E	1
P47008_94	P47008	SFH5	E	1
P47013_322	P47013	LCB3	E	1
P47054_1232	P47054	NUP192	E	1
P47077_560	P47077	NOP9	E	1
P47079_252	P47079	CCT8	E	1
P47079_298	P47079	CCT8	E	1
P47095_185	P47095	MDE1	E	1
P47095_89_96	P47095	MDE1	E	2
P47096_28	P47096	BNA1	E	1
P47103_94	P47103	CPR7	E	1
P47108_664	P47108	URB2	E	1
P47112_201	P47112	TAH11	E	1
P47124_363	P47124	HOC1	E	1
P47137_200	P47137	YJR096W	E	1
P47165_188	P47165	XPT1	E	1
P47169_1418	P47169	MET5	E	1
P47181_308	P47181	YJR154W	E	1
P47912_403	P47912	FAA4	E	1
P47912_510	P47912	FAA4	E	1
P47912_581	P47912	FAA4	E	1
P48015_133	P48015	GCV1	E	1
P48363_173	P48363	PAC10	E	1
P49095_445	P49095	GCV2	E	1
P49095_689	P49095	GCV2	E	1
P49095_882	P49095	GCV2	E	1
P49367_340	P49367	LYS4	E	1
P49367_356	P49367	LYS4	E	1
P49954_222	P49954	NIT3	E	1
P49954_54	P49954	NIT3	E	1
P49955_321	P49955	HSH155	E	1
P50094_251	P50094	IMD4	E	1
P50095_250	P50095	IMD3	E	1
P50101_501	P50101	UBP15	E	1
P50107_119	P50107	GLO1	E	1
P50107_27	P50107	GLO1	E	1
P50942_571	P50942	INP52	E	1
P52489_420	P52489	PYK2	E	1
P52491_158	P52491	UBC12	E	1
P52867_31	P52867	PMT5	E	1
P52893_503	P52893	ALT1	E	1
P52893_538	P52893	ALT1	E	1
P52893_548	P52893	ALT1	E	1
P52910_201	P52910	ACS2	E	1
P52910_96	P52910	ACS2	E	1
P53011_127	P53011	SEH1	E	1
P53043_247	P53043	PPT1	E	1
P53064_258	P53064	RTF1	E	1
P53068_25	P53068	DOC1	E	1
P53081_114	P53081	NIF3	E	1
P53081_74	P53081	NIF3	E	1
P53088_275	P53088	NCS6	E	1
P53090_28	P53090	ARO8	E	1
P53090_77	P53090	ARO8	E	1
P53091_815	P53091	MCM6	E	1
P53100_282	P53100	YGL185C	E	1
P53111_262	P53111	ARI1	E	1
P53115_1011	P53115	INO80	E	1
P53125_444	P53125	ITC1	E	1
P53128_159	P53128	MET13	E	1
P53131_145	P53131	PRP43	E	1
P53131_503	P53131	PRP43	E	1
P53152_64	P53152	MMS2	E	1
P53152_85	P53152	MMS2	E	1
P53164_370	P53164	NPY1	E	1
P53184_95	P53184	PNC1	E	1
P53199_84	P53199	ERG26	E	1
P53207_138	P53207	SNU71	E	1
P53236_447	P53236	RSC1	E	1
P53244_415	P53244	ART5	E	1
P53250_247	P53250	TWF1	E	1
P53254_272	P53254	UTP22	E	1
P53276_300	P53276	UTP8	E	1
P53303_367	P53303	ZPR1	E	1
P53306_75	P53306	GPI1	E	1
P53316_74	P53316	YGR250C	E	1
P53378_13	P53378	TUB4	E	1
P53598_123	P53598	LSC1	E	1
P53615_171	P53615	NCE103	E	1
P53615_57	P53615	NCE103	E	1
P53615_66	P53615	NCE103	E	1
P53615_84	P53615	NCE103	E	1
P53622_329	P53622	COP1	E	1
P53622_950	P53622	COP1	E	1
P53622_959	P53622	COP1	E	1
P53632_458	P53632	PAP2	E	1
P53691_156	P53691	CPR6	E	1
P53691_279	P53691	CPR6	E	1
P53732_55	P53732	MRPS12	E	1
P53741_481	P53741	BRE5	E	1
P53829_175_183	P53829	CAF40	E	2
P53848_255	P53848	FOL1	E	1
P53890_144	P53890	BNI5	E	1
P53912_262	P53912	YNL134C	E	1
P53929_69	P53929	YNL108C	E	1
P53962_153	P53962	YNL035C	E	1
P53969_354	P53969	SAM50	E	1
P53969_76	P53969	SAM50	E	1
P53981_177	P53981	PYP1	E	1
P53981_190	P53981	PYP1	E	1
P53981_66	P53981	PYP1	E	1
P54115_212	P54115	ALD6	E	1
P54783_359	P54783	ALO1	E	1
P54838_574	P54838	DAK1	E	1
P54839_300	P54839	ERG13	E	1
P54839_62	P54839	ERG13	E	1
P54858_190	P54858	DOS2	E	1
P54885_230	P54885	PRO2	E	1
P60010_217	P60010	ACT1	E	1
P80210_63	P80210	ADE12	E	1
P80235_529	P80235	YAT1	E	1
Q00055_306	Q00055	GPD1	E	1
Q00539_109	Q00539	NAM8	E	1
Q00772_139	Q00772	SLT2	E	1
Q00772_165	Q00772	SLT2	E	1
Q00772_170	Q00772	SLT2	E	1
Q00955_583	Q00955	ACC1	E	1
Q01217_620	Q01217	ARG5,6	E	1
Q01217_675	Q01217	ARG5,6	E	1
Q01217_825	Q01217	ARG5,6	E	1
Q01476_290	Q01476	UBP2	E	1
Q01477_554	Q01477	UBP3	E	1
Q02201_389	Q02201	OSH6	E	1
Q02770_114	Q02770	CWC27	E	1
Q02785_1038	Q02785	PDR12	E	1
Q02785_919	Q02785	PDR12	E	1
Q02792_368	Q02792	RAT1	E	1
Q02821_243	Q02821	SRP1	E	1
Q02892_173	Q02892	NOG1	E	1
Q02908_224_236	Q02908	ELP3	E	2
Q03010_252	Q03010	UME1	E	1
Q03034_322	Q03034	FDC1	E	1
Q03177_587	Q03177	YMR102C	E	1
Q03280_1824	Q03280	TOM1	E	1
Q03280_29	Q03280	TOM1	E	1
Q03305_270	Q03305	RMT2	E	1
Q03305_401	Q03305	RMT2	E	1
Q03435_57	Q03435	NHP10	E	1
Q03496_635	Q03496	TRM732	E	1
Q03532_336	Q03532	HAS1	E	1
Q03532_345	Q03532	HAS1	E	1
Q03677_40	Q03677	ADI1	E	1
Q03735_274	Q03735	NAB6	E	1
Q03735_433	Q03735	NAB6	E	1
Q03940_103	Q03940	RVB1	E	1
Q04081_106	Q04081	PPM1	E	1
Q04175_10	Q04175	SXM1	E	1
Q04179_196	Q04179	URH1	E	1
Q04212_234	Q04212	ARA2	E	1
Q04228_418	Q04228	UBX2	E	1
Q04305_229	Q04305	UTP15	E	1
Q04305_305	Q04305	UTP15	E	1
Q04418_343	Q04418	RBA50	E	1
Q04439_791	Q04439	MYO3	E	1
Q04533_25	Q04533	YML082W	E	1
Q04603_90	Q04603	DPB4	E	1
Q04792_529	Q04792	GAD1	E	1
Q05016_169	Q05016	YMR226C	E	1
Q05022_438	Q05022	RRP5	E	1
Q05166_322	Q05166	ASM4	E	1
Q05506_96	Q05506	YDR341C	E	1
Q05533_262	Q05533	INM2	E	1
Q05567_376	Q05567	DPL1	E	1
Q05584_18	Q05584	GLO2	E	1
Q05778_216	Q05778	PBA1	E	1
Q05946_182	Q05946	UTP13	E	1
Q06010_181	Q06010	STE23	E	1
Q06151_154	Q06151	DCS1	E	1
Q06287_70	Q06287	EMG1	E	1
Q06287_95	Q06287	EMG1	E	1
Q06336_90	Q06336	GGA1	E	1
Q06488_511	Q06488	RSC2	E	1
Q06623_444	Q06623	HDA3	E	1
Q06698_71	Q06698	YLR419W	E	1
Q06706_859	Q06706	IKI3	E	1
Q06891_79	Q06891	RAF1	E	1
Q07395_271	Q07395	SYO1	E	1
Q07527_1208	Q07527	TRM3	E	1
Q07844_300	Q07844	RIX7	E	1
Q07938_193	Q07938	MEU1	E	1
Q07953_74	Q07953	SDO1	E	1
Q08096_277	Q08096	RCL1	E	1
Q08208_302	Q08208	NOP12	E	1
Q08224_243	Q08224	THI20	E	1
Q08235_129	Q08235	BRX1	E	1
Q08282_116	Q08282	PPM2	E	1
Q08285_136	Q08285	RRP40	E	1
Q08601_276	Q08601	MCA1	E	1
Q08641_442	Q08641	ABP140	E	1
Q08647_409	Q08647	PUS7	E	1
Q08651_68	Q08651	ENV9	E	1
Q08685_248	Q08685	CLP1	E	1
Q08723_159	Q08723	RPN8	E	1
Q08732_346	Q08732	HRK1	E	1
Q08732_471	Q08732	HRK1	E	1
Q08754_432	Q08754	BUD7	E	1
Q08817_488	Q08817	SOG2	E	1
Q08822_247	Q08822	CIR2	E	1
Q08822_546	Q08822	CIR2	E	1
Q08961_224	Q08961	RKM1	E	1
Q08977_445	Q08977	CUB1	E	1
Q10740_147	Q10740	LAP2	E	1
Q12009_181	Q12009	TRM8	E	1
Q12017_162	Q12017	PLP2	E	1
Q12019_243	Q12019	MDN1	E	1
Q12019_2849	Q12019	MDN1	E	1
Q12024_384_392	Q12024	YTM1	E	2
Q12068_86	Q12068	GRE2	E	1
Q12089_542	Q12089	AEP3	E	1
Q12091_140	Q12091	DAP1	E	1
Q12114_195	Q12114	CHS5	E	1
Q12122_221_225_233	Q12122	LYS20	E	3
Q12122_90_94	Q12122	LYS20	E	2
Q12141_310	Q12141	TY1B-ML2	E	1
Q12154_317	Q12154	GET3	E	1
Q12154_85	Q12154	GET3	E	1
Q12181_325	Q12181	TAH18	E	1
Q12220_607	Q12220	DIP2	E	1
Q12242_443	Q12242	RUP1	E	1
Q12250_32	Q12250	RPN5	E	1
Q12276_802	Q12276	HER1	E	1
Q12283_319	Q12283	MCT1	E	1
Q12283_334	Q12283	MCT1	E	1
Q12298_216	Q12298	YDR061W	E	1
Q12305_98	Q12305	RDL1	E	1
Q12308_530	Q12308	TFC8	E	1
Q12324_61	Q12324	YVC1	E	1
Q12329_127	Q12329	HSP42	E	1
Q12344_484	Q12344	GYP5	E	1
Q12383_273	Q12383	TRM13	E	1
Q12427_68_73	Q12427	STB3	E	2
Q12429_572	Q12429	DPH6	E	1
Q12458_129	Q12458	YPR1	E	1
Q12480_94	Q12480	AIM45	E	1
Q12487_53_62	Q12487	MRPL23	E	2
Q12496_937	Q12496	YOL098C	E	1
Q12680_1504	Q12680	GLT1	E	1
Q12680_1936	Q12680	GLT1	E	1
Q12746_278	Q12746	PGA3	E	1
Q3E705_126	Q3E705	EFG1	E	1
Q3E793_22	Q3E793	BOL1	E	1
Q3E7Y3_72	Q3E7Y3	RPS22B	E	1
Q86ZR7_112	Q86ZR7	YKL033W-A	E	1
Q86ZR7_89	Q86ZR7	YKL033W-A	E	1
Q99287_27	Q99287	SEY1	E	1
O13297_330	O13297	CET1	F	1
P00330_44	P00330	ADH1	F	1
P00427_76	P00427	COX6	F	1
P00447_108	P00447	SOD2	F	1
P00498_160	P00498	HIS1	F	1
P00498_228	P00498	HIS1	F	1
P00498_71	P00498	HIS1	F	1
P00560_98	P00560	PGK1	F	1
P00815_719	P00815	HIS4	F	1
P00817_84	P00817	IPP1	F	1
P00899_133	P00899	TRP2	F	1
P00899_359	P00899	TRP2	F	1
P00925_248	P00925	ENO1	F	1
P00931_242	P00931	TRP5	F	1
P00931_321	P00931	TRP5	F	1
P00931_365	P00931	TRP5	F	1
P00931_528	P00931	TRP5	F	1
P00931_657	P00931	TRP5	F	1
P00942_126	P00942	TPI1	F	1
P02557_127	P02557	TUB2	F	1
P02992_404	P02992	TUF1	F	1
P02994_335_361_368	P02994	TEF1	F	3
P03871_259	P03871	REP1	F	1
P03965_170	P03965	CPA2	F	1
P03965_300	P03965	CPA2	F	1
P03965_657	P03965	CPA2	F	1
P04037_111	P04037	COX4	F	1
P04046_438	P04046	ADE4	F	1
P04076_396	P04076	ARG4	F	1
P04387_277	P04387	GAL80	F	1
P04806_268	P04806	HXK1	F	1
P04807_268	P04807	HXK2	F	1
P04840_130	P04840	POR1	F	1
P05030_221	P05030	PMA1	F	1
P05030_376	P05030	PMA1	F	1
P05030_409	P05030	PMA1	F	1
P05150_114	P05150	ARG3	F	1
P05150_129	P05150	ARG3	F	1
P05150_141	P05150	ARG3	F	1
P05150_289	P05150	ARG3	F	1
P05748_152	P05748	RPL15A	F	1
P06103_131	P06103	PRT1	F	1
P06103_471	P06103	PRT1	F	1
P06105_666	P06105	SCP160	F	1
P06106_193	P06106	MET17	F	1
P06168_262	P06168	ILV5	F	1
P06169_69	P06169	PDC1	F	1
P06208-2_179_192	P06208-2	LEU4	F	2
P06208-2_99	P06208-2	LEU4	F	1
P06367_71	P06367	RPS14A	F	1
P06634_327	P06634	DED1	F	1
P06701_695	P06701	SIR3	F	1
P06738_359	P06738	GPH1	F	1
P06776_441	P06776	PDE2	F	1
P06780_112_122	P06780	RHO1	F	2
P06780_21	P06780	RHO1	F	1
P06785_17	P06785	CDC21	F	1
P07149_1156	P07149	FAS1	F	1
P07149_1966	P07149	FAS1	F	1
P07149_87_94	P07149	FAS1	F	2
P07170_84	P07170	ADK1	F	1
P07213_439	P07213	TOM70	F	1
P07213_450	P07213	TOM70	F	1
P07244_423	P07244	ADE5,7	F	1
P07251_238	P07251	ATP1	F	1
P07256_312	P07256	COR1	F	1
P07259_621	P07259	URA2	F	1
P07262_252	P07262	GDH1	F	1
P07262_313	P07262	GDH1	F	1
P07263-2_104	P07263-2	HTS1	F	1
P07263-2_377	P07263-2	HTS1	F	1
P07263-2_462	P07263-2	HTS1	F	1
P07274_89	P07274	PFY1	F	1
P07275_162	P07275	PUT2	F	1
P07277_193	P07277	ERG12	F	1
P07283_199	P07283	SEC53	F	1
P07347_15	P07347	ARD1	F	1
P07806-2_531	P07806-2	VAS1	F	1
P07806-2_646	P07806-2	VAS1	F	1
P07807_14	P07807	DFR1	F	1
P07991_255	P07991	CAR2	F	1
P08417_302_311	P08417	FUM1	F	2
P08417_412	P08417	FUM1	F	1
P08425_132	P08425	MSF1	F	1
P08518_388	P08518	RPB2	F	1
P08566_1498	P08566	ARO1	F	1
P08566_382	P08566	ARO1	F	1
P08566_442	P08566	ARO1	F	1
P09436_119	P09436	ILS1	F	1
P09436_751	P09436	ILS1	F	1
P09733_130	P09733	TUB1	F	1
P09938_270	P09938	RNR2	F	1
P09938_281	P09938	RNR2	F	1
P0CX22_1787	P0CX22	YRF1-8	F	1
P0CX30_92	P0CX30	RPS23B	F	1
P0CX42_25	P0CX42	RPL23B	F	1
P0CX50_121	P0CX50	RPL18B	F	1
P0CX54_141	P0CX54	RPL12B	F	1
P0CX85_53	P0CX85	RPL35B	F	1
P10080_48	P10080	SBP1	F	1
P10081_124	P10081	TIF1	F	1
P10591_15	P10591	SSA1	F	1
P10592_15	P10592	SSA2	F	1
P10659_21_32	P10659	SAM1	F	2
P10869_236	P10869	HOM3	F	1
P10869_53	P10869	HOM3	F	1
P11075_1663	P11075	SEC7	F	1
P11075_373_383	P11075	SEC7	F	2
P11075_561	P11075	SEC7	F	1
P11075_739	P11075	SEC7	F	1
P11154_839	P11154	PYC1	F	1
P11353_193	P11353	HEM13	F	1
P11745_107	P11745	RNA1	F	1
P11986_19	P11986	INO1	F	1
P12385_124	P12385	SUP45	F	1
P12385_299	P12385	SUP45	F	1
P12683_75	P12683	HMG1	F	1
P12688_456	P12688	YPK1	F	1
P12904_274	P12904	SNF4	F	1
P13298_19	P13298	URA5	F	1
P13586_39	P13586	PMR1	F	1
P13663_78	P13663	HOM2	F	1
P14127_35	P14127	RPS17B	F	1
P14540_292	P14540	FBA1	F	1
P14680_676	P14680	YAK1	F	1
P14743_172	P14743	NMT1	F	1
P14747_142	P14747	CMP2	F	1
P14843_164	P14843	ARO3	F	1
P14906_358_369	P14906	SEC63	F	2
P14922_123	P14922	CYC8	F	1
P15180_459	P15180	KRS1	F	1
P15180_499	P15180	KRS1	F	1
P15303_276	P15303	SEC23	F	1
P15454_96	P15454	GUK1	F	1
P15624_267	P15624	FRS1	F	1
P15624_411	P15624	FRS1	F	1
P15624_65	P15624	FRS1	F	1
P15646_239	P15646	NOP1	F	1
P15646_275	P15646	NOP1	F	1
P15646_314	P15646	NOP1	F	1
P15700_130	P15700	URA6	F	1
P15705_453	P15705	STI1	F	1
P15873_62	P15873	POL30	F	1
P15873_81	P15873	POL30	F	1
P15891_87	P15891	ABP1	F	1
P16120_428	P16120	THR4	F	1
P16140_188	P16140	VMA2	F	1
P16521_731	P16521	YEF3	F	1
P16521_814	P16521	YEF3	F	1
P16521_879	P16521	YEF3	F	1
P16550_129	P16550	APA1	F	1
P16550_306	P16550	APA1	F	1
P16861_236	P16861	PFK1	F	1
P16861_306	P16861	PFK1	F	1
P16861_376	P16861	PFK1	F	1
P16861_7	P16861	PFK1	F	1
P16861_928	P16861	PFK1	F	1
P16862_298	P16862	PFK2	F	1
P16862_341	P16862	PFK2	F	1
P17255_358	P17255	VMA1	F	1
P17423_216	P17423	THR1	F	1
P17555_406	P17555	SRV2	F	1
P17649_241	P17649	UGA1	F	1
P17649_309	P17649	UGA1	F	1
P17709_22	P17709	GLK1	F	1
P17709_448	P17709	GLK1	F	1
P17709_94	P17709	GLK1	F	1
P18239_271	P18239	PET9	F	1
P18239_73	P18239	PET9	F	1
P18544_313	P18544	ARG8	F	1
P18562_170	P18562	FUR1	F	1
P18961_401	P18961	YPK1	F	1
P19097_480	P19097	FAS2	F	1
P19097_917	P19097	FAS2	F	1
P19358_23_34	P19358	SAM2	F	2
P19358_300	P19358	SAM1	F	1
P19358_93	P19358	SAM2	F	1
P19524_1435	P19524	MYO2	F	1
P19812_1096	P19812	UBR1	F	1
P19882_283	P19882	HSP60	F	1
P20081_55	P20081	FPR1	F	1
P20433_185	P20433	RPB4	F	1
P20604_162	P20604	SIT4	F	1
P20606_171	P20606	SAR1	F	1
P20967_209	P20967	KGD1	F	1
P20967_816	P20967	KGD1	F	1
P21242_42	P21242	PRE10	F	1
P21242_76	P21242	PRE10	F	1
P21243_74	P21243	SCL1	F	1
P21339_343	P21339	MSB1	F	1
P21375_486	P21375	OSM1	F	1
P21827_194	P21827	SRM1	F	1
P21827_354	P21827	SRM1	F	1
P21827_456	P21827	SRM1	F	1
P21965_117	P21965	MCK1	F	1
P21965_161	P21965	MCK1	F	1
P22108_128_140	P22108	APA2	F	2
P22137_1065	P22137	CHC1	F	1
P22137_463_482	P22137	CHC1	F	2
P22137_645	P22137	CHC1	F	1
P22137_672	P22137	CHC1	F	1
P22137_915	P22137	CHC1	F	1
P22515_144	P22515	UBA1	F	1
P22515_447	P22515	UBA1	F	1
P22768_284	P22768	ARG1	F	1
P22768_335	P22768	ARG1	F	1
P22936_112	P22936	APN1	F	1
P23180_345	P23180	AIM17	F	1
P23180_443	P23180	AIM17	F	1
P23255_83	P23255	TAF2	F	1
P23291_325	P23291	YCK1	F	1
P23594_225	P23594	PPH21	F	1
P23641_28	P23641	MIR1	F	1
P23642_196	P23642	VAN1	F	1
P24784_288	P24784	DED1	F	1
P25045_266	P25045	LCB1	F	1
P25087_198	P25087	ERG6	F	1
P25293_272	P25293	NAP1	F	1
P25332_81	P25332	RBK1	F	1
P25343_260	P25343	RVS161	F	1
P25368_52	P25368	RRP7	F	1
P25576_245	P25576	POF1	F	1
P25605_111	P25605	ILV6	F	1
P25605_244	P25605	ILV6	F	1
P25605_270	P25605	ILV6	F	1
P25605_82	P25605	ILV6	F	1
P25632_218	P25632	RSC6	F	1
P25694_115	P25694	CDC48	F	1
P25694_425	P25694	CDC48	F	1
P26321_62	P26321	RPL5	F	1
P26637_562	P26637	CDC60	F	1
P26754_70	P26754	RFA2	F	1
P26755_95	P26755	RFA3	F	1
P26793_314	P26793	RAD27	F	1
P27351_132	P27351	APL1	F	1
P27351_349	P27351	APL1	F	1
P27697_460	P27697	COQ8	F	1
P28000_89	P28000	RPC19	F	1
P28272_26	P28272	URA1	F	1
P28272_266	P28272	URA1	F	1
P28274_518	P28274	URA7	F	1
P29295_96	P29295	HRR25	F	1
P29469_681	P29469	MCM2	F	1
P29547_108	P29547	CAM1	F	1
P29704_42	P29704	ERG9	F	1
P30402_161	P30402	URA10	F	1
P30624_585	P30624	FAA1	F	1
P30656_203	P30656	PRE2	F	1
P30822_255	P30822	CRM1	F	1
P30822_648	P30822	CRM1	F	1
P30822_814	P30822	CRM1	F	1
P31382_379	P31382	PMT2	F	1
P31383_175	P31383	TPD3	F	1
P31383_629	P31383	TPD3	F	1
P31384_402	P31384	CCR4	F	1
P31539_209	P31539	HSP104	F	1
P31539_400	P31539	HSP104	F	1
P31688_440	P31688	TPS2	F	1
P31688_468	P31688	TPS2	F	1
P32074_343	P32074	SEC21	F	1
P32074_459_465	P32074	SEC21	F	2
P32074_767	P32074	SEC21	F	1
P32074_868	P32074	SEC21	F	1
P32179_269	P32179	MET22	F	1
P32191_342	P32191	GUT2	F	1
P32191_488	P32191	GUT2	F	1
P32191_535	P32191	GUT2	F	1
P32191_82	P32191	GUT2	F	1
P32317_258	P32317	AFG1	F	1
P32324_448	P32324	EFT1	F	1
P32324_635	P32324	EFT1	F	1
P32324_735	P32324	EFT1	F	1
P32337_908	P32337	PSE1	F	1
P32347_356	P32347	HEM12	F	1
P32356_231	P32356	NTH1	F	1
P32366_165	P32366	VMA6	F	1
P32366_296	P32366	VMA6	F	1
P32366_329	P32366	VMA6	F	1
P32377_195	P32377	MVD1	F	1
P32377_264	P32377	MVD1	F	1
P32381_220	P32381	ARP2	F	1
P32419_54	P32419	MDH3	F	1
P32447_30	P32447	ASF1	F	1
P32449_76	P32449	ARO4	F	1
P32451_236	P32451	BIO2	F	1
P32454_238	P32454	APE2	F	1
P32457_124	P32457	CDC3	F	1
P32457_253	P32457	CDC3	F	1
P32457_279	P32457	CDC3	F	1
P32468_278	P32468	CDC12	F	1
P32469_256	P32469	DPH5	F	1
P32495_94	P32495	NHP2	F	1
P32496_23	P32496	RPN12	F	1
P32558_393	P32558	SPT16	F	1
P32565_220	P32565	RPN2	F	1
P32573_203	P32573	SPS19	F	1
P32580_157	P32580	SUV3	F	1
P32582_301	P32582	CYS4	F	1
P32589_142	P32589	SSE1	F	1
P32589_380	P32589	SSE1	F	1
P32590_142	P32590	SSE2	F	1
P32597_221	P32597	STH1	F	1
P32598_170	P32598	GLC7	F	1
P32598_61	P32598	GLC7	F	1
P32599_176	P32599	SAC6	F	1
P32599_229	P32599	SAC6	F	1
P32602_208	P32602	SEC17	F	1
P32602_260	P32602	SEC17	F	1
P32604_308	P32604	FBP26	F	1
P32608_394	P32608	RTG2	F	1
P32614_454	P32614	FRD1	F	1
P32618_227	P32618	YEL043W	F	1
P32628_365	P32628	RAD23	F	1
P32628_37	P32628	RAD23	F	1
P32629_86	P32629	ANP1	F	1
P32767_1040	P32767	KAP122	F	1
P32769_236	P32769	HBS1	F	1
P32775_482	P32775	GLC3	F	1
P32783_173	P32783	ABD1	F	1
P32790_326	P32790	SLA1	F	1
P32806_254	P32806	GYP6	F	1
P32861_471	P32861	UGP1	F	1
P32911_64	P32911	SUI1	F	1
P33201_189	P33201	MRT4	F	1
P33297_235	P33297	RPT5	F	1
P33309_134	P33309	DOM34	F	1
P33309_155	P33309	DOM34	F	1
P33322_125	P33322	CBF5	F	1
P33327_909	P33327	GDH2	F	1
P33329_561	P33329	PPZ1	F	1
P33330_166	P33330	SER1	F	1
P33401_377	P33401	PGM1	F	1
P33401_445	P33401	PGM1	F	1
P33416_246	P33416	HSP78	F	1
P33416_333	P33416	HSP78	F	1
P33418_1000	P33418	LOS1	F	1
P33442_69	P33442	RPS1A	F	1
P33734_127	P33734	HIS7	F	1
P33734_243	P33734	HIS7	F	1
P33753_355	P33753	TRM2	F	1
P33892_1311	P33892	GCN1	F	1
P33892_1391	P33892	GCN1	F	1
P33892_2548	P33892	GCN1	F	1
P33892_832	P33892	GCN1	F	1
P33893_484	P33893	PET112	F	1
P34110_234	P34110	VPS35	F	1
P34110_490	P34110	VPS35	F	1
P34160_36	P34160	STO1	F	1
P34164_392	P34164	SIP2	F	1
P34223_365	P34223	SHP1	F	1
P34232_50	P34232	MTR2	F	1
P35127_90	P35127	YUH1	F	1
P35183_179	P35183	AST1	F	1
P35194_174	P35194	UTP20	F	1
P35202_130	P35202	THI80	F	1
P35207_1054	P35207	SKI2	F	1
P35844_68	P35844	KES1	F	1
P35845_125_138	P35845	SWH1	F	2
P36000_468	P36000	APL2	F	1
P36010_118	P36010	YNK1	F	1
P36013_220	P36013	MAE1	F	1
P36013_96	P36013	MAE1	F	1
P36024_406	P36024	SIS2	F	1
P36036_104	P36036	YRA2	F	1
P36037_196	P36037	DOA1	F	1
P36060_263	P36060	MCR1	F	1
P36068_14	P36068	SHE2	F	1
P36136_196	P36136	SHB17	F	1
P36148_297	P36148	GPT2	F	1
P36148_603	P36148	GPT2	F	1
P36148_77	P36148	GPT2	F	1
P36149_65	P36149	BET3	F	1
P36150_446	P36150	MET1	F	1
P36159_600	P36159	TRZ1	F	1
P36161_793	P36161	NUP133	F	1
P36165_616	P36165	TGL4	F	1
P36517_62	P36517	MRPL4	F	1
P36775_1004	P36775	PIM1	F	1
P37012_110	P37012	PGM2	F	1
P37012_354	P37012	PGM2	F	1
P37012_365	P37012	PGM2	F	1
P37012_376	P37012	PGM2	F	1
P37262_170	P37262	SOL2	F	1
P37262_246	P37262	SOL2	F	1
P37291_197	P37291	SHM2	F	1
P37291_87	P37291	SHM2	F	1
P37292_464	P37292	SHM1	F	1
P37296_286	P37296	STV1	F	1
P37297_880	P37297	STT4	F	1
P38009_102	P38009	ADE17	F	1
P38011_140	P38011	ASC1	F	1
P38011_71	P38011	ASC1	F	1
P38071_33	P38071	ETR1	F	1
P38075_182	P38075	PDX3	F	1
P38077_117	P38077	ATP3	F	1
P38084_407	P38084	BAP2	F	1
P38115_135	P38115	ARA1	F	1
P38115_230	P38115	ARA1	F	1
P38129_518	P38129	TAF5	F	1
P38129_660	P38129	TAF5	F	1
P38132_118	P38132	MCM7	F	1
P38137_310	P38137	PCS60	F	1
P38144_538	P38144	ISW1	F	1
P38145_147	P38145	RIB5	F	1
P38152_28	P38152	CTP1	F	1
P38169_145	P38169	BNA4	F	1
P38217_22	P38217	KAP104	F	1
P38219_126	P38219	OLA1	F	1
P38219_227	P38219	OLA1	F	1
P38219_313	P38219	OLA1	F	1
P38219_352	P38219	OLA1	F	1
P38237_727	P38237	UBP14	F	1
P38254_39	P38254	PBY1	F	1
P38260_178	P38260	FES1	F	1
P38260_229	P38260	FES1	F	1
P38261_260	P38261	EXO84	F	1
P38261_395	P38261	EXO84	F	1
P38262_16	P38262	SIF2	F	1
P38276_145	P38276	YBR137W	F	1
P38286_136	P38286	IFA38	F	1
P38295_103	P38295	EHT1	F	1
P38328_206	P38328	ARC40	F	1
P38328_373	P38328	ARC40	F	1
P38333_330	P38333	ENP1	F	1
P38348_287	P38348	HSM3	F	1
P38355_56	P38355	YBR287W	F	1
P38439_253_278	P38439	LEO1	F	2
P38604_422_430	P38604	ERG7	F	2
P38604_703	P38604	ERG7	F	1
P38625_450	P38625	GUA1	F	1
P38627_520	P38627	URA8	F	1
P38630_455	P38630	RFC1	F	1
P38630_620	P38630	RFC1	F	1
P38688_161	P38688	SRP72	F	1
P38708_217	P38708	YHR020W	F	1
P38708_396	P38708	YHR020W	F	1
P38715_158	P38715	GRE3	F	1
P38715_47	P38715	GRE3	F	1
P38716_134	P38716	YHR112C	F	1
P38716_357	P38716	YHR112C	F	1
P38720_197	P38720	GND1	F	1
P38732_479	P38732	EFM1	F	1
P38737_958	P38737	ECM29	F	1
P38738_336	P38738	OCA5	F	1
P38738_36	P38738	OCA5	F	1
P38742_428	P38742	NPR3	F	1
P38753_32	P38753	HSE1	F	1
P38755_62	P38755	OSH7	F	1
P38756_175	P38756	TCD1	F	1
P38764_204	P38764	RPN1	F	1
P38764_818	P38764	RPN1	F	1
P38779_156	P38779	CIC1	F	1
P38784-2_151	P38784-2	VMA22	F	1
P38790_116	P38790	HTD2	F	1
P38791_145	P38791	DYS1	F	1
P38791_252	P38791	DYS1	F	1
P38791_315	P38791	DYS1	F	1
P38791_66	P38791	DYS1	F	1
P38792_310	P38792	RRP4	F	1
P38795_421	P38795	QNS1	F	1
P38795_700	P38795	QNS1	F	1
P38810_412	P38810	SFB3	F	1
P38810_546_557	P38810	SFB3	F	2
P38810_879	P38810	SFB3	F	1
P38811_3723	P38811	TRA1	F	1
P38821_304	P38821	APE4	F	1
P38825_349	P38825	TOM71	F	1
P38858_196	P38858	SOL3	F	1
P38883_210	P38883	RIX1	F	1
P38883_343	P38883	RIX1	F	1
P38886_115	P38886	RPN10	F	1
P38891_361	P38891	BAT1	F	1
P38903_583	P38903	RTS1	F	1
P38922_284	P38922	HRB1	F	1
P38930_52	P38930	CKB2	F	1
P38932_171	P38932	VPS45	F	1
P38956_123	P38956	SNF11	F	1
P38966_550	P38966	YDR089W	F	1
P38968_1223	P38968	SEC31	F	1
P38968_673	P38968	SEC31	F	1
P38972_40	P38972	ADE6	F	1
P38972_607	P38972	ADE6	F	1
P38972_809	P38972	ADE6	F	1
P38986_269	P38986	ASP1	F	1
P38996_454	P38996	NAB3	F	1
P38998_249	P38998	LYS1	F	1
P38999_219	P38999	LYS9	F	1
P38999_340	P38999	LYS9	F	1
P39011_319	P39011	BEM4	F	1
P39077_248	P39077	CCT3	F	1
P39077_518	P39077	CCT3	F	1
P39078_283	P39078	CCT4	F	1
P39078_399	P39078	CCT4	F	1
P39079_530	P39079	CCT6	F	1
P39079_96	P39079	CCT6	F	1
P39109_1419	P39109	BPT1	F	1
P39517_189	P39517	DHH1	F	1
P39517_339	P39517	DHH1	F	1
P39525_334	P39525	CEM1	F	1
P39533_123	P39533	ACO2	F	1
P39676_328	P39676	YHB1	F	1
P39683_325	P39683	NPT1	F	1
P39729_224	P39729	RBG1	F	1
P39730_866	P39730	FUN12	F	1
P39742_116	P39742	SEC72	F	1
P39743_132	P39743	RVS167	F	1
P39904_189	P39904	VPS52	F	1
P39935_657_670	P39935	TIF4631	F	2
P39940_455	P39940	RSP5	F	1
P39945_180	P39945	AST2	F	1
P39954_114	P39954	SAH1	F	1
P39954_153	P39954	SAH1	F	1
P39960_423	P39960	BEM2	F	1
P39968_106	P39968	VAC8	F	1
P39968_315	P39968	VAC8	F	1
P39976_288	P39976	DLD3	F	1
P39993_486	P39993	GEA2	F	1
P40008_106	P40008	FMP52	F	1
P40043_49	P40043	RGI1	F	1
P40053_441	P40053	AIM9	F	1
P40069_420	P40069	KAP123	F	1
P40069_500	P40069	KAP123	F	1
P40069_535	P40069	KAP123	F	1
P40069_814	P40069	KAP123	F	1
P40157_39	P40157	VID27	F	1
P40161_224	P40161	RTT106	F	1
P40165_77	P40165	NNR1	F	1
P40215_426	P40215	NDE1	F	1
P40217_238	P40217	TIF34	F	1
P40302_66	P40302	PRE5	F	1
P40317_629	P40317	SOK1	F	1
P40413_165	P40413	CCT5	F	1
P40433_309	P40433	PFK26	F	1
P40459_203	P40459	PAN6	F	1
P40462_583	P40462	TMA108	F	1
P40477_353	P40477	NUP159	F	1
P40482_349	P40482	SEC24	F	1
P40483_84_98	P40483	YIL108W	F	2
P40495_88	P40495	LYS12	F	1
P40509_18	P40509	SEC28	F	1
P40580_184	P40580	IRC24	F	1
P40580_29	P40580	IRC24	F	1
P40825-2_652	P40825-2	ALA1	F	1
P40825-2_719	P40825-2	ALA1	F	1
P40893_170	P40893	REE1	F	1
P40955_204	P40955	CHS6	F	1
P41807_369	P41807	VMA13	F	1
P41807_92	P41807	VMA13	F	1
P41810_191	P41810	SEC26	F	1
P41834_44	P41834	UFE1	F	1
P41921-2_223	P41921-2	GLR1	F	1
P41921-2_452	P41921-2	GLR1	F	1
P41940_113	P41940	PSA1	F	1
P42847_130	P42847	MRPS18	F	1
P42935_563	P42935	ELP2	F	1
P42941_8	P42941	SER2	F	1
P42943_33	P42943	CCT7	F	1
P42945_163	P42945	UTP10	F	1
P42949_59	P42949	PAM16	F	1
P43123_299	P43123	QRI1	F	1
P43535_665	P43535	GCN20	F	1
P43569_200	P43569	CAF16	F	1
P43577_94	P43577	GNA1	F	1
P43583_250	P43583	BLM10	F	1
P43590_141	P43590	YFR006W	F	1
P43591_26	P43591	YFH7	F	1
P43591_45	P43591	YFH7	F	1
P43619_207	P43619	BNA6	F	1
P43638_925	P43638	MHP1	F	1
P46151_146_157	P46151	MET12	F	2
P46367_74	P46367	ALD4	F	1
P46654_162	P46654	RPS0B	F	1
P46673_264	P46673	NUP85	F	1
P46673_278	P46673	NUP85	F	1
P46683_44	P46683	YAR1	F	1
P47008_27	P47008	SFH5	F	1
P47031_683	P47031	IML2	F	1
P47077_138	P47077	NOP9	F	1
P47077_464	P47077	NOP9	F	1
P47085_178	P47085	MHO1	F	1
P47085_284	P47085	MHO1	F	1
P47103_356	P47103	CPR7	F	1
P47119_123	P47119	HAM1	F	1
P47120_16	P47120	LIA1	F	1
P47123_195	P47123	MOG1	F	1
P47130_389	P47130	CSN12	F	1
P47135_859	P47135	JSN1	F	1
P47170_1376	P47170	IML1	F	1
P47176_109	P47176	BAT2	F	1
P48015_260	P48015	GCV1	F	1
P48234_151	P48234	ENP2	F	1
P48234_353	P48234	ENP2	F	1
P48362_112	P48362	HGH1	F	1
P48362_345	P48362	HGH1	F	1
P48363_37	P48363	PAC10	F	1
P48524_828	P48524	BUL1	F	1
P48558_42	P48558	BXI1	F	1
P49017_225	P49017	COQ5	F	1
P49089_405	P49089	ASN1	F	1
P49090_431	P49090	ASN2	F	1
P49090_98	P49090	ASN2	F	1
P49095_119	P49095	GCV2	F	1
P49367_549	P49367	LYS4	F	1
P49723_228	P49723	RNR4	F	1
P50086_110	P50086	NAS6	F	1
P50086_80	P50086	NAS6	F	1
P50095_476	P50095	IMD3	F	1
P50101_325	P50101	UBP15	F	1
P50277_231	P50277	BIO3	F	1
P50861_128	P50861	RIB4	F	1
P50946_118	P50946	OCA1	F	1
P51601_132	P51601	FOL2	F	1
P52488_24	P52488	UBA2	F	1
P52868_165	P52868	CWC23	F	1
P52918_271	P52918	MSN5	F	1
P52918_955	P52918	MSN5	F	1
P53011_235	P53011	SEH1	F	1
P53060_85	P53060	RMR1	F	1
P53072_38	P53072	TAN1	F	1
P53095_346	P53095	DSD1	F	1
P53140_230	P53140	RMD9	F	1
P53155_218	P53155	YGL082W	F	1
P53155_28	P53155	YGL082W	F	1
P53157_87	P53157	MPC1	F	1
P53168_100	P53168	DUO1	F	1
P53178_136	P53178	ALG13	F	1
P53193_145	P53193	JAC1	F	1
P53220_128	P53220	TIM21	F	1
P53254_1202	P53254	UTP22	F	1
P53256_202	P53256	RRP46	F	1
P53256_28	P53256	RRP46	F	1
P53262_161	P53262	VOA1	F	1
P53271_177_187	P53271	COG2	F	2
P53271_241	P53271	COG2	F	1
P53295_226	P53295	RBG2	F	1
P53312_365	P53312	LSC2	F	1
P53315_203	P53315	SOL4	F	1
P53316_296	P53316	YGR250C	F	1
P53318_120	P53318	COQ6	F	1
P53549_276	P53549	RPT4	F	1
P53549_394	P53549	RPT4	F	1
P53550_30	P53550	DCP2	F	1
P53552_1034	P53552	THO2	F	1
P53622_1150	P53622	COP1	F	1
P53628_518	P53628	SNF12	F	1
P53723_289	P53723	YNR021W	F	1
P53727_107	P53727	BUD17	F	1
P53731_274	P53731	ARC35	F	1
P53829_111	P53829	CAF40	F	1
P53839_87	P53839	GOR1	F	1
P53848_431	P53848	FOL1	F	1
P53852_527	P53852	YNL247W	F	1
P53853_212	P53853	VPS75	F	1
P53877_81	P53877	IPI3	F	1
P53889_231_247	P53889	FMP41	F	2
P53893_581	P53893	RIA1	F	1
P53912_249	P53912	YNL134C	F	1
P53912_65	P53912	YNL134C	F	1
P53914_491	P53914	KRE33	F	1
P53914_513	P53914	KRE33	F	1
P53914_584	P53914	KRE33	F	1
P53946_189	P53946	ARP5	F	1
P53954_539	P53954	ALG11	F	1
P53980_419	P53980	YNL011C	F	1
P54113_102	P54113	ADE16	F	1
P54114_30	P54114	ALD2	F	1
P54114_343	P54114	ALD2	F	1
P54114_431	P54114	ALD2	F	1
P54115_132	P54115	ALD6	F	1
P54115_193	P54115	ALD6	F	1
P54115_193_212	P54115	ALD6	F	2
P54838_197	P54838	DAK1	F	1
P54838_418	P54838	DAK1	F	1
P54839_253	P54839	ERG13	F	1
P54860_206	P54860	UFD2	F	1
P54860_568	P54860	UFD2	F	1
P54860_63	P54860	UFD2	F	1
P80210_313	P80210	ADE12	F	1
P89105_509	P89105	CTR9	F	1
P89105_740	P89105	CTR9	F	1
Q00055_344	Q00055	GPD1	F	1
Q00245_118	Q00245	RHO3	F	1
Q00764_210	Q00764	TPS1	F	1
Q00772_221	Q00772	SLT2	F	1
Q00772_330	Q00772	SLT2	F	1
Q00772_38	Q00772	SLT2	F	1
Q01159_68	Q01159	CEG1	F	1
Q01163_124	Q01163	RSM23	F	1
Q01217_171	Q01217	ARG5,6	F	1
Q01217_501	Q01217	ARG5,6	F	1
Q01476_645	Q01476	UBP2	F	1
Q01852_369	Q01852	TIM44	F	1
Q02046_150	Q02046	MTD1	F	1
Q02196_42	Q02196	MET14	F	1
Q02196_96	Q02196	MET14	F	1
Q02256_89	Q02256	YVH1	F	1
Q02785_229	Q02785	PDR12	F	1
Q02821_214	Q02821	SRP1	F	1
Q02821_489	Q02821	SRP1	F	1
Q02979_1061	Q02979	GDE1	F	1
Q03028_230	Q03028	ODC1	F	1
Q03034_124	Q03034	FDC1	F	1
Q03048_62	Q03048	COF1	F	1
Q03088_41	Q03088	SVL3	F	1
Q03148_229	Q03148	SNZ1	F	1
Q03161_262	Q03161	YMR099C	F	1
Q03161_287	Q03161	YMR099C	F	1
Q03219_83	Q03219	YMR178W	F	1
Q03266_158	Q03266	ABZ2	F	1
Q03308_342	Q03308	VPS16	F	1
Q03362_20	Q03362	YDR476C	F	1
Q03435_105	Q03435	NHP10	F	1
Q03496_212	Q03496	TRM732	F	1
Q03532_271	Q03532	HAS1	F	1
Q03559_82	Q03559	YMR295C	F	1
Q03640_1466	Q03640	TCB3	F	1
Q03640_564	Q03640	TCB3	F	1
Q03640_744	Q03640	TCB3	F	1
Q03653_287	Q03653	EFR3	F	1
Q03677_116	Q03677	ADI1	F	1
Q03690_216	Q03690	CLU1	F	1
Q03713_38	Q03713	RCF1	F	1
Q03771_69	Q03771	ACL4	F	1
Q03940_422	Q03940	RVB1	F	1
Q03956_27	Q03956	RAV2	F	1
Q03981_84	Q03981	CSN9	F	1
Q04175_206	Q04175	SXM1	F	1
Q04177_224	Q04177	UTP5	F	1
Q04178_18	Q04178	HPT1	F	1
Q04178_97	Q04178	HPT1	F	1
Q04304_98	Q04304	YMR090W	F	1
Q04322_420	Q04322	GYL1	F	1
[truncated: 1,179 more rows]

## Sheet: Motifs per cluster
UniProt ID	Position of the cysteine	Cluster	Motif around the cysteine
P15303	61	A	VCSGPHCKSILNP
P0CX26	39	A	QHARYDCSFCGKK
P17065	337	A	HAACSFCGESRDD
Q04894	103	A	VFSCLECDRCKND
P09624	65	A	GKLGGTCLNVGCI
Q12199	61	A	TPPRHICNNPNNP
Q12199	72	A	NPQCLHCGSVIIP
Q92393	18	A	ISHGSACASVTSK
P32481	179	A	KCQRPGCPGRYKL
P22138	1104	A	YTQASVCRECGSI
Q03067	73	A	SSQYIHCENCGRD
P32529	89	A	KEKCPQCGNEEMN
Q12112	18	A	ISHGSACASVTSK
P07264	421	A	EWREAGCSICLGM
P29509	142	A	QKGISACAVCDGA
P32481	174	A	KEISPKCQRPGCP
P35191	233	A	LDPCSTCSGTGMK
P53849	121	A	GLKCYTCGQAGHM
P47044	25	A	KSVCVYCGSSFGA
P53303	83	A	IIMSFDCPHCGFK
Q08732	585	A	CKANSDCNDKTDC
Q08273	66	A	NHIMEPCIECQPK
P38314	99	A	PSQCLSCVHAQKW
P39714	103	A	VDAASSCADLHCW
P53935	135	A	YQDDHSCSCSVCG
P40325	182	A	LLDEDICPLCHGV
Q08822	603	A	SQNCIHCKTCDIK
P38850	844	A	KAVCTGCFHDGFN
P41696	654	A	PYSCDICDKKFSR
P39714	108	A	SCADLHCWPHSKF
P09064	259	A	RLFFMVCKSCGST
Q08822	600	A	QINSQNCIHCKTC
P51402	37	A	KKTCSSCGYPSAK
P47096	126	A	DKIRWYCSHCRQV
P17065	334	A	VAVHAACSFCGES
P54785	348	A	HKYIHQCQFCEKS
Q3E756	28	A	GHQNLYCPNCHNY
P35197	49	A	AFICLECAGIHRG
P38431-2	85	A	FVLCGSCKNPETE
P32771	175	A	APLDAACLLGCGV
Q07395	598	A	PELKERCHDCFTT
P07264	424	A	EAGCSICLGMNPD
P41921-2	50	A	TCVNVGCVPKKVM
Q12186	299	A	NIQGIVCKICGQT
P49166	37	A	KKTCSSCGYPAAK
P30771	148	A	AVVVLLCRIPCAQ
P43609	260	A	IHKVYICHTCGNE
P32771	179	A	AACLLGCGVTTGF
P53849	9	A	QKACYVCGKIGHL
Q04067	121	A	DHMTMNCPFKTIL
P36119	213	A	KGKCGHCHEQLIS
P41696	651	A	GEKPYSCDICDKK
P38314	96	A	TQTPSQCLSCVHA
P25491	185	A	QRFQTECDVCHGT
P25491	188	A	QTECDVCHGTGDI
Q04894	100	A	GAQVFSCLECDRC
Q05580	84	A	PCHHKTCHICGFR
P27705	43	A	PHACPICHRAFHR
P38636	15	A	FNVVMTCSGCSGA
P41057	24	A	SRQCRVCSSHTGL
P53935	137	A	DDHSCSCSVCGRR
Q3E756	31	A	NLYCPNCHNYSVG
Q08273	69	A	MEPCIECQPKAMT
Q04067	112	A	GLQCRLCGNDHMT
P39102	184	A	DVECESCAGKGSK
P43639	187	A	RLYCPSCQDLYLP
P47096	129	A	RWYCSHCRQVVHE
P40325	185	A	EDICPLCHGVGRI
P53303	86	A	SFDCPHCGFKNCE
P35191	250	A	KVSCSTCHGTGTT
P22138	1107	A	ASVCRECGSILTT
P09624	70	A	TCLNVGCIPSKAL
P22768	60	A	GACKFVCVDCRED
Q00955	1704	A	DGLGVECLRGSGL
P38850	841	A	YDLKAVCTGCFHD
Q12186	276	A	NRPCPICGLKDHK
P53303	327	A	STVCDHCGYKSNE
P15303	56	A	PYNPVVCSGPHCK
P38636	18	A	VMTCSGCSGAVNK
Q12141	18	A	ISHGSACASVTSK
Q07395	601	A	KERCHDCFTTLDS
P49166	34	A	HVQKKTCSSCGYP
P22768	63	A	KFVCVDCREDFVK
P0CX26	42	A	RYDCSFCGKKTVK
P39102	181	A	VTHDVECESCAGK
P22336	491	A	ACSNENCNKKVLE
P53849	118	A	GISGLKCYTCGQA
Q07589	294	A	PSMCVDCEKGQLM
Q08732	591	A	CNDKTDCNANNDC
P41058	39	A	KYDLNICRQCFRE
Q12186	273	A	REDNRPCPICGLK
P47044	22	A	VGGKSVCVYCGSS
P36119	210	A	GLNKGKCGHCHEQ
P25566	131	A	EICCARCGGHLGH
P29509	145	A	ISACAVCDGAVPI
P53968	574	A	NFACDVCGKKFTR
P15436	1059	A	WTQCQRCAGNLHS
P41057	39	A	KYGLNICRQCFRE
Q03496	720	A	KAFCIRCQLEFPA
P53968	571	A	NPANFACDVCGKK
P14742	186	A	GLLCKSCHYPNEV
P16521	462	A	ARRYGICGPNGCG
P27705	73	A	ACDFPGCVKRFSR
P35197	46	A	KFGAFICLECAGI
P49166	19	A	NKSHTLCNRCGRR
Q05580	87	A	HKTCHICGFRQRA
P25566	79	A	ESGVYHCANCDRP
P29055	24	A	LNIVLTCPECKVY
P15436	1069	A	LHSEVLCSNKNCD
P00958	353	A	GDQCDKCGALLDP
P53849	70	A	VQRCFNCNQTGHI
Q04779	417	A	SGKFLICYKCNQT
P53849	19	A	GHLAEDCDSERLC
P42844	100	A	GTVLISCPHCKVR
P35191	247	A	NTHKVSCSTCHGT
P22336	486	A	NFAYPACSNENCN
P54785	351	A	IHQCQFCEKSFKR
P53303	324	A	IIMSTVCDHCGYK
Q07825	41	A	FRPCADCTCSPGL
P25566	82	A	VYHCANCDRPLYS
P38431-2	82	A	INKFVLCGSCKNP
Q03067	76	A	YIHCENCGRDVSA
P29055	27	A	VLTCPECKVYPPK
P53935	140	A	SCSCSVCGRRHLA
P16521	467	A	ICGPNGCGKSTLM
P27705	68	A	GEKPHACDFPGCV
P33748	678	A	NERPFACHICDKK
Q12199	69	A	NPNNPQCLHCGSV
P42844	103	A	LISCPHCKVRHLI
P53849	67	A	ECTVQRCFNCNQT
P14742	183	A	GSYGLLCKSCHYP
P51402	34	A	HVQKKTCSSCGYP
Q07825	38	A	PRPFRPCADCTCS
P41058	24	A	SRQCRVCSSHTGL
Q07825	43	A	PCADCTCSPGLLS
P15565-2	314	A	TMTTYHCSRCGSY
Q08732	603	A	CSNESDCNAKVDT
P43639	184	A	HTVRLYCPSCQDL
P27705	40	A	APRPHACPICHRA
Q07589	291	A	VFKPSMCVDCEKG
P43609	263	A	VYICHTCGNESIN
P33748	681	A	PFACHICDKKFSR
Q08732	597	A	CNANNDCSNESDC
P41921-2	45	A	KALGGTCVNVGCV
P32529	86	A	ATIKEKCPQCGNE
P35191	230	A	FSALDPCSTCSGT
P53738	115	A	EMKCRNCGHIYYI
P34228	60	B	VTSCTHCRQHKIK
Q12055	18	B	VTGTPGCGKSSTC
P16370	92	B	CFCEDHCDKCSVV
P32863	840	B	THETYHCKRCNAQ
P25337	145	B	QVSFHQCVHCGCR
P40825-2	191	B	QGPCGPCSEIHYD
P06115	510	B	NVVCHACKIKDPK
P53191	477	B	KHHCRHCGDIFCQ
P22217	33	B	ATWCGPCKMIAPM
P39524	581	B	CSIAGHCYIDKIP
P16370	86	B	LEYSRDCFCEDHC
P38787	349	B	LNLDPNCCKVNKT
P29055	45	B	SEGDVVCALCGLV
P40318	56	B	NPLFHPCKCRGSI
Q06608	30	B	ATCSKDCIPSVAL
P13188	348	B	KAYVCHCTAEEIK
Q08689	119	B	KFAEDKCSECHQH
P38164	1027	B	FDRHNVCPTPGCT
P53960	241	B	IDSNPCCGTHLKC
P22515	837	B	IEFITACSNCRAQ
P22515	840	B	ITACSNCRAQNYF
P42945	569	B	LVPCLICALRDAS
P32771	101	B	ALYTAECGKCKFC
Q06108	995	B	SRKSSACHIPHQC
P34228	57	B	HRPVTSCTHCRQH
Q04307	29	B	TLACRSCPYEFPI
P15315	23	B	GHRAAQCTHTDGP
Q03290	34	B	FLVNPECYHRICE
P32505	268	B	CRLFPHCPLGRSC
Q02336	14	B	DVCSADCTNRVRV
Q04779	286	B	KSFHFLCLDPPID
Q05580	285	B	VCTVQTCLDNKFV
Q05580	280	B	KHSHYVCTVQTCL
P38890	429	B	LCQCDRCQNELST
P39721	9	B	SNQPGKCCFEGVC
P53769	219	B	NCGHYFCGSCFAK
Q01662	263	B	KLAIKMCKPGTTF
P25037	387	B	IIEGVECNRCALT
Q08732	262	B	KEYAKKCTAEFCI
P25037	390	B	GVECNRCALTAAH
P08518	1163	B	AFRVHICGICGLM
P07248	137	B	PYPCGLCNRCFTR
P38930	170	B	KLYCPSCEDLYIP
P41896	219	B	AIVGTVCHECQVM
P14164	66	B	KHFTFACHLKNCP
P38787	350	B	NLDPNCCKVNKTI
Q00955	231	B	DIYQKGCCTSPED
P53971	345	B	TKPRKHCDDPIPT
P38781	43	B	KYNKPDCFYPDGP
P40343	200	B	SCGGVFCQEHSSN
P41896	222	B	GTVCHECQVMPSM
P0CE41	281	B	KLKSSKCPINHAQ
P13188	346	B	NGKAYVCHCTAEE
P22217	30	B	DFYATWCGPCKMI
P39113	97	B	AAVGFECRISDKL
P53303	54	B	QEIESLCMNCGKN
P16370	88	B	YSRDCFCEDHCDK
P05759	126	B	ECSNPTCGAGVFL
P38737	338	B	ATTKAECISLICS
P38066	174	B	AGRLIACDHEPTS
Q02336	10	B	KFHCDVCSADCTN
P29055	48	B	DVVCALCGLVLSD
P53971	674	B	LDCNEECEALKRL
P0CH08	115	B	NCRKRKCGHTNQL
P25846	922	B	LGGNNFCYNHKLK
P05759	121	B	TKLRRECSNPTCG
P39714	123	B	SKPCDACQRGSEN
P07149	820	B	SPDAKKCIAACTG
P53971	623	B	HECPKPCHGKTEC
P39113	87	B	DGKRPQCSQCAAV
P40989	1258	B	GGRIKHCEYYQCG
Q03195	38	B	VKTGKLCIEVTPT
P00330	277	B	MPAGAKCCSDVFN
Q02890	157	B	EESKFNCGTVEIY
P42945	566	B	IFTLVPCLICALR
P07149	824	B	KKCIAACTGVPDD
Q99288	183	B	NNEDNICEGKPGK
P53849	28	B	ERLCYNCNKPGHV
P39721	15	B	CCFEGVCHDGTPK
Q03799	16	B	CAHLQNCSKVRVA
P39730	408	B	DLRSPICCILGHV
P53971	352	B	DDPIPTCDSRCGK
P32863	832	B	KNENTICETHETY
P09064	236	B	ILEYVTCKTCKSI
P38862	569	B	TPAYEHCPACSPK
P32505	458	B	HPINEDCRFGVNC
P53971	515	B	GTKLPTCNHPCIK
P38066	148	B	VRIHSECYTGENA
P53303	295	B	QTFRASCPSCTQE
P53738	16	B	KCSVKACDTSNDN
Q12508	379	B	PPYSLACHHIISK
P53892	263	B	SRDHKSCCPHHHY
P38749	306	B	KLQGQECCHTHGP
P0CE41	300	B	AAATRKCPVDHSA
P05759	144	B	RLYCGKCHSVYKV
P40989	1263	B	HCEYYQCGKGRDL
P53971	167	B	HGCSKICHLGPHP
P15303	69	B	SILNPYCVIDPRN
P53303	302	B	PSCTQECETHMKP
P38862	572	B	YEHCPACSPKVIE
P53971	519	B	PTCNHPCIKVVRG
P34240	249	B	DHRGLVCVENNIG
P04802	519	B	DGFSYGCPPHAGG
P27999	32	B	LFECRTCSYVEEA
Q02336	7	B	MSNKFHCDVCSAD
P50102	336	B	KDFNYHCGECNST
P53303	57	B	ESLCMNCGKNGTT
Q06287	238	B	LSASVACSKFCHG
Q00955	232	B	IYQKGCCTSPEDG
P53769	214	B	SPVVTNCGHYFCG
P32505	448	B	NCTRIDCLFGHPI
P43609	286	B	TNLCSRCFQEGHF
P39113	90	B	RPQCSQCAAVGFE
Q08732	267	B	KCTAEFCIGSTLH
P38930	167	B	DCVKLYCPSCEDL
Q03290	16	B	KDMCPICKTDRYL
Q06608	26	B	YVHVATCSKDCIP
P53849	25	B	CDSERLCYNCNKP
P39524	575	B	IMEFKSCSIAGHC
P39714	120	B	FYNSKPCDACQRG
Q03290	13	B	EENKDMCPICKTD
Q08650	48	B	KPQLESCCPLATP
P21182	145	B	VFYSRRCFLFPCK
P53849	38	B	GHVQTDCTMPRTV
P53971	175	B	LGPHPECTRMVEI
Q08650	49	B	PQLESCCPLATPF
P40343	195	B	KHHCRSCGGVFCQ
P21182	150	B	RCFLFPCKQAAIH
P39730	409	B	LRSPICCILGHVD
P32505	340	B	QTGIVLCKFGALC
P53769	222	B	HYFCGSCFAKDMK
P25337	148	B	FHQCVHCGCRGCA
Q08422	120	B	LMENHACNGLTSC
P32505	469	B	NCKNIYCLFRHPP
Q06523	161	B	AAVDCECEFQNLE
Q04947	19	B	QQQQKSCNCDLLL
P30665	376	B	RCERIDCNEPNSM
Q06108	1001	B	CHIPHQCGPRKEG
P25337	150	B	QCVHCGCRGCAST
P39721	10	B	NQPGKCCFEGVCH
P53971	670	B	ESSVLDCNEECEA
P53971	615	B	GQKRLNCNHECPK
P08518	1166	B	VHICGICGLMTVI
P38164	1032	B	VCPTPGCTCQCNK
P04037	134	B	VNEVARCWECGSV
P07248	134	B	NEKPYPCGLCNRC
P00330	278	B	PAGAKCCSDVFNQ
P53960	240	B	DIDSNPCCGTHLK
P38749	307	B	LQGQECCHTHGPA
P10964	62	B	AFLRNLCSTCGLD
Q04432	138	B	GVVAAVCHGPAIF
Q08422	126	B	CNGLTSCKEQLHQ
Q08689	122	B	EDKCSECHQHNVF
P06115	507	B	FVHNVVCHACKIK
P32523	215	B	WVCMCRCEDGALH
Q00416	117	B	NPILSVCDKCILN
P04037	137	B	VARCWECGSVYKL
P53615	101	B	LEFAIICLKVNKV
P39076	340	B	KCKLGECDVIEEI
Q04947	21	B	QQKSCNCDLLLWR
P53191	482	B	HCGDIFCQDHLRH
Q12367	139	B	SQVEVTCGSSCEG
P18961	484	B	QGHIALCDFGLCK
P53971	619	B	LNCNHECPKPCHG
P53303	298	B	RASCPSCTQECET
P40825-2	188	B	MGDQGPCGPCSEI
P53892	264	B	RDHKSCCPHHHYE
P18961	489	B	LCDFGLCKLNMKD
Q03799	10	B	VKLANTCAHLQNC
P25654	124	B	IPLSLDCRGCELI
Q06523	159	B	SKAAVDCECEFQN
Q12178	106	B	MYGIPRCVVGENV
P38737	343	B	ECISLICSIGLHS
P50102	339	B	NYHCGECNSTQDA
P10964	65	B	RNLCSTCGLDEKF
Q12367	143	B	VTCGSSCEGHKLE
P53303	91	B	HCGFKNCEIQPAS
P04802	512	B	PGLKDYCDGFSYG
P23594	329	B	PNYCYRCGNQAAI
P04819-2	148	C	LEIIRICSDFFIK
P0CX81	38	C	CSCPTGCNSDDKC
P38887	510	C	TEDDFGCHGDDTP
P53849	52	C	FKQCYNCGETGHV
Q06385	257	C	RTLALICGSYGAN
Q06651	23	C	DEEAHSCFQCKTN
P36119	192	C	FDIAPNCLHCGKV
P04051	110	C	QGICKNCSAILLS
P0CX81	34	C	CQKSCSCPTGCNS
Q05933	80	C	ILFINDCLAHLKI
Q01662	27	C	YCSGLQCGRETSS
Q04924	490	C	EKRFRSCESQVSL
P87262	44	C	LATRPKCGDCGSA
P25374	421	C	LSSGSACTSASLE
Q12675	1137	C	RKFLLLCKNCKAV
P87262	47	C	RPKCGDCGSALQG
P39939	74	C	YNKLHYCVSCAIH
P25515	43	C	VGICATCVLRPDL
P25515	40	C	KSGVGICATCVLR
P46989	250	C	TSLPEFCKEVVSR
P14066	218	C	SIIKTICIPLINY
P06738	696	C	IIKLINCVADIVN
P0CX81	46	C	SDDKCPCGNKSEE
P40094	218	C	QCLIRACELISHF
P26637	963	C	PEWQSQCVEIVRK
P0CX81	44	C	CNSDDKCPCGNKS
P27614	368	C	ILGAPFCPRRKDK
P40202	20	C	PMHCENCVNDIKA
P36119	195	C	APNCLHCGKVVCV
P53075	38	C	ERTQTLCHYTNPR
P53849	137	C	CQNDRLCYNCNET
Q03103	166	C	EDTINYCDVNDFN
P40202	17	C	YAIPMHCENCVND
P53849	140	C	DRLCYNCNETGHI
P25373	27	C	VASKTYCPYCHAA
Q06651	26	C	AHSCFQCKTNFSF
P36053	25	C	LDTKFNCLFCNHE
P38887	490	C	FGGFQKCPFINNP
P0CX81	32	C	EQCQKSCSCPTGC
P39012	275	C	SRLKILCLGIRDW
P39702	1043	C	LSFIEQCLNEGKT
P40368	697	C	SKIIKECNEELLQ
P36053	28	C	KFNCLFCNHEKSV
P53852	566	C	EPLIAICSYITKI
P53849	49	C	TVEFKQCYNCGET
P33302	722	C	HGIKFPCAEYVPR
P34163	280	C	PTLFNLCIDIANK
Q01662	22	C	HPTKIYCSGLQCG
Q07979	103	C	HDIKLVCTILIHF
P25373	30	C	KTYCPYCHAALNT
P15179	516	D	YEKDRLCSTHHPF
Q08925	569	D	LPEKNCCFINYTN
Q06685	793	D	SMQTRWCTSEDPS
P32485	156	D	ILINENCDLKICD
P47079	49	D	LTSMGPCGRNKII
P38625	197	D	NFAVDLCHAKQNW
Q03897	366	D	LPDYDYCSYNKEP
P07285	159	D	LIGTLGCDMFKVN
P36130	456	D	DLTTGKCIQQLDL
P38197	139	D	DCNPILCNVQINT
Q04004	142	D	KVNVQTCPFLVNK
P35728	290	D	LPDDLKCPLTGGL
P50094	482	D	SCQDIGCESLTSL
P10363	339	D	PATGNVCVPIDES
P39724	64	D	QDVSGGCGSMFAI
P40459	35	D	FVPTMGCLHSGHA
P39076	365	D	CKAGEACTIVLRG
Q03897	1123	D	HVLHSSCARIWWE
P80428	247	D	ECKETLCHICPTK
Q04585	348	D	VAGTSTCHILLSK
P06169	222	D	ILADACCSRHDVK
P53973	656	D	SNNSHQCWKENES
P40303	46	D	NCVVLGCERRSTL
P53973	675	D	FGRVLRCDTDGLN
P38858	149	D	GPDGHTCSLFPGE
P08018	503	D	QGTVKLCDFGVSG
P21801	62	D	QVDLNDCGPMVLD
P38199	93	D	SDRILSCAGNVIN
Q05584	151	D	TLFTAGCGRFFEG
P54783	398	D	DNTPSHCRFAPLE
Q03177	338	D	RFFISGCLDHKCR
P04801	268	D	GKLIDLCVGPHIP
Q04371	463	D	GKWAVICFCSGIH
Q12178	71	D	ISTLENCGRLEGK
P32316	469	D	REIINKCAHPDYQ
Q08634	271	D	YAQNIFCKENGKR
P12962	82	D	TDSDGWCTFEAKK
P22138	158	D	LFEVRDCGGLPVM
P53200	235	D	LSNEFRCYANFEC
P33299	423	D	AELRSVCTEAGMF
Q12447	51	D	SFRLINCPELCSG
P53111	240	D	GEFYNYCGPFIDV
P53082	107	D	EIHAFSCKCYTEE
P09733	20	D	CQIGNACWELYSL
P04046	315	D	PDTARTCALECAN
P33302	182	D	LKPMDGCLNPGEL
P14742	99	D	RPEQVNCHPQRSD
P11433	206	D	YDFILGCKKHFAF
P09733	296	D	SEITNACFEPGNQ
P09032	483	D	EVILENCIIGPMA
P33755	16	D	GTHRVSCQENDLF
P14747	183	D	GSFSFECLIYLYS
P02994	324	D	IRRGNVCGDAKND
P35996	69	D	VKKGDICHAIVVR
P36519	169	D	LQQITGCKPHPIF
P36013	466	D	ENVKPTCLVGCST
P07264	627	D	TGDNFGCGSSREH
P53583	321	D	LFESHPCARKILK
Q02457	31	D	RTRLTICSLCLLD
Q03897	1115	D	SFICGNCQHVLHS
P15496	144	D	CCSHPLCIDDELG
Q03690	1043	D	PEAIAFCRKACTI
Q99258	133	D	LKPGHICPLRAAD
P37366	346	D	KSIIEDCKPPSTE
P38205	260	D	ILCDVPCSGDGTM
P38013	62	D	AAFSPTCTVSHIP
P40010	341	D	LDSPGICFPSENK
Q08162	55	D	SRSCTKCPQIVVP
P53859	18	D	YPGKLICPQYGTE
P00958	321	D	SMKQLYCPVHNSY
Q05584	139	D	PTTDERCIFTGDT
P53272	129	D	RGLGLICFLGKNF
P38281	207	D	RAFVFICSHTTRD
P39014	111	D	SPTHTACYKQDLK
P38072	158	D	SHCPDICPEELDR
P41807	186	D	MDTCYVCIRLLQE
P40564	232	D	SVYDDACKDSFKK
P53172	335	D	PLLHNTCRHFVSV
Q06063	183	D	DETVELCRKLCDA
P25566	157	D	PKDTRHCVNSASL
P04161	146	D	EMAWRKCQDENKP
P38791	180	D	VPNDNYCKFEEWI
P53144	129	D	ESIIRPCSESASR
P53070	168	D	ILYDPGCGHKVIK
Q06685	1068	D	DRHYISCIPKISL
P06208-2	246	D	VCISTHCHNDRGC
Q03774	249	D	FVSSICCGKDYLL
P36521	115	D	SHLPDPCGFVKRK
Q04410	253	D	YNKVSDCVRPITV
P53538	114	D	FDFVFTCEERCFD
P25344	78	D	ELCLQDCQDLCDG
P25087	143	D	IARFTGCNVIGLN
P40559	148	D	LIHEHPCGPLKKL
P39976	363	D	KSVPTACNSYGGM
P33412	43	D	ENGKLFCGVHTDE
P22138	734	D	TPGVALCHRSDNK
P38628	546	D	SKLGQFCDEVVEH
P00812	180	D	NKDVPHCPESLKW
Q03834	923	D	YLGAPSCRPTIVD
Q07844	250	D	LHGPPGCGKTSIA
P07283	47	D	KLRNKCCIGFVGG
Q00711	263	D	CTSAHTCTGDGNA
Q06651	279	D	FVKRNFCPFHDAV
Q02948	53	D	IEAADNCGPQIPK
Q05580	127	D	SDKYNFCEKNEKY
P38628	368	D	IKNTLHCPVSCTK
Q02046	276	D	VCINFACTKNFSD
P04807	398	D	AARLSVCGIAAIC
P40344	83	D	DKRAEQCVEVEGP
P32578	76	D	HDPSTDCDGRMSS
Q07821	178	D	SARNRGCSGLTYD
P00937	153	D	ESSLPSCLKVTAS
P24783	206	D	VQIQTECSKFGHS
P50095	355	D	TAVYNVCEFANQF
P28007	47	D	GAFLHPCEGDIVC
P34223	88	D	EHVGGLCPKPGSS
P42943	368	D	YNLFQGCPQAKTC
Q07825	123	D	KKHDLCCYIVPSC
P23180	417	D	LQLPENCCVIFNN
P39965	271	D	DHSTLICFYYPKD
P49090	169	D	KCLTDVCDSIISF
P53898	17	D	KSTESICSLTKPQ
P40363	183	D	GKRYKSCSAFAPI
P40482	583	D	NRSSDLCAFSTMP
P53276	443	D	NDKRVKCNDVSGD
Q04336	947	D	SDVGISCVRLPRT
P07259	338	D	STISGRCYITSQN
P53883	262	D	RKHFQHCGDIVKI
P40217	67	D	DCFTKYCVTGSAD
Q03195	65	D	GICVKKCPFDAIQ
P09624	54	D	LGFNTACVEKRGK
P19955	38	D	EVVVHPCATNGML
P50095	365	D	NQFGIPCMADGGV
P47117	267	D	KIKQEYCYVCPDI
P13663	291	D	DAYKLGCHSAPKQ
P49957	54	D	IGIDVGCGNGKYL
P35845	333	D	SLNMSSCSLHLDS
P53729	207	D	CEHILKCLDDISI
Q06287	242	D	VACSKFCHGAEDA
P06208-2	241	D	TEREKVCISTHCH
Q12211	84	D	AVMVGYCGTGYHG
P25340	464	D	DEYCKHCPYVFIP
P04807	404	D	CGIAAICQKRGYK
Q12012	137	D	VDLKCSCNILGNF
P15496	139	D	LWTNTCCSHPLCI
P39960	2096	D	LQKLPTCYYQTLK
P53303	351	D	RRITLYCDDAADL
P53972	232	D	IQDRASCFPAHIL
Q04372	182	D	ISTKLHCLELELK
P38205	256	D	KFDRILCDVPCSG
P14742	81	D	VTFVSHCGIAHTR
P00927	159	D	TIVMPVCTPSIKY
Q04894	163	D	LAAPLLCGGLTVY
P00360	150	D	IVSNASCTTNCLA
P09734	317	D	GKYMANCLLYRGD
P38692	654	D	NNRPEHCPSTITN
Q01662	201	D	SVNEVICHGVPDK
P36123	733	D	EMKLTFCNTAVSD
P35729	673	D	LYRQDKCLLAEVL
P41697	375	D	GDKTKKCHVQLPT
P41807	183	D	IEQMDTCYVCIRL
P00360	154	D	ASCTTNCLAPLAK
P06169	221	D	VILADACCSRHDV
P32898	785	D	RLPHGSCLPNGPK
P39985	593	D	KNEAISCLSKVCR
P40029	68	D	VSYKRVCGGDTDF
P43598	135	D	ISHTPICSRAGNR
P13517	62	D	SNREYLCCDYNRD
Q07471	14	D	RYALPKCIAISDY
P39956	763	D	LNKKIPCISNETT
P54783	425	D	IYRPFGCNTPIHK
P39077	371	D	FSFLDNCKEPKAC
P53128	411	D	LNGNLKCLPWSDI
P38707	534	D	RILAWLCDRFTVR
P38788	86	D	KCDVSKCANGAPA
P47095	21	D	HPANLICTLCKQF
P00549	121	D	DKYAKACDDKIMY
P46969	79	D	PTAFFDCHMMVEN
Q08972	496	D	IKADDSCFVKPYM
P00410	221	D	GVFYGACSELCGT
Q04636	386	D	DQCAVSCSFKANE
P25344	74	D	DLLPELCLQDCQD
Q02821	434	D	GCIKPLCDLLEIA
Q03148	39	D	AEKSGACAVMALE
P32805	57	D	KKFIRPCHLRVHK
Q05788	145	D	NAKYQACDLMCIY
P38237	68	D	RVTEYACDTIHSN
P54783	387	D	PVYGNVCRPFLDN
P46971	33	D	TKAAPKCEQVAEH
P16649	348	D	DHTSVVCCVKFSN
P33734	434	D	PNGEKYCWYQCTI
P18898	361	D	KFNGELCIPQEIF
Q12466	951	D	QELVKNCYYKPSI
P39724	55	D	ELEPEVCKVQDVS
P38072	154	D	YFGFSHCPDICPE
P53065	238	D	RSSVLNCLNYELF
P10363	330	D	LLKAPFCIHPATG
P36037	225	D	HESFVYCIKLLPN
P53144	122	D	ETVKYLCESIIRP
Q00711	257	D	GRAYFSCTSAHTC
P38628	372	D	LHCPVSCTKTGVK
P38219	74	D	PRFDKLCEIYKKT
P47176	168	D	ALLYVICCPVGPY
P32335	96	D	KDINYTCPLSGIP
P53893	23	D	SCIRNICIVAHVD
P36044	740	D	PHRHTYCLHNEYH
P10662	100	D	MSSLQGCIRTPPE
P49955	624	D	QHAADLCAILIPV
P47116	515	D	HFRDKGCHKPGPG
Q03897	1112	D	TRSSFICGNCQHV
P53165	98	D	DHLENHCAGASGK
P49090	164	D	FASELKCLTDVCD
Q05788	149	D	QACDLMCIYDHLN
P26637	206	D	PLCESDCTSLGAR
P36056	379	D	CPHQRKCPLQVGN
Q04410	269	D	PDGRLGCNVGYGF
P16387	241	D	NLPVVFCCENNKY
Q03508	314	D	HPLYIPCAEPGKD
P53901	94	D	PLPIGRCEIDLLN
P53070	49	D	GAGHAGCEAAAAS
Q06671	378	D	DVLSKACEELHSE
P16649	349	D	HTSVVCCVKFSND
P32288	353	D	IMCETVCGAIDNA
Q00711	431	D	IPGLMACGEAACV
P40566	672	D	FAEFNLCNKSYLL
P22434	242	D	KDCIIVCGDVEQD
Q03899	361	D	QRFDIHCQLNHRL
P36112	419	D	DELESTCSGKKIL
P42943	374	D	CPQAKTCTLLLRG
Q02457	34	D	LTICSLCLLDNIS
P13586	153	D	KLVPAECHLMRCG
Q08886	165	D	DNTDDECNAKCHG
P18408	112	D	VYKPDGCESEADF
P27476	241	D	DGRPINCDMSTSK
P38615	316	D	RFNALQCLCSPYF
P38694	588	D	CNAKSVCFDTLPF
P22138	584	D	AAGPSLCCVQIDG
P38174	268	D	TYQVKPCRNLCGH
P39522	143	D	NIAIPSCDKNMPG
P38820	311	D	INYELFCGARNYN
P38858	142	D	DLVLLGCGPDGHT
P11484	435	D	RRTFTTCADNQTT
P38332	134	D	HFSPLDCKKLLVT
P34220	117	D	IGVHPCCVNEFAD
P47176	210	D	GANYAPCVLPQLQ
Q03280	3235	D	LPSSHTCFNQLNL
P26637	202	D	TYFPPLCESDCTS
P40303	41	D	GVKGKNCVVLGCE
P38081	186	D	LPGGANCDSHSGS
P36105	91	D	WAAAAVCEKWAAS
Q12504	235	D	NADTSKCNANLTY
P09733	14	D	NVGQAGCQIGNAC
Q07825	129	D	CYIVPSCDEHQSE
P25339	572	D	GSIHSLCKDQHGC
Q02629	905	D	RVTLYSCFPIDKE
P35996	96	D	AFGDTACVLINKN
P39976	409	D	KPVVKSCGYGHVG
P53920	696	D	EAISIDCNVSTRC
P38628	9	D	VDYEQLCKLYDDT
P10869	73	D	SRLLKCCDLASQE
Q12386	314	D	EHVENVCLQREQS
P16387	242	D	LPVVFCCENNKYG
P40413	274	D	KLAILTCPFEPPK
P32263	256	D	TTIAGLCVMEEKG
Q00711	436	D	ACGEAACVSVHGA
P25344	82	D	QDCQDLCDGDLNK
P47095	14	D	IHSDDPCHPANLI
P53276	457	D	SVPVLHCNEVIEK
Q06146	10	D	ARGSTPCLIGDSI
Q12680	424	D	SDDRVICASEVGV
P38862	485	D	SSKQLGCYFCHDV
Q05584	115	D	GDLEITCIRTPCH
P54839	414	D	AASLYSCKIVGDV
P04046	319	D	RTCALECANVLGK
P06208-2	252	D	CHNDRGCGVAATE
P36088	91	D	FQGKVACQMIQFG
P53200	168	D	PFLNEDCQTKSSI
P05694	657	D	QIHSHFCYSDLDP
P54113	232	D	LPFKVLCGTPGYI
P23503	250	D	LDDGIDCVITPRE
P38970	291	D	QEIECKCILDLGH
P53200	241	D	CYANFECSSWKFA
P46970	12	D	LLQCFACTLDHNA
Q06668	250	D	DVLEVSCGTGRNI
P32476	426	D	FQRGGDCVNKPVE
P35729	746	D	FLENVECPFYLRH
P24783	168	D	GKTLSYCLPGIVH
P53954	81	D	GFFHPYCNAGGGG
Q12339	102	D	PKSPAECIESVVN
Q12383	335	D	GDDNNGCNPKLKA
P00549	371	D	YDDMRNCTPKPTS
P32895	30	D	GIEPAPCTLKKFA
P00410	225	D	GACSELCGTGHAN
P22138	585	D	AGPSLCCVQIDGK
P32330	340	D	RFIITGCLDHRCR
P00815	230	D	QENVGFCHLETMS
P47095	24	D	NLICTLCKQFFHN
Q01662	193	D	NFPKSLCTSVNEV
P38426	147	D	APSARVCSPSQEA
P04161	157	D	KPLTAGCMVHYVI
P46151	76	D	TLNIPVCMHLTCT
P33734	438	D	KYCWYQCTIKGGR
P54885	258	D	TNYPAGCNAMETL
Q02821	429	D	YLVSQGCIKPLCD
P39976	166	D	LPSRNNCQVGGVV
P04046	453	D	EDLIDCCKTDKIT
P28274	216	D	DMIACRCSETLDK
Q12386	294	D	PVVVPNCVAVPKK
P10964	945	D	NVSQIMCLLGQQA
Q05946	593	D	QKQLISCGADGLI
P25044	252	D	NPIIVHCSAGVGR
P08018	493	D	KPTNILCSANQGT
Q02890	221	D	REDHVWCEYFSNF
P03874	583	D	LHGHMHCIDKKML
Q04600	526	D	ESQTFKCAEVQVQ
Q01477	511	D	CKLLDACLTMYKQ
P10869	72	D	TSRLLKCCDLASQ
Q12383	352	D	MCCRHVCDYGDYV
P40335	125	D	CQSYDLCPAGELQ
P53973	440	D	RHANSGCNFNEPI
P36013	470	D	PTCLVGCSTQAGA
P38615	318	D	NALQCLCSPYFDE
P38281	216	D	TTRDKRCGITAPY
Q02256	280	D	QESQANCSHFFIE
P40335	119	D	SVDQFLCQSYDLC
Q07379	187	D	PSHLINCAGRYDG
P38694	582	D	EGLLGLCNAKSVC
Q12504	245	D	LTYDSNCLKMVAL
P53969	430	D	NTSLGNCIGQLSK
P34760	171	D	NGTVLPCNWTPGA
P47117	270	D	QEYCYVCPDIVKE
P32579	228	D	ILDGGACKVGVES
Q06668	241	D	KWLMKHCQGDVLE
Q00955	200	D	QSAKVPCIPWSGT
P00931	420	D	VATATACAKFGLT
P15496	138	D	DLWTNTCCSHPLC
P32771	237	D	NKKKQYCSQFGAT
P32263	245	D	VLKHQVCTPGGTT
P23180	418	D	QLPENCCVIFNNR
Q07418	119	D	QQMEQGCSSLKSN
P09734	296	D	SEITNACFEPGNQ
P32895	20	D	ELGNMVCQRLGIE
Q03774	248	D	HFVSSICCGKDYL
Q02046	271	D	IKEGAVCINFACT
P09880	796	D	VYSNVLCEKVESA
P32771	205	D	TVAVFGCGTVGLS
P00937	97	D	ICMGQQCMFDVFG
P22579	748	D	RLDLDLCEAFGPS
Q08925	568	D	FLPEKNCCFINYT
P22434	238	D	DRKSKDCIIVCGD
P38276	107	D	SSFYMGCKKGDKT
P09032	500	D	KCKLSNCYIEGHY
P46970	9	D	ITELLQCFACTLD
P07264	689	D	NKGGKLCVDLPNQ
P00815	237	D	HLETMSCFGEFKH
P47054	1207	D	LNYGNICEPKETL
P28007	53	D	CEGDIVCRSINTK
P46969	22	D	ANLGCECHKVINA
P53552	1233	D	KNYETACQNEQKQ
P13517	63	D	NREYLCCDYNRDI
P50094	477	D	NGLQHSCQDIGCE
Q04439	176	D	LLESFGCAKTLRN
Q00402	621	D	YEDLVKCKENPDM
P46151	81	D	VCMHLTCTNTEKA
P38332	127	D	DVLIASCHFSPLD
Q12178	36	D	GVPIGGCLINNKD
P38013	31	D	DADSESCKMPQTV
P53940	379	D	EILKPGCFKTVED
P53738	32	D	QYDGSKCQLVQDE
Q12383	320	D	TDLTLRCIGNSSI
P36152	116	D	INEPDYCWIKMDS
Q99395	132	D	KDDLFFCPRSLLS
P25366	250	D	VNEDDLCREPEVP
Q03656	408	D	EMRAHFCGSSHNS
P00937	92	D	IPVFGICMGQQCM
P47176	169	D	LLYVICCPVGPYY
P16892	149	D	LLINSNCDLKVCD
P46969	20	D	DFANLGCECHKVI
Q00873	41	D	PGNQLECSANPQD
P10962	15	D	VINQSFCSHRIKA
Q06630	93	D	HLYQNLCRLRYLR
P14742	491	D	ISRVTHCGVHINA
P40010	311	D	GGQSKACPVGNEA
P32288	349	D	LVTGIMCETVCGA
Q2V2P1	39	D	TNSQIRCDLNEFE
Q04600	512	D	ADLRKICSGSTTI
P38881	205	D	SEDLLGCHLEKQL
Q12447	55	D	INCPELCSGLFIR
P38915	486	D	AGRRNACVEQFDL
P34220	116	D	TIGVHPCCVNEFA
P40970	175	D	AQSKGQCTDAALE
P49095	790	D	PAGAPICVKSHLI
P38708	657	D	MGAKSLCIPFDQP
P12688	506	D	DKTDTFCGTPEYL
P28777	18	D	TYGESHCKSVGCI
P38862	488	D	QLGCYFCHDVVAP
P47079	42	D	RELHQMCLTSMGP
P39522	176	D	LPGHPTCGSSKIS
Q12012	135	D	ELVDLKCSCNILG
Q06102	34	D	DPDRPICEFYNSR
Q07825	550	D	PTKIYLCDSGSQF
P53235	61	D	KVFTGPCLDNVLL
P36037	237	D	NGDIVSCGEDRTV
P80428	250	D	ETLCHICPTKTLE
P53877	223	D	QDATIRCYDLSLI
Q07825	122	D	MKKHDLCCYIVPS
Q04636	382	D	KSKYDQCAVSCSF
P07259	330	D	RGHNIPCTSTISG
P04046	452	D	LEDLIDCCKTDKI
P09733	317	D	GKYMATCLLYRGD
P39016	390	D	QKLLSVCTLQQIF
Q06409	136	D	CESRSFCDSLYVS
P39720	818	D	ALEGIYCSASEHL
Q06053	357	D	FGVQVACSKAWQA
Q06063	187	D	ELCRKLCDAGVDW
P07283	46	D	AKLRNKCCIGFVG
P53972	250	D	DIVIDSCSAPGNK
P53295	323	D	STIGDLCHGIHRD
P46672	266	D	RYVVVVCNLKPVN
P14843	279	D	KRIMIDCSHGNSN
P30771	458	D	KDRILVCAPSNVA
P36101	131	D	SLNRHSCAILNDV
P38197	134	D	AKFQPDCNPILCN
P06839	115	D	TSRKNLCLHPEVS
P41895	616	D	VKSIKNCVIILKG
Q03833	211	D	LDEQNKCSINYLH
P40492	278	E	LIFIKYCNDQKPT
P07264	63	E	KVRRVDCTLATVD
P38113	298	E	ISIVGSCVGNRAD
P09064	165	E	RIPPPVCLRDGKK
P10591	303	E	ARFEELCADLFRS
P36088	125	E	YPGHIACDGETKS
P36519	144	E	ESVVINCFVREAR
Q05506	96	E	WAEKFPCGDFLEK
P43616	197	E	KGVDAVCISDNYW
P38174	171	E	GLSLNHCAAHFTP
Q08235	129	E	LNFTGNCLKGSRP
P41318	134	E	QGELISCDRDGNI
P46681	121	E	SLILNYCNDEKIA
Q03496	635	E	ATRNVVCHDSAHG
P32579	305	E	VLLVPHCEGDGIL
P07149	1007	E	DHFLSMCQNPMQK
P32451	143	E	NGSTRFCLGAAWR
P16550	256	E	LTKEWICVVPRSK
P19882	132	E	KNVAAGCNPMDLR
P53829	175	E	NLSNRVCNALVLL
P32792	163	E	YYIDPTCEKDFEG
P50095	250	E	TTKQLLCGAAIGT
P19414	94	E	RPDRVACQDATAQ
P38912	51	E	GRVEASCFDGNKR
Q05567	376	E	GVTSISCDTHKYG
P00812	321	E	NTISAGCAIARCA
P38756	263	E	ILSPIDCEHRAIN
P53090	77	E	PIDEQNCIKYTVN
P40066	85	E	SSSPVLCTRWSND
Q02785	1038	E	SGQSILCTIHQPS
Q12480	94	E	DSKLDTCLPEQLT
P38328	26	E	APIYSHCFSQDKS
Q04533	25	E	QHAVSVCFPTWKS
P09440	636	E	TVEDIGCTGALTA
Q03177	587	E	HNAPVTCVSIAPP
P12611	291	E	ISSLSLCRLANET
Q12746	278	E	DNRLLICGPDGMN
Q08282	116	E	VVVNLGCGYDPLP
Q08601	276	E	TALFDSCHSGTVL
P40011	142	E	AYGVGSCAPKAVV
P32477	86	E	MEDSSLCEANDVS
P53068	25	E	IKPVKSCHNKPSV
P40055	354	E	SGDSKPCFGSMGG
P15565-2	238	E	NGYPEKCFALYGG
P11745	180	E	FLETFICGRNRLE
P38720	460	E	FRVLPECASDNLP
P06174	143	E	STDIKACPPSELL
P17883	781	E	FKAISLCDVGEYL
P22768	140	E	LKPDVKCITPWRM
P34226	316	E	AYRASHCLEEGLG
P52893	503	E	SLEGIECQKPQGA
P40482	307	E	PPPATYCFLIDVS
P38737	243	E	AIFQFVCRGMAAT
Q04439	791	E	MGDYLSCNESKSK
P38146	128	E	NKYDLVCEEHSGE
Q12487	62	E	YVVVTNCQKIRVT
Q12308	530	E	NNTWKRCGVTLLP
P48363	173	E	TTMEVNCARLYNW
P53306	75	E	YKVADPCNVHFRI
P36132	50	E	SDLSYDCEAEMLS
P47008	94	E	EFNPLSCAYKEVH
P12385	94	E	NGLVLYCGDIITE
P47095	96	E	TPLFLACYQKKNA
P41920	135	E	DKTLKICANHIIA
P08417	329	E	LGSGPRCGYHELM
P34087	150	E	RVKIEGCISQVSS
P40856	336	E	DPVFDSCTQSAAG
P05694	571	E	LTGPITCLRWSFP
P05030	532	E	ILGVMPCMDPPRD
P33201	96	E	YQLSKLCSGVTGL
P38169	329	E	YGQGMNCGFEDVR
P10356	64	E	WVREQICTFLNDQ
P33202	410	E	LENKLKCLDILTV
P46969	96	E	VDDFAKCGADQFT
P38217	298	E	KVAIEACEFLHAF
P38230	61	E	RKGIYPCEKPYVL
P47165	188	E	VPDKWLCYPWDAE
P18239	288	E	GSLFKGCGANILR
P08566	1043	E	SFFAPHCSAEAEF
Q08685	248	E	QVRRSGCIVDTPS
P38881	127	E	EDKDNDCNVDLIE
P02992	118	E	HYSHVDCPGHADY
Q12220	607	E	GLDFGDCHKSLFA
P22696	62	E	HPVRVRCLHILIK
P02994	409	E	VPSKPMCVEAFSE
P38707	517	E	QRKYGTCPHGGYG
P39078	330	E	LSKGLGCKPIADI
P40970	121	E	KMRIDDCFSRPTT
P41940	294	E	TRSVVLCNSTIKN
P33418	424	E	DNFQQICFKRMKF
Q12487	53	E	YHPSQDCGDYVVV
Q03735	274	E	FLTKGDCLNFYNN
Q08651	68	E	AEAKKRCHEDDDG
P52491	158	E	DAAKLLCEGEKEF
P39732	387	E	LFNNHICKIIPKL
Q02821	243	E	WTLSNLCRGKKPQ
P36141	63	E	QYMRTSCPQGPVS
P49095	445	E	AIENDSCPHELIN
P40989	944	E	DDLPFYCIGFKSA
P53615	171	E	SHYLSHCNVKRQF
P53316	74	E	EEEDDHCNSRITD
P41810	910	E	DCRFLSCNLYAKS
P53081	74	E	EAVDANCNVIVAY
P28272	133	E	TELNLSCPNVPGK
Q08285	136	E	LEAEIECFDSTTG
Q00772	139	E	FTYQILCGLKYIH
P36421	54	E	PTGRPHCGYFVPM
Q12680	1504	E	VELESLCDPVEIA
P39676	297	E	LEEQVKCNPNRPI
P39958	313	E	RVIRAICILNHPV
P22147	705	E	DIEHNHCVEKEYI
Q06891	79	E	EALPLFCYSIDPA
P38628	270	E	ELLNFECGADYVK
P32561	139	E	RLNRGKCDVAVNY
Q08977	445	E	LSTVRRCLLELKR
P32263	43	E	PSKIITCNHDEPS
Q04228	418	E	LKWLKACIDEIQP
P14843	70	E	VIVIGPCSLHDPK
P20449	167	E	ASPQAICLAPSRE
Q06623	444	E	ELDDYSCLDDLQN
P06785	201	E	GKPRLSCLLYQRS
P39517	273	E	ERQKLHCLNTLFS
Q12122	221	E	LKSVVSCDIECHF
P38219	43	E	FQAITRCPLGNPA
P11986	112	E	FGSMTQCSTLKLG
P07277	357	E	GAGGGGCSLTLLR
P26637	113	E	GMPILACADKLKR
P28000	128	E	KDLMDLCDVVESK
P32288	249	E	DWNGAGCHTNVST
P40825-2	896	E	GRVAHGCYISNAA
Q12114	195	E	DLQISQCLSHIGA
Q04305	305	E	SGPVLSCAVSPST
P08566	815	E	SGPVGVCTYDDHR
P53912	262	E	IQQVYKCAADDLD
P38635	286	E	VAQVGVCYDKVKK
P53741	481	E	IDGIEVCLERKTV
P37262	137	E	NESNYGCAKRKIL
P36168	909	E	FKLEPLCNIHNNI
Q99287	27	E	LQYFQQCIGNRDV
P40207	221	E	IDDVQLCFLKIDT
P40012	166	E	ESVESICDRRFGN
P53184	95	E	ILWPVHCVKNTWG
P05373	285	E	CKDLPICAYHVSG
P36084	429	E	VLLLLNCLDPLDL
P38205	472	E	HEALKVCWDFYGI
P25332	131	E	YDPKQLCEIFPEG
P22936	69	E	DKFKKNCATYNYN
P43556	380	E	KMDALRCSVEELL
P29468	311	E	PAYPSMCATHNIT
P29468	492	E	TEFVNLCRSFNED
P18544	121	E	ASRVFLCNSGTEA
P25043	72	E	ISPKIWCAGAGTA
P07244	767	E	ENVKAVCDSLTEE
Q12017	162	E	LFQSAACKFREIK
P30775	374	E	RITDHRCGFTLLD
P38791	208	E	KKHGADCLEANQD
Q04603	90	E	SQDKKSCSVDDVL
P32774	72	E	LDTYGFCDDVWTF
P38715	20	E	PLVGLGCWKIDKK
P00812	253	E	GEGPIMCSYDVDG
P38615	265	E	PSKQEICSMNPNY
P38747	210	E	KLRWLSCNYVQEH
Q00539	109	E	KNNQGYCFVDFPS
P32324	366	E	PADDANCIAIKNC
P40081	137	E	LKSKKICLFDDES
P33299	214	E	YSDVGGCKDQIEK
P34756	1449	E	FYADSPCDQHLPL
P00815	213	E	LQISTDCDSDALK
P33338	242	E	FEFYADCSSVKYL
P15624	320	E	ADEIAHCLKKMSL
P38809	155	E	DGPFDACTPQRNK
P09624	475	E	EDVARVCHAHPTL
P39966	334	E	YYDFSKCNDEQVF
P25576	129	E	EQFVKGCSADIGY
Q03435	57	E	LDPELNCEDPLPT
P38628	295	E	SFDSLYCSFDGDA
P47079	252	E	KVAVFTCPLDIAN
P22137	323	E	HENGIACINKKGQ
P32794	561	E	LYGPPGCSKTLTA
P21827	286	E	ASGENHCFALTKD
P40413	514	E	SNIGVDCLGYGSN
P36069	253	E	KFISLTCHSGVIQ
Q12242	443	E	ARTRSRCLLQEIN
P38625	43	E	YAEMLPCTQKISE
P16639	315	E	AEVLDVCHSKYIP
P38325	46	E	SASAVACGYLQAF
P15303	35	E	NVVPVGCLYTPLK
Q06336	90	E	DVLVKNCGYSIHL
Q05166	322	E	HNHDTGCDENDST
P15180	212	E	VQLLTPCLHMLPA
P38820	80	E	GAGGLGCPALPYL
P06208-2	333	E	GGDLVVCAFSGSH
P53691	156	E	LIENQQCDQENNK
P19414	122	E	KPVTVHCDHLIQA
P53378	13	E	TLQAGQCGNHVGK
P12383	237	E	LMKNKYCDVVHLT
P07703	208	E	ISLKAHCILGIGG
P38625	161	E	SDNSPYCGIVHET
Q08817	488	E	STTSTHCSGNIKL
P47124	363	E	PKFSFNCPNQIDN
P53981	66	E	HTPFPECIKILEK
Q00955	583	E	PTLAVICGAATKA
P38858	171	E	TKRVAWCHDSPKP
P06208-2	271	E	ADRVEGCLFGNGE
P53254	272	E	PILRISCSKPTGD
P32891	170	E	SKILKICHDNNMP
P04051	239	E	QIKSADCELLGID
P23254	622	E	EVLATTCWGKYAH
P23594	80	E	IEHLSKCEPLSED
P38972	422	E	NEFGRPCINGYFR
P00927	132	E	NQGVIACSAGNHA
P38891	126	E	KSAARICLPTFES
Q00055	306	E	ADLITTCAGGRNV
P21339	408	E	GWAPRECIENISH
P20133	190	E	AAQAFTCLGALAI
P39956	31	E	EDFYAYCKAINKY
P25569	715	E	KPMGKNCNVVASN
P39968	352	E	DSEEIQCHAVSTL
Q05778	216	E	KGLKFKCLVAPSE
P10964	333	E	VFRKEQCVLQYVF
P38604	252	E	SLVKFSCPMTPLL
P04802	255	E	RIQAGVCELFREY
P22515	503	E	VAAEAVCAMNPDL
P32794	49	E	DHGKETCTAYIHP
Q08754	432	E	LLILNSCPMSPLK
P32794	69	E	INPGSFCTVGKIG
P53131	503	E	ELNYLACLDDEGN
P36013	266	E	LALMTLCGGIHPG
Q12024	384	E	VSSLDTCPENEYI
Q12068	86	E	HTASPFCFDITDS
P38850	677	E	EKETNECHIEVDQ
Q03010	252	E	NQIFATCSDDGII
P32476	208	E	AHLTFICDGIFSR
P53111	262	E	AIEKPECTGQRLV
P52910	96	E	LNASYNCVDRHAF
P06168	316	E	DYMYDACSTTARR
Q06488	511	E	EGPLFVCEFRYNE
P39077	352	E	SDVGTNCGLFKVE
Q04179	196	E	PDVKDKCIVVPLN
P18898	343	E	ADLYHSCLGSAAL
P38629	215	E	LNVLQSCKATLDN
P50107	119	E	RGFGHICFSVSDI
P06115	390	E	QYTAEQCPFKAVN
P22768	110	E	VAKQEGCFAVSHG
P47912	403	E	KERNIPCSGLLSG
P53615	57	E	HTLFIGCSDSRYN
Q04792	529	E	HSYEKVCHHIELA
Q12024	392	E	ENEYILCSGSHDG
P11154	415	E	MLVKCSCSGSTYE
P43619	162	E	SMLVGGCDTHRYD
P47108	664	E	DSATRECLLHLLS
P32908	537	E	GLVHDLCHPKKEK
P16603	287	E	SSNDRNCIHSEFD
P29468	485	E	VDIHIPCTEFVNL
P23615	1152	E	WHNDIICTTNSEV
P31688	778	E	MPDFVLCLGDDFT
P22133	355	E	NQMLPICVSQLKK
P25694	92	E	ELEDGACRINRVV
P33401	480	E	SLTVIDCGDFSYR
P38629	144	E	TKNTRFCVLANYA
P53890	144	E	EKAKDSCTENKED
P32330	549	E	KSTNDECLTETSN
P32352	40	E	KTLNEICNSVISK
P18562	79	E	SFMGKICGVSIVR
Q02770	114	E	KHVLNDCNVFGKI
P36124	542	E	ILNQYNCKKRREP
P47103	94	E	SVGKGGCSIYADK
P48015	133	E	IVTNAGCAERDTE
P38694	511	E	AKNTDHCVQLANS
Q01217	620	E	ALPNKVCEPFVET
Q06287	95	E	PDITHQCLLTLLD
Q03532	336	E	NTFFEFCNAERGI
Q12324	61	E	DPNDIVCDHSEIL
P40032	154	E	NTYTKGCHLLTHD
P53615	66	E	SRYNENCLGVLPG
P53244	415	E	DKLDVDCPFTIPD
Q01476	290	E	TPSQVDCFYTLFK
P29311	85	E	HQVELICSYRSKI
P32288	160	E	PQGPYYCGVGAGK
P47095	185	E	KDYPDTCAVIVRR
P19097	1246	E	VSEVGNCSGSGMG
P38009	300	E	NLSPLACAYARAR
P50094	251	E	TTKQLLCGAAIGT
P05373	175	E	AKAGAHCVAPSDM
P28777	234	E	TGLGEPCFDKLEA
Q07938	193	E	PESEEPCHLHYDK
P40413	428	E	ALHDSLCVVRNLV
P32481	370	E	DKGKIQCKPIFSN
Q12089	542	E	IPTTLRCTNTAQD
P54858	190	E	EKTEEICSILQGD
P40469	67	E	RKKALTCLTTILA
P53622	329	E	LDRERPCSFIHQN
P10356	432	E	ELFGAVCKSHAIT
P52867	31	E	FLITKPCDNLSSL
P07257	137	E	YAVAEQCPVKSAE
P38961	182	E	DQIRYRCMKPVNA
P53691	279	E	PLNIAICALKLKD
P36523	90	E	NELILQCLTHKSF
P38814	638	E	SGLHDICPDLMLL
P00549	328	E	ILDGADCVMLSGE
P0CX48	128	E	IVTVGQCRPISKT
P40017	93	E	YHDTRDCYLDELH
P53043	247	E	DVKISVCGDTHGQ
P47079	298	E	ADMGVECIVAGAG
P38323	340	E	DNGKKVCALDLTT
P21576	314	E	SSKAHYCGTPYLA
Q08723	159	E	TFLHLPCTIEAEE
P38862	39	E	LKLDSTCQPLTVN
P32178	39	E	RSHFATCPSVYEA
P05694	737	E	FWVNPDCGLKTRG
Q03305	270	E	PYRHYICEAHPDV
Q02908	224	E	QQSLTKCVGITIE
Q04418	343	E	TFPSQRCIAIQTL
P53088	275	E	EAVRPSCIIDIIQ
P07245	257	E	KKSGFKCVGDVEF
P40462	107	E	IQLSNDCPLILSV
P07149	1308	E	HAVGNNCEDFVSR
Q12680	1936	E	GDTGNDCLGTSVR
P38089	35	E	VPRFYNCVGSMQG
P39529	657	E	NNNFTKCQGELHH
P40471	125	E	FGHINMCRELSEF
P11914	93	E	LGGNYQCTSSREN
P32527	167	E	RAQYDSCDFVADV
P24720	265	E	LELFSPCLVKSLK
Q06287	70	E	KYVLLNCDDHQGL
Q05946	182	E	DLVKRKCLHTLQE
P09436	337	E	EEDNAACLKNGVI
Q12429	572	E	EFGGVTCKRLIVD
P29453	170	E	VFLPALCKKMGVP
P38286	65	E	AKTGKYCAITGAS
P40341	353	E	FKDVAGCDEAKEE
P33401	465	E	VSRPNVCGSHFPA
Q08208	302	E	WKHFEPCGDIEYV
P53152	64	E	YSLSIDCGPNYPD
P06782	168	E	ISAVEYCHRHKIV
Q08641	442	E	TIFEIGCGAGNTF
Q12250	32	E	SLAQNDCNSALDQ
P19524	1463	E	DILRGICYSLTPA
P38604	77	E	FSAFDACHNGASF
P54783	359	E	VPMEVRCSNTTLP
Q03677	40	E	GVIYKYCANEEEV
P08518	533	E	TPEGQACGLVKNL
Q12091	140	E	FENKYPCIGTLIP
Q03280	29	E	VDYLIDCDTPTFL
P40531	148	E	ALNSSECLNKMFP
P38067	339	E	PKTTHGCVINSSA
P47095	89	E	LYKPSACTPLFLA
P14540	226	E	AAAFGNCHGLYAG
P07277	293	E	MTKLSKCKGTDDE
P32048	447	E	FLEQRHCQSTLPT
P39923	437	E	FLPTRSCLFDLYR
P41805	49	E	VDEFPLCVHLVSN
Q12154	317	E	VVKMPLCAGEIRG
P06634	257	E	RSWVKACVVYGGS
Q05016	169	E	PTGSIYCASKFAV
P39958	355	E	SDAHNVCSKGHYL
P32368	341	E	FDFHHECRKMQWH
P13663	259	E	SDGHTECISLRFK
Q12283	334	E	NLIRRNCPQVDTI
P25569	502	E	SLKGRTCIALGHD
P38829	214	E	ERVAAACENEQLL
P17649	201	E	ASGSTTCSKPIHK
P38891	227	E	GANYAPCILPQLQ
P07259	302	E	TPVFGICLGHQLI
Q12344	484	E	TLLDTECLHEATI
P0CX44	80	E	VDRAKSCGVDAMS
P53128	159	E	VAGYPECHPELPN
P40037	10	E	TLTPVICESAPAA
P05375	89	E	LREQPTCSLITGE
P36132	107	E	LDIDVICFTKGPG
Q12122	90	E	EQSRKDCEAICKL
P38845	113	E	EAGGLLCGKPPRS
P36148	254	E	HLHTKGCVGIFPE
P39006	433	E	HLEPHTCYQAVYE
Q01217	825	E	EDRVVVCATIDNL
P22108	149	E	YLVFYNCGPHSGS
P08566	1033	E	EGWYKECSNFSFF
P25631	57	E	DLLKKMCNEYNGD
P53981	190	E	LSAAKECDLLFAK
P39984	382	E	ILQVWKCSHSLPI
P05453	423	E	KERYDQCVSNVSN
P32598	139	E	YGFYDECKRRYNI
P07149	1610	E	RVRGYTCQFVDMV
Q12427	73	E	LCLDIPCFKDLSS
Q02908	236	E	ETRPDYCTQTHLD
P38712	341	E	ERLSGLCNLLEFS
Q86ZR7	89	E	SLKWGTCEFLPGA
P53152	85	E	SKINLPCVNPTTG
Q12122	94	E	KDCEAICKLGLKA
P40029	176	E	NPQGYACPTHYLR
P40066	317	E	QASIPVCSFNRNG
P06242	284	E	RWTAVQCLESDYF
P16639	233	E	MGPVHECYYYEGK
P38765	88	E	HPTIGSCKAFLEF
Q06706	859	E	SKVNKICDAVLNV
P15424	432	E	ESGILVCTDVGAR
P38281	95	E	DWQHDACLEDPKS
P36527	75	E	HQTIEKCWSIYQQ
P04801	565	E	LRRWHQCATIQLD
P24004	150	E	PGETLICYLEGIV
P10869	495	E	SIKALQCIHAKLL
P43615	61	E	DLYIDSCKEIPVW
P47013	322	E	LLVGLPCVVIWKY
Q12458	129	E	TDGNVLCIPTLED
P54839	62	E	IYIPTQCVNQSEL
P0CX48	58	E	SYIDKKCPFTGLV
P11154	413	E	DSMLVKCSCSGST
P38774	220	E	GADYVVCDLTQVS
P09436	401	E	RHSYPFCWRSDTP
Q07953	74	E	KEDLQKCFGTTNV
Q03735	433	E	NLGISKCFYVSLA
Q12283	319	E	EIDKSICFGPGNV
P38708	11	E	EAFAKLCVNEKPP
P33299	304	E	ARTKKACIIFFDE
Q08732	471	E	FLNHSDCSAINQQ
P47181	308	E	GISEPFCGHIDYK
P14747	344	E	FTYRAACHFLQET
P21827	306	E	LNQFGQCGVSEDV
P53929	69	E	SSPFYRCLETSKP
P32611	240	E	TTQRGNCLPISMI
P29509	305	E	TSAGSGCMAALDA
P15624	307	E	IKYINSCLGLDQS
P38764	100	E	PTYPDLCSIYDKW
Q12009	181	E	LSKMFFCFPDPHF
P53622	959	E	YIPSTPCELPAQL
P53969	76	E	VLNKRLCQHHIAL
P09440	224	E	NATVTVCHSHTRN
P53236	447	E	QDIKGKCYVIHFT
P50101	501	E	FQENFGCDRLPDE
P17442	371	E	HIDLSYCDEDDQV
P32379	76	E	IDRHIGCAMSGLT
P36088	152	E	GVIDIDCLDYEGF
Q08822	546	E	HDDDEPCHLRVPG
P21243	114	E	YGYDMPCDVLAKR
P54838	574	E	PGAVGLCEFLKGV
P49367	340	E	KAYLVSCTNSRLS
Q03034	322	E	VSNPGLCTDETHT
P40106	100	E	PGAVKLCNALNAL
P29704	329	E	IRKGTTCYLILKS
P53100	282	E	RKFLEHCNPGLIL
Q12427	68	E	HITQTLCLDIPCF
P07264	718	E	EPFRKHCLVNGLD
Q03305	401	E	KRSYFNCNYYYHP
P07342	357	E	MLGMHGCATANLA
P46672	284	E	STAMVLCGSNDDK
P53732	55	E	APQLDQCPQRKGV
Q07395	271	E	LIEGIHCQFLDMK
Q12329	127	E	YPSYYHCNTARNN
P33734	520	E	KTRADACLGAGMF
P32787	181	E	REYGLICHGQLIS
P00815	470	E	TQPGVLCSRFPRP
P15180	438	E	VDNKLECPPPLTN
P15807	236	E	LFGIQHCHNIDVK
P47169	1418	E	EHFGDFCIRVGII
P32561	75	E	ATKQEMCQFHTDE
P53207	138	E	ESLLDHCLNLALT
P38972	124	E	TNIAHVCGLQDKV
P38205	390	E	KFNLQNCMRVYPH
P38205	310	E	RLVYSTCSLNPIE
P47137	200	E	EAFAPLCHGYKMT
P43593	263	E	SDSKLQCHISGTT
Q08096	277	E	LGEKVACQLLEEI
P07259	1832	E	PGAKGKCIVNPSP
P07245	144	E	HPFFLPCTPKGII
P36004	399	E	NLKPAECIGEQAP
P14540	158	E	EENISTCVKYFKR
Q01477	554	E	SKSFQHCATADAV
P40958	81	E	CNQLVLCIVDKDE
Q12181	325	E	NLLKYHCDFMSIP
P36131	55	E	TRLIKDCNHDEAY
P36013	278	E	GRVLPVCLDVGTN
P53090	28	E	PSPLKTCIHLFQD
P26637	105	E	FPLGFHCTGMPIL
P14540	112	E	VLHSDHCAKKLLP
P27515	126	E	LDLAYKCILNLKE
P19414	382	E	VGLIGSCTNSSYE
P12945	204	E	KYEHSECLMYKND
Q08224	243	E	HTHGTGCTLASAI
Q12141	310	E	INNKVACQLIMRG
P32891	347	E	IKDAAACASNLTQ
P07236	187	E	DDGHIFCTPSQVK
P00549	296	E	AGKPVICATQMLE
P38009	362	E	KKGGKYCILQIDP
P40483	436	E	YLIEIICDDLARG
P47096	28	E	PPVNNYCLHKGGF
P47912	581	E	PYVQNICVYADEN
P07284	400	E	EKKYVHCLNSTLA
P15180	162	E	SQLQDYCDPDSYE
Q12276	802	E	VSILAKCETLSHV
P04801	290	E	LLKNSSCYFLGDA
Q08822	247	E	TVLAEGCHGSLTK
Q10740	147	E	VINNASCNDNFTL
P39104	55	E	GIHYYLCQKLATF
P38754	91	E	WAAAGVCEKWAAS
P40958	75	E	WLLGGKCNQLVLC
P40970	13	E	YTRVPLCEPEELP
Q12496	937	E	RLATIECGYFETA
P39730	665	E	GDRIVLCGMNGPI
Q03940	103	E	GPKVPFCPLVGSE
P07264	360	E	KVFIGSCTNGRIE
P0CX40	179	E	PGQSGRCDGYILE
Q12122	225	E	VSCDIECHFHNDT
P32563	394	E	AGFQSICDCYGIA
P50107	27	E	LLLNHTCLRVKDP
P38912	89	E	DFQDDQCDVVHKY
P20051	181	E	KIILEHCTSESAI
Q04305	229	E	PTQIVSCGGNNFK
P53164	370	E	QLINHVCENYKNL
P54115	212	E	LYFASLCKKVGIP
P47077	560	E	ESVNLACNVYGSH
P53125	444	E	TFGSKICLSHFSL
P22219	358	E	FSQICHCLDFPLI
Q08647	409	E	KQMPRQCLAENAL
P53622	950	E	TNIYEGCRTYIPS
P00812	302	E	ALDVVECNPDLAI
P08518	1137	E	GEMERDCMIAHGA
P15705	66	E	LNDANECVKINPS
P18759	723	E	NELSRSCPNFNVG
P38235	93	E	LKESVGCIFPILD
Q02792	368	E	LKTYMTCDGVLNL
P32861	364	E	LQLETACGAAIRH
P08524	245	E	QDDYLDCFGTPEQ
P38998	205	E	IGALGRCGSGAID
P53632	458	E	DLLTNRCFELHSA
Q04212	234	E	TRQFHPCSHELRE
P38930	162	E	DIPGIDCVKLYCP
P32379	221	E	NNAQLSCITKQDG
P53091	815	E	AIARANCVDEITP
Q02785	919	E	ASFNRSCGYVAQA
P16521	691	E	TDINFQCSLSSRI
P38205	504	E	RVVYTVCPALKDV
P46681	200	E	LGAKGSCHVGGVV
Q3E705	126	E	ATKIELCYVINFP
P40081	44	E	EVLTIICRDGYEL
Q12154	85	E	GMNNLSCMEIDPS
P16387	111	E	KKIRGFCHLSVGQ
P06782	212	E	NFLKTSCGSPNYA
Q05533	262	E	IPLDRRCYLAIRG
P38747	178	E	IQPDGHCLFASIL
P54839	300	E	VFHVPTCKLVTKS
P42943	454	E	VIPRQLCENAGFD
P07172	91	E	LTADNLCLGVGSD
P11154	217	E	AFGNGTCFVERFL
P53011	127	E	LGLKLACLGNDGI
P09880	781	E	IPHITLCKLESGV
Q07844	300	E	ARSLAPCLVFFDE
P60010	217	E	DIKEKLCYVALDF
P12945	236	E	LNDIEPCVFDKFG
P53064	258	E	SFVAKFCFYPGFE
P38205	600	E	TKLSSGCAFIDVS
P32861	119	E	LGTSMGCVGPKSV
P39676	212	E	LRHYSLCSASTKN
Q06698	71	E	TILHETCQKRKWN
P53981	177	E	RPVYFYCGDGVSD
P32502	84	E	HPTAFSCGNVIRR
P42826	455	E	ESQALSCRVRISP
P52893	548	E	LESTGICTVPGSG
P39533	154	E	FDFLESCAKRYGI
P10662	55	E	DAKLNDCTNEAQQ
P32288	98	E	IVVLAACYNNDGT
P04173	287	E	FGLYEPCHGSAPD
P38689	273	E	KLDRVVCTNTVPF
P17555	77	E	VEQDPKCITAFQS
P15624	220	E	DSKDRVCSLPPLI
P43593	118	E	KNMGNTCYLNATL
P22768	117	E	FAVSHGCTGKGND
P08539	208	E	INLQDICKDLNQE
P40468	1003	E	IDLLNECNTTTLI
P52910	201	E	SKVVITCDEGKRG
P32316	494	E	YAKKHNCLHEPHM
P35729	557	E	TDIFKNCLENQFE
P38013	120	E	FASDPGCAFTKSI
P33418	964	E	VSLNVLCNFIKCF
P29478	143	E	RELGILCIFEGEK
P15496	58	E	DESGETCFSGHDE
P32891	530	E	LNAEGTCTGEHGV
P80210	63	E	GLVNPNCQNLLGN
P26783	87	E	RFRKAQCPIIERL
P39990	91	E	VALGRACGVSRPV
P40348	131	E	DLENYPCPPYKII
Q03280	1824	E	ADQYQLCKLVIDL
P38149	845	E	PAVQIPCGQSTDN
P31688	259	E	VGANRICFQNESF
Q12122	233	E	FHNDTGCAIANAY
Q06151	154	E	PYIEEMCNNGRLK
P20051	11	E	IDLGLTCDMHVHV
P33329	530	E	YGFYDECKRRCNI
P39966	120	E	KEDHSGCTATSIL
Q12019	243	E	LPSVPECFTIEKK
Q3E793	22	E	ILKRLECGFPDYK
P53969	354	E	SLPVHICDKFQSG
Q00772	165	E	LLVNADCQLKICD
P32771	276	E	LDFTFDCTGNTKI
P53131	145	E	ENTQVACTQPRRV
Q03532	345	E	ERGILICTDVAAR
P41338	358	E	LGHPLGCSGARVV
P46959	170	E	ITHRDVCQGGFLI
Q06010	181	E	FSGFFSCPLFNKD
P38080	29	E	TPGHIVCVGTHKV
P36159	738	E	AVKKKHCTINEAI
P38339	574	E	SSEIKVCLQIEDP
P38790	25	E	AFDSLLCRRLPVS
P38009	232	E	LPFKVLCGSPGYI
P33329	635	E	FGFDLVCRAHMVV
P38694	389	E	QSSGQNCIGIERV
P06781	18	E	IIGDGACGKTSLL
P49095	882	E	MSTLKHCAHEFIV
P49954	54	E	LVVLPECFNSPYS
P11154	967	E	KRRKLTCRPGLEL
Q02892	173	E	TRTLLICGYPNVG
Q12383	273	E	PSKPISCPSIKRI
P06778-3	141	E	GNALGNCLYDKDF
P21269-3	23	E	NAPKITLTKVEQN
P49367	356	E	SAADVVCPTGDLN
P49954	222	E	QVYVMLCSPARNL
P49095	689	E	KVVPVNCLQDGSL
P31688	643	E	LSAEHGCFMKDVS
P32449	244	E	TKGNEHCFVILRG
P07264	233	E	EARMSMCNMAIEA
Q04175	10	E	EQAILSCIEQTMV
P08518	523	E	THWGLVCPAETPE
Q08961	224	E	YVLNRNCPDNSIV
P31688	19	E	RQRIINCVTQLPY
P38861	252	E	VEIVPICKDDLVV
P53829	183	E	ALVLLQCVASHPE
P32660	431	E	SDTDGACYVETKN
P53598	123	E	EIPLAVCITEGIP
P40970	347	E	PTGRGVCEIFGVD
P47054	1232	E	VTLNKYCSGNIYD
P50942	571	E	ELYDPICEYVNER
P49955	321	E	PFINAACHSRKSW
P15496	92	E	AGTKKVCHLMENI
P20133	177	E	DGGFGLCPNAESH
P20133	167	E	VDFVLKCYNFDGG
P37303	358	E	KEHPFDCNGPTQI
Q02201	389	E	GEDLDYCIYKNIP
Q05022	438	E	GYTFESCSIKGRD
P52489	420	E	SKYRPSCPIILVT
Q12298	216	E	IEVSGGCPIVIGL
P38604	97	E	DSGIFPCQYKGPM
P09880	402	E	PISVIGCGKTTTS
P11986	399	E	GKKVDHCIVIKYM
P15303	349	E	VDIFAGCYDQIGM
P18852	57	E	ITASNACLTIINY
P53303	367	E	ILKSETCSMVIPE
P47912	510	E	FKGAPICSEYYKN
P43617	81	E	VTFDKLCHSLNNN
P16387	140	E	IITSYRCHGFTFM
P52893	538	E	TPDEFYCKKLLES
Q3E7Y3	72	E	NGRLNKCGVISPR
P15625	323	E	NWKPEECQKLVLR
P16622	123	E	KILDKTCPETAPH
P32771	12	E	VGKPIKCIAAVAY
P38276	70	E	SLPNGHCLFRTVT
P54885	230	E	GHADGICSIYLDE
P24521	393	E	LKGVLTCLIPGAG
P53615	84	E	KNVANICHSEDLT
P04161	59	E	NIPTKVCSLYPYT
P53848	255	E	EGVGVSCIREPRE
P23615	1160	E	TNSEVECVVNAQR
P0CX42	122	E	GPVGKECADLWPR
P16387	98	E	RRMEMACDALYKA
Q12019	2849	E	IHVGGDCLKLTLK
P16622	116	E	YQATEVCKILDKT
P32563	396	E	FQSICDCYGIAQY
P32588	392	E	HEQAAVCIVALAN
P07149	1052	E	QDVQRTCILHGPV
P22579	732	E	YQEKTKCIENIVH
P43568	11	E	SIDITHCQLVKST
P53250	247	E	SFFIYSCPSGSKV
Q86ZR7	112	E	NIPIALCTSSNKT
P39722	571	E	DKQQQRCQIQPDE
P12945	579	E	LDFHSYCMRKGTP
P40970	241	E	AFLDKKCLVISDE
Q00772	170	E	DCQLKICDFGLAR
P17442	390	E	FHEAASCPEKSRL
P39110	168	E	RIELVKCSGVTGE
Q12305	98	E	KELIFYCASGKRG
P15807	227	E	MDWARRCTDLFGI
P16521	274	E	VIIDNMCKLVEDP
P80235	529	E	QLLHDACTAHSQI
P39954	198	E	FDNLYGCRESLVD
P38758	425	E	EVVSEKCDELYHY
P38615	161	E	HHFANVCHRDIKP
P47112	201	E	VLTIFPCAKAIRY
P39517	290	E	NQAIIFCNSTNRV
Q05584	18	E	SGGVNYCYLLSDS
P14843	53	E	KARDSVCDILNGK
P15274	259	E	VFDFTKCEIPGED
P22219	356	E	RDFSQICHCLDFP
P38237	399	E	PTTFKKCIGQNHQ
Q07527	1208	E	KVTDHDCPYISES
P11655	87	E	GIILVGCNENSTK
P53081	114	E	YGISVYCPHTAVD
Q08732	346	E	DLKLDNCVMTSQG
P38930	144	E	RCPRVYCNLQQLL
P39954	321	E	KANAKECINIKPQ
P53199	84	E	ANVVVHCASPMHG
Q01217	675	E	KIANPGCYATGSQ
P28005	143	E	ILNIIKCSQSSHL
P38072	187	E	QPLFISCDPARDT
P39960	1259	E	DFTDDLCNNSTLL
P53276	300	E	IYSLPHCQLQQVI
Q04081	106	E	QVVNLGCGSDLRM
P35184	388	E	GQEKFVCVGHNMG
P53115	1011	E	MQFRKVCNHPDLF
P53962	153	E	HHDDVTCIKFHPS
P32333	1574	E	QYMRKLCNHPALV
P39522	258	E	KEKLAECDNIGEY
Q08421	82	F	NGIVHECDRLLRL
P32589	142	F	ANITDVCIAVPPW
P03965	170	F	IAESFACETVDEA
Q05778	31	F	LQSLEVCPVPKVE
P38219	126	F	IYQVVRCFDDAEI
P49090	431	F	KDFLQLCMNIDPN
P39078	399	F	SLHDALCVIRCLV
Q04869	329	F	AFHHLACVDAFLK
P23642	196	F	RDHILLCIPLRNA
P38883	210	F	KTQRLVCENFAYL
P38996	454	F	RRHTVSCNIFVKR
P53312	365	F	FGGIVRCDYVALG
P50946	118	F	DTLLEFCDTHRIN
P38219	313	F	LISFFTCGPDEVR
P12385	299	F	QDTGKFCYGIDDT
Q12265	473	F	DVIDVSCIIGEAI
P40509	18	F	TGNFVQCLQEIEK
P16861	376	F	SALERICEMVDYI
P54114	431	F	KLANDTCYGLASA
P10592	15	F	LGTTYSCVAHFSN
P37012	376	F	AKKLSICGEESFG
P25368	52	F	NSNESDCLFLVNL
P53271	187	F	PLEEEICSGLIEQ
P32495	94	F	SHIPVLCEDHSVP
P38260	229	F	IESTIECLSDESN
Q12428	416	F	LRSKMYCIEDTHL
P38779	156	F	KVDEIICGKDLKT
P43123	299	F	TKNEKPCVIEYSE
P07259	621	F	KELVDLCNVAFSS
P33753	355	F	ILDIDECVLATEV
P80210	313	F	TGRKRRCGWLDLV
P47119	123	F	EAVTTICFADSRG
P28000	89	F	NPDVEFCGYSIPH
P52918	271	F	LSSLLTCLSSNIP
Q12745	524	F	ILEYRDCPLDIIS
P0CX42	25	F	VGAIMNCADNSGA
Q08826	64	F	TDYEIICRTNLPS
P35183	179	F	AAGSLFCLATGYN
P53271	177	F	KSLHEMCGIEPLE
P15624	65	F	NRYDLLCIEGISQ
P07149	87	F	DQVLNLCLTEFEN
Q06151	244	F	RSIVPGCYNYAVH
Q12363	274	F	KLTSFDCSQVSNN
Q08972	157	F	CQSITDCKNQIKL
P35845	125	F	QPTINDCVLNNSH
P53914	491	F	WLNKLLCLDVTLI
P32806	254	F	TKIFRICLPDLFS
P37262	170	F	IDDPQECADNYEK
P39935	670	F	SMYAQLCGKVVKE
Q6Q546	18	F	KKVRVKCLAEDSV
P32191	535	F	TRSSIICEFFKES
P53893	581	F	FDEKEECLVAFAR
P38328	206	F	QKFPFGCLIREWY
Q12166	128	F	DDVGIQCLVQSRE
P32602	208	F	FLKKGLCQLAATD
P54839	253	F	GHFSLTCYVKALD
P32366	296	F	QLEMELCRDAFTQ
Q04175	206	F	KSFKYACLNNLPQ
Q99257	194	F	PNLKNLCLANNQI
P40069	535	F	EKFIQNCSQIEGM
P20967	816	F	QRQHQDCNFQVVY
P30624	585	F	EYVANICVYADQS
P32628	365	F	QAISRLCELGFER
P53193	145	F	EAQLGQCYNDKDY
Q03148	229	F	LLMQLGCDGVFVG
P09436	119	F	ENYNNECRSIVMT
P39729	224	F	AEIAFRCDATVDD
P41921-2	452	F	KADFDNCVAIHPT
P25605	244	F	DISETSCIVELSA
P43535	665	F	VAFAALCLNNPHI
P07806-2	531	F	LWWGHRCPVYFIN
Q12373	287	F	QAEFLVCDALRWV
Q04177	224	F	HSGMTKCVLVAES
P47170	1376	F	VHNPDHCFHIRLE
P53946	189	F	TGLVISCGHEDTN
P39743	132	F	EKIVTPCQELLKI
P17709	94	F	GTNFRICSVNLHG
Q12680	589	F	NVMSLECYVGPQG
P14747	142	F	PAPITVCGDIHGQ
Q12118	39	F	LNVAMDCISEAFG
Q12509	252	F	NNIKEQCLFVSPV
P38932	171	F	EGGLTKCTNSLVS
Q06523	419	F	LVYFRQCVQEVEA
P39904	189	F	KDFDKLCQLLDIL
P38077	117	F	TSDKGLCGSIHSQ
Q01217	171	F	MAVVRKCFLEQNL
P07277	193	F	AFIGEKCIHGTPS
P00498	160	F	GSVEASCALGIGD
P43638	925	F	KLISVLCYLENLK
P04807	268	F	APMAINCEYGSFD
P00330	44	F	VKYSGVCHTDLHA
P07263-2	104	F	DQGGELCSLRYDL
P53262	161	F	DEFIDSCLSFLED
P00931	321	F	PEALHACLRELEK
Q06218	263	F	FDKFLLCYVIFKL
P48363	37	F	PSDFELCFNKFQE
P32496	23	F	NGDYAACEKLLPP
P23594	225	F	VDNKIFCLHGGLS
P38348	287	F	RAFSTNCLLQLFA
Q06142	459	F	PGVVQACLIGLQD
P19358	93	F	GFDYKTCNVLVAI
P28272	26	F	NASGVHCMTTQEL
P38604	703	F	GVFNHSCAIEYPS
P20606	171	F	PVEVFMCSVVMRN
P47103	356	F	LQDYIFCKEKNPD
P48362	112	F	PNADIMCILLSNL
P25605	82	F	KQHVLNCLVQNEP
P07806-2	646	F	PFKEVFCHSLVRD
Q12155	142	F	LSMTQKCQLASVY
P32628	37	F	LAQSISCEESQIK
P16140	188	F	EIAAQICRQAGLV
Q03940	422	F	LQLLAPCGILAQT
P29704	42	F	SPYLLHCFELLNL
P00925	248	F	VKIGLDCASSEFF
Q12377	118	F	DDQIFVCEKSIEF
P11075	373	F	VRALSSCILEEDS
P11154	839	F	MRLLYSCFEADLK
P32457	124	F	FSFNLLCVGPDGI
P00817	84	F	LRFVRNCFPHHGY
P22137	463	F	KEDKLECSEELGD
P06780	122	F	PIILVGCKVDLRN
P07991	255	F	RTGELLCYDHYKA
P33309	134	F	KLLNEACNIEYKS
Q05022	345	F	QIVDLLCESITKN
Q03713	38	F	PLVPIGCLLTTGA
Q00772	38	F	GAYGIVCSARFAE
P06103	131	F	GFLFVECGSMNDA
P40043	49	F	DFDHLHCKLNYYP
P15646	239	F	LIGMVDCVFADVA
Q12406	306	F	TLDLKECYQFAEY
P13298	19	F	LELAIECQALRFG
P00931	242	F	SKIVTLCGDAPEG
P40302	66	F	QKKIIKCDEHMGL
Q06679	285	F	HDADVLCLTTDTD
Q12496	807	F	DTISSICRTPGEK
P18961	401	F	VLARVDCPFIVPL
P22137	1065	F	DEIAPLCIEHDLK
P38011	140	F	WTIKGQCLATLLG
P14906	369	F	VPLTPNCQILQLP
P32457	279	F	QSVYEKCNLIPVI
P40483	98	F	NPPVHLCLILAKD
Q00764	210	F	LKGVLSCDLVGFH
Q12496	132	F	TLTDEACLTEVYH
P49095	119	F	APSKGFCEQEMLQ
P32366	165	F	APYFKNCFDTAEE
P27697	460	F	MLNERLCPPPEET
P32377	195	F	WPQMKACVLVVSD
P38742	428	F	FTVDNFCFLGLPI
P14906	358	F	AINTFKCIVQAVP
Q04409	22	F	DAVVEICSSLQVD
P39945	180	F	AAGSLFCLGTALN
Q06103	103	F	ELYNELCKKNESK
P54860	568	F	TTMVLRCPELVSN
P33401	377	F	AKKLSICGEESFG
P07347	15	F	TINDIICMQNANL
P36775	1004	F	ASIHLHCPEGATP
P0CX54	141	F	TAQSVGCRVDFKN
P38237	727	F	ALTAVICHKGNSV
P05030	409	F	DLMLTACLAASRK
P36024	406	F	KIALGLCDNLLTS
P38630	620	F	VAEAANCISLGDI
P00447	108	F	GGFTNHCLFWENL
P00899	133	F	GYISYDCVRYFEP
P07256	312	F	IQEYQLCDNFNHF
P22137	645	F	IKDIKRCVVHTNA
P30402	161	F	QGRVVGCIVALDR
P37012	354	F	KAHGLNCYEVPTG
P53852	527	F	KVHSAFCDNLSTP
P25293	272	F	YDHAEGCEISWKD
P07807	14	F	IVGIVACLQPEMG
P30822	255	F	RAITLKCLTEVSN
Q07824	105	F	EVDYTNCAPMGGD
P38891	361	F	LLPGEQCGALTKQ
P30822	814	F	DAEVLNCMTTVVE
Q10740	196	F	ARSLFPCFDTPSV
Q12160	12	F	VARPDLCVSYKKI
P41834	44	F	GNSNETCEMFRDS
P38604	430	F	AQFDTECVPGSYR
P40413	165	F	SKLEETCDDISAS
P26755	95	F	ILDAVLCKFKENE
P02992	404	F	DNVEMECDLIHPT
P06701	695	F	SKLSIICVGGHNV
P53552	1034	F	KIFLQNCVVPRVL
Q08760	188	F	HSAVGLCNTYLVS
P17709	22	F	QAVDQICDDFEVT
P38986	269	F	FKLPEVCILYAHQ
P36036	104	F	NKEDRTCIYEFED
P33401	445	F	DYEHIECEQAEKV
P06169	69	F	RIKGMSCIITTFG
P0CX30	92	F	FVPNDGCLNFVDE
Q12018	774	F	TTLVNECIAQSHQ
Q06685	423	F	TIGENFCHAETRK
P40053	441	F	LDFEGACTKPFIL
P19882	283	F	GEALAACILNKLR
P40495	88	F	KVLKEQCQGALFG
P32604	308	F	ELDAGVCDGMTYE
P37291	197	F	AGTSAYCRLIDYK
P15700	130	F	FILFFDCPEDIML
P23291	325	F	SLSFEECPDYEGY
Q12068	217	F	KHLNTSCELVNSL
P05150	114	F	VSSMVSCIFARVN
P08417	311	F	ALNTLACSLFKIA
P20967	209	F	HLEKLYCSSYGVQ
P39517	189	F	VADLSDCSLFIMD
P43569	200	F	ETETRRCSVVYAT
P08518	388	F	INRLLLCALDRKD
P38286	136	F	ESIKELCAQLPIT
Q12122	314	F	NPITGFCAFTHKA
P15646	314	F	PYERDHCIVVGRY
Q08977	324	F	NGLLDDCHDLVND
P21827	194	F	AWGTFRCNEGILG
Q04472	141	F	IEALDECDRSHVD
P15180	459	F	GELEDTCINPTFI
P06634	327	F	RHIVEDCDMTPVG
P53848	431	F	FVLEPLCELISPV
P31688	468	F	HMSNFLCYGNPLI
Q06706	480	F	NVLDVACSFSNEI
P42949	59	F	ITLDESCKILNIE
P02994	335	F	NDPPKGCASFNAT
P15891	87	F	IIIIGWCPDSAPL
P16521	879	F	KEIEEHCSMLGLD
P06106	193	F	GAGGYFCQPIKYG
P32419	54	F	INTNSSCVGYDKD
P06103	471	F	FSNLQICRLTERD
P32191	342	F	VLPSFYCPKDMGL
P03965	300	F	LGVIGECNVQYAL
P15705	453	F	PEAIADCNKAIEK
Q86ZR7	177	F	DIKPDECIVFEDG
P16521	731	F	VYTHENCRIAYIK
P38075	182	F	DAEDIPCPDYWGG
P18544	313	F	GGNPLACSVSNYV
P46151	157	F	AYPEGHCEGEAEG
Q01852	369	F	PVLVVGCRAQEIN
Q08220	57	F	TPIPRKCFDEAVQ
P22768	335	F	SYFTPECEYIRSM
P21965	161	F	LHGLGVCHRDIKP
P04806	268	F	SPMAINCEYGSFD
P47077	464	F	KNILESCLLLSAS
P41807	369	F	LDSKLLCWSPPHV
P11075	1663	F	ARIGRSCLQQLIL
P53140	230	F	LSFDDDCIRIWEA
P21242	76	F	VDRHIGCVYSGLI
P16521	814	F	NTYEYECSFLLGE
Q02821	489	F	MEKIFNCQQNEND
P33416	333	F	DLVDEACAVLRLQ
P36037	196	F	DGHFISCSNDGLI
P43583	250	F	TNELKNCLHFDFP
P07244	423	F	VYEAVKCVHFQNS
Q02979	1061	F	VGFNIECKFPMLD
Q06679	431	F	DQNISTCSLSPDG
P30822	648	F	HTFYKACGIIISE
P43619	207	F	VKIEVECLSEDEA
Q08968	483	F	EKAKEFCDVIVEP
P18239	73	F	YAGILDCFKRTAT
P39077	518	F	TAIESACLLLRVD
P38169	145	F	TDDKQICHFAIGE
Q02821	214	F	RDYVLQCNAMEPI
P07263-2	462	F	AAEKAGCHIAVIL
P06105	666	F	IREKFACQIDIPN
P41807	92	F	TSDNEDCKKSVQN
P32573	203	F	LGIRSNCIAPGAI
P19097	917	F	PEVVELCQKSPVM
P38966	550	F	LTTWKICLELVHS
P17255	358	F	ELLKFTCNATHEL
Q06632	131	F	MDPGSSCALLFNN
Q12466	1027	F	INNEEDCAYKTKV
P32191	82	F	GATGTGCALDAAT
P40069	500	F	ESSKLRCAVVSAI
P54838	197	F	GSSLDHCKVPGRK
P22515	144	F	VKINEFCHSSGIR
P53839	87	F	SSVVAVCHTGAGY
Q99260	120	F	DENVILCIVGNKS
P07149	1156	F	RHASFLCSFITQD
P07149	1966	F	LERGFACIPLVGI
P38903	583	F	FVQLAKCISSPHF
P35845	138	F	LQAIEMCKNLNIA
P42945	163	F	LPPLFNCLSNFVR
P53318	120	F	LYVTDGCSKATLD
P00931	657	F	HAVYGACELAKTM
P31384	402	F	PAELGSCFQLKYF
P38972	809	F	ALGLDLCPALGVA
P14843	164	F	PQFLSDCFSLGAI
P53168	100	F	NQVHEVCKSTNSI
P53622	1150	F	YAKFDICAATYKP
P38930	52	F	KGHEYFCDVDPEY
P53316	296	F	NDDNFRCLFIGNL
P53889	231	F	PGDRVHCELLQNN
P31383	629	F	KKSLAECQELLKN
Q04792	408	F	SSKLPGCFEIVSS
Q12754	208	F	VFVADFCDKQLAG
Q08972	151	F	LSKIPECQSITDC
P31383	175	F	SSKVSACGLFKSV
P49017	225	F	PGGIFYCLEFSKI
P32074	868	F	IILNSSCLPVEST
P54114	343	F	DPFDEKCIVGPVI
P14743	172	F	VEINFLCVHKQLR
Q12386	512	F	AETRIACVDEGTV
P00931	365	F	ERLTEHCQGAQIW
P32356	231	F	IYVPYDCPEQYEF
P22515	447	F	GSGAIGCEMLKNW
P89105	509	F	VLNNLACYHFING
P38858	196	F	KDAKALCFVAEGS
P39993	486	F	TFINFDCNLDRAD
Q07381	151	F	FLNILDCAKVADF
P05030	376	F	AGVEILCSDKTGT
P48558	42	F	STVVISCEPIIRQ
P32377	264	F	NSFHATCLDSFPP
P43591	26	F	EDNYRVCVILVGS
Q12460	118	F	EFPYVDCISNELA
P32381	220	F	QIKEKLCYVSYDL
P36148	297	F	KVAVVPCGLHYFH
Q03161	262	F	GYQQMICIEPGHV
P50095	476	F	NGLQHSCQDIGYK
P38999	219	F	PGYAFVCYPNRDS
P54838	418	F	QVGDGDCGYTLVA
P26637	562	F	KKQAIECLEGMQL
P36159	600	F	RIKYISCEHFIND
P38792	310	F	IKALAFCEIGITQ
Q12480	140	F	LDVQPVCEVTVIK
P0CX22	1787	F	FDIILLCRDSSRE
P03965	657	F	LEQSEGCIISVGG
P14922	123	F	WATLGHCYLMLDD
P25087	198	F	YAIEATCHAPKLE
Q12368	134	F	QEEFELCYHNLIK
P33416	246	F	LARGLRCISATTL
P07170	84	F	LTNNPACKNGFIL
Q03640	564	F	QKLNLKCFDFNDV
P39079	530	F	ASNLLLCDELLRA
P39079	96	F	GTTTVVCLVGELL
Q03690	216	F	SNIITPCVRSLSF
P47008	27	F	GIIKEKCAGYDEL
P42935	563	F	HGFEITCLDISPD
P0CX85	53	F	VRKSIACVLTVIN
P32589	380	F	KGAAFICAIHSPT
P32074	343	F	PEKIVVCNPELES
Q12060	293	F	GTVDARCVELISL
P21965	117	F	QHLAMECLPETLQ
P32074	767	F	PSEEAACYVAFKK
P08566	442	F	ALGEGQCKIKNLL
P05150	129	F	EDILAFCKDSSVP
P38009	102	F	KVDYVVCNLYPFK
Q03496	212	F	ANSVGKCIVSLLL
P10869	53	F	NNVAVVCSARSSY
P89105	740	F	QLNLAHCYLEMRE
Q04178	18	F	NNVHQLCQVSAER
P32449	76	F	LVIVGPCSIHDLE
P17555	406	F	SIFIGKCSQVLVQ
Q12114	217	F	DTTHFVCNDLDNE
P15454	96	F	SKSGKTCILDIDM
P38328	373	F	ITQVSSCGLDGKI
Q03771	69	F	PILARACELDPEG
P32861	471	F	GTVIIVCSDGHKI
P32565	220	F	LMNMPNCDYLTLN
P53549	394	F	GADIRNCATEAGF
P38261	260	F	NEVLDQCTKIAEK
P43591	45	F	TIAEELCQIINEK
P11075	561	F	PGKERVCFIDSIR
P39011	319	F	LILSLVCLESKTF
P53727	107	F	GIVGQLCEGSENV
Q10740	661	F	DTYHPICKALVKQ
P32454	238	F	ARRAFPCFDEPNL
P18239	271	F	YDGAFDCLRKIVA
P48362	345	F	EDIGELCYRIVNM
P40008	106	F	AAKEKGCETIVLV
P11353	193	F	PRFKKWCDEYFYI
P38011	71	F	SHIVQDCTLTADG
P38753	32	F	QYILDVCDLVKED
P36010	118	F	DLGRNVCHGSDSV
P53155	218	F	FRNDHFCTLYKNN
P17649	241	F	RKEDDHCLAIVEE
P38810	412	F	SHVPQVCYGSALQ
Q12429	62	F	IDYYSKCIGVPLF
P47085	178	F	SVDVDRCIGNILS
Q07949	229	F	EFQQKKCLILDLD
Q04178	97	F	WIDYEQCKLDLVG
Q07979	28	F	NAASVKCHVVDES
P17709	448	F	GEVEIGCDGSVVE
P33893	484	F	QELMDLCNDVIAQ
P53549	276	F	AKEHEPCIIFMDE
P38791	145	F	EEDLIKCLAPTYL
Q12168	618	F	SEDVNSCYAIKLW
P32783	173	F	VVLELGCGKGGDL
P38821	304	F	GIRLMACFDHEEI
P25605	111	F	IDSLVVCNTEVKD
P40825-2	652	F	KKVEDICNEQIKE
P38715	158	F	YRALEECVDEGLI
P40433	309	F	LFLESVCSDHALV
Q99207	474	F	RELSEECRDYINE
P06208-2	192	F	EFAVEICEAVKKA
P16550	306	F	NDILLECGFPNTS
P38738	36	F	TIHLVKCNDHDSL
Q05022	1541	F	EVFSRACQYMDSY
P07213	439	F	PYIQLACLAYREN
P32767	1040	F	AVLPQICNNPAGH
P53877	81	F	LPEILKCLEVVEN
Q01476	645	F	NFLTEECPQFSNY
P42847	130	F	ISLSTGCLGFRKA
Q06103	67	F	PYYKYLCEEYLVN
P09938	281	F	LHTDFACLLFAHL
P20433	185	F	QLGSLACDTADEA
P33442	69	F	GRVVEVCLADLQG
P35194	174	F	KKLVLTCDLLIPL
P40580	184	F	DKVRAVCIAPGVV
Q07478	217	F	NFVIDECDKVLEE
Q99297	159	F	YLGPMDCLKKTIK
P16550	129	F	TAYKLLCALDNEE
P04840	130	F	RGAFDLCLKSPTF
P32597	221	F	TYSLDDCLEFITK
P38129	660	F	VISIAVCPDGRWL
P39525	334	F	LGDKAECLAVASA
P43577	94	F	IHELGLCGHIEDI
Q12298	112	F	DDYDQTCKQFIFD
P38137	310	F	IRFIRSCSSALAP
P38825	349	F	NAALALCYTGIFH
Q04458	273	F	GNSGQICVSPDYL
Q12028	383	F	RKFISHCLQDTDV
P31688	440	F	LRVADLCLITSVR
P24784	288	F	REVDRGCDLLVAT
P07262	313	F	VDIALPCATQNEV
P16120	428	F	HTAVGVCATERLI
P14127	35	F	QTNKRLCDEIATI
P38261	395	F	DFIVSQCYPLKDV
P08425	132	F	SAHELECFQKIRN
P32618	227	F	LKKILICAQEDLH
P38276	145	F	SDYPYACLTISGL
P07262	252	F	LSDSKGCIISETG
P14540	292	F	VNLDTDCQYAYLT
P23641	28	F	LAGAIGCGSTHSS
P53271	241	F	KILTEKCLENPSS
P33734	127	F	EIGWNSCIPSENL
P05748	152	F	ARYNWICDPVHKH
P47085	284	F	ITGNTICGEKPIS
Q07551	197	F	PGIYKFCQEHDIL
P47123	195	F	KELPARCHAVYQL
P40893	170	F	LVGPMACTPERGG
P38999	340	F	NALDTLCARLEEL
P22108	140	F	KDDDVTCERYLVF
P32602	260	F	EQLSEHCKEFDNF
P53914	584	F	RIPDPLCVIQIAL
Q03028	230	F	IGGTVGCLLNTPF
Q12363	240	F	NHIFASCSDDNIL
Q03034	124	F	PVSSAPCKTHILS
P33329	561	F	VTGKIFCVHGGLS
Q08235	83	F	IAELYNCNNVLFF
P52488	24	F	KLRSSRCLLVGAG
Q03559	82	F	EEGHVLCDVFGQP
Q03362	20	F	KLGLEDCLAVFGH
P38439	278	F	QQELIQCYEGGEI
P40069	420	F	KLAALKCIHQLTT
P26754	70	F	QELHHVCFVGVVR
P21827	354	F	DGDLYSCGRLDMF
P08417	412	F	YSFRVHCVEGIKA
P38883	343	F	GGINSLCEVLLGV
P39968	106	F	QIQVAACAALGNL
Q03219	83	F	DDITYECMAKSFN
P38688	161	F	SQIELSCNERVPL
P38145	147	F	VEKGFICIDGTSL
P06776	441	F	HRPEQDCFGDSYK
Q06252	94	F	HKWSEVCHYIITD
P40165	77	F	GGDGLVCARHLKL
Q04869	134	F	NWLYLPCIKIAKE
P38627	520	F	DETGQRCEIFELK
P37291	87	F	DRMEILCQQRALK
P38262	16	F	YLIWRYCQEMGHE
P04046	438	F	VAEVIGCERVIYQ
P38755	62	F	SQLKPGCDLSRIT
P38791	252	F	NKIPIFCPSLTDG
P38968	1223	F	TQPTIDCLHDLVA
P06780	112	F	AEVLHFCQGVPII
P32598	61	F	EAPIKICGDIHGQ
P38295	103	F	FSDGGVCTADWLI
P33309	155	F	EGIAHVCLVTSSS
P40477	353	F	GTILEPCSGVDTI
P42941	8	F	SKFVITCIAHGEN
Q07589	49	F	GYTIESCDYGRLE
Q03640	744	F	NGKALICEYSSSL
P32558	393	F	KIQRGDCFNISFG
P39077	248	F	RVVLLDCPLEYKK
P12385	124	F	NTSLYLCDNKFHT
P00498	71	F	FVGEGKCDLGITG
P02557	127	F	RREAEGCDSLQGF
P10659	32	F	DAILDACLAEDPH
P53095	346	F	IKGFGICADLEHV
P38791	315	F	HHIANACLMRNGA
Q12029	157	F	AAVTASCGVALGL
Q12189	75	F	VASKFICIPTGFQ
Q12464	224	F	DTRFVQCPEGELQ
P38810	879	F	VMSQLLCEDKTVN
[truncated: 1,542 more rows]

## Sheet: Peptides and Localization
UniProt ID	Peptides per cluster	Localization
O13297	F: 1	Nucleus
O13547	J: 1	Mitochondrion
O13585	G: 1	Golgi apparatus
P00127	J: 2	Multiple localization
P00128	G: 1	Mitochondrion
P00175	G: 1	Multiple localization
P00330	B: 1; F: 1	Cytoplasm
P00331	G: 1	Cytoplasm
P00359	I: 1	Multiple localization
P00360	D: 1	Mitochondrion
P00410	D: 1	Mitochondrion
P00427	F: 1	Mitochondrion
P00445	J: 2	Multiple localization
P00447	F: 1	Mitochondrion
P00498	F: 3; G: 1	Cytoplasm
P00549	D: 2; E: 2; G: 1	Cytoplasm
P00560	F: 1	Mitochondrion
P00729	J: 2	Multiple localization
P00812	E: 2; D: 1	Nucleus/Cytoplasm
P00815	E: 2; D: 1; F: 1	Cytoplasm
P00817	F: 1	Nucleus/Cytoplasm
P00899	F: 2	Cytoplasm
P00925	F: 1	Multiple localization
P00927	D: 1; E: 1; G: 1	Mitochondrion
P00931	F: 5; D: 1; H: 1	Nucleus/Cytoplasm
P00937	D: 2; I: 1	Cytoplasm
P00942	F: 1; G: 1	Mitochondrion
P00958	A: 1; D: 1	Cytoplasm
P02557	F: 1	Nucleus/Cytoplasm
P02992	E: 1; F: 1; G: 1	Mitochondrion
P02994	D: 1; E: 1; F: 1; G: 1	Multiple localization
P03871	F: 1; G: 1	Nucleus
P03874	D: 1; G: 1	Mitochondrion
P03965	F: 3; G: 1; I: 1	Cytoplasm
P04037	B: 1; F: 1	Mitochondrion
P04046	D: 2; F: 1; I: 1	Cytoplasm
P04050	G: 1	Multiple localization
P04051	C: 1; E: 1; G: 1	Nucleus
P04076	F: 1	Cytoplasm
P04161	D: 1; E: 1	Nucleus/Cytoplasm
P04173	E: 1	Cytoplasm
P04387	F: 1	Nucleus/Cytoplasm
P04801	E: 2; D: 1	Mitochondrion
P04802	B: 1; E: 1	Nucleus/Cytoplasm
P04806	F: 1; G: 1; H: 1	Mitochondrion
P04807	D: 1; F: 1	Multiple localization
P04819-2	C: 1; H: 1	Multiple localization
P04840	F: 1	Mitochondrion
P05030	F: 3; E: 1	Mitochondrion
P05066	G: 1	Multiple localization
P05150	F: 4	Mitochondrion
P05373	E: 2; I: 1	Nucleus/Cytoplasm
P05374	G: 1	Endoplasmic reticulum
P05375	E: 1	Multiple localization
P05453	E: 1	Cytoplasm
P05694	E: 2; D: 1	Cytoplasm
P05748	F: 1	Ribosome
P05759	B: 2	Multiple localization
P05986	G: 1	Nucleus/Cytoplasm
P06103	F: 2	Cytoplasm
P06105	F: 1	Multiple localization
P06106	F: 1	Cytoplasm
P06115	B: 1; E: 1	Multiple localization
P06168	E: 1; F: 1	Mitochondrion
P06169	D: 1; F: 1	Nucleus/Cytoplasm
P06174	E: 1	UNKNOWN
P06208-2	D: 2; E: 2; F: 2	Mitochondrion
P06242	E: 1	Nucleus/Cytoplasm
P06367	F: 1	Multiple localization
P06634	E: 1; F: 1	Nucleus/Cytoplasm
P06701	F: 1; G: 1	Multiple localization
P06738	C: 1; F: 1	Cytoplasm
P06776	F: 1	Nucleus/Cytoplasm
P06778-3	E: 1	Multiple localization
P06779	G: 4	Nucleus
P06780	F: 2; G: 1	Multiple localization
P06781	E: 1; H: 1	Cytoplasm
P06782	E: 2	Multiple localization
P06785	E: 1; F: 1; H: 1	Multiple localization
P06786	I: 1	Multiple localization
P06839	D: 1	Nucleus/Cytoplasm
P07143	G: 1	Mitochondrion
P07149	E: 4; F: 3; B: 1; G: 1	Mitochondrion
P07170	F: 1	Mitochondrion
P07172	E: 1; I: 1	Cytoplasm
P07213	F: 2; H: 1	Mitochondrion
P07236	E: 1	Mitochondrion
P07244	E: 1; F: 1	Cytoplasm
P07245	E: 2	Nucleus/Cytoplasm
P07246	G: 1; H: 1	Mitochondrion
P07248	B: 1; G: 1; H: 1	Nucleus/Cytoplasm
P07251	F: 1	Mitochondrion
P07256	F: 1	Mitochondrion
P07257	E: 1	Mitochondrion
P07259	G: 3; D: 2; E: 2; F: 1; H: 1	Mitochondrion
P07262	F: 2; I: 1	Nucleus/Cytoplasm
P07263-2	F: 3	Mitochondrion
P07264	E: 4; D: 2; A: 1	Cytoplasm
P07266	G: 1; H: 1	Mitochondrion
P07267	J: 2	Multiple localization
P07274	F: 1	Cytoplasm
P07275	F: 1; G: 1	Mitochondrion
P07277	E: 2; F: 1	Nucleus/Cytoplasm
P07278	I: 1	Nucleus/Cytoplasm
P07283	D: 1; F: 1	Cytoplasm
P07284	E: 1; I: 1	Cytoplasm
P07285	D: 1	Nucleus/Cytoplasm
P07342	E: 1	Mitochondrion
P07347	F: 1	Cytoplasm
P07703	E: 1	Nucleus
P07806-2	F: 2	Mitochondrion
P07807	F: 1	Mitochondrion
P07991	F: 1	Nucleus/Cytoplasm
P08004	I: 1	Cytoplasm
P08018	D: 2	Cytoplasm
P08417	F: 2; E: 1	Multiple localization
P08425	F: 1	Mitochondrion
P08465	G: 1	Cytoplasm
P08466	H: 1	Multiple localization
P08518	E: 2; B: 1; F: 1; H: 1	Multiple localization
P08524	E: 1	Endoplasmic reticulum
P08539	E: 1	Cytoplasm
P08566	F: 3; G: 3; E: 2	Cytoplasm
P09032	D: 2; H: 1	Cytoplasm
P09064	A: 1; B: 1; E: 1	Ribosome
P09232	G: 1; J: 1	Vacuole
P09436	E: 2; F: 2; G: 1	Cytoplasm
P09440	E: 2	Mitochondrion
P09624	A: 1; D: 1; E: 1	Mitochondrion
P09733	D: 3; F: 1; H: 1	Nucleus/Cytoplasm
P09734	D: 2	Nucleus/Cytoplasm
P09880	E: 2; D: 1	Nucleus/Cytoplasm
P09938	F: 2	Nucleus/Cytoplasm
P09959	G: 1	Nucleus/Cytoplasm
P0CE41	B: 2	Multiple localization
P0CH08	B: 1	Multiple localization
P0CX22	F: 1	Cytoplasm
P0CX26	A: 1	Ribosome
P0CX28	I: 1	Ribosome
P0CX30	F: 1	Ribosome
P0CX40	E: 1; G: 1	Ribosome
P0CX42	E: 1; F: 1	Multiple localization
P0CX44	E: 1; G: 1; H: 1	Ribosome
P0CX48	E: 2	Ribosome
P0CX50	F: 1	Ribosome
P0CX54	F: 1	Ribosome
P0CX81	C: 1	Cytoplasm
P0CX85	F: 1	Ribosome
P10080	F: 1	Nucleus/Cytoplasm
P10081	F: 1	Ribosome
P10356	E: 2	Nucleus/Cytoplasm
P10363	D: 1	Nucleus
P10591	E: 1; F: 1	Multiple localization
P10592	F: 1	Multiple localization
P10659	F: 1	Cytoplasm
P10662	D: 1; E: 1	Mitochondrial ribosome
P10862	I: 1	Nucleus
P10869	F: 2; D: 1; E: 1; G: 1	Cytoplasm
P10962	D: 1	Nucleus
P10964	B: 1; D: 1; E: 1; G: 1; H: 1	Nucleus
P11075	F: 4; G: 1	Golgi apparatus
P11154	E: 3; F: 1; H: 1	Cytoplasm
P11353	F: 1; G: 1	Mitochondrion
P11412	G: 1	Cytoplasm
P11433	D: 1	Nucleus/Cytoplasm
P11484	D: 1	Cytoplasm
P11655	E: 1	Multiple localization
P11745	E: 1; F: 1; G: 1	Nucleus/Cytoplasm
P11914	E: 1	Mitochondrion
P11938	G: 1	Nucleus/Cytoplasm
P11986	E: 2; F: 1	Cytoplasm
P12383	E: 1	Nucleus/Cytoplasm
P12385	F: 2; E: 1	Cytoplasm
P12611	E: 1	Nucleus
P12612	H: 1; I: 1	Cytoplasm
P12683	F: 1	Multiple localization
P12687	G: 1	Mitochondrial ribosome
P12688	D: 1; F: 1	Cytoplasm
P12754	G: 1	Cytoplasm
P12904	F: 1; G: 1; I: 1	Nucleus/Cytoplasm
P12945	E: 3	Mitochondrion
P12962	D: 1	Cytoplasm
P13186	H: 1	Cytoplasm
P13188	B: 1	Mitochondrion
P13298	F: 1	Nucleus/Cytoplasm
P13382	G: 1	Multiple localization
P13393	G: 1	Nucleus
P13517	D: 1	Cytoplasm
P13586	G: 2; D: 1; F: 1	Multiple localization
P13663	H: 2; D: 1; E: 1; F: 1	Nucleus/Cytoplasm
P13712	G: 1	Nucleus/Cytoplasm
P14020	G: 2	Multiple localization
P14065	G: 1	Nucleus/Cytoplasm
P14066	C: 1	Mitochondrial ribosome
P14127	F: 1	Ribosome
P14164	B: 1	Nucleus
P14540	E: 3; F: 1; G: 1	Mitochondrion
P14680	F: 1; G: 1	Nucleus/Cytoplasm
P14681	G: 1	Nucleus/Cytoplasm
P14742	D: 3; A: 2; G: 1; I: 1	UNKNOWN
P14743	F: 1	Cytoplasm
P14747	D: 1; E: 1; F: 1	Cytoplasm
P14843	E: 2; D: 1; F: 1	Multiple localization
P14904	G: 1; H: 1	Vacuole
P14906	F: 1	Multiple localization
P14908	I: 1	Mitochondrion
P14922	F: 1	Nucleus
P15179	D: 1	Mitochondrion
P15180	E: 3; F: 2	Cytoplasm
P15274	E: 1	Cytoplasm
P15303	E: 2; A: 1; B: 1; F: 1	Multiple localization
P15315	B: 1	Nucleus
P15424	G: 2; E: 1; H: 1	Multiple localization
P15436	A: 1; G: 1	Nucleus/Cytoplasm
P15454	F: 1	Nucleus/Cytoplasm
P15496	E: 2; D: 1	Nucleus/Cytoplasm
P15565-2	A: 1; E: 1	Multiple localization
P15624	F: 3; E: 2	Cytoplasm
P15625	E: 1	Cytoplasm
P15646	F: 3	Nucleus
P15700	F: 1	Nucleus/Cytoplasm
P15703	J: 1	Vacuole
P15705	E: 1; F: 1	Cytoplasm
P15731	H: 1; I: 1	Nucleus/Cytoplasm
P15790	G: 1	Nucleus/Cytoplasm
P15807	E: 1	UNKNOWN
P15873	F: 2; H: 1	Nucleus
P15891	F: 1	Cytoplasm
P16120	F: 1	Nucleus/Cytoplasm
P16140	F: 1	Multiple localization
P16370	B: 1	Nucleus
P16387	E: 3; D: 1	Mitochondrion
P16521	F: 3; E: 2; A: 1	Ribosome
P16550	F: 2; E: 1	Nucleus/Cytoplasm
P16603	E: 1	Multiple localization
P16622	E: 2; G: 1	Mitochondrion
P16639	E: 2	Cytoplasm
P16649	D: 1; G: 1; H: 1	Nucleus
P16861	F: 5; G: 1	Mitochondrion
P16862	F: 2	Mitochondrion
P16892	D: 1	Multiple localization
P17065	A: 1	Cytoplasm
P17255	F: 1; G: 1	Multiple localization
P17423	G: 2; F: 1	UNKNOWN
P17442	E: 2	Nucleus/Cytoplasm
P17555	E: 1; F: 1	Cytoplasm
P17629	G: 1	Nucleus
P17649	F: 2; E: 1; G: 1; I: 1	Mitochondrion
P17709	F: 3	Mitochondrion
P17883	E: 1	Nucleus/Cytoplasm
P18239	F: 2; E: 1	Mitochondrion
P18408	D: 1	Cytoplasm
P18544	E: 1; F: 1; I: 1	Mitochondrion
P18562	E: 1; F: 1	Cytoplasm
P18759	E: 1	Golgi apparatus
P18852	E: 1	Cytoplasm
P18898	D: 1; E: 1	Cytoplasm
P18961	B: 1; F: 1; G: 1	Nucleus/Cytoplasm
P18963	G: 1; H: 1; I: 1	Mitochondrion
P19073	G: 1	Multiple localization
P19097	F: 2; E: 1; I: 1	Mitochondrion
P19146	H: 1	Golgi apparatus
P19263	H: 1	Nucleus
P19358	F: 3	Cytoplasm
P19414	E: 3	Mitochondrion
P19524	G: 2; E: 1; F: 1	Multiple localization
P19812	F: 1; G: 1; J: 1	Cytoplasm
P19881	I: 1	Nucleus/Cytoplasm
P19882	E: 1; F: 1	Mitochondrion
P19955	D: 1	Mitochondrial ribosome
P20051	E: 2	Nucleus/Cytoplasm
P20081	F: 1	Multiple localization
P20133	E: 1	Cytoplasm
P20433	F: 1	Nucleus/Cytoplasm
P20449	E: 1	Nucleus/Cytoplasm
P20459	G: 1; H: 1	Ribosome
P20604	F: 1	Nucleus/Cytoplasm
P20606	F: 1	Multiple localization
P20967	F: 2	Mitochondrion
P21182	B: 1	Nucleus/Cytoplasm
P21242	F: 2	Nucleus/Cytoplasm
P21243	E: 1; F: 1	Multiple localization
P21269-3	E: 1	Multiple localization
P21304	G: 1	Nucleus/Cytoplasm
P21339	E: 1; F: 1	Mitochondrion
P21375	F: 1; G: 1	Multiple localization
P21576	E: 1	Multiple localization
P21734	I: 1	Nucleus/Cytoplasm
P21801	D: 1; I: 1	Mitochondrion
P21827	F: 3; E: 2	Nucleus/Cytoplasm
P21954	G: 1	Mitochondrion
P21965	F: 2	Cytoplasm
P22007	G: 1	Cytoplasm
P22082	H: 1	Nucleus
P22108	E: 1; F: 1; G: 1	Nucleus/Cytoplasm
P22133	E: 1; G: 1	Multiple localization
P22136	G: 1	Mitochondrion
P22137	F: 5; G: 3; E: 1	Golgi apparatus
P22138	D: 3; A: 2	Nucleus
P22146	J: 1	Multiple localization
P22147	E: 1; I: 1	Nucleus/Cytoplasm
P22211	H: 1	Golgi apparatus
P22216	G: 1	Nucleus/Cytoplasm
P22217	B: 1	Multiple localization
P22219	E: 1	Multiple localization
P22336	A: 1	Nucleus/Cytoplasm
P22434	D: 1	UNKNOWN
P22515	F: 2; G: 2; B: 1; E: 1; I: 1	Nucleus/Cytoplasm
P22543	G: 2	Multiple localization
P22579	D: 1; E: 1; G: 1	Nucleus
P22696	E: 1	Nucleus/Cytoplasm
P22768	E: 2; F: 2; A: 1	Cytoplasm
P22936	E: 1; F: 1	Multiple localization
P23060	G: 1	UNKNOWN
P23180	F: 2; D: 1; H: 1	Mitochondrion
P23254	E: 1	Nucleus/Cytoplasm
P23255	F: 1	Nucleus
P23287	H: 1	Cytoplasm
P23291	F: 1	Multiple localization
P23293	H: 1	Nucleus
P23500	G: 1	Mitochondrion
P23503	D: 1	Nucleus/Cytoplasm
P23542	G: 1	Peroxisome
P23561	H: 1	Cytoplasm
P23594	B: 1; E: 1; F: 1; I: 1	Nucleus/Cytoplasm
P23615	E: 1	Multiple localization
P23641	G: 2; F: 1	Mitochondrion
P23642	F: 1	Multiple localization
P23644	G: 1	Mitochondrion
P23776	C: 1; H: 1	Vacuole
P24004	E: 1	Peroxisome
P24280	G: 1	Golgi apparatus
P24521	H: 2; E: 1	Multiple localization
P24720	E: 1	Mitochondrion
P24783	D: 2	Multiple localization
P24784	F: 1	Nucleus/Cytoplasm
P25037	B: 2	Multiple localization
P25043	E: 1	Multiple localization
P25044	D: 1	Mitochondrion
P25045	F: 1	Endoplasmic reticulum
P25087	D: 1; F: 1; H: 1	Multiple localization
P25293	F: 1	Nucleus/Cytoplasm
P25332	E: 1; F: 1; H: 1	Nucleus/Cytoplasm
P25337	B: 1	Nucleus
P25339	D: 1	Cytoplasm
P25340	D: 1	Endoplasmic reticulum
P25342	H: 1	Cytoplasm
P25343	F: 1	Cytoplasm
P25344	D: 1	Cytoplasm
P25349	H: 1	Mitochondrion
P25355	G: 1	Nucleus/Cytoplasm
P25366	D: 1	Cytoplasm
P25368	F: 1	Nucleus
P25371	J: 3	Multiple localization
P25373	C: 1	Nucleus/Cytoplasm
P25374	C: 1; H: 1; I: 1	Multiple localization
P25378	G: 1	Cytoplasm
P25386	H: 1	Multiple localization
P25451	G: 2	Multiple localization
P25454	G: 1	Multiple localization
P25491	A: 1; G: 1	Nucleus/Cytoplasm
P25515	C: 1	Multiple localization
P25555	G: 1	Nucleus/Cytoplasm
P25566	A: 2; D: 1	Mitochondrion
P25568	G: 1; J: 1	Vacuole
P25569	E: 2	Nucleus/Cytoplasm
P25576	E: 1; F: 1	Nucleus/Cytoplasm
P25580	J: 1	Endoplasmic reticulum
P25586	H: 1	Nucleus
P25605	F: 4	Mitochondrion
P25618	H: 1	Endoplasmic reticulum
P25625	J: 1	Multiple localization
P25631	E: 1	Nucleus/Cytoplasm
P25632	F: 1	Nucleus
P25638	G: 1	Nucleus/Cytoplasm
P25651	H: 1	Nucleus
P25654	B: 1	Nucleus/Cytoplasm
P25655	H: 1	Nucleus/Cytoplasm
P25694	F: 2; E: 1	Multiple localization
P25846	B: 1	Multiple localization
P25847	I: 1	Nucleus
P26321	F: 1	Multiple localization
P26570	H: 1	Nucleus/Cytoplasm
P26637	C: 1; D: 1; E: 1; F: 1	Cytoplasm
P26754	F: 1	Nucleus
P26755	F: 1	Nucleus
P26783	E: 1	Ribosome
P26793	F: 1	Multiple localization
P27351	F: 2	Cytoplasm
P27476	D: 1	Multiple localization
P27515	E: 1	Nucleus/Cytoplasm
P27614	C: 1	Vacuole
P27680	G: 1; H: 1	Mitochondrion
P27692	H: 2	Multiple localization
P27697	F: 1; G: 1; H: 1	Mitochondrion
P27705	A: 2	Nucleus/Cytoplasm
P27796	G: 2	Multiple localization
P27809	J: 1	Multiple localization
P27810	J: 1	Multiple localization
P27882	J: 1	Mitochondrion
P27999	B: 1	Nucleus
P28000	E: 1; F: 1	Nucleus
P28005	E: 1	Nucleus/Cytoplasm
P28007	D: 1	Nucleus
P28240	H: 1; I: 1	Vacuole
P28241	G: 1	Mitochondrion
P28272	F: 2; E: 1	Cytoplasm
P28273	G: 1; I: 1	Cytoplasm
P28274	D: 1; F: 1	Vacuole
P28625	H: 1	Multiple localization
P28707	I: 1	Nucleus/Cytoplasm
P28777	G: 2; D: 1; E: 1	Cytoplasm
P28789	H: 1; I: 1	Nucleus/Cytoplasm
P29055	A: 1; B: 1; H: 1; I: 1	Nucleus
P29295	F: 1	Multiple localization
P29311	E: 1	Nucleus/Cytoplasm
P29453	E: 1	Ribosome
P29461	I: 1	Nucleus/Cytoplasm
P29468	E: 2; H: 1	Nucleus
P29469	F: 1; G: 1	Nucleus/Cytoplasm
P29478	E: 1	Cytoplasm
P29496	H: 1	Nucleus/Cytoplasm
P29509	A: 1; E: 1; G: 1	Mitochondrion
P29547	F: 1	Multiple localization
P29704	H: 2; E: 1; F: 1	Multiple localization
P29952	G: 1; I: 1	Nucleus/Cytoplasm
P30402	F: 1; G: 1; H: 1	Cytoplasm
P30619	H: 1	OTHER
P30624	H: 2; F: 1	Multiple localization
P30656	F: 1; G: 1	Multiple localization
P30665	B: 1	Nucleus/Cytoplasm
P30771	A: 1; D: 1; G: 1; I: 1	Nucleus/Cytoplasm
P30775	E: 1	Mitochondrion
P30822	F: 3; G: 1; H: 1	Nucleus/Cytoplasm
P30952	G: 1	Peroxisome
P31115	H: 1	Nucleus/Cytoplasm
P31374	G: 1	Nucleus/Cytoplasm
P31380	H: 1	Multiple localization
P31382	F: 1; H: 1	Endoplasmic reticulum
P31383	F: 2; G: 1; I: 1	Nucleus/Cytoplasm
P31384	F: 1; G: 1; H: 1	Nucleus/Cytoplasm
P31539	F: 2	Nucleus/Cytoplasm
P31688	E: 4; F: 2; H: 1	Mitochondrion
P32048	E: 1	Mitochondrion
P32074	F: 4; H: 1	Multiple localization
P32178	E: 1	Nucleus/Cytoplasm
P32179	G: 2; F: 1	Nucleus/Cytoplasm
P32191	F: 4	Mitochondrion
P32263	G: 2; D: 1; E: 1	Cytoplasm
P32266	J: 1	Mitochondrion
P32288	E: 3; D: 1	Nucleus/Cytoplasm
P32316	D: 1; E: 1; G: 1	Mitochondrion
P32317	F: 1; G: 1	Mitochondrion
P32319	J: 3	Multiple localization
P32324	F: 3; E: 1; G: 1	Cytoplasm
P32327	G: 1	Cytoplasm
P32330	D: 1; E: 1	UNKNOWN
P32331	G: 1	Mitochondrion
P32332	G: 1	Mitochondrion
P32333	E: 1; G: 1	Multiple localization
P32335	D: 1	Mitochondrion
P32337	F: 1; H: 1; I: 1	Nucleus/Cytoplasm
P32347	F: 1	Nucleus/Cytoplasm
P32352	E: 1	Endoplasmic reticulum
P32356	G: 2; F: 1	Cytoplasm
P32364	G: 2	Cytoplasm
P32366	F: 3; I: 1	Multiple localization
P32368	E: 1	Multiple localization
P32377	F: 2	Cytoplasm
P32379	E: 2; G: 1	Nucleus/Cytoplasm
P32381	F: 1	Cytoplasm
P32419	F: 1	Multiple localization
P32447	F: 1	Nucleus/Cytoplasm
P32449	E: 1; F: 1	Nucleus/Cytoplasm
P32451	E: 1; F: 1; I: 1	Mitochondrion
P32454	F: 1; G: 1	Multiple localization
P32457	F: 3	Cytoplasm
P32458	G: 1	Cytoplasm
P32468	F: 1	Cytoplasm
P32469	F: 1	Cytoplasm
P32471	G: 1	Ribosome
P32472	J: 1	Multiple localization
P32476	D: 1; E: 1; G: 1	Endoplasmic reticulum
P32477	E: 1; G: 1	Cytoplasm
P32481	A: 1; E: 1; H: 1	Ribosome
P32485	D: 1	Nucleus/Cytoplasm
P32486	J: 1	Multiple localization
P32495	F: 1	Nucleus
P32496	F: 1	Nucleus/Cytoplasm
P32497	G: 1	Cytoplasm
P32501	G: 2; H: 2	Cytoplasm
P32502	E: 1	Mitochondrion
P32505	B: 4	Nucleus/Cytoplasm
P32523	B: 1	Multiple localization
P32527	E: 1	Multiple localization
P32528	H: 1	Mitochondrion
P32529	A: 1	Nucleus
P32558	F: 1; G: 1	Nucleus
P32561	E: 2; H: 1	Nucleus/Cytoplasm
P32563	E: 1	Vacuole
P32565	F: 1; G: 1	Nucleus/Cytoplasm
P32568	G: 1; H: 1; J: 1	Mitochondrion
P32569	G: 1	Nucleus
P32573	F: 1; G: 1	Peroxisome
P32578	D: 1	Multiple localization
P32579	D: 1; E: 1	Multiple localization
P32580	F: 1	Mitochondrion
P32582	F: 1	Mitochondrion
P32588	E: 1	Nucleus/Cytoplasm
P32589	F: 2; G: 1	Nucleus/Cytoplasm
P32590	F: 1; G: 1	Nucleus/Cytoplasm
P32597	F: 1; G: 1	Nucleus
P32598	F: 2; E: 1; G: 1; I: 1	Nucleus/Cytoplasm
P32599	F: 2; G: 1	Cytoplasm
P32602	F: 2	Vacuole
P32604	F: 1; G: 1	Cytoplasm
P32608	G: 2; F: 1; H: 1	Cytoplasm
P32611	E: 1	Mitochondrial ribosome
P32614	F: 1	Mitochondrion
P32618	F: 1	Multiple localization
P32623	J: 1	Cytoplasm
P32628	F: 2	Multiple localization
P32629	F: 1	Multiple localization
P32639	H: 1	Nucleus
P32643	G: 1	Cytoplasm
P32644	I: 1	Cytoplasm
P32660	E: 1	Multiple localization
P32767	F: 1; G: 1; H: 1	Nucleus/Cytoplasm
P32769	F: 1	Cytoplasm
P32771	D: 2; E: 2; A: 1; B: 1; G: 1	Mitochondrion
P32774	E: 1	Nucleus/Cytoplasm
P32775	F: 1	Cytoplasm
P32783	F: 1	Nucleus/Cytoplasm
P32787	E: 1; G: 1	Mitochondrion
P32790	F: 1	Nucleus/Cytoplasm
P32792	E: 1	Mitochondrion
P32794	E: 2; G: 1	Cytoplasm
P32795	G: 1	Mitochondrion
P32802	J: 1	Vacuole
P32803	J: 2	Multiple localization
P32805	D: 1	Nucleus
P32806	F: 1	Golgi apparatus
P32830	J: 1	Mitochondrion
P32843	H: 1	Mitochondrion
P32857	J: 1	Golgi apparatus
P32860	G: 1	Mitochondrion
P32861	E: 2; F: 1; G: 1	Cytoplasm
P32863	B: 1	Nucleus/Cytoplasm
P32875	I: 1	Mitochondrion
P32891	E: 3; G: 1	Mitochondrion
P32895	D: 2; G: 1; H: 1; I: 1	Cytoplasm
P32898	D: 1	Mitochondrion
P32908	E: 1	Nucleus
P32911	F: 1; G: 1	Cytoplasm
P33201	E: 1; F: 1	Nucleus/Cytoplasm
P33202	G: 2; E: 1; H: 1	Multiple localization
P33297	F: 1	Nucleus/Cytoplasm
P33299	E: 2; D: 1	Nucleus/Cytoplasm
P33302	C: 1; D: 1; G: 1; H: 1	Mitochondrion
P33303	G: 1	Mitochondrion
P33309	F: 2; G: 1; H: 1	Cytoplasm
P33311	H: 1	Mitochondrion
P33314	G: 1	Cytoplasm
P33322	F: 1; G: 1	Nucleus/Cytoplasm
P33327	F: 1; G: 1	Mitochondrion
P33329	E: 2; F: 1; H: 1	Nucleus/Cytoplasm
P33330	F: 1; G: 1	Cytoplasm
P33332	I: 1	Cytoplasm
P33338	E: 1; G: 1	Cytoplasm
P33399	H: 1	Nucleus
P33401	F: 2; G: 2; E: 1	Cytoplasm
P33412	D: 1	Nucleus/Cytoplasm
P33416	F: 2	Mitochondrion
P33418	E: 2; F: 1	Multiple localization
P33442	F: 1	Ribosome
P33734	F: 2; D: 1; E: 1; G: 1	Cytoplasm
P33748	A: 1	Nucleus/Cytoplasm
P33750	I: 1	Nucleus
P33751	H: 1	Mitochondrion
P33753	F: 1; H: 1	UNKNOWN
P33755	D: 1	Multiple localization
P33775	J: 2	Endoplasmic reticulum
P33892	F: 4; G: 2; H: 1	Ribosome
P33893	F: 1	Mitochondrion
P34077	H: 1	Nucleus
P34087	E: 1; G: 1	Nucleus/Cytoplasm
P34110	F: 2	Vacuole
P34160	F: 1	Nucleus/Cytoplasm
P34163	C: 1	OTHER
P34164	F: 1	Nucleus/Cytoplasm
P34217	H: 1	Nucleus/Cytoplasm
P34220	D: 1; H: 1	Cytoplasm
P34221	G: 1; H: 1	Nucleus/Cytoplasm
P34223	D: 1; F: 1	Nucleus/Cytoplasm
P34226	E: 1	OTHER
P34227	G: 1	Mitochondrion
P34228	B: 1	Nucleus
P34232	F: 1	Nucleus
P34240	B: 1	Multiple localization
P34756	E: 1; H: 1	Multiple localization
P34760	D: 1	Cytoplasm
P35127	F: 1	Cytoplasm
P35169	G: 1	Multiple localization
P35183	F: 1	Golgi apparatus
P35184	E: 1	Cytoplasm
P35191	A: 2	Mitochondrion
P35194	F: 1	Nucleus/Cytoplasm
P35195	H: 1	Nucleus/Cytoplasm
P35197	A: 1	Multiple localization
P35202	F: 1; G: 1	Cytoplasm
P35207	F: 1	Cytoplasm
P35724	G: 1	Vacuole
P35728	D: 1	Nucleus/Cytoplasm
P35729	D: 2; E: 1; G: 1	Nucleus
P35734	G: 1; H: 1	Nucleus/Cytoplasm
P35817	G: 1	Nucleus
P35844	F: 1; G: 1	Golgi apparatus
P35845	D: 1; F: 1	Multiple localization
P35996	D: 2	Mitochondrial ribosome
P35999	G: 1; I: 1	Mitochondrion
P36000	F: 1; G: 1; H: 1	Golgi apparatus
P36004	E: 1	Cytoplasm
P36010	F: 1	Mitochondrion
P36013	E: 2; F: 2; D: 1; G: 1	Mitochondrion
P36024	F: 1	Nucleus/Cytoplasm
P36036	F: 1	Nucleus
P36037	D: 2; F: 1	Multiple localization
P36038	G: 1	Mitochondrion
P36044	D: 1	OTHER
P36046	J: 1	Mitochondrion
P36048	G: 1	Nucleus/Cytoplasm
P36053	C: 1	Nucleus
P36056	D: 1	Mitochondrial ribosome
P36059	G: 1	Cytoplasm
P36060	F: 1	Mitochondrion
P36068	F: 1	Nucleus/Cytoplasm
P36069	E: 1	Nucleus/Cytoplasm
P36076	G: 1	Cytoplasm
P36081	J: 1	Multiple localization
P36084	E: 1	Nucleus
P36088	E: 2; D: 1	Nucleus/Cytoplasm
P36090	G: 2; H: 1	Endoplasmic reticulum
P36101	D: 1	Mitochondrion
P36102	H: 1	Cytoplasm
P36104	I: 1	Nucleus
P36105	D: 1	Ribosome
P36112	G: 2; D: 1	Mitochondrion
P36114	H: 1	Nucleus/Cytoplasm
P36119	A: 1; C: 1	Multiple localization
P36122	I: 1	Multiple localization
P36123	D: 1	Nucleus/Cytoplasm
P36124	E: 1	Nucleus
P36126	G: 1	Nucleus/Cytoplasm
P36130	D: 1	Mitochondrion
P36131	E: 1	Nucleus/Cytoplasm
P36132	E: 2; H: 1	Nucleus/Cytoplasm
P36135	J: 1	Mitochondrion
P36136	F: 1	Nucleus/Cytoplasm
P36141	E: 1	Mitochondrion
P36148	F: 3; E: 1	Endoplasmic reticulum
P36149	F: 1	Multiple localization
P36150	F: 1	Nucleus
P36152	D: 1	Mitochondrion
P36159	E: 1; F: 1	Multiple localization
P36160	G: 1	Nucleus
P36161	F: 1; G: 1	Nucleus/Cytoplasm
P36165	F: 1; G: 1	OTHER
P36168	E: 1	Multiple localization
P36421	E: 1; G: 1	Nucleus/Cytoplasm
P36517	F: 1	Mitochondrial ribosome
P36519	D: 1; E: 1	Mitochondrial ribosome
P36521	D: 1	Mitochondrial ribosome
P36523	E: 1	Mitochondrial ribosome
P36527	E: 1	Mitochondrial ribosome
P36775	F: 1; G: 1	Mitochondrion
P36973	G: 1	Cytoplasm
P37012	F: 4	Cytoplasm
P37262	F: 2; E: 1	Cytoplasm
P37291	F: 2	Cytoplasm
P37292	F: 1	Mitochondrion
P37296	F: 1	Multiple localization
P37297	F: 1; H: 1	Mitochondrion
P37302	J: 2	Vacuole
P37303	E: 1; H: 1	Cytoplasm
P37304	G: 1	Cytoplasm
P37366	D: 1	Multiple localization
P37898	G: 1	Nucleus/Cytoplasm
P38009	E: 3; F: 1	Cytoplasm
P38011	F: 2	Multiple localization
P38013	D: 2; E: 1	Cytoplasm
P38065	H: 1	Cytoplasm
P38066	B: 2	Multiple localization
P38067	E: 1	Cytoplasm
P38069	J: 1	Golgi apparatus
P38071	F: 1	Mitochondrion
P38072	D: 1; E: 1	Mitochondrion
P38074	G: 2	Nucleus
P38075	F: 1	Mitochondrion
P38077	F: 1	Mitochondrion
P38080	E: 1	Cytoplasm
P38081	D: 1	Mitochondrion
P38084	F: 1	Endoplasmic reticulum
P38089	E: 1	Cytoplasm
P38109	J: 1	Vacuole
P38113	E: 1	Nucleus/Cytoplasm
P38115	F: 2	Cytoplasm
P38129	F: 2; G: 1; H: 1	Nucleus
P38130	J: 2	Multiple localization
P38131	H: 1; J: 1	Multiple localization
P38132	F: 1	Nucleus/Cytoplasm
P38137	F: 1; H: 1	Peroxisome
P38138	G: 1	Multiple localization
P38144	F: 1; G: 1	Nucleus
P38145	F: 1	UNKNOWN
P38146	E: 1; G: 1	Vacuole
P38149	E: 1	Nucleus/Cytoplasm
P38152	F: 1	Mitochondrion
P38162	J: 1	Mitochondrion
P38164	B: 1	Vacuole
P38167	G: 1	Cytoplasm
P38169	E: 1; F: 1	Mitochondrion
P38172	G: 1	Mitochondrion
P38174	D: 1; E: 1	Nucleus/Cytoplasm
P38181	G: 2	Nucleus
P38197	D: 1	Nucleus/Cytoplasm
P38199	D: 1	Nucleus/Cytoplasm
P38205	E: 5; D: 1; G: 1	Nucleus/Cytoplasm
P38217	G: 3; E: 1; F: 1	Nucleus/Cytoplasm
P38218	G: 1	UNKNOWN
P38219	F: 4; D: 1; E: 1	Cytoplasm
P38225	G: 1	Multiple localization
P38230	E: 1	Nucleus/Cytoplasm
P38235	E: 1; G: 1	UNKNOWN
P38237	D: 1; E: 1; F: 1	Nucleus/Cytoplasm
P38248	J: 1	Multiple localization
P38249	G: 1	Cytoplasm
P38251	G: 1; H: 1	Nucleus
P38254	F: 1; I: 1	Cytoplasm
P38256	H: 1	Endoplasmic reticulum
P38260	F: 2	Cytoplasm
P38261	F: 2	Cytoplasm
P38262	F: 1	Nucleus
P38271	G: 1	Mitochondrion
P38276	D: 1; E: 1; F: 1; H: 1	Cytoplasm
P38281	D: 2; E: 1	Nucleus/Cytoplasm
P38286	E: 1; F: 1	Endoplasmic reticulum
P38288	J: 1	Vacuole
P38295	F: 1; G: 1	Mitochondrion
P38314	A: 1	Nucleus/Cytoplasm
P38315	G: 1	Cytoplasm
P38323	E: 1	Mitochondrion
P38325	E: 1; G: 1	Mitochondrion
P38328	F: 2; E: 1; I: 1	Cytoplasm
P38332	D: 1	Cytoplasm
P38333	F: 1	Nucleus/Cytoplasm
P38339	E: 1	Cytoplasm
P38348	G: 2; F: 1	Nucleus/Cytoplasm
P38355	F: 1	Endoplasmic reticulum
P38426	D: 1	Cytoplasm
P38427	G: 1	Cytoplasm
P38431-2	A: 1; G: 1	Cytoplasm
P38439	F: 1	Nucleus
P38604	E: 3; F: 2	Endoplasmic reticulum
P38615	E: 2; D: 1	Cytoplasm
P38616	I: 1	OTHER
P38624	G: 1	Multiple localization
P38625	E: 2; D: 1; F: 1	Cytoplasm
P38626	G: 1	Multiple localization
P38627	F: 1; G: 1	Vacuole
P38628	D: 3; E: 2	Nucleus/Cytoplasm
P38629	E: 2	Nucleus/Cytoplasm
P38630	F: 2; G: 1; H: 1	Nucleus
P38635	E: 1	Cytoplasm
P38636	A: 1	Cytoplasm
P38688	G: 3; F: 1	Multiple localization
P38689	E: 1	Cytoplasm
P38692	D: 1; G: 1	Cytoplasm
P38694	D: 2; E: 2	Endoplasmic reticulum
P38707	D: 1; E: 1; H: 1	Cytoplasm
P38708	F: 2; D: 1; E: 1; G: 1	Cytoplasm
P38712	E: 1	Nucleus
P38715	F: 2; E: 1; G: 1	Nucleus/Cytoplasm
P38716	F: 2	Nucleus/Cytoplasm
P38720	E: 1; F: 1	Mitochondrion
P38732	G: 2; F: 1	Nucleus/Cytoplasm
P38737	B: 1; E: 1; F: 1	Nucleus/Cytoplasm
P38738	F: 2	Cytoplasm
P38742	F: 1	Vacuole
P38747	E: 2	Cytoplasm
P38749	B: 1	Nucleus/Cytoplasm
P38753	F: 1; G: 1	Vacuole
P38754	E: 1	Ribosome
P38755	F: 1	Endoplasmic reticulum
P38756	E: 1; F: 1	Mitochondrion
P38758	E: 1; G: 1; H: 1	Cytoplasm
P38764	F: 2; E: 1	Multiple localization
P38765	E: 1	Cytoplasm
P38774	E: 1	UNKNOWN
P38777	G: 1	Nucleus/Cytoplasm
P38779	F: 1	Nucleus
P38781	B: 1; G: 1	Nucleus
P38784-2	F: 1	Multiple localization
P38786	H: 1	Nucleus/Cytoplasm
P38787	B: 1	Mitochondrion
P38788	D: 1	Nucleus/Cytoplasm
P38790	E: 1; F: 1; G: 1	Mitochondrion
P38791	F: 4; D: 1; E: 1	Cytoplasm
P38792	F: 1	Nucleus/Cytoplasm
P38795	F: 2; G: 1	Nucleus/Cytoplasm
P38798	G: 1	Nucleus/Cytoplasm
P38809	E: 1	Nucleus/Cytoplasm
P38810	F: 3	Multiple localization
P38811	G: 2; F: 1; H: 1	Nucleus
P38812	G: 1	Mitochondrion
P38814	E: 1	Golgi apparatus
P38816	G: 1	Mitochondrion
P38817	G: 2	Golgi apparatus
P38819	J: 1	Multiple localization
P38820	D: 1; E: 1	Cytoplasm
P38821	F: 1; G: 1	Vacuole
P38824	J: 1	Mitochondrion
P38825	F: 1; G: 1	Mitochondrion
P38829	E: 1	Nucleus/Cytoplasm
P38836	J: 1	Vacuole
P38837	H: 1	Multiple localization
P38845	E: 1	Nucleus/Cytoplasm
P38850	A: 1; E: 1	Nucleus
P38851	G: 1	Multiple localization
P38853	G: 2	Cytoplasm
P38858	D: 1; E: 1; F: 1	Nucleus/Cytoplasm
P38861	E: 1; G: 1; I: 1	Nucleus/Cytoplasm
P38862	B: 1; D: 1; E: 1	Mitochondrion
P38875	I: 1; J: 1	Endoplasmic reticulum
P38881	D: 1; E: 1	Nucleus
P38883	F: 2	Nucleus/Cytoplasm
P38885	G: 1	Mitochondrion
P38886	F: 1	Nucleus/Cytoplasm
P38887	C: 1	Vacuole
P38890	B: 1	Nucleus/Cytoplasm
P38891	E: 2; F: 1	Mitochondrion
P38892	H: 1	Cytoplasm
P38903	F: 1	Nucleus/Cytoplasm
P38912	E: 2	Cytoplasm
P38913	G: 1	Cytoplasm
P38915	D: 1	Nucleus
P38920	H: 1	Multiple localization
P38922	F: 1; H: 1	Nucleus/Cytoplasm
P38930	B: 1; E: 1; F: 1	Nucleus/Cytoplasm
P38932	F: 1; G: 1	Multiple localization
P38956	F: 1	Nucleus/Cytoplasm
P38961	E: 1	Nucleus
P38966	F: 1	Vacuole
P38968	F: 2; G: 1	Endoplasmic reticulum
P38970	D: 1	OTHER
P38972	F: 3; E: 2; G: 1; H: 1	Cytoplasm
P38986	F: 1	Cytoplasm
P38996	F: 1	Nucleus/Cytoplasm
P38998	E: 1; F: 1	Peroxisome
P38999	F: 2	Cytoplasm
P39006	E: 1	Mitochondrion
P39011	F: 1	Nucleus/Cytoplasm
P39012	C: 1	Endoplasmic reticulum
P39013	G: 1	Cytoplasm
P39014	D: 1	Nucleus/Cytoplasm
P39016	D: 1	Cytoplasm
P39076	B: 1; D: 1; G: 1	Cytoplasm
P39077	F: 2; D: 1; E: 1; G: 1	Cytoplasm
P39078	F: 2; H: 2; E: 1; I: 1	Cytoplasm
P39079	F: 2; G: 1	Cytoplasm
P39102	A: 1	Multiple localization
P39104	E: 1; H: 1	Multiple localization
P39105	J: 1	Endoplasmic reticulum
P39108	G: 1	Peroxisome
P39109	F: 1	Vacuole
P39110	E: 1; G: 1	Cytoplasm
P39112	H: 1	Mitochondrion
P39113	B: 1	Nucleus/Cytoplasm
P39517	E: 2; F: 2; G: 1; I: 1	Cytoplasm
P39518	G: 2	Multiple localization
P39522	D: 2; E: 1	Mitochondrion
P39524	B: 1	Multiple localization
P39525	F: 1; G: 1	Mitochondrion
P39529	E: 1	Nucleus
P39531	G: 1; H: 1	Golgi apparatus
P39533	E: 1; F: 1; H: 1	Mitochondrion
P39676	E: 2; F: 1	Multiple localization
P39677	G: 2	Mitochondrion
P39683	F: 1	Nucleus/Cytoplasm
P39685	J: 4	Multiple localization
P39692	G: 1	Cytoplasm
P39702	C: 1	Golgi apparatus
P39708	G: 1; I: 1	Multiple localization
P39714	A: 1; B: 1	Cytoplasm
P39720	D: 1	Nucleus
P39721	B: 1	Cytoplasm
P39722	E: 1	Multiple localization
P39724	D: 2	Mitochondrion
P39727	J: 1	Multiple localization
P39729	F: 1	Cytoplasm
P39730	B: 1; E: 1; F: 1; I: 1	Ribosome
P39732	E: 1	Cytoplasm
P39742	F: 1	Endoplasmic reticulum
P39743	F: 1	Cytoplasm
P39744	G: 1	Multiple localization
P39904	F: 1	Golgi apparatus
P39923	E: 1	Vacuole
P39935	F: 1; G: 1	Ribosome
P39939	C: 1	Ribosome
P39940	F: 1	Multiple localization
P39945	F: 1; H: 1	Cytoplasm
P39952	I: 1	Mitochondrion
P39954	E: 2; F: 2; H: 1	Cytoplasm
P39956	D: 1; E: 1	Nucleus
P39958	E: 2; I: 1	Cytoplasm
P39960	D: 1; E: 1; F: 1; G: 1	Mitochondrion
P39965	D: 1	Mitochondrion
P39966	E: 2; G: 1	Nucleus/Cytoplasm
P39968	F: 2; E: 1	Multiple localization
P39976	D: 3; F: 1	Mitochondrion
P39984	E: 1	Nucleus/Cytoplasm
P39985	D: 1	Nucleus
P39986	H: 1	Multiple localization
P39990	E: 1	Nucleus
P39993	F: 1	Golgi apparatus
P40008	F: 1	Multiple localization
P40010	D: 2	Nucleus
P40011	E: 1	UNKNOWN
P40012	E: 1; G: 1	Mitochondrion
P40016	G: 1	OTHER
P40017	E: 1	Cytoplasm
P40024	G: 1	Nucleus/Cytoplasm
P40029	D: 1; E: 1	Nucleus/Cytoplasm
P40032	E: 1; G: 1	Nucleus/Cytoplasm
P40037	E: 1; H: 1	Multiple localization
P40043	F: 1; G: 1	Nucleus/Cytoplasm
P40047	I: 1	Mitochondrion
P40053	F: 1; H: 1	Mitochondrion
P40055	E: 1	Nucleus
P40064	G: 1	Nucleus
P40066	E: 2	Nucleus/Cytoplasm
P40069	F: 4	Nucleus/Cytoplasm
P40081	E: 2	Nucleus/Cytoplasm
P40094	C: 1	Golgi apparatus
P40106	E: 1	Nucleus/Cytoplasm
P40151	G: 1	Nucleus/Cytoplasm
P40157	F: 1	Nucleus/Cytoplasm
P40161	F: 1	Nucleus
P40164	I: 1	Nucleus
P40165	F: 1; G: 1	Mitochondrion
P40185	G: 1	Mitochondrion
P40202	C: 1	Multiple localization
P40207	E: 1	Multiple localization
P40215	F: 1	Mitochondrion
P40217	D: 1; F: 1; G: 1	Cytoplasm
P40302	F: 1; G: 1	Nucleus/Cytoplasm
P40303	D: 1; G: 1	Multiple localization
P40308	I: 1	OTHER
P40317	F: 1	Nucleus
P40318	B: 1	Multiple localization
P40325	A: 1	Cytoplasm
P40335	D: 1	Vacuole
P40339	G: 1	Nucleus/Cytoplasm
P40341	E: 1; G: 1	Mitochondrion
P40343	B: 1	Vacuole
P40344	D: 1; I: 1	Cytoplasm
P40345	J: 1	Multiple localization
P40348	E: 1	Nucleus
P40363	D: 1; H: 1	Cytoplasm
P40368	C: 1	Nucleus/Cytoplasm
P40413	E: 2; D: 1; F: 1	Cytoplasm
P40433	F: 1	Cytoplasm
P40459	D: 1; F: 1	Nucleus/Cytoplasm
P40462	E: 1; F: 1	Cytoplasm
P40468	E: 1	Mitochondrion
P40469	E: 1; H: 1; I: 1	Nucleus/Cytoplasm
P40471	E: 1; H: 1	Multiple localization
P40477	F: 1	Nucleus
P40482	D: 1; E: 1; F: 1	Multiple localization
P40483	E: 1; F: 1	Cytoplasm
P40492	E: 1	Nucleus/Cytoplasm
P40495	F: 1	Mitochondrion
P40499	I: 1	Endoplasmic reticulum
P40509	F: 1	Golgi apparatus
P40515	G: 1	Multiple localization
P40530	G: 2	Mitochondrion
P40531	E: 1	Golgi apparatus
P40541	H: 1	Nucleus/Cytoplasm
P40557	J: 1	Endoplasmic reticulum
P40559	D: 1	Cytoplasm
P40562	G: 1	Nucleus
P40564	D: 1	Multiple localization
P40566	D: 1	Vacuole
P40580	F: 2	Cytoplasm
P40825-2	F: 2; B: 1; E: 1; G: 1	Mitochondrion
P40856	E: 1	Multiple localization
P40893	F: 1	Cytoplasm
P40955	F: 1; G: 1	Golgi apparatus
P40958	E: 1	Nucleus/Cytoplasm
P40970	E: 4; D: 1; G: 1	Endoplasmic reticulum
P40989	B: 1; E: 1; G: 1	OTHER
P40991	I: 1	Nucleus
P41057	A: 2	Ribosome
P41058	A: 2	Ribosome
P41318	E: 1	Multiple localization
P41338	E: 1; G: 1	Multiple localization
P41696	A: 1	Nucleus/Cytoplasm
P41697	D: 1	Cytoplasm
P41735	G: 1	Mitochondrion
P41805	E: 1; G: 1	Ribosome
P41807	F: 2; D: 1	Multiple localization
P41810	G: 2; E: 1; F: 1	Golgi apparatus
P41811	G: 1	Golgi apparatus
P41834	F: 1	Endoplasmic reticulum
P41895	D: 1	Nucleus
P41896	B: 1	Nucleus
P41911	H: 1	Multiple localization
P41920	E: 1	Nucleus/Cytoplasm
P41921-2	F: 2; A: 1	Multiple localization
P41940	E: 1; F: 1	Cytoplasm
P42073	H: 1	Nucleus/Cytoplasm
P42826	E: 1; G: 1	Cytoplasm
P42838	J: 1	Multiple localization
P42842	H: 1	Nucleus/Cytoplasm
P42844	A: 1	Mitochondrion
P42847	F: 1	Mitochondrial ribosome
P42935	F: 1; G: 1; H: 1	Nucleus/Cytoplasm
P42938	G: 1	Nucleus/Cytoplasm
P42940	G: 1	Mitochondrion
P42941	F: 1	Nucleus/Cytoplasm
P42943	D: 2; E: 1; F: 1; G: 1	Cytoplasm
P42945	B: 1; F: 1	Multiple localization
P42949	F: 1	Mitochondrion
P43122	G: 1	Mitochondrion
P43123	F: 1; G: 1	Nucleus/Cytoplasm
P43535	F: 1; G: 1	Ribosome
P43556	E: 1	Cytoplasm
P43561	G: 1; J: 1	Multiple localization
P43568	E: 1; G: 1; H: 1	Nucleus/Cytoplasm
P43569	F: 1	Nucleus/Cytoplasm
P43577	G: 2; F: 1	Multiple localization
P43583	F: 1	Nucleus/Cytoplasm
P43590	F: 1; G: 1; I: 1	Cytoplasm
P43591	F: 2	Cytoplasm
P43593	E: 2; H: 1	OTHER
P43598	D: 1	Cytoplasm
P43609	H: 2; A: 1; B: 1	Nucleus
P43612	G: 1; H: 1	Nucleus/Cytoplasm
P43613	I: 1	Endoplasmic reticulum
P43615	E: 1; G: 1	UNKNOWN
P43616	E: 1; G: 1	Mitochondrion
P43617	E: 1	Mitochondrion
P43619	E: 1; F: 1	Nucleus/Cytoplasm
P43638	F: 1	Cytoplasm
P43639	A: 1	Nucleus/Cytoplasm
P46151	D: 1; F: 1	Cytoplasm
P46367	F: 1	Mitochondrion
P46654	F: 1	Ribosome
P46655	G: 1; H: 1	Mitochondrion
P46672	D: 1; E: 1	Cytoplasm
P46673	F: 2; G: 1	Nucleus
P46681	E: 2	Mitochondrion
P46682	G: 2; H: 1	Golgi apparatus
P46683	F: 1; I: 1	Nucleus/Cytoplasm
P46959	E: 1	Nucleus
P46964	I: 1	Endoplasmic reticulum
P46969	D: 2; E: 1	Cytoplasm
P46970	D: 1	Nucleus/Cytoplasm
P46971	D: 1	Endoplasmic reticulum
P46982	J: 2	Golgi apparatus
P46985	J: 1	Multiple localization
P46989	J: 2; C: 1	Multiple localization
P47008	E: 1; F: 1	Multiple localization
P47013	E: 1	Endoplasmic reticulum
P47025	G: 1	Mitochondrion
P47031	F: 1	Multiple localization
P47044	A: 1; D: 1	Nucleus/Cytoplasm
P47045	H: 1	Mitochondrion
P47047	G: 2	Nucleus
P47054	D: 1; E: 1; G: 1	Nucleus
P47057	G: 2	Cytoplasm
P47076	I: 1	Nucleus/Cytoplasm
P47077	F: 2; E: 1	Nucleus
P47079	E: 2; D: 1	Cytoplasm
P47085	F: 2; G: 1	Nucleus/Cytoplasm
P47095	E: 2; D: 1	Cytoplasm
P47096	A: 1; E: 1	Nucleus/Cytoplasm
P47103	E: 1; F: 1	Cytoplasm
P47108	E: 1	Nucleus
P47112	E: 1	Nucleus/Cytoplasm
P47116	D: 1	Nucleus/Cytoplasm
P47117	D: 1	Cytoplasm
P47119	F: 1	Nucleus/Cytoplasm
P47120	F: 1	Nucleus/Cytoplasm
P47123	F: 1	Nucleus
P47124	E: 1	Multiple localization
P47127	G: 1	Mitochondrion
P47130	F: 1	Nucleus/Cytoplasm
P47135	F: 1	Mitochondrion
P47137	E: 1; G: 1	Nucleus/Cytoplasm
P47139	I: 1	Mitochondrion
P47148	I: 1	Multiple localization
P47164	G: 1	Nucleus/Cytoplasm
P47165	E: 1	Cytoplasm
P47169	E: 1; G: 1	Vacuole
P47170	F: 1	Vacuole
P47176	D: 2; F: 1	Multiple localization
P47181	E: 1	Cytoplasm
P47912	E: 3; I: 1	Endoplasmic reticulum
P48015	E: 1; F: 1; G: 1	Mitochondrion
P48234	F: 2	Nucleus
P48360	G: 1	Mitochondrion
P48362	F: 2	Nucleus/Cytoplasm
P48363	E: 1; F: 1	Cytoplasm
P48412	G: 1	Nucleus/Cytoplasm
P48445	I: 1	Nucleus/Cytoplasm
P48524	F: 1	Cytoplasm
P48525	G: 1	Mitochondrion
P48558	F: 1	Multiple localization
P48563	H: 3	Golgi apparatus
P48582	G: 1	Cytoplasm
P49017	F: 1	Mitochondrion
P49089	H: 3; F: 1; G: 1	Cytoplasm
P49090	F: 2; D: 1; G: 1; H: 1	Cytoplasm
P49095	E: 3; G: 2; D: 1; F: 1	Mitochondrion
P49166	A: 2	Ribosome
P49367	E: 2; F: 1	Mitochondrion
P49723	F: 1	Nucleus/Cytoplasm
P49954	E: 2	Mitochondrion
P49955	D: 1; E: 1; J: 1	Nucleus
P49957	D: 1	Nucleus/Cytoplasm
P49960	G: 1; H: 1	Nucleus/Cytoplasm
P50079	G: 1	Vacuole
P50085	G: 1	Mitochondrion
P50086	F: 2; G: 1	Nucleus/Cytoplasm
P50094	D: 1; E: 1; I: 1	Cytoplasm
P50095	D: 1; E: 1; F: 1	Cytoplasm
P50101	E: 1; F: 1; I: 1	Multiple localization
P50102	B: 1	Nucleus
P50107	E: 2	Nucleus/Cytoplasm
P50108	J: 1	Multiple localization
P50264	G: 1	Cytoplasm
P50277	F: 1	Mitochondrion
P50278	G: 1	Nucleus/Cytoplasm
P50861	F: 1	Multiple localization
P50896	G: 1	Mitochondrion
P50942	E: 1	Cytoplasm
P50946	F: 1	Cytoplasm
P51402	A: 1	Ribosome
P51534	H: 1	Cytoplasm
P51601	F: 1; G: 1	Nucleus/Cytoplasm
P52286	G: 1	Nucleus/Cytoplasm
P52488	F: 1	Nucleus/Cytoplasm
P52489	E: 1; H: 1	Mitochondrion
P52490	I: 1	Multiple localization
P52491	E: 1	Nucleus
P52593	H: 2	Nucleus
P52867	E: 1	Endoplasmic reticulum
P52868	F: 1	Nucleus/Cytoplasm
P52893	E: 3	Mitochondrion
P52910	E: 2	Nucleus/Cytoplasm
P52918	F: 2; H: 1	Nucleus/Cytoplasm
P53008	G: 1	Multiple localization
P53010	H: 1	Cytoplasm
P53011	E: 1; F: 1	Multiple localization
P53012	I: 1	Endoplasmic reticulum
P53040	G: 1	Nucleus/Cytoplasm
P53043	E: 1; G: 1; H: 1	Nucleus/Cytoplasm
P53060	F: 1	Nucleus/Cytoplasm
P53063	G: 1; H: 1	Nucleus/Cytoplasm
P53064	E: 1	Nucleus
P53065	D: 1	Nucleus/Cytoplasm
P53066	I: 1	UNKNOWN
P53068	E: 1	Multiple localization
P53070	D: 2	Mitochondrion
P53072	F: 1	Nucleus/Cytoplasm
P53075	C: 1; G: 1	Multiple localization
P53076	G: 2	Nucleus/Cytoplasm
P53081	E: 2; G: 1	Mitochondrion
P53082	D: 1	Nucleus/Cytoplasm
P53088	E: 1	Mitochondrion
P53090	E: 2; G: 1	Cytoplasm
P53091	E: 1	Nucleus/Cytoplasm
P53095	F: 1; G: 1	UNKNOWN
P53100	E: 1	Cytoplasm
P53110	G: 1	Cytoplasm
P53111	D: 1; E: 1	Nucleus/Cytoplasm
P53115	E: 1; I: 1	Nucleus
P53119	G: 1	Nucleus/Cytoplasm
P53125	E: 1	Nucleus
P53128	D: 1; E: 1	Mitochondrion
P53129	G: 1	Vacuole
P53131	E: 2	Multiple localization
P53136	G: 1	Nucleus
P53140	F: 1	Mitochondrion
P53144	D: 1	Nucleus/Cytoplasm
P53152	E: 2	Multiple localization
P53155	F: 2	Nucleus/Cytoplasm
P53157	F: 1	Mitochondrion
P53164	E: 1	Peroxisome
P53165	D: 1	Nucleus/Cytoplasm
P53168	F: 1	Nucleus/Cytoplasm
P53172	D: 1	Nucleus/Cytoplasm
P53178	F: 1	Multiple localization
P53184	E: 1; H: 1	Multiple localization
P53185	D: 1	Cytoplasm
P53189	J: 1	OTHER
P53191	B: 1	Multiple localization
P53193	F: 1	Mitochondrion
P53199	E: 1; H: 1	Endoplasmic reticulum
P53200	D: 2	Cytoplasm
P53204	G: 1	Nucleus
P53206	G: 1	Mitochondrion
P53207	E: 1	Nucleus/Cytoplasm
P53210	D: 1	Nucleus/Cytoplasm
P53215	I: 1	Nucleus/Cytoplasm
P53219	G: 1	Mitochondrion
P53220	F: 1	Mitochondrion
P53235	D: 1	Ribosome
P53236	E: 1	Nucleus
P53244	E: 1	Cytoplasm
P53250	E: 1	Cytoplasm
P53254	E: 1; F: 1	Nucleus
P53256	F: 2	Nucleus/Cytoplasm
P53262	F: 1	Multiple localization
P53265	G: 1	Nucleus/Cytoplasm
P53271	F: 2; G: 1	Golgi apparatus
P53272	D: 1	Nucleus/Cytoplasm
P53276	D: 1; E: 1; I: 1	Nucleus
P53295	D: 1; F: 1	Cytoplasm
P53299	J: 1	Mitochondrion
P53303	B: 3; A: 2; D: 1; E: 1	Nucleus/Cytoplasm
P53306	E: 1; G: 1	Endoplasmic reticulum
P53312	F: 1; I: 1	Mitochondrion
P53314	G: 1	Golgi apparatus
P53315	F: 1	Nucleus/Cytoplasm
P53316	E: 1; F: 1; G: 1	Cytoplasm
P53318	F: 1	Mitochondrion
P53327	G: 1; H: 1	Nucleus/Cytoplasm
P53332	I: 1	Nucleus/Cytoplasm
P53334	J: 2	Vacuole
P53378	E: 1; H: 1	Nucleus/Cytoplasm
P53538	D: 1	Nucleus
P53549	F: 2	Nucleus/Cytoplasm
P53550	F: 1	Nucleus/Cytoplasm
P53552	D: 1; F: 1; G: 1	Nucleus
P53583	D: 1	Mitochondrion
P53598	E: 1; G: 1	Mitochondrion
P53615	E: 4; B: 1; I: 1	Multiple localization
P53622	E: 3; G: 2; F: 1	Golgi apparatus
P53628	F: 1	Nucleus/Cytoplasm
P53632	E: 1	Nucleus/Cytoplasm
P53691	E: 2	Cytoplasm
P53720	G: 1	Nucleus/Cytoplasm
P53722	I: 1	Mitochondrion
P53723	F: 1	Endoplasmic reticulum
P53727	F: 1	Nucleus/Cytoplasm
P53729	D: 1	Cytoplasm
P53731	F: 1; G: 1	Cytoplasm
P53732	E: 1	Mitochondrial ribosome
P53738	A: 1; B: 1; D: 1	Multiple localization
P53739	I: 1	Nucleus/Cytoplasm
P53741	E: 1; G: 1	Mitochondrion
P53769	B: 1	Nucleus
P53824	G: 1	UNKNOWN
P53829	E: 1; F: 1; H: 1	Nucleus/Cytoplasm
P53834	G: 1	Nucleus/Cytoplasm
P53839	F: 1; G: 1	Multiple localization
P53846	G: 1	Nucleus/Cytoplasm
P53847	G: 1	Multiple localization
P53848	E: 1; F: 1; G: 1; H: 1; I: 1	Mitochondrion
P53849	A: 4; C: 2; B: 1	Ribosome
P53852	C: 1; F: 1	Mitochondrion
P53853	F: 1	Nucleus/Cytoplasm
P53855	H: 1	Endoplasmic reticulum
P53859	D: 1	Nucleus/Cytoplasm
P53868	J: 2	Endoplasmic reticulum
P53877	D: 1; F: 1	Nucleus
P53878	G: 1	Multiple localization
P53883	D: 1	Nucleus
P53889	F: 1	Mitochondrion
P53890	E: 1	Cytoplasm
P53892	B: 1	Nucleus/Cytoplasm
P53893	D: 1; F: 1	Cytoplasm
P53896	I: 1	Multiple localization
P53898	D: 1	Endoplasmic reticulum
P53901	D: 1	Cytoplasm
P53912	F: 2; E: 1	Nucleus/Cytoplasm
P53914	F: 3	Nucleus
P53920	D: 1	Nucleus
P53925	J: 1	Multiple localization
P53929	E: 1	Nucleus/Cytoplasm
P53933	H: 1	Cytoplasm
P53935	A: 1	Cytoplasm
P53940	D: 1	Multiple localization
P53946	F: 1	Nucleus/Cytoplasm
P53954	D: 1; F: 1	Endoplasmic reticulum
P53959	G: 1	Golgi apparatus
P53960	B: 1; D: 1; G: 1	Cytoplasm
P53962	E: 1; I: 1	Nucleus/Cytoplasm
P53968	A: 1	Nucleus/Cytoplasm
P53969	E: 2; D: 1	Mitochondrion
P53971	B: 5	Nucleus/Cytoplasm
P53972	D: 1; I: 1	Nucleus
P53973	D: 3	Nucleus
P53980	F: 1	UNKNOWN
P53981	E: 3	Nucleus/Cytoplasm
P54003	J: 1	Mitochondrion
P54070	J: 1	Multiple localization
P54113	D: 1; F: 1; G: 1	Cytoplasm
P54114	F: 3	Cytoplasm
P54115	F: 3; E: 1	Mitochondrion
P54783	D: 3; E: 1	Mitochondrion
P54785	A: 1	Nucleus/Cytoplasm
P54787	G: 2	Cytoplasm
P54838	F: 2; E: 1	Cytoplasm
P54839	E: 2; D: 1; F: 1; I: 1	Nucleus
P54858	E: 1; G: 1	Cytoplasm
P54860	F: 3	Nucleus/Cytoplasm
P54861	G: 1	Multiple localization
P54867	J: 1	Multiple localization
P54885	D: 1; E: 1	Multiple localization
P54964	G: 1	Mitochondrion
P57744	J: 1	Mitochondrion
P60010	E: 1	Nucleus/Cytoplasm
P80210	E: 1; F: 1; G: 1	Cytoplasm
P80235	E: 1	Mitochondrion
P80428	D: 1	Nucleus
P87108	J: 2	Mitochondrion
P87262	C: 1	Ribosome
P89102	H: 1	Cytoplasm
P89105	F: 2	Nucleus
Q00055	E: 1; F: 1	Multiple localization
Q00245	C: 1; F: 1	Cytoplasm
Q00402	D: 1	Multiple localization
Q00416	B: 1	Nucleus/Cytoplasm
Q00539	E: 1	Multiple localization
Q00684	G: 1	Nucleus/Cytoplasm
Q00711	D: 2; G: 1	Mitochondrion
Q00764	F: 1	Cytoplasm
Q00772	E: 3; F: 3	Multiple localization
Q00873	D: 1	Mitochondrion
Q00955	A: 1; B: 1; D: 1; E: 1; H: 1	Multiple localization
Q01159	F: 1	Nucleus
Q01163	F: 1	Mitochondrial ribosome
Q01217	E: 3; F: 2; G: 1	Mitochondrion
Q01454	G: 1	Nucleus
Q01476	G: 2; E: 1; F: 1	Nucleus/Cytoplasm
Q01477	D: 1; E: 1; G: 1	Multiple localization
Q01519	J: 2	Mitochondrion
Q01532-2	H: 1	Mitochondrion
Q01560	G: 1	Nucleus/Cytoplasm
Q01574	H: 1	Multiple localization
Q01662	B: 1; C: 1; D: 1	Ribosome
Q01852	F: 1	Mitochondrion
Q01976-2	G: 1	Multiple localization
Q02046	D: 1; F: 1; G: 1	Nucleus/Cytoplasm
Q02196	F: 2; G: 1	Cytoplasm
Q02201	E: 1	Endoplasmic reticulum
Q02206	G: 1	Nucleus
Q02256	D: 1; F: 1; H: 1	Nucleus/Cytoplasm
Q02336	B: 1	Nucleus
Q02354	I: 1	Nucleus
Q02455	G: 1; H: 1	Nucleus
Q02457	D: 1	Nucleus
Q02555	G: 1	Nucleus
Q02629	D: 1	Nucleus
Q02630	I: 1	Nucleus
Q02648	G: 1	Cytoplasm
Q02770	E: 1	Nucleus/Cytoplasm
Q02772	J: 1	Mitochondrion
Q02784	H: 1	Mitochondrion
Q02785	E: 2; F: 1; J: 1	OTHER
Q02792	E: 1; G: 1	Multiple localization
Q02793	G: 1	Nucleus/Cytoplasm
Q02821	D: 3; F: 2; E: 1	Nucleus/Cytoplasm
Q02887	G: 1	Vacuole
Q02890	B: 1; D: 1; G: 1; H: 1	Multiple localization
Q02892	E: 1	Nucleus/Cytoplasm
Q02895	H: 1	UNKNOWN
Q02908	E: 1	Nucleus/Cytoplasm
Q02932	I: 1	Nucleus/Cytoplasm
Q02948	B: 1; D: 1	Multiple localization
Q02959	H: 1	Nucleus/Cytoplasm
Q02979	G: 2; F: 1	Cytoplasm
Q02981	G: 1	Mitochondrion
Q03010	E: 1	Nucleus/Cytoplasm
Q03020	I: 2	Mitochondrion
Q03028	F: 1	Mitochondrion
Q03034	G: 2; E: 1; F: 1	Cytoplasm
Q03048	F: 1	Nucleus/Cytoplasm
Q03067	A: 1	Nucleus
Q03088	F: 1	Cytoplasm
Q03103	C: 1; J: 1	Endoplasmic reticulum
Q03144	G: 1	Cytoplasm
Q03148	D: 1; F: 1	OTHER
Q03151	H: 1	Multiple localization
Q03161	F: 2	Nucleus/Cytoplasm
Q03177	D: 1; E: 1	UNKNOWN
Q03180	J: 1	OTHER
Q03195	B: 1; D: 1; G: 1	Nucleus/Cytoplasm
Q03219	I: 2; F: 1; G: 1; H: 1	Nucleus/Cytoplasm
Q03262	G: 1	Nucleus/Cytoplasm
Q03266	F: 1	Cytoplasm
Q03280	E: 2; D: 1; G: 1; H: 1; I: 1	Nucleus/Cytoplasm
Q03281	J: 2	Nucleus
Q03290	B: 2	Nucleus
Q03305	E: 2	Nucleus/Cytoplasm
Q03308	F: 1	Vacuole
Q03362	F: 1	Endoplasmic reticulum
Q03406	I: 1	Nucleus
Q03435	E: 1; F: 1	Nucleus
Q03496	A: 1; E: 1; F: 1; G: 1	Cytoplasm
Q03508	D: 1	OTHER
Q03532	E: 2; F: 1	Nucleus
Q03559	F: 1	OTHER
Q03579	J: 2	Multiple localization
Q03640	F: 3	Multiple localization
Q03653	F: 1	Mitochondrion
Q03656	D: 1	Nucleus/Cytoplasm
Q03660	G: 1	Golgi apparatus
Q03677	E: 1; F: 1	Nucleus/Cytoplasm
Q03690	D: 1; F: 1	Cytoplasm
Q03713	F: 1	Mitochondrion
Q03735	E: 2	Cytoplasm
Q03759	I: 1	Nucleus/Cytoplasm
Q03768	H: 1	Cytoplasm
Q03771	F: 1; I: 1	Nucleus/Cytoplasm
Q03774	D: 1; H: 1	Nucleus/Cytoplasm
Q03799	B: 1	Mitochondrial ribosome
Q03833	D: 1	Multiple localization
Q03834	D: 1; G: 1	Nucleus/Cytoplasm
Q03862	G: 1	Nucleus/Cytoplasm
Q03897	D: 2	Vacuole
Q03899	D: 1	Vacuole
Q03940	E: 1; F: 1	Nucleus
Q03956	F: 1	Cytoplasm
Q03981	F: 1	Nucleus/Cytoplasm
Q04002	G: 1	Nucleus/Cytoplasm
Q04004	D: 1	Cytoplasm
Q04013	G: 1	Mitochondrion
Q04062	H: 1	Nucleus/Cytoplasm
Q04066	G: 1	UNKNOWN
Q04067	A: 1	Cytoplasm
Q04081	E: 1; G: 1	UNKNOWN
Q04119	J: 2	Multiple localization
Q04170	H: 1; I: 1	Nucleus/Cytoplasm
Q04175	E: 1; F: 1; G: 1	Nucleus/Cytoplasm
Q04177	F: 1	Nucleus
Q04178	F: 2	Nucleus/Cytoplasm
Q04179	E: 1	Nucleus/Cytoplasm
Q04212	E: 1	UNKNOWN
Q04225	G: 1	Nucleus
Q04228	E: 1; H: 1	Multiple localization
Q04231	I: 1	Nucleus
Q04304	F: 1	Cytoplasm
Q04305	E: 2; G: 2	Nucleus
Q04307	B: 1	Nucleus
Q04322	F: 1	Mitochondrion
Q04336	D: 1	Cytoplasm
Q04341	J: 3	Multiple localization
Q04371	D: 1; G: 1	Nucleus/Cytoplasm
Q04372	D: 1	Cytoplasm
Q04373	G: 1	Multiple localization
Q04409	F: 1; G: 1; H: 1	Mitochondrion
Q04410	D: 2	Golgi apparatus
Q04418	E: 1	Cytoplasm
Q04432	B: 1	Cytoplasm
Q04439	D: 1; E: 1; F: 1; G: 1	Cytoplasm
Q04458	F: 2	Multiple localization
Q04472	F: 1	Mitochondrion
Q04533	E: 1	Nucleus/Cytoplasm
Q04562	J: 1	Vacuole
Q04585	D: 1	UNKNOWN
Q04600	D: 2	UNKNOWN
Q04603	E: 1	Nucleus
Q04636	D: 1	Nucleus
Q04693	G: 1; H: 1	Nucleus
Q04728	F: 1	Mitochondrion
Q04767	J: 1	Golgi apparatus
Q04779	A: 1; B: 1	Nucleus
Q04781	I: 1	Nucleus/Cytoplasm
Q04792	E: 1; F: 1; G: 1	Cytoplasm
Q04867	G: 1	Nucleus
Q04869	F: 2	Nucleus/Cytoplasm
Q04894	A: 1; D: 1	UNKNOWN
Q04924	C: 1	Endoplasmic reticulum
Q04934	G: 1	Vacuole
Q04947	B: 1; I: 1	Multiple localization
Q04951	J: 1	Endoplasmic reticulum
Q05016	E: 1	Nucleus/Cytoplasm
Q05022	F: 2; E: 1	Nucleus
Q05029	G: 1; H: 1	Golgi apparatus
Q05031	G: 1	Endoplasmic reticulum
Q05040	G: 1	Endoplasmic reticulum
Q05166	E: 1	Nucleus
Q05359	J: 1	Multiple localization
Q05506	E: 1	Mitochondrion
Q05515	H: 1	Nucleus/Cytoplasm
Q05530	H: 1	UNKNOWN
Q05533	E: 1	UNKNOWN
Q05567	E: 1; F: 1; H: 1	Endoplasmic reticulum
Q05580	I: 2; A: 1; B: 1; D: 1	Cytoplasm
Q05584	D: 2; E: 1	Cytoplasm
Q05636	H: 2	Nucleus/Cytoplasm
Q05778	E: 1; F: 1	Cytoplasm
Q05788	D: 1	Cytoplasm
Q05905	F: 1	Multiple localization
Q05924	J: 1	Vacuole
Q05933	C: 1; F: 1	Mitochondrion
Q05946	D: 1; E: 1; G: 1	Nucleus
Q05949	I: 1	Nucleus
Q05979	G: 1	Nucleus/Cytoplasm
Q06010	E: 1; G: 1	Mitochondrion
Q06053	D: 1	Nucleus/Cytoplasm
Q06063	D: 2	UNKNOWN
Q06102	D: 1	Nucleus/Cytoplasm
Q06103	F: 2; H: 1	Nucleus
Q06108	B: 1	Cytoplasm
Q06142	F: 1	Nucleus/Cytoplasm
Q06143	H: 1	Mitochondrion
Q06146	D: 1	Cytoplasm
Q06147	H: 1	Multiple localization
Q06151	E: 1; F: 1	Multiple localization
Q06217	G: 1	Nucleus/Cytoplasm
Q06218	F: 2	Nucleus
Q06224	I: 1	Nucleus
Q06252	F: 2	Nucleus/Cytoplasm
Q06287	E: 2; B: 1; D: 1	Nucleus/Cytoplasm
Q06336	E: 1	Golgi apparatus
Q06338	G: 1	Nucleus/Cytoplasm
Q06385	C: 1; F: 1	Multiple localization
Q06409	D: 1; H: 1	Mitochondrion
Q06411	H: 1	Multiple localization
Q06488	E: 1	Nucleus
Q06510	I: 1	Mitochondrion
Q06512	H: 1	Nucleus/Cytoplasm
Q06523	B: 1; F: 1	Cytoplasm
Q06549	H: 1	Nucleus/Cytoplasm
Q06608	B: 2	Nucleus/Cytoplasm
Q06616	G: 1	Nucleus/Cytoplasm
Q06623	G: 3; E: 1	Nucleus/Cytoplasm
Q06625	G: 1	Mitochondrion
Q06629	I: 1	Nucleus/Cytoplasm
Q06630	D: 1	Multiple localization
Q06632	F: 1	Multiple localization
Q06644	G: 1; J: 1	Endoplasmic reticulum
Q06651	C: 1; D: 1	Vacuole
Q06668	D: 1	Mitochondrion
Q06671	D: 1	Cytoplasm
Q06679	F: 2; G: 1	Nucleus
Q06685	D: 2; F: 2; G: 1; H: 1	Cytoplasm
Q06688	G: 1	Nucleus/Cytoplasm
Q06698	E: 1; H: 1	Mitochondrion
Q06705	F: 1	Multiple localization
Q06706	E: 1; F: 1; H: 1	Nucleus/Cytoplasm
Q06708	G: 2; H: 1	Vacuole
Q06819	I: 1	Nucleus
Q06822	G: 1	Nucleus
Q06891	E: 1	Nucleus
Q07379	D: 1	OTHER
Q07381	F: 1; H: 1	Nucleus/Cytoplasm
Q07395	A: 1; E: 1	Nucleus/Cytoplasm
Q07418	D: 1	Multiple localization
Q07471	D: 1	Nucleus/Cytoplasm
Q07478	F: 3	Nucleus/Cytoplasm
Q07505	D: 1; G: 1; H: 1; I: 1	Mitochondrion
Q07527	E: 1	Cytoplasm
Q07528	G: 1	Cytoplasm
Q07551	F: 1	Nucleus/Cytoplasm
Q07589	A: 1; F: 1	Nucleus/Cytoplasm
Q07716	J: 1	UNKNOWN
Q07807	F: 1	Mitochondrion
Q07821	D: 1	Mitochondrion
Q07824	F: 1	Vacuole
Q07825	D: 2; A: 1	Cytoplasm
Q07834	H: 1	Nucleus/Cytoplasm
Q07844	D: 1; E: 1	Nucleus
Q07878	G: 2	Multiple localization
Q07895	J: 1	Multiple localization
Q07896	H: 1	Nucleus
Q07897	H: 1	Nucleus/Cytoplasm
Q07938	E: 1	Nucleus/Cytoplasm
Q07949	F: 1	Cytoplasm
Q07951	H: 1	Nucleus/Cytoplasm
Q07953	E: 1	Nucleus/Cytoplasm
Q07979	C: 1; F: 1	Nucleus
Q08023	G: 1	Mitochondrion
Q08096	E: 1; H: 1	Nucleus
Q08162	D: 1; G: 1; H: 1	Multiple localization
Q08179	F: 1	Mitochondrion
Q08193	J: 3	Endoplasmic reticulum
Q08208	E: 1; G: 1	Nucleus
Q08220	F: 1	Cytoplasm
Q08224	E: 1	Cytoplasm
Q08235	E: 1; F: 1	Nucleus
Q08273	A: 1	Nucleus/Cytoplasm
Q08282	E: 1	Mitochondrion
Q08285	E: 1; F: 1	Nucleus/Cytoplasm
Q08421	F: 1	Nucleus
Q08422	B: 1	Nucleus/Cytoplasm
Q08491	G: 1	Cytoplasm
Q08548	H: 1	Endoplasmic reticulum
Q08601	E: 1	Nucleus/Cytoplasm
Q08634	D: 1	Cytoplasm
Q08641	E: 1	Cytoplasm
Q08647	E: 1	Nucleus/Cytoplasm
Q08650	B: 1; H: 1	Endoplasmic reticulum
Q08651	E: 1	Multiple localization
Q08685	E: 1	Nucleus
Q08686	I: 1	Mitochondrion
Q08689	B: 1	Cytoplasm
Q08723	E: 1	Cytoplasm
Q08726	G: 1	Cytoplasm
Q08732	E: 2; A: 1; B: 1; F: 1	Cytoplasm
Q08742	H: 1	Mitochondrion
Q08748	G: 1	Cytoplasm
Q08754	E: 1	Golgi apparatus
Q08760	F: 1	Vacuole
Q08817	E: 1	Cytoplasm
Q08818	G: 2; F: 1; I: 1	Mitochondrion
Q08822	E: 2; A: 1	Mitochondrion
Q08826	F: 1	Multiple localization
Q08886	D: 1	Cytoplasm
Q08924	G: 1	Cytoplasm
Q08925	D: 1	Nucleus/Cytoplasm
Q08951	G: 1	Golgi apparatus
Q08961	E: 1	Nucleus/Cytoplasm
Q08962	G: 1	Nucleus/Cytoplasm
Q08966	G: 1	Nucleus/Cytoplasm
Q08968	F: 1	Mitochondrion
Q08971	F: 1	Cytoplasm
Q08972	D: 1; F: 1	Multiple localization
Q08977	F: 2; E: 1; I: 1	Nucleus/Cytoplasm
Q08992	G: 1	Cytoplasm
Q10740	F: 2; E: 1; G: 1	Nucleus/Cytoplasm
Q12003	F: 1	Multiple localization
Q12008	G: 1	Cytoplasm
Q12009	E: 1	Nucleus
Q12012	D: 1	Nucleus/Cytoplasm
Q12017	E: 1	Cytoplasm
Q12018	I: 2; F: 1	Nucleus/Cytoplasm
Q12019	E: 2; H: 1	Multiple localization
Q12020	G: 1	Nucleus/Cytoplasm
Q12024	E: 1	Nucleus
Q12025	J: 1	Endoplasmic reticulum
Q12028	F: 1; G: 1	Golgi apparatus
Q12029	F: 2	Mitochondrion
Q12055	B: 1	Nucleus/Cytoplasm
Q12060	F: 1	Nucleus
Q12068	E: 1; F: 1	Nucleus/Cytoplasm
Q12089	E: 1	Mitochondrion
Q12091	E: 1	Cytoplasm
Q12109	F: 1	Cytoplasm
Q12112	A: 1	Nucleus/Cytoplasm
Q12114	E: 1; F: 1; H: 1	Golgi apparatus
Q12118	F: 1	Cytoplasm
Q12122	E: 2; F: 1; G: 1	Multiple localization
Q12124	G: 1	Nucleus/Cytoplasm
Q12134	G: 1	Cytoplasm
Q12141	A: 1; E: 1	Nucleus/Cytoplasm
Q12154	E: 2; G: 1	Multiple localization
Q12155	F: 1	Endoplasmic reticulum
Q12160	F: 1	Endoplasmic reticulum
Q12166	F: 1	Mitochondrion
Q12168	F: 1	Cytoplasm
Q12178	D: 2; B: 1	Nucleus/Cytoplasm
Q12181	E: 1; G: 1	Mitochondrion
Q12186	A: 2	Nucleus/Cytoplasm
Q12189	F: 1	Nucleus/Cytoplasm
Q12199	A: 1	Nucleus/Cytoplasm
Q12200	J: 3; G: 1	Multiple localization
Q12204	F: 1	Mitochondrion
Q12206	H: 1	Nucleus/Cytoplasm
Q12207	J: 1	Multiple localization
Q12211	D: 1	Nucleus
Q12220	H: 2; E: 1	Nucleus
Q12233	G: 1	Mitochondrion
Q12242	E: 1; G: 1; H: 1	Nucleus/Cytoplasm
Q12250	E: 1	Nucleus/Cytoplasm
Q12255	G: 1	Vacuole
Q12265	F: 2; H: 1	Cytoplasm
Q12267	G: 1	Nucleus/Cytoplasm
Q12272	G: 1	Nucleus/Cytoplasm
Q12276	E: 1	Mitochondrion
Q12277	F: 1	Nucleus/Cytoplasm
Q12283	E: 2; F: 1	Mitochondrion
Q12284	J: 1	Multiple localization
Q12287	J: 1	Mitochondrion
Q12289	G: 1	Mitochondrion
Q12298	E: 1; F: 1; G: 1	Mitochondrion
Q12305	E: 1	Multiple localization
Q12308	E: 1; G: 1	Nucleus
Q12324	E: 1	Vacuole
Q12329	E: 1	Cytoplasm
Q12335	F: 1	Mitochondrion
Q12339	D: 1	Multiple localization
Q12341	G: 1	Nucleus/Cytoplasm
Q12343	F: 1; G: 1	Nucleus
Q12344	E: 1	Cytoplasm
Q12354	F: 1	Nucleus/Cytoplasm
Q12363	F: 2	Nucleus/Cytoplasm
Q12367	B: 1	Cytoplasm
Q12368	F: 1	Nucleus
Q12373	F: 1; G: 1	Nucleus
Q12375	G: 1	Mitochondrion
Q12377	F: 3; G: 1	Cytoplasm
Q12383	D: 2; E: 1	Nucleus/Cytoplasm
Q12386	D: 2; F: 1	Nucleus/Cytoplasm
Q12403	J: 1	Multiple localization
Q12404	J: 1	Multiple localization
Q12406	F: 1; H: 1	Nucleus
Q12408	J: 1	Vacuole
Q12427	E: 1	Nucleus/Cytoplasm
Q12428	F: 2	Mitochondrion
Q12429	E: 1; F: 1; G: 1	Cytoplasm
Q12432	F: 1	Nucleus
Q12440	H: 1	Nucleus/Cytoplasm
Q12447	D: 1	Cytoplasm
Q12449	G: 2	Cytoplasm
Q12458	E: 1; F: 1	Nucleus/Cytoplasm
Q12460	F: 1; H: 1	Nucleus
Q12462	F: 1	Multiple localization
Q12464	F: 1	Nucleus
Q12466	D: 1; F: 1; H: 1	Multiple localization
Q12480	E: 1; F: 1; G: 1	Mitochondrion
Q12483	H: 1	Cytoplasm
Q12487	E: 1	Mitochondrial ribosome
Q12491	G: 1	Nucleus/Cytoplasm
Q12496	F: 5; E: 1; H: 1	Cytoplasm
Q12500	G: 1	Cytoplasm
Q12504	D: 1; H: 1	Nucleus
Q12508	B: 1	Multiple localization
Q12509	F: 1	Nucleus/Cytoplasm
Q12512	J: 3	Vacuole
Q12514	F: 1	Nucleus/Cytoplasm
Q12522	H: 1	Nucleus/Cytoplasm
Q12532	G: 1; H: 1	Cytoplasm
Q12675	C: 1	Endoplasmic reticulum
Q12676	H: 1	Mitochondrion
Q12680	E: 2; D: 1; F: 1; H: 1	Mitochondrion
Q12697	G: 1	Vacuole
Q12745	F: 1	Multiple localization
Q12746	E: 1	Endoplasmic reticulum
Q12754	F: 1; G: 1; H: 1; I: 1	Multiple localization
Q2V2P1	D: 1	UNKNOWN
Q3E705	E: 1	Nucleus
Q3E756	A: 1	OTHER
Q3E793	E: 1	Mitochondrion
Q3E7A4	J: 1	Multiple localization
Q3E7Y3	E: 1	Ribosome
Q3E846	J: 1	Multiple localization
Q6Q546	F: 1	Nucleus/Cytoplasm
Q86ZR7	E: 2; F: 1	UNKNOWN
Q8TGJ3	F: 1	Multiple localization
Q8TGU7	G: 1	Endoplasmic reticulum
Q92325	F: 1	Mitochondrion
Q92328	F: 1	Multiple localization
Q92393	A: 1	Nucleus/Cytoplasm
Q99186	G: 1; H: 1	Cytoplasm
Q99189	G: 1	Nucleus/Cytoplasm
Q99207	F: 1	Multiple localization
Q99210	F: 1	Cytoplasm
Q99257	F: 1	Nucleus/Cytoplasm
Q99258	G: 2; D: 1; H: 1	Multiple localization
Q99260	F: 1	Golgi apparatus
Q99287	E: 1	Endoplasmic reticulum
Q99288	B: 1; C: 1	Nucleus/Cytoplasm
Q99297	F: 1; G: 1	Mitochondrion
Q99316	I: 1	Endoplasmic reticulum
Q99321	I: 1	Nucleus/Cytoplasm
Q99395	D: 1; I: 1	Cytoplasm
Q9URQ5	F: 1	Nucleus

## Sheet: Statistics on clusters
					Average no. of:
	Cluster	No. of peptides	No. of unique proteins	No. of unique Cys	Peptides/protein	Cys sites/protein		Description of the tables:
	A	83	70	148	1.18571	2.11429		Cluster	Name of the cluster
	B	109	94	183	1.15957	1.94681		No. of peptides	Number of all peptides assigned to the cluster
	C	38	37	54	1.02703	1.45946		No. of unique proteins	Number of all uniquely identified proteins which peptides were assigned to a particular cluster
	D	355	302	432	1.1755	1.43046		No. of unique Cys	Number of unique cysteine sites which were identified in a quantified peptide assigned to a particular cluster
	E	682	539	709	1.26531	1.3154		Average no. of:
	F	855	648	882	1.31944	1.36111		Peptides/protein	Average number of unique peptides per each protein within a cluster
	G	558	493	585	1.13185	1.18661		Cys sites/protein	Average number of unique cysteine sites per each protein within a cluster
	H	245	230	263	1.06522	1.14348
	I	128	124	164	1.03226	1.32258
	J	125	93	146	1.34409	1.56989
		Mean ± SD
	Cluster	Log	Day 0	Day 3	Day 6	Day 9		Mean ± SD	Average percentage of oxidation of all peptides per each cluster
	A	22.73 ± 5.56	28.36 ± 5.99	36.57 ± 5.58	54.83 ± 7.08	82.35 ± 8.99		Log	For logarithmic phase
	B	16.14 ± 4.2	18.09 ± 4.03	23.48 ± 4.83	42.02 ± 6.91	75.29 ± 8.05		Day 0	For day 0 of stationary phase of chronological aging
	C	40.28 ± 12	49.87 ± 8.54	51.36 ± 8.73	55.54 ± 10.17	67.95 ± 14.76		Day 3	For day 3 of stationary phase of chronological aging
	D	12.06 ± 3.65	12.14 ± 3.17	14.59 ± 3.77	24.55 ± 4.16	55.58 ± 8.11		Day 6	For day 6 of stationary phase of chronological aging
	E	7.93 ± 1.65	7.61 ± 1.44	8.53 ± 1.49	14.59 ± 2.93	39.62 ± 7.67		Day 9	For day 9 of stationary phase of chronological aging
	F	6.2 ± 1.81	5.57 ± 1.47	5.73 ± 1.37	8.55 ± 2.08	25.23 ± 7.08
	G	12.28 ± 4.21	11.13 ± 2.53	10.5 ± 2.53	13.66 ± 3.49	30.89 ± 8.29
	H	17.25 ± 7.25	18.29 ± 4.56	17.74 ± 4.68	19.31 ± 5.15	35 ± 8.96
	I	25.29 ± 12.27	28.13 ± 9.56	28.2 ± 9.45	30.67 ± 8.61	44.32 ± 15.07
	J	86.4 ± 10.22	89.43 ± 8.55	89.4 ± 9.1	88.24 ± 9.23	89.62 ± 7.79
	Kruskal-Wallis test with Dunn's post-hoc test
	Cluster	Time point 1	Time point 2	p-value	significant for Bonferroni correction < 0.005			Description of the table for Kruskal-Wallis, Dunn's test:
	A							Cluster	Name of the cluster
		Log	Day 0	0.003014	YES			Time point 1	Name of the first time point from a pair compared
		Log	Day 3	1.614e-12	YES			Time point 2	Name of the second time point from a pair compared
		Log	Day 6	0	YES			p-value	p-value given from Dunn's test
		Log	Day 9	0	YES			significant for Bonferroni (…)	Indication if the difference is significant (YES) or not (NO) after Bonferroni correction, which assign significance for p-value < 0.005
		Day 0	Day 3	4.167e-05	YES
		Day 0	Day 6	0	YES
		Day 0	Day 9	0	YES
		Day 3	Day 6	2.354e-07	YES
		Day 3	Day 9	0	YES
		Day 6	Day 9	1.355e-05	YES
	B
		Log	Day 0	0.08093	NO
		Log	Day 3	5.037e-10	YES
		Log	Day 6	0	YES
		Log	Day 9	0	YES
		Day 0	Day 3	7.728e-06	YES
		Day 0	Day 6	0	YES
		Day 0	Day 9	0	YES
		Day 3	Day 6	3.696e-11	YES
		Day 3	Day 9	0	YES
		Day 6	Day 9	2.803e-07	YES
	C
		Log	Day 0	0.004102	YES
		Log	Day 3	0.001261	YES
		Log	Day 6	8.18e-07	YES
		Log	Day 9	3.553e-15	YES
		Day 0	Day 3	0.7229	NO
		Day 0	Day 6	0.03932	NO
		Day 0	Day 9	5.675e-07	YES
		Day 3	Day 6	0.08796	NO
		Day 3	Day 9	3.362e-06	YES
		Day 6	Day 9	0.003271	YES
	D
		Log	Day 0	0.7774	NO
		Log	Day 3	9.521e-09	YES
		Log	Day 6	0	YES
		Log	Day 9	0	YES
		Day 0	Day 3	4.86e-08	YES
		Day 0	Day 6	0	YES
		Day 0	Day 9	0	YES
		Day 3	Day 6	0	YES
		Day 3	Day 9	0	YES
		Day 6	Day 9	0	YES
	E
		Log	Day 0	0.02135	NO
		Log	Day 3	3.806e-05	YES
		Log	Day 6	0	YES
		Log	Day 9	0	YES
		Day 0	Day 3	1.357e-10	YES
		Day 0	Day 6	0	YES
		Day 0	Day 9	0	YES
		Day 3	Day 6	0	YES
		Day 3	Day 9	0	YES
		Day 6	Day 9	0	YES
	F
		Log	Day 0	7.562e-08	YES
		Log	Day 3	0.0001909	YES
		Log	Day 6	0	YES
		Log	Day 9	0	YES
		Day 0	Day 3	0.09965	NO
		Day 0	Day 6	0	YES
		Day 0	Day 9	0	YES
		Day 3	Day 6	0	YES
		Day 3	Day 9	0	YES
		Day 6	Day 9	0	YES
	G
		Log	Day 0	0.0007308	YES
		Log	Day 3	6.85e-09	YES
		Log	Day 6	3.557e-10	YES
		Log	Day 9	0	YES
		Day 0	Day 3	0.01566	NO
		Day 0	Day 6	0	YES
		Day 0	Day 9	0	YES
		Day 3	Day 6	0	YES
		Day 3	Day 9	0	YES
		Day 6	Day 9	0	YES
	H
		Log	Day 0	0.01787	NO
		Log	Day 3	0.2708	NO
		Log	Day 6	9.454e-05	YES
		Log	Day 9	0	YES
		Day 0	Day 3	0.2052	NO
		Day 0	Day 6	0.1246	NO
		Day 0	Day 9	0	YES
		Day 3	Day 6	0.005064	NO
		Day 3	Day 9	0	YES
		Day 6	Day 9	0	YES
	I
		Log	Day 0	0.021	NO
		Log	Day 3	0.01859	NO
		Log	Day 6	1.374e-06	YES
		Log	Day 9	0	YES
		Day 0	Day 3	0.9636	NO
		Day 0	Day 6	0.01171	NO
		Day 0	Day 9	0	YES
		Day 3	Day 6	0.01332	NO
		Day 3	Day 9	0	YES
		Day 6	Day 9	3.688e-10	YES
	J
		Log	Day 0	0.01224	NO
		Log	Day 3	0.005898	NO
		Log	Day 6	0.1292	NO
		Log	Day 9	0.01573	NO
		Day 0	Day 3	0.8039	NO
		Day 0	Day 6	0.3233	NO
		Day 0	Day 9	0.9283	NO
		Day 3	Day 6	0.2164	NO
		Day 3	Day 9	0.7351	NO
		Day 6	Day 9	0.3693	NO

## Sheet: Statistics on localization
	Localization / Cluster	A	B	C	D	E	F	G	H	I	J	SUM		Description of the tables:
	Cytoplasm	14	12	4	84	124	143	103	39	21	2	546		Localization/Cluster	Rows containing name of the cellular localization and columns containing names of clusters
	Nucleus	7	17	3	35	53	58	45	28	18	2	266		% Per clsuter	Table of percentage of proteins of particular localization per cluster
	Nucleus / Cytoplasm	22	26	3	66	131	158	115	59	38	0	618		% Per localization	Table of the percentage of proteins within a cluster per localization
	Endoplasmic reticulum	0	1	4	7	17	17	10	9	7	11	83
	Golgi apparatus	0	0	2	1	9	16	20	8	0	4	60
	Mitochondrion	7	7	3	45	89	118	101	35	20	16	441
	Vacuole	0	2	4	6	5	13	16	4	1	13	64
	Peroxisome	0	0	0	0	3	3	4	1	0	0	11
	Ribosome	9	5	5	9	19	17	9	4	2	0	79
	Multiple localization	8	23	8	35	73	95	57	38	13	41	391
	OTHER	1	1	1	5	4	4	3	2	2	3	26
	UNKNOWN	2	0	0	9	12	6	10	3	2	1	45
	SUM	70	94	37	302	539	648	493	230	124	93
	% Per cluster
	Localization / Cluster	A	B	C	D	E	F	G	H	I	J
	Cytoplasm	20	12.766	10.8108	27.8146	23.0056	22.0679	20.8925	16.9565	16.9355	2.15054
	Nucleus	10	18.0851	8.10811	11.5894	9.83302	8.95062	9.12779	12.1739	14.5161	2.15054
	Nucleus / Cytoplasm	31.4286	27.6596	8.10811	21.8543	24.3043	24.3827	23.3266	25.6522	30.6452	0
	Endoplasmic reticulum	0	1.06383	10.8108	2.31788	3.15399	2.62346	2.0284	3.91304	5.64516	11.828
	Golgi apparatus	0	0	5.40541	0.331126	1.66976	2.46914	4.0568	3.47826	0	4.30108
	Mitochondrion	10	7.44681	8.10811	14.9007	16.5121	18.2099	20.4868	15.2174	16.129	17.2043
	Vacuole	0	2.12766	10.8108	1.98675	0.927644	2.00617	3.24544	1.73913	0.806452	13.9785
	Peroxisome	0	0	0	0	0.556586	0.462963	0.811359	0.434783	0	0
	Ribosome	12.8571	5.31915	13.5135	2.98013	3.52505	2.62346	1.82556	1.73913	1.6129	0
	Multiple localization	11.4286	24.4681	21.6216	11.5894	13.5436	14.6605	11.5619	16.5217	10.4839	44.086
	OTHER	1.42857	1.06383	2.7027	1.65563	0.742115	0.617284	0.608519	0.869565	1.6129	3.22581
	UNKNOWN	2.85714	0	0	2.98013	2.22635	0.925926	2.0284	1.30435	1.6129	1.07527
	SUM	100	100	100	100	100	100	100	100	100	100
	% Per localization
	Localization / Cluster	A	B	C	D	E	F	G	H	I	J	SUM
	Cytoplasm	11.534	7.36215	6.23461	16.0407	13.2674	12.7266	12.0487	9.77886	9.76672	1.24022	100
	Nucleus	9.56621	17.3006	7.75638	11.0867	9.40648	8.56235	8.73183	11.6458	13.8864	2.05725	100
	Nucleus / Cytoplasm	14.4591	12.7252	3.73024	10.0544	11.1815	11.2176	10.7317	11.8016	14.0987	0	100
	Endoplasmic reticulum	0	2.45209	24.9186	5.34264	7.26985	6.04699	4.67539	9.01944	13.0119	27.2631	100
	Golgi apparatus	0	0	24.8964	1.52511	7.69065	11.3724	18.685	16.0203	0	19.8101	100
	Mitochondrion	6.93409	5.16368	5.62223	10.3323	11.4496	12.6269	14.2057	10.5519	11.184	11.9296	100
	Vacuole	0	5.65437	28.7303	5.27991	2.46527	5.33152	8.62493	4.62184	2.14319	37.1486	100
	Peroxisome	0	0	0	0	24.5659	20.4336	35.8107	19.1898	0	0	100
	Ribosome	27.9527	11.5644	29.3797	6.47911	7.66381	5.70366	3.96895	3.78104	3.50661	0	100
	Multiple localization	6.35043	13.596	12.0143	6.4398	7.52567	8.14629	6.4245	9.18052	5.8255	24.497	100
	OTHER	9.83396	7.32316	18.6048	11.397	5.10855	4.24924	4.18891	5.98589	11.1029	22.2057	100
	UNKNOWN	19.0343	0	0	19.8537	14.832	6.16854	13.5132	8.68959	10.7452	7.16346	100
