# Supplementary material for: Ageing-dependent thiol oxidation reveals early oxidation of proteins with core proteostasis functions
Source: Life Sci Alliance. 2024 Feb 21;7(5):e202302300. doi: 10.26508/lsa.202302300 (PMC10881836; doi:10.26508/lsa.202302300)
Supplement: Supplementary file 6 [file LSA-2023-02300_TableS6.xlsx]

## Sheet: Description
Supplementary Table 6. List of filtered Cys-peptides from S. cerevisiae Brandes et al. dataset, C. elegans Knoefler et al. dataset, D. melanogaster Menger et al. dataset, and M. musculus Xiao et al. dataset.
Sheets description
S. cerevisiae DBY476	Filtered dataset from yeast S. cerevisiae strain DBY746, chronological aging experiment (Brandes et al., 2013). Peptides with not quantified values in any of the time points from Log to Day 4 were removed
C. elegans	Filtered dataset from nematode C. elegans, aging experiment (Knoefler et al., 2012). Peptides with not quantified values in any of the time points from L4 to Day 15 were removed
D. melanogaster	Filtered dataset from fruit fly D. Melanogaster, aging experiment (Menger et al., 2015). Peptides with not quantified values (marked as empty in the original dataset) in any of the time points from Day 7 to Day 56 were removed
M. musculus	Filtered dataset from mice M. musculus, young vs. old animals experiment (Xiao et al., 2012). Peptides with not quantified values in any of the time points from month 4 to 20 were removed
Time points description
"S. cerevisiae DBY476" sheet
Log	Logarithmic growth phase, cycling cells
Day1	day 1 of stationary non-dividing cells (chronological aging)
Day2	day 2 of stationary non-dividing cells (chronological aging)
Day3	day 3 of stationary non-dividing cells (chronological aging)
Day4	day 4 of stationary non-dividing cells (chronological aging)
"C. elegans" sheet
L4	Larva at stage L4
Day2	Day 2 of aging adult worm
Day8	Day 8 of aging adult worm
Day15	Day 15 of aging adult worm
"D. melanogaster" sheet
Day7	Adult at day 7 of aging
Day28	Adult at day 28 of aging
Day56	Adult at day 56 of aging
"M. musculus" sheet
month4	16-week old mice (month 4), young
month20	80-week old mice (month 20), old
Columns description
General:
CysID	Identification of detected peptide with redox-sensitive cysteines. Contains the UniProt ID of the detected protein (canonical or isoform) and the position of the redox-sensitive cysteine/s found within the peptide
UniProt	UniProt ID of the protein with quantified peptide
Tissue	For mice dataset: tissue of the animal from which the peptide was quantified
Mean % oxidation	Average percentage of oxidation per time point
SD	Standard deviation of average percentage of oxidation per time point
Mouse tissues description:
BAT	brown adipose tissue
Epi	epididymal fat
SKM	skeletal muscle
SubQ	subcutaneous fat

## Sheet: S. cerevisiae DBY746
General		Mean % oxidation					SD
CysID	UniProt	Log	Day1	Day2	Day3	Day4	Log	Day1	Day2	Day3	Day4
O13547_42_51_53	O13547	93	96	85	88	93	3	1	5	12	2
P00330_277_278	P00330	17	32	42	45	39	5	9	7	7	8
P00358_150_154	P00358	26	22	28	70	81	3	2	7	8	7
P00359_150_154	P00359	26	22	28	70	81	3	2	7	8	7
P00445_147	P00445	72	63	72	80	95	7	4	14	9	3
P00445_58	P00445	69	83	84	86	95	4	12	6	7	4
P00498_160	P00498	9	12	18	46	69	2	2	3	12	6
P00549_418	P00549	46	39	49	76	86	7	2	12	5	7
P00549_371	P00549	18	22	25	84	87	5	2	11	9	9
P00549_296	P00549	12	15	22	73	88	3	3	8	5	11
P00560_98	P00560	9	5	8	62	86	3	3	4	6	9
P00899_133	P00899	6	5	7	63	87	4	4	3	3	8
P00925_248	P00925	5	3	10	45	87	1	2	4	6	7
P00931_420	P00931	7	13	21	96	86	3	2	7	3	12
P00942_126	P00942	7	9	10	56	63	4	5	2	4	6
P00942_41	P00942	7	4	5	68	93	4	2	2	13	4
P00958_353	P00958	23	34	64	86	82	2	7	9	4	9
P02994_31	P02994	18	14	23	62	81	3	3	11	6	1
P02994_409	P02994	13	38	40	62	70	3	7	8	11	11
P02994_324	P02994	11	8	22	85	80	4	4	8	7	4
P03965_678	P03965	18	21	20	81	83	2	4	9	10	3
P03965_170	P03965	10	7	12	55	79	5	4	2	7	5
P04801_268	P04801	26	30	32	52	60	4	11	11	9	10
P04802_255	P04802	28	22	31	76	86	4	5	7	6	12
P04807_398_404	P04807	17	16	25	44	57	3	4	8	4	6
P04840_130	P04840	8	11	14	77	86	4	3	3	2	4
P05030_472_501	P05030	18	17	23	69	97	5	5	11	15	1
P05030_376_405	P05030	13	12	18	72	62	3	2	5	8	7
P05030_409_438	P05030	12	16	16	68	85	7	6	4	8	4
P05694_571	P05694	14	9	26	64	89	3	3	10	13	6
P05694_657	P05694	12	9	13	20	31	2	2	4	8	9
P05759_121_126	P05759	46	42	58	83	78	4	2	14	3	2
P05759_144	P05759	24	18	25	55	76	7	2	9	13	12
P06168_316	P06168	15	12	17	45	82	1	3	9	5	5
P06169_221_222	P06169	22	18	13	58	61	4	6	5	3	6
P06208_345	P06208	10	14	18	67	79	3	5	7	4	8
P06634_257	P06634	11	11	18	83	81	5	5	4	8	5
P07149_1308	P07149	13	18	23	21	25	2	6	9	2	3
P07257_137	P07257	23	32	35	84	90	6	7	12	7	7
P07258_11	P07258	24	30	24	32	30	7	6	11	11	4
P07259_1832	P07259	11	17	13	73	99	4	10	7	6	0
P07264_63	P07264	22	20	24	62	85	4	4	5	7	4
P07264_233	P07264	15	22	29	67	80	4	3	8	4	1
P07274_89	P07274	7	5	10	72	92	4	2	2	15	3
P07275_162	P07275	12	10	35	60	66	4	6	11	6	13
P07284_370_373	P07284	26	30	44	69	70	4	8	4	7	6
P07284_413_414	P07284	22	23	55	66	79	4	6	6	7	4
P07284_400	P07284	11	14	17	42	53	2	3	12	4	8
P07702_614	P07702	15	22	49	79	86	7	7	15	14	10
P07806_1015	P07806	15	15	22	26	32	7	3	3	9	6
P09032_172	P09032	13	18	16	85	79	2	3	6	4	7
P09232_361	P09232	18	23	57	91	94	5	10	12	10	4
P09436_119	P09436	25	22	21	95	89	5	8	4	2	4
P09440_224	P09440	10	14	19	35	53	3	3	6	5	5
P09624_54	P09624	12	17	24	72	80	2	7	4	5	7
P09950_386	P09950	13	21	58	77	88	4	7	15	9	12
P0CH08_91_96	P0CH08	66	63	79	88	79	8	15	9	3	13
P0CH08_91	P0CH08	26	29	44	77	84	3	4	6	7	13
P0CH08_115	P0CH08	18	21	37	73	90	3	7	7	13	3
P0CX28_74	P0CX28	15	22	49	86	86	2	6	11	6	7
P0CX30_92	P0CX30	8	10	15	29	34	4	1	3	8	8
P0CX40_179	P0CX40	14	11	14	38	50	2	6	6	17	16
P0CX40_168	P0CX40	9	15	18	68	84	4	11	6	9	8
P0CX42_25	P0CX42	15	24	18	16	11	4	4	9	8	6
P0CX48_128	P0CX48	18	15	24	78	77	2	6	9	8	9
P0CX48_58	P0CX48	18	17	37	77	81	2	1	15	6	11
P0CX54_141	P0CX54	8	7	15	57	75	3	3	6	2	9
P0CX85_53	P0CX85	8	11	17	27	60	4	2	12	15	11
P10591_15	P10591	13	13	17	25	21	3	2	4	8	2
P10592_15	P10592	17	17	13	73	99	5	3	3	5	0
P10592_308	P10592	7	11	5	81	87	1	2	3	11	7
P10614_142	P10614	15	13	8	62	81	6	3	3	8	4
P10869_53	P10869	5	6	18	67	80	1	3	4	1	7
P11484_435_454	P11484	19	18	26	42	45	3	1	13	11	6
P11484_435	P11484	14	15	22	71	86	3	6	8	8	3
P11745_180	P11745	14	16	27	78	90	2	4	8	9	6
P11986_19	P11986	34	39	26	33	36	4	13	6	6	3
P13298_19	P13298	5	13	10	74	89	3	3	6	15	8
P13663_259	P13663	20	15	19	64	76	2	2	3	8	5
P13663_247	P13663	13	11	20	68	86	3	4	9	4	6
P14020_172	P14020	14	10	12	17	29	4	3	3	4	4
P14127_35	P14127	8	5	6	61	89	3	2	3	4	1
P14540_112	P14540	13	5	14	30	39	2	2	3	8	6
P14540_254	P14540	13	16	22	63	76	3	5	9	8	10
P14540_226	P14540	12	8	22	64	79	3	3	9	10	6
P14904_202	P14904	19	38	45	83	86	3	4	8	8	9
P15180_486	P15180	13	8	16	58	68	2	3	8	13	4
P15180_212	P15180	12	8	17	24	37	6	3	5	4	3
P15180_438	P15180	10	12	22	75	86	5	3	13	4	4
P15180_438	P15180	9	4	18	63	78	4	2	7	11	7
P15565_333	P15565	65	68	64	63	83	13	8	10	11	13
P15624_137	P15624	12	15	17	74	86	5	9	4	5	4
P15646_275	P15646	9	15	12	73	92	3	3	5	4	7
P15646_314	P15646	9	9	9	69	83	7	4	4	13	14
P15731_108	P15731	19	23	48	70	81	4	8	5	11	13
P16120_428	P16120	9	9	13	53	82	3	3	4	10	8
P16140_188	P16140	17	14	21	73	82	2	4	5	13	4
P16467_152	P16467	11	15	12	77	78	8	6	3	10	4
P16521_691	P16521	11	17	12	45	68	2	8	5	6	11
P16521_731	P16521	9	16	21	80	87	4	6	7	8	4
P16550_129	P16550	7	6	6	53	87	5	2	2	5	12
P16622_123	P16622	27	28	39	61	77	2	7	7	6	10
P17255_358	P17255	9	13	22	74	88	3	5	7	7	10
P17423_216	P17423	8	6	11	60	98	3	1	3	11	1
P17709_448	P17709	15	13	28	42	62	6	5	5	9	5
P18239_271	P18239	16	14	18	75	89	2	2	6	12	6
P18239_288	P18239	13	12	18	21	22	2	6	7	1	6
P18239_73	P18239	13	15	12	77	71	2	6	3	6	4
P18239_73	P18239	7	6	10	44	80	3	5	6	19	13
P18562_215	P18562	11	11	15	16	21	6	3	4	7	4
P19097_917	P19097	22	16	30	62	86	3	7	17	13	5
P19414_382	P19414	7	4	12	69	84	2	3	6	7	5
P19882_283	P19882	18	14	34	31	40	3	2	4	6	2
P20081_55	P20081	76	73	70	83	79	6	6	9	9	5
P20967_983	P20967	25	21	49	57	84	3	5	4	11	12
P21242_76	P21242	12	13	17	69	73	4	7	7	5	4
P21243_74	P21243	4	20	14	71	88	1	3	4	9	7
P21954_398	P21954	18	19	41	61	85	4	3	4	13	9
P21954_89	P21954	13	9	32	65	76	3	3	4	13	5
P21954_370	P21954	10	3	9	69	84	5	2	5	12	8
P22515_600	P22515	27	22	29	55	84	3	1	7	9	7
P23248_69	P23248	8	5	6	60	76	3	2	2	6	6
P23644_326	P23644	17	18	32	61	75	3	5	13	11	12
P24783_219	P24783	15	22	30	74	73	2	4	3	7	13
P25293_249	P25293	16	17	19	29	35	6	8	8	5	10
P25370_90	P25370	16	13	22	58	85	7	3	5	5	6
P25373_27_30	P25373	80	83	91	93	97	10	9	4	6	2
P25379_178	P25379	11	11	15	53	75	3	4	6	6	8
P25491_143_146	P25491	64	53	70	68	76	5	8	2	5	5
P25491_185_188	P25491	46	46	82	89	75	4	4	9	8	7
P25491_370	P25491	7	10	9	68	82	2	6	5	12	6
P25605_244	P25605	15	9	22	40	55	3	3	7	1	1
P25605_270	P25605	9	8	17	70	84	4	3	9	9	9
P25605_111	P25605	8	17	18	65	81	2	4	8	8	9
P25605_82	P25605	7	5	18	69	98	3	2	11	21	1
P25654_124	P25654	34	39	67	76	88	8	12	4	9	9
P25694_92	P25694	15	14	23	42	59	8	7	8	14	3
P25694_115	P25694	12	29	55	75	93	3	6	7	2	4
P26321_62	P26321	13	27	17	29	75	4	5	5	7	6
P26783_87	P26783	39	42	54	68	73	8	12	16	18	3
P27476_241	P27476	14	31	17	73	77	6	9	7	12	11
P27614_368	P27614	33	22	44	77	90	3	6	3	1	6
P27809_124	P27809	33	26	49	80	97	3	5	8	9	2
P28777_221	P28777	13	13	31	71	74	1	6	15	5	10
P29311_85	P29311	16	17	25	84	92	4	3	11	8	3
P29453_170	P29453	9	14	26	31	69	7	4	7	10	9
P29478_104	P29478	10	10	12	37	70	4	2	6	10	6
P29509_142_145	P29509	33	33	65	77	82	6	2	3	6	1
P29704_341	P29704	9	12	24	72	62	2	3	5	7	19
P31539_400	P31539	11	7	12	28	57	4	3	2	3	6
P32179_349	P32179	21	14	13	23	22	3	2	4	6	6
P32324_366	P32324	12	6	13	78	88	4	2	5	6	8
P32324_136	P32324	11	10	26	70	86	7	1	4	10	5
P32324_448	P32324	8	14	17	31	33	5	8	8	9	4
P32324_735	P32324	8	6	15	77	85	4	4	5	12	1
P32327_218	P32327	11	28	46	81	93	2	1	7	13	3
P32379_117	P32379	23	15	18	42	67	10	7	10	9	7
P32449_244	P32449	13	17	23	56	83	6	6	7	4	10
P32472_36	P32472	79	73	76	83	83	3	10	2	7	12
P32476_174	P32476	27	21	46	55	73	2	6	7	15	12
P32486_479_481	P32486	92	90	94	95	94	3	2	2	3	4
P32527_167	P32527	13	13	12	15	19	6	4	2	4	5
P32563_394_396	P32563	11	8	22	62	89	1	2	4	11	5
P32568_1098	P32568	30	62	42	45	86	7	10	10	15	11
P32589_228	P32589	10	16	27	22	40	3	6	4	10	5
P32590_380	P32590	9	9	12	58	76	4	3	7	5	8
P32598_38	P32598	9	9	24	77	74	4	1	13	8	9
P32614_454	P32614	6	11	25	60	90	1	4	9	2	4
P32628_365	P32628	23	30	26	47	82	9	10	5	11	10
P32861_364	P32861	11	9	24	71	80	3	6	13	5	4
P33330_182	P33330	11	9	23	55	86	3	2	9	5	8
P33416_333	P33416	13	9	15	33	65	3	4	5	1	8
P33892_1077	P33892	22	26	33	58	71	6	9	14	5	6
P34223_88	P34223	13	9	18	48	79	3	1	5	10	7
P36008_129	P36008	7	14	8	43	62	2	7	3	16	8
P36013_220	P36013	29	20	43	43	69	2	5	9	9	10
P36013_541	P36013	10	9	19	67	86	3	3	6	4	2
P36024_21	P36024	18	24	21	43	38	3	4	8	10	5
P36517_62	P36517	9	15	15	26	24	3	4	3	4	7
P37012_376	P37012	12	9	13	87	82	4	2	7	6	13
P37291_197	P37291	23	15	28	62	87	7	3	7	19	9
P37292_103	P37292	14	12	19	48	83	2	0	10	4	7
P38009_300	P38009	8	10	9	79	75	4	2	6	5	5
P38013_62	P38013	12	17	18	60	80	4	4	9	7	2
P38013_120	P38013	6	5	15	73	89	2	3	11	4	5
P38077_117	P38077	9	15	18	20	17	4	6	9	5	6
P38219_43	P38219	17	12	46	91	83	7	2	12	3	2
P38219_76	P38219	9	9	13	60	83	3	5	4	18	9
P38219_126	P38219	5	6	13	81	76	3	3	6	12	14
P38325_29	P38325	4	5	28	17	15	2	3	9	4	5
P38333_330	P38333	11	4	12	67	96	3	1	5	6	3
P38353_74	P38353	7	10	18	32	82	5	5	10	7	12
P38625_450	P38625	9	18	12	30	67	3	5	8	3	7
P38708_396	P38708	9	4	18	61	80	4	1	7	19	7
P38720_287	P38720	15	9	15	54	71	7	3	2	5	5
P38788_81	P38788	29	27	42	58	50	8	2	12	10	7
P38845_113	P38845	21	16	33	67	79	3	1	13	13	5
P38886_115	P38886	17	18	13	14	23	2	10	5	3	7
P38891_126	P38891	11	9	15	72	87	5	3	8	2	6
P38891_227	P38891	8	7	22	71	90	4	2	11	15	3
P38912_89	P38912	12	4	14	63	86	3	1	6	7	8
P38999_340	P38999	15	5	14	16	6	4	2	3	4	2
P39077_518	P39077	15	12	18	35	39	1	6	8	3	9
P39078_399	P39078	12	24	58	87	86	6	8	7	5	10
P39079_96	P39079	10	12	13	62	80	4	3	7	5	8
P39079_530	P39079	5	4	13	63	82	1	2	6	12	14
P39516_72	P39516	12	14	19	73	88	6	4	4	11	4
P39522_176	P39522	14	22	27	61	73	4	3	7	5	11
P39926_122	P39926	39	34	46	59	67	4	5	4	8	12
P39939_74_77	P39939	46	54	55	62	87	9	12	13	4	9
P39954_198	P39954	16	33	28	45	84	4	6	3	4	2
P39954_231	P39954	12	27	18	86	86	2	9	10	6	13
P39958_221	P39958	14	22	20	65	89	1	2	9	4	5
P39968_352	P39968	23	20	32	64	81	5	4	5	9	16
P39968_315	P39968	18	16	30	36	75	4	3	17	12	5
P39968_445	P39968	12	10	12	42	54	3	1	2	17	3
P39976_409	P39976	13	24	25	36	20	5	10	3	4	8
P40069_984	P40069	14	17	27	67	82	3	6	10	6	11
P40106_211_211	P40106	27	22	38	59	69	7	1	12	14	11
P40150_454	P40150	11	7	12	73	81	3	2	3	16	13
P40525_44_47	P40525	43	33	52	64	79	7	5	14	9	5
P41057_24	P41057	47	39	53	83	90	9	8	10	14	12
P41057_39	P41057	46	56	59	69	88	9	8	17	16	7
P41058_39	P41058	55	47	63	87	92	13	6	11	8	8
P41058_24	P41058	41	46	66	89	98	7	7	9	3	1
P41277_211_211	P41277	27	22	38	59	69	7	1	12	14	11
P41338_358	P41338	12	12	19	56	82	3	2	14	11	17
P41805_71	P41805	21	16	23	71	86	4	5	2	9	9
P41805_49	P41805	15	15	31	73	89	5	6	12	12	4
P41920_135	P41920	16	9	17	69	85	6	1	4	6	5
P41940_113	P41940	12	4	11	56	77	3	2	5	12	4
P42943_454	P42943	11	31	16	27	59	3	7	7	4	12
P46654_162	P46654	18	17	23	70	87	8	8	7	3	8
P46655_385	P46655	15	11	25	43	64	5	4	13	8	5
P46672_266	P46672	17	14	24	45	70	9	3	6	5	8
P47052_624	P47052	21	15	15	72	83	4	5	7	7	6
P47079_336	P47079	47	40	77	76	89	10	11	7	11	8
P47143_121	P47143	11	14	12	88	92	4	6	3	4	5
P47912_403	P47912	9	4	14	34	76	4	1	7	15	13
P47912_49	P47912	4	24	13	33	83	3	7	5	12	11
P49089_432	P49089	10	14	7	67	76	4	1	2	7	4
P49090_404	P49090	7	9	15	78	83	2	1	6	7	16
P49367_340	P49367	35	23	35	49	39	5	1	6	10	1
P49626_94	P49626	11	25	34	33	92	5	14	10	13	6
P49723_228	P49723	12	19	19	67	81	3	2	10	4	2
P50273_672	P50273	75	64	63	58	54	6	9	11	9	3
P51402_34_37	P51402	38	36	40	66	75	4	10	8	8	4
P53043_247	P53043	12	15	27	52	70	8	4	3	8	8
P53081_114	P53081	10	7	16	68	64	3	2	5	20	4
P53091_815	P53091	20	15	16	50	75	5	3	3	6	5
P53111_240	P53111	31	19	30	70	91	6	6	3	21	3
P53312_365	P53312	12	10	13	68	81	4	5	6	3	12
P53616_239	P53616	5	11	5	9	9	2	1	3	2	2
P53691_156	P53691	7	3	6	72	93	2	1	3	6	6
P53849_118_121	P53849	70	59	67	80	78	5	4	11	5	9
P53849_49_52	P53849	66	70	73	76	78	7	7	6	6	7
P53849_67_70	P53849	52	39	57	79	83	6	2	16	4	7
P53875_40	P53875	7	7	6	60	87	3	3	4	15	4
P54115_132	P54115	15	14	18	66	89	4	3	6	8	1
P54115_306	P54115	15	15	23	51	67	4	3	9	7	7
P54783_359	P54783	22	33	2	81	93	4	6	2	10	5
P54839_300	P54839	17	38	47	80	91	6	15	6	13	6
P87108_44_61	P87108	93	99	97	95	95	5	0	2	3	2
Q00764_210	Q00764	6	7	10	43	76	4	2	4	7	7
Q00955_1225	Q00955	16	4	19	44	66	3	2	10	6	6
Q01852_369	Q01852	10	13	16	63	78	2	4	4	13	8
Q02630_1031	Q02630	9	17	21	52	70	6	5	9	7	7
Q03034_69	Q03034	15	19	22	74	90	4	5	4	7	2
Q04894_163	Q04894	24	23	31	45	66	3	4	12	9	6
Q05670_371	Q05670	18	33	57	68	80	4	10	8	4	7
Q06053_224	Q06053	13	19	18	74	98	4	4	3	13	3
Q06252_142	Q06252	4	3	13	75	91	3	2	4	13	5
Q07478_360	Q07478	10	19	16	54	94	5	3	6	20	3
Q12068_86	Q12068	5	13	31	29	40	2	5	6	6	4
Q12122_314	Q12122	14	20	24	46	61	6	4	3	13	9
Q12122_202	Q12122	13	13	21	32	43	4	2	7	4	3
Q12154_317	Q12154	15	15	20	49	95	4	8	7	8	2
Q12189_75	Q12189	12	11	14	16	49	5	5	3	3	8
Q12305_98	Q12305	21	9	18	67	79	2	6	10	1	6
Q12447_51_55	Q12447	26	36	53	48	61	8	10	13	12	8
Q12464_224	Q12464	13	19	27	63	74	6	5	3	7	10
Q12512_123_130	Q12512	96	91	91	98	94	1	5	4	1	4
Q12672_101	Q12672	9	9	21	62	88	3	3	10	13	3
Q3E754_17	Q3E754	20	15	16	56	65	6	2	3	10	3
Q3E757_144	Q3E757	8	11	11	23	54	5	3	7	7	4
Q3E7Y3_72	Q3E7Y3	13	9	34	62	72	4	5	7	14	16
Q99258_133	Q99258	45	36	53	85	97	6	4	16	5	2

## Sheet: C. elegans
General		Mean % oxidation				SD
CysID	UniProt	L4	Day2	Day8	Day15	L4	Day2	Day8	Day15
G5EEA8_112	G5EEA8	7.27	4.95	6.19	4.7	3.83	2.1	4.03	3.1
G5EG19_134_137_138_139	G5EG19	8.29	7.98	3.75	6.34	10.65	2.91	4.19	3.42
G8JYF5_106	G8JYF5	7.81	4.17	8.5	8.22	2.54	2.59	2.18	4.74
H2KYQ5_97	H2KYQ5	23.04	19.92	25.61	28.17	9.77	1.97	15.16	11.17
O01692_35	O01692	7	5	9.4	7.38	1.95	2.39	6.07	3.42
O01761_4588	O01761	68.38	39.99	37.67	54.22	5.68	2.5	5.27	6.32
O01916_14	O01916	98.93	94.97	89.28	92.97	2.7	3.67	5.74	4.84
O02056_216	O02056	10.31	6.2	7.26	8.2	5.11	4.36	3.28	3.43
O17345_91_98	O17345	87.77	92.58	97.83	94.18	8.14	4.16	8.48	4.3
O17732_637	O17732	4.29	3.3	4.58	2.47	1.83	2.09	3.4	3.03
O17732_371	O17732	8.85	7.62	11.07	7.7	2.69	1.88	8.08	5.99
O18089_83	O18089	14.88	8.61	8.28	27.88	2.8	5.27	1.72	8.24
O18650_99	O18650	7.22	3.64	4.56	6.5	2.39	1	1.34	3.96
O18688_314	O18688	6.4	3.24	10.39	9.05	4	0.83	9.19	11.9
O44199_1174	O44199	14.45	12.45	12.35	20.69	2.72	3.35	4.52	4.49
O62053_34	O62053	13.89	9.71	10.47	5.31	0.81	2.26	5.65	4.2
O62053_81	O62053	95.93	93.54	92.16	93.5	1.75	1.93	4.56	2.42
P02567_700	P02567	16.97	19.24	15.79	13.17	5.95	1.97	8.2	6.04
P02567_259	P02567	8.38	6.35	7.54	7.58	4.64	3.54	6.76	3.38
P05690_627	P05690	7.93	10.56	12.96	17.51	4.71	4.71	7.33	4.2
P09446_307	P09446	2.92	2.64	3.23	2.54	0.58	1.04	0.79	0.57
P09446_243	P09446	5.32	3.77	9.91	8.84	3.91	1.63	1.99	3.98
P10299_52	P10299	3.66	3.6	4.83	2.18	0.97	0.7	3.11	0.99
P10567_297	P10567	58.57	56.29	60.14	56.02	13.94	3.14	11.75	3.65
P10984_258	P10984	21.8	15.77	23.83	29.56	8.09	3.08	5.47	3.86
P12844_707	P12844	21.42	26.46	39.28	36.72	2.37	2.85	5.94	10.94
P18947_1474	P18947	18.54	5.06	4.48	2.3	1.05	1.04	1.55	2.08
P18947_206	P18947	84.73	63.06	75.49	76.62	3.76	5.31	4.19	7.87
P18948_1364	P18948	8.18	22.3	16.35	17.3	7.31	3.43	7.67	6.41
P18948_655	P18948	19.03	13.08	17.91	19.85	3.28	3.52	8.37	8.72
P18948_384	P18948	8	4.1	4.71	6.91	1.17	1.41	2.42	4.66
P18948_1569	P18948	88.53	68.54	75.52	74.71	4.37	17.65	3.53	9.88
P18948_218	P18948	86.81	71.19	70.81	74.88	6.52	2.23	13.66	5.58
P18948_468	P18948	89.26	65.38	73.53	80.4	5.02	4.3	11.72	8.29
P27604_280	P27604	12.27	11.28	17.86	20.44	2.17	4.59	8.14	6.65
P29691_598	P29691	23.75	13.07	20.88	21.46	4.58	5.48	9.25	3.71
P29691_745	P29691	6.61	4.76	7.13	9.8	4.36	2.74	1.97	4.82
P34328_61	P34328	12.16	8.98	9.98	18.7	3.71	2.23	6.41	8.56
P34385_212	P34385	26.05	9.89	17.63	22.48	4.58	5.89	2.85	2.28
P34431_478	P34431	20.53	22.57	16.34	30.21	5.29	1.09	5.93	5.75
P34455_29	P34455	12.37	6.12	13.46	13.59	1.15	0.95	2.06	3.32
P34500_98_105	P34500	18.28	27.39	32.86	46.78	2.68	6.34	5.72	2.15
P34563_111	P34563	9.5	5.36	8.98	8.77	3.51	2	4.6	1.27
P34574_353	P34574	2.18	2.18	3.9	1	1.76	1.27	2.76	0.86
P34576_2258	P34576	14.01	28.3	5.19	3.86	1.1	3.23	4.8	3.03
P34689_417	P34689	11.02	11.29	8.56	7.54	2.99	3.04	7.72	3.41
P35129_85	P35129	89.24	92	95.62	97.44	3.29	7.75	2.24	0.84
P37806_472	P37806	8.47	8.67	7.66	11.05	6.98	0.53	3.5	11.43
P46550_171	P46550	30.08	11.82	8.91	26.13	3.74	1.64	9.62	13.64
P46550_517	P46550	7.78	2.9	7.71	9.75	3.09	1.26	4.17	2.68
P46561_119	P46561	18.72	25.44	31.08	31.78	1.54	3.05	2.17	1.74
P46769_163	P46769	16.87	11.72	12.27	19.24	6.18	2.16	5.37	7.76
P46769_107	P46769	8.02	1.64	22.19	4.18	4.86	2.02	6.96	1.73
P47207_445	P47207	8.23	5.58	7.58	14.74	3.6	3.29	3.08	12.16
P48150_140	P48150	14.8	4.54	14.96	14.69	2.95	2.19	4.33	2.91
P48154_199	P48154	12.82	13.18	15.83	15.35	3.41	1.83	5.5	6.1
P49041_161	P49041	9.76	2.74	5.72	13.87	2.53	0.35	3.87	16.94
P49041_178	P49041	5.1	2.82	4.49	4.1	2.24	1.55	2.73	1.7
P49196_114	P49196	30.48	13.46	23.68	34.28	5.27	3.73	2.45	5.58
P49197_57	P49197	34.49	26.46	43.39	42.27	6.65	8.31	9.59	8.58
P50432_391	P50432	12.67	5	7.86	10.62	8.54	1.71	5.3	5.36
P52819_27	P52819	7.9	5.53	8.82	19.29	2.35	2.46	2.72	5.44
P52821_95	P52821	9.97	6.48	14.12	13.8	4.93	3.05	10.04	6.53
P53013_411	P53013	10.46	5.85	10.06	12.93	2.83	1.71	3.01	2.73
P53013_152	P53013	14.82	10.02	9.15	15.25	3.4	2.1	2.33	5.5
P54137_48	P54137	10.41	4.68	10.21	10.44	10.42	4.7	4.28	5.62
P54812_577	P54812	15.74	8.43	9.78	11.2	1.39	3.01	1.95	4.21
P54812_696	P54812	34.76	26.49	34.29	35.62	2.86	5.52	13.28	15.76
P90794_73	P90794	2.54	2.99	5.18	3.86	0.89	3	3.01	1.8
P90829_1043	P90829	78.79	76.58	69.5	78.44	3.07	6.84	12.83	6.56
P91303_104	P91303	12.22	3.29	5.09	12.04	8.23	2.83	9.66	8.36
P92186_168_171_181	P92186	13.45	8.88	11.37	18.21	2.33	2.34	2.05	4.96
Q03577_233	Q03577	27.3	6	12.89	17.25	7.99	2.44	9.53	10.72
Q09228_227	Q09228	2.39	0.68	5.86	0.83	2.67	0.12	7.16	0.79
Q09245_224	Q09245	34.16	31.35	60.14	44.22	4.27	4.26	12.75	3.13
Q09475_669	Q09475	15.01	10.19	11.61	18.25	3.64	4.52	1.96	7.3
Q09543_150	Q09543	11.35	5.37	7.44	12.29	5.54	3.83	4.35	7.97
Q10454_275	Q10454	8.68	3.52	4.72	6.24	3.96	1.19	1.73	2.97
Q10663_218	Q10663	15.77	9.08	14.08	17.49	5.84	4	7.66	6.26
Q10663_271	Q10663	25.56	14.36	14.38	25.85	11.7	6.14	5.77	6.63
Q18066_234	Q18066	18.29	7.51	18.4	33.23	4.97	2.71	3.99	13.54
Q19038_180_182	Q19038	16.03	13.59	11.49	10.96	2.59	3.03	3.16	4.33
Q19626_33	Q19626	9.78	5.22	7.98	9.38	2.92	2.38	2.7	2.69
Q19802_265	Q19802	96.57	96.5	81.16	92.46	4.6	3.95	9.32	10.59
Q19877_90	Q19877	27.26	21.59	32.48	39.4	3.84	3.34	5.62	12.35
Q20060_740	Q20060	2.25	11.82	22.65	26.11	2.02	1.46	3.7	6.38
Q20168_688	Q20168	12.28	7.69	9.4	8.59	3.66	3.77	5.52	8.6
Q21276_390	Q21276	12.65	5.46	5.89	20.24	12.66	3.25	3.4	8.7
Q21568_93	Q21568	24.98	19.66	20.59	26.5	4.14	3.73	4.96	5.21
Q22498_806	Q22498	12.82	14.9	11.83	17.48	3.37	4.16	8.01	4.73
Q22799_56	Q22799	1.7	26.29	13.14	17.43	2.42	7.46	7.44	7.81
Q23315_377	Q23315	25.82	22.36	34.34	33.02	5.3	2.03	2.23	3.3
Q23445_174	Q23445	22.89	10.29	26.91	24.9	5.24	2.31	4.07	7.27
Q23621_232	Q23621	5.01	2.53	10.32	7.58	3.24	1.39	7.58	8.99
Q27274_185	Q27274	15.58	7.66	19.54	14.06	1.48	1.25	4.48	4.82
Q27371_219	Q27371	87.11	96.69	82.07	93.27	3.6	2.55	16.17	4.11
Q7JKI3_9	Q7JKI3	18.11	9.57	19.02	21.01	2.6	2.4	7.62	8.78
Q93576_109	Q93576	34.6	28.03	36.37	46.97	5.73	4.02	13.15	8.26
Q93576_117	Q93576	35.8	29.95	44.72	54.17	2.48	4.85	3.19	13.06
Q95Y04_22	Q95Y04	20.32	6.25	16.37	29.05	2.65	3.05	2	4.15
Q95YF3_336	Q95YF3	13.55	4.6	9.07	10.43	6.31	2.77	6.77	7.87
Q9N358_35	Q9N358	8.87	4.3	11.75	13.35	4.23	1.41	8.5	2.85
Q9N4M4_1632	Q9N4M4	80.15	83.77	70.11	75.96	12.35	5.8	5.68	14.62
Q9N599_74	Q9N599	18.69	13.16	15.12	17.88	3.67	1.14	4.66	6.68
Q9XW92_266	Q9XW92	27.81	9.58	10.62	11.15	5.37	2.14	4.85	3.7
Q9XW92_521	Q9XW92	12.16	4.21	2.26	3.38	1.08	3.49	0.39	1.43
Q9XW92_218	Q9XW92	14.27	9.92	15.03	7.41	2.77	2.21	14.1	0.22
Q9XXK1_202	Q9XXK1	17.09	5.53	11.91	11.73	7.52	1.86	2.06	5.96

## Sheet: D. melanogaster
General		Mean % oxidation			SD
CysID	UniProt	Day7	Day28	Day56	Day7	Day28	Day56
A1Z992_187	A1Z992	8.43675	5.75774	9.12291	2.25955	1.27233	1.83883
A1Z9E3_83	A1Z9E3	14.5285	12.476	12.4497	2.28608	3.81555	3.21108
A1Z9G2_122	A1Z9G2	12.5552	11.757	8.60745	2.28768	2.99931	2.78988
A1ZA47_2092	A1ZA47	21.3557	22.2328	21.9572	3.05946	7.73575	8.82166
A1ZA47_2081	A1ZA47	21.4581	18.5131	20.07	1.48237	4.76067	5.03154
A1ZA47_2189	A1ZA47	17.0113	15.7668	14.4849	2.40421	4.34252	3.98438
A1ZA47_329	A1ZA47	13.2791	10.906	11.5668	3.87826	3.21702	3.94234
A1ZA47_497	A1ZA47	12.6217	12.677	10.8001	1.91443	3.63655	3.01988
A1ZA47_823	A1ZA47	9.58545	9.05829	8.78059	3.20283	0.324682	2.58187
A1ZA73_1330	A1ZA73	20.2179	18.5341	22.2263	1.69366	2.46481	3.78382
A1ZA73_477	A1ZA73	9.92396	8.27329	14.3153	0.394941	1.56833	4.61626
A1ZA73_1418	A1ZA73	13.656	9.73855	11.7531	2.59314	2.62242	2.85989
A1ZA73_610	A1ZA73	9.54189	6.85793	11.5294	2.85797	2.66313	2.81923
A1ZA73_1401	A1ZA73	9.45984	8.75762	9.95841	1.52068	2.5113	3.2219
A1ZA73_103	A1ZA73	10.0741	7.82862	8.73709	3.04334	2.61753	2.42096
A1ZA73_1267	A1ZA73	7.43949	5.78154	7.77806	2.61136	1.67966	2.97963
A1ZA73_591	A1ZA73	4.19702	5.8779	6.59091	1.13677	2.07653	3.92478
A4V4Q6_106	A4V4Q6	10.7355	12.5603	11.6563	3.62403	0.92014	0.83453
A4V4Q6_78	A4V4Q6	7.54274	6.93826	6.8115	2.06738	1.48004	4.59641
A8JRC2_90	A8JRC2	10.4599	9.72775	10.4177	1.74364	2.49327	2.55333
A8Y535_47	A8Y535	82.0414	90.536	88.0471	7.00507	3.40894	5.67854
B7YZP9_35	B7YZP9	44.8277	42.0257	41.4909	1.27186	9.36461	6.47317
B7YZP9_216	B7YZP9	34.4739	24.042	31.4372	5.77374	2.91237	7.81509
B7YZP9_213	B7YZP9	30.6159	26.6526	30.4639	2.73797	8.22415	6.18605
B7YZP9_108	B7YZP9	38.1221	34.9572	28.8757	2.42114	11.1907	1.78824
B7YZP9_461	B7YZP9	28.137	23.6785	28.3619	3.18794	6.16884	4.73571
B7YZP9_80	B7YZP9	18.5409	17.6066	16.8466	2.31833	4.62157	5.22488
B7Z061_162	B7Z061	6.77122	7.26747	9.05493	2.20458	1.63779	4.89868
E1JHJ5_1223	E1JHJ5	16.3632	14.8665	19.2535	1.35351	4.94758	6.56741
E1JHJ5_1234	E1JHJ5	16.822	15.0001	18.0241	1.22891	4.50136	5.99862
E1JHJ5_389	E1JHJ5	7.32206	9.73819	14.4209	2.15007	1.60683	7.42479
E1JHJ5_1473	E1JHJ5	8.63587	6.53314	9.47316	2.26313	1.96285	3.90848
E1JHJ5_740	E1JHJ5	9.40303	7.83332	9.15528	2.4452	2.76777	2.71532
E1JHJ5_673	E1JHJ5	8.47782	10.3194	8.42867	2.28121	2.75227	5.24642
E1JHJ5_1410	E1JHJ5	8.99086	5.82777	7.69387	3.30797	2.43735	4.44902
E1JHJ5_38	E1JHJ5	8.53438	7.33568	7.31986	0.592221	2.22312	2.18286
E1JHJ5_442	E1JHJ5	2.43938	2.99771	4.62051	1.01299	0.804871	3.09342
E1JHR5_400	E1JHR5	14.4056	16.7343	12.7835	2.23904	4.31122	4.07632
E1JIR4_353	E1JIR4	8.4378	6.6484	7.12084	1.84176	2.57307	2.72399
E1JIR4_684	E1JIR4	6.64056	5.54707	6.23756	1.77878	1.31073	3.30237
E1JIR4_240	E1JIR4	4.70277	3.9095	4.80131	1.59102	1.32122	2.5596
E1JIR4_407	E1JIR4	2.62972	3.32463	4.25633	0.896645	0.996226	3.27832
E2QCF1_29	E2QCF1	18.0014	12.9959	13.8738	2.59276	3.20058	3.55139
O01666_105	O01666	9.40352	9.59336	8.83071	2.69828	2.23679	3.7397
O01666_131	O01666	8.07277	7.08528	7.38502	2.04564	1.6785	3.55467
O62619_450	O62619	27.1681	24.1979	21.9664	4.87407	6.94046	6.0758
O62619_385	O62619	13.7961	12.2595	11.7501	3.31575	2.04022	5.29823
O62619_34	O62619	12.5639	9.59955	10.1656	1.6002	1.64413	3.68184
O62619_198	O62619	6.29225	5.39921	6.80876	1.81643	1.64987	3.77235
O97418_58	O97418	14.3149	14.1113	14.7663	2.30016	2.68244	3.1585
P00334_136	P00334	7.81639	7.58914	11.6498	2.12186	1.03581	4.65549
P00334_219	P00334	9.91814	9.54232	9.59854	2.86519	1.84998	4.80251
P02574_273	P02574	12.8026	10.3965	11.7013	1.69062	2.19725	3.34728
P02574_286	P02574	11.7514	9.66337	11.5261	2.32704	2.88028	3.73055
P02574_53	P02574	9.80951	7.53741	9.03136	1.797	2.38845	4.40849
P02574_218	P02574	7.27385	5.9686	7.98529	1.82915	1.56285	3.6168
P06605_347	P06605	8.65676	8.2624	10.2962	3.22004	2.5582	3.63797
P06605_295	P06605	10.1339	8.97401	9.5672	1.97318	2.2167	1.97419
P06754_25	P06754	21.8978	9.66014	11.8115	13.4978	6.54729	6.92618
P07486_130	P07486	13.8019	11.1086	12.4998	2.52224	2.39304	4.45087
P07487_130	P07487	13.1763	11.6725	12.5279	2.04499	2.42969	4.03569
P07764_143	P07764	15.4639	14.233	15.9388	1.78142	2.53552	6.30547
P07764_150	P07764	16.6249	12.5144	15.3922	2.76622	3.85322	8.28488
P07764_178	P07764	7.83704	7.89787	7.96946	1.99738	1.85541	4.66514
P08928_150	P08928	6.49851	5.56786	6.468	1.7251	2.0284	3.68097
P09491_127	P09491	11.2109	9.55008	11.4449	2.32709	2.15773	3.69399
P09491_25	P09491	9.48696	8.33964	10.0211	1.85775	1.89252	3.15002
P09491_271	P09491	5.95508	6.29539	8.22038	1.8243	0.352631	0.705172
P13060_714	P13060	10.8152	8.91419	9.83924	1.213	2.42857	4.47874
P20478_123	P20478	20.4423	17.4401	18.9134	2.21038	3.88931	5.03918
P20478_105	P20478	14.9944	12.4591	14.0109	3.37344	4.22802	5.64787
P20478_327	P20478	13.5027	13.3862	13.1466	2.49143	3.34125	5.92051
P22700_471	P22700	7.54219	5.68932	7.34119	1.79333	1.75638	2.61981
P22700_498	P22700	7.5747	6.88221	6.89931	1.73517	2.10925	3.31103
P22700_636	P22700	4.73083	4.70442	6.14236	0.998613	1.10576	2.30629
P22700_525	P22700	7.11822	6.33268	5.36844	1.46203	2.0823	3.38429
P25007_125	P25007	12.2811	14.8393	12.0194	3.76859	3.08715	5.86751
P29613_42	P29613	24.2474	27.0217	22.7803	4.73253	5.03456	8.08832
P29613_6	P29613	18.3374	20.6649	21.364	3.19788	2.63446	11.4956
P29613_147	P29613	20.0099	16.2848	17.2874	2.88559	4.07711	7.10833
P29613_56	P29613	16.0088	20.8107	15.9999	4.29964	4.19979	7.98263
P29613_125	P29613	13.0563	9.97014	11.7349	1.63145	2.38024	5.76953
P35381_243	P35381	8.81529	5.28397	8.18644	2.44397	1.05991	2.86588
P35415_368	P35415	10.8533	7.89094	8.92416	2.19977	3.23262	3.07596
P39018_93	P39018	12.9665	14.9395	12.9858	3.81735	3.87488	5.37066
P48148_107	P48148	15.0012	15.1171	14.4779	3.91365	3.02473	4.56876
P48375_77	P48375	9.19904	8.2891	9.61477	1.64098	2.74754	4.87892
P48602_391	P48602	8.2317	7.26984	7.49314	2.10379	0.300366	4.06343
P48610_139	P48610	18.5336	16.4381	18.5931	2.05251	4.8854	4.28321
P48610_201	P48610	10.5213	11.765	11.2987	2.10257	2.1928	6.03977
P48610_271	P48610	9.18555	9.65888	9.36161	2.44236	2.333	4.51471
P48610_222	P48610	6.49116	5.8751	7.99545	2.23175	1.19996	4.9905
P49455_268	P49455	7.57307	6.58595	7.66513	1.28215	1.53623	2.0933
P52029_408	P52029	7.8959	8.1927	7.19254	1.62072	2.18413	4.10108
P52034_422	P52034	12.1845	12.0747	10.9737	2.12757	3.46997	4.64676
P52034_663	P52034	9.13628	6.77828	8.81761	2.26241	2.72439	3.00115
P52034_316	P52034	7.83	7.30904	8.20227	1.76696	1.63904	2.5027
P52034_712	P52034	7.12958	6.44078	7.139	1.4282	1.75538	2.60253
P52034_91	P52034	6.57991	5.61589	6.01191	1.27697	2.17341	3.23314
P53777_80	P53777	25.1917	24.8112	22.182	1.80916	3.77514	4.21104
P54385_245	P54385	9.15771	7.7221	8.6759	1.8	1.80401	2.5538
P54611_136	P54611	7.88749	7.90925	8.03729	2.04764	2.28273	3.9024
P55830_157	P55830	12.0975	10.0739	10.5275	3.65153	2.64526	2.87052
P61851_56	P61851	62.7882	57.192	60.0228	3.55872	4.59645	9.46376
P61851_145	P61851	54.4337	48.3493	50.9254	6.18599	7.53156	10.334
P61851_35	P61851	45.3015	41.027	39.2994	1.84498	6.40688	7.44172
P61851_7	P61851	32.2991	25.4885	31.2112	2.95228	4.01375	8.43141
P61851_92	P61851	27.9563	24.8155	25.266	4.81272	8.16664	6.43421
P80455_46	P80455	9.64491	9.77349	12.3106	2.75857	1.74669	9.21794
P83967_286	P83967	15.3629	11.2177	13.955	3.30392	2.29852	6.2834
P91929_139	P91929	12.6149	11.6018	11.1784	1.65618	2.34275	3.7224
P91929_86	P91929	7.04208	6.28751	7.68635	2.11717	1.41746	3.9924
Q00637_36	Q00637	9.78727	8.78241	9.15124	1.95034	1.39286	2.98002
Q24048_175	Q24048	74.1477	73.0707	68.4035	5.97603	6.16266	10.3963
Q24251_48	Q24251	7.42351	8.35607	6.91837	3.05856	2.4483	3.2178
Q24400_470	Q24400	36.7476	32.4191	40.191	1.84892	5.79338	6.38945
Q24400_271	Q24400	40.0738	33.6147	35.6894	1.50305	8.38136	6.56483
Q24400_328	Q24400	33.8302	30.019	31.2681	2.36853	6.36144	4.82041
Q24400_225	Q24400	35.2914	30.302	31.1979	2.66578	8.10182	6.45799
Q24400_120	Q24400	35.9026	30.6854	28.733	2.68164	7.56386	6.95322
Q24400_12	Q24400	35.9777	33.5502	27.9749	1.08484	6.19723	5.10707
Q24400_222	Q24400	33.6925	29.2379	27.2477	1.33806	6.97895	5.70771
Q24400_377	Q24400	30.5278	27.8949	26.3884	2.18296	7.55312	5.56728
Q24400_51	Q24400	24.1897	20.0177	22.2451	2.68668	5.97365	5.97132
Q24400_195	Q24400	13.8981	13.8327	12.5091	1.83254	4.82313	4.73389
Q24560_12	Q24560	12.0962	9.76776	10.1871	2.0056	2.27478	3.04872
Q24560_303	Q24560	6.05182	5.02735	6.64158	1.82622	1.01383	4.62174
Q24560_354	Q24560	6.56388	7.99981	6.55278	1.76945	1.63531	2.56252
Q26365_271	Q26365	6.56155	6.80242	7.19354	1.43478	1.39647	3.1009
Q26365_174	Q26365	6.0819	8.52854	6.6138	2.76389	2.9462	5.26096
Q26365_144	Q26365	4.97625	5.2507	6.28575	1.46365	1.24316	3.35277
Q26365_72	Q26365	3.83678	4.42238	4.86545	1.34241	1.28827	3.23427
Q59DP8_43	Q59DP8	5.27009	4.8266	4.58529	2.33276	1.96379	3.8272
Q59E65_2247	Q59E65	12.0707	8.88436	9.78217	1.97482	2.8787	3.99953
Q59E65_3427	Q59E65	9.76368	8.98997	9.08168	1.61349	2.59405	3.76533
Q59E65_2331	Q59E65	11.1081	7.13511	8.68036	3.65072	2.50937	3.71227
Q7JUS9_101	Q7JUS9	6.96932	8.67216	6.65649	2.22011	2.94859	4.1749
Q7K569_278	Q7K569	15.4611	14.2006	18.4983	2.51164	0.726318	3.42905
Q7K569_223	Q7K569	12.8111	9.29709	12.9012	1.71358	2.19386	4.90687
Q7K569_259	Q7K569	14.0084	10.0074	12.7593	2.19928	2.63987	4.67801
Q7K569_238	Q7K569	18.3167	10.2483	12.6686	13.3756	3.43513	6.42835
Q7K569_486	Q7K569	9.40076	9.06901	9.65136	2.69123	1.79283	4.56426
Q7K569_448	Q7K569	6.41409	6.44023	7.37099	1.51837	1.50096	4.21366
Q7K5K3_302	Q7K5K3	17.531	14.4058	18.4373	5.16849	9.31607	3.60108
Q7K5K3_321	Q7K5K3	14.0882	11.3649	10.7789	1.73023	4.40405	3.65097
Q7K860_71	Q7K860	5.67988	6.61118	8.1872	2.72872	2.27315	7.66253
Q7KN97_853	Q7KN97	13.2369	8.6805	12.9538	2.35378	0.337411	4.26989
Q7KN97_378	Q7KN97	8.21515	5.7128	7.69527	1.56116	1.68533	1.62715
Q7KUB0_60	Q7KUB0	10.3807	9.04628	10.3331	2.19712	2.57013	4.09741
Q7KUQ5_33	Q7KUQ5	36.0399	34.808	36.0302	3.59165	4.03746	4.90178
Q7KVP4_354	Q7KVP4	8.86294	8.03799	7.50668	1.7767	2.09751	2.65601
Q7YU05_171	Q7YU05	11.016	9.65233	10.9396	1.32335	2.40623	3.8026
Q8INE6_54	Q8INE6	7.58035	6.00462	8.82944	2.03909	1.18089	4.22792
Q8IQQ0_464	Q8IQQ0	11.1554	10.5262	10.0216	1.99185	2.13571	3.03954
Q8IQQ0_326	Q8IQQ0	4.9582	6.02151	5.54882	1.35054	1.71205	3.53384
Q8IQW2_24	Q8IQW2	89.782	92.1803	92.6764	3.51861	2.51866	3.8784
Q8IQW2_45	Q8IQW2	89.243	91.4528	91.5701	4.05089	2.54057	3.74559
Q8IRQ5_391	Q8IRQ5	7.35094	7.37772	7.40253	1.93148	1.849	3.54832
Q8IRQ5_222	Q8IRQ5	5.07086	4.65912	5.57575	1.13785	1.16948	3.14346
Q8MSI2_38	Q8MSI2	14.611	13.2125	18.3757	2.27814	3.05204	8.89423
Q8MSI2_32	Q8MSI2	14.2419	13.2135	16.0374	2.59553	2.43255	6.92755
Q8MSI2_46	Q8MSI2	14.8901	15.5147	15.8923	2.4949	4.04197	7.80053
Q8MSI2_130	Q8MSI2	11.4532	9.41218	12.3772	2.86649	3.04484	6.84132
Q8MSI2_90	Q8MSI2	11.5518	11.4292	11.4178	2.20938	3.42601	4.80072
Q8SY69_64	Q8SY69	37.9495	33.2271	35.3532	5.51261	5.66695	8.52563
Q8T8R1_70	Q8T8R1	45.7006	45.2131	42.7664	3.64964	6.47341	7.08723
Q94511_85	Q94511	29.8806	23.7571	26.6005	2.29342	7.04867	7.92507
Q94511_308	Q94511	10.75	9.97474	9.5711	2.30086	2.00943	3.95501
Q94511_712	Q94511	8.38631	7.18733	8.64466	1.95324	2.82955	4.41879
Q94511_467	Q94511	9.49697	8.16481	8.1349	1.59372	2.34403	3.79187
Q94511_508	Q94511	4.02705	3.86772	6.38417	1.74773	0.559972	5.49715
Q94514_100	Q94514	24.1451	23.353	21.7003	5.17623	6.02523	5.18799
Q94516_229	Q94516	5.44137	5.6287	6.59018	1.82076	1.7078	4.40361
Q94516_193	Q94516	6.30712	5.53915	6.40734	1.51185	1.63794	2.79508
Q94522_42	Q94522	19.6771	16.5959	18.8903	2.01347	3.99377	6.58961
Q960M4_79	Q960M4	50.9095	48.9969	43.9041	2.48539	6.33257	4.96109
Q960M4_181	Q960M4	33.7585	32.55	28.7737	2.1381	5.13099	4.56111
Q9GU68_74	Q9GU68	22.4923	16.3047	21.6178	4.84988	2.38855	6.09909
Q9V3W2_136	Q9V3W2	7.84542	7.65829	7.73491	1.74498	2.01914	3.60943
Q9V496_489	Q9V496	77.2672	73.0262	74.0397	5.28047	7.58731	9.69174
Q9V496_3323	Q9V496	78.2588	72.7615	72.6482	5.71117	9.73897	10.8625
Q9V496_511	Q9V496	55.4102	65.5707	69.2864	9.18327	11.0269	5.49297
Q9V496_192	Q9V496	73.5384	68.2339	68.6718	5.04933	8.88431	10.0897
Q9V496_454	Q9V496	74.5123	71.0724	68.1347	7.40007	9.34768	12.8196
Q9V496_3321	Q9V496	67.9126	62.1492	63.7361	7.71015	8.80501	10.705
Q9V496_168	Q9V496	68.3923	65.365	63.3388	5.50656	6.95936	10.3841
Q9V496_2810	Q9V496	66.8282	57.7301	62.382	4.37076	6.91855	7.56576
Q9V496_2949	Q9V496	69.1744	62.4414	61.1187	7.23801	8.3365	9.82049
Q9V496_2994	Q9V496	65.7417	67.287	60.2708	9.11297	10.1638	16.3668
Q9V4E0_352	Q9V4E0	6.45647	5.56445	7.75776	1.16066	1.4902	2.86973
Q9VAC1_57	Q9VAC1	11.6824	9.71218	11.7218	2.17056	2.31255	4.49698
Q9VAM6_100	Q9VAM6	29.4851	29.0454	29.6323	3.54167	4.27339	6.67565
Q9VB69_96	Q9VB69	9.68134	7.16584	9.54042	2.05295	2.83811	4.67173
Q9VCD9_109	Q9VCD9	34.3803	26.3116	25.1876	6.28726	6.86242	10.6488
Q9VD58_40	Q9VD58	15.5857	12.2079	14.3612	2.14578	2.41906	5.09905
Q9VD58_222	Q9VD58	5.84231	6.30584	6.06739	1.68564	1.4753	3.77325
Q9VEB1_30	Q9VEB1	16.3328	11.9068	13.399	3.05005	3.30793	4.63402
Q9VEB1_132	Q9VEB1	8.54187	10.4163	8.83377	2.79053	2.93094	5.47306
Q9VEB1_147	Q9VEB1	7.97649	10.0487	8.16975	3.16164	2.48765	5.10822
Q9VEJ0_206	Q9VEJ0	25.8793	28.9157	24.9014	5.37831	6.59077	9.46613
Q9VEN1_1726	Q9VEN1	15.6679	12.0777	12.8662	1.82435	1.08332	4.49613
Q9VFC8_462	Q9VFC8	16.715	13.9117	15.6224	2.21335	1.99257	4.44715
Q9VFF0_400	Q9VFF0	12.8716	14.8092	14.2876	2.8653	3.23168	5.90242
Q9VFF0_443	Q9VFF0	12.3589	15.2499	12.8176	4.04409	3.48263	7.63946
Q9VFF0_409	Q9VFF0	12.1854	11.9063	11.766	2.70612	2.26859	6.04669
Q9VFF0_128	Q9VFF0	8.76189	6.90638	8.67152	1.76586	1.98466	4.0403
Q9VFF0_370	Q9VFF0	5.69209	5.73211	7.61419	1.83028	1.35144	4.34714
Q9VIE8_393	Q9VIE8	18.9548	15.7395	17.5907	2.07521	4.38071	5.70579
Q9VIE8_404	Q9VIE8	17.5283	16.4255	16.3548	2.46696	4.90748	7.01296
Q9VIE8_496	Q9VIE8	11.9403	7.04757	9.97067	1.26567	1.37485	3.57331
Q9VIE8_600	Q9VIE8	7.83202	7.19183	9.02776	1.64347	2.33885	4.13178
Q9VIE8_133	Q9VIE8	8.28877	8.18389	7.79741	1.82021	1.93034	3.23646
Q9VIE8_340	Q9VIE8	6.53012	6.31747	7.17076	1.51129	1.39514	2.80118
Q9VIQ8_51	Q9VIQ8	8.77363	7.58162	9.13394	1.81014	1.45596	3.6998
Q9VJZ4_87	Q9VJZ4	20.5422	20.7642	19.929	2.41967	3.2762	5.95404
Q9VJZ4_64	Q9VJZ4	12.1296	11.1471	12.745	2.63709	3.1707	6.50873
Q9VLB7_282	Q9VLB7	20.8586	21.9313	23.8156	2.45936	5.87771	5.5881
Q9VMI3_221	Q9VMI3	10.9841	9.87554	11.0313	1.8976	1.97267	4.62531
Q9VMI3_319	Q9VMI3	9.50703	11.2822	10.4483	1.13824	0.260191	3.95002
Q9VMI3_140	Q9VMI3	10.6096	10.1637	9.14243	1.88743	2.08567	2.88061
Q9VMS1_77	Q9VMS1	7.03315	7.802	6.96116	2.88526	2.69803	4.59176
Q9VMU0_87	Q9VMU0	23.8988	23.5391	23.1868	2.00175	4.20129	4.96253
Q9VMU0_80	Q9VMU0	23.5011	21.0536	20.0151	2.01376	4.19287	5.47143
Q9VNX4_502	Q9VNX4	6.43181	5.31971	8.19297	2.44789	1.51044	4.24983
Q9VPE2_334	Q9VPE2	14.7879	15.2379	12.6354	3.63554	2.92595	4.48185
Q9VQ61_266	Q9VQ61	12.3071	10.0562	13.0549	3.74082	1.75336	6.08469
Q9VQL7_377	Q9VQL7	16.748	11.3935	10.7716	1.39088	2.24561	4.7847
Q9VQL7_2403	Q9VQL7	8.24935	7.79392	7.94699	1.93172	2.88847	1.30925
Q9VQL7_1553	Q9VQL7	8.31433	7.4556	7.4375	1.96327	1.90421	3.55977
Q9VQR2_90	Q9VQR2	69.9248	75.5418	75.0692	8.96469	3.86001	12.7651
Q9VQT8_63	Q9VQT8	94.7202	93.7298	95.4469	1.69823	1.06293	1.22326
Q9VS34_101	Q9VS34	5.57109	7.66689	6.78306	1.88823	2.67906	4.93132
Q9VSA9_130	Q9VSA9	9.12848	7.52874	8.944	2.2566	4.65384	4.84091
Q9VTB4_74	Q9VTB4	11.9232	10.7964	11.8085	2.21447	2.55155	2.93469
Q9VV75_304	Q9VV75	9.82036	7.60976	8.62575	1.94528	2.16609	2.88384
Q9VVL7_109	Q9VVL7	11.9382	11.6448	12.0575	2.53909	3.90989	4.52119
Q9VVL7_301	Q9VVL7	9.36611	6.9628	9.95009	3.35308	1.05185	3.45299
Q9VW68_303	Q9VW68	6.66543	5.68627	8.06375	1.87792	2.4257	5.19858
Q9VWH4_143	Q9VWH4	10.9326	9.55026	9.16031	1.81864	2.52248	3.01937
Q9VWV6_239	Q9VWV6	83.0792	78.8305	81.7679	1.02488	6.53771	7.54568
Q9VWV6_143	Q9VWV6	79.5246	78.3346	72.7092	5.47263	6.16763	13.3997
Q9VWV6_486	Q9VWV6	35.8114	30.1081	24.9431	4.47462	7.69234	7.13949
Q9VX36_145	Q9VX36	14.3782	13.0474	17.766	2.13245	4.04756	7.66231
Q9VXI6_36	Q9VXI6	9.5268	10.7599	8.64918	3.27551	3.22115	3.81008
Q9VZ01_102	Q9VZ01	23.4924	21.4801	22.2896	3.81747	5.48662	4.15943
Q9VZU4_159	Q9VZU4	10.3576	10.979	11.0413	2.1277	2.11803	4.8678
Q9VZU4_223	Q9VZU4	8.18052	6.99762	8.71358	1.95056	2.01413	4.31745
Q9W1C9_72	Q9W1C9	82.3603	82.7749	82.8678	3.02927	5.01553	2.17249
Q9W401_360	Q9W401	10.3832	10.0354	8.7928	1.84131	2.60803	3.69004
Q9W401_102	Q9W401	8.50006	9.06592	7.95626	1.72937	2.06507	3.21877
Q9W4P5_243	Q9W4P5	10.3998	8.59658	8.89097	1.73582	2.73471	3.854
Q9Y112_96	Q9Y112	12.2418	11.339	11.9613	3.49962	4.00026	6.2752

## Sheet: M. musculus
General			Mean % oxidation		SD
CysID	UniProt	Tissue	month4	month20	SD_4	SD_20
A1BN54_774	A1BN54	BAT	4.36	0.31	0.39	0.29
A2A432_844	A2A432	BAT	10.05	8.07	2.58	1.33
A2A5R2_1002	A2A5R2	BAT	10.15	6.9	1.29	1.07
A2A5R2_1154	A2A5R2	BAT	13.83	6.24	0.38	1.05
A2A5R2_1457	A2A5R2	BAT	4.93	1.63	1.11	0.26
A2A8U2_121	A2A8U2	BAT	9.21	6.23	0.72	0.56
A2A8Z1_720	A2A8Z1	BAT	3.22	7.35	0.18	0.75
A2AAJ9_2313	A2AAJ9	BAT	37.18	27.41	1.93	6.69
A2AAJ9_2651	A2AAJ9	BAT	31.98	23.01	5.2	5.73
A2AAJ9_3100	A2AAJ9	BAT	30.25	21.12	3.28	9.47
A2AAJ9_352	A2AAJ9	BAT	18.12	6.22	5.73	1.43
A2AAJ9_3573_3580	A2AAJ9	BAT	54.83	16.13	19.39	4.76
A2AAJ9_3847	A2AAJ9	BAT	39.57	38.66	7.45	9.99
A2AAJ9_502	A2AAJ9	BAT	36.36	34.72	15.65	7.52
A2AAJ9_776	A2AAJ9	BAT	17.37	13.15	3.3	3.27
A2AAJ9_916	A2AAJ9	BAT	50.49	38.05	12.66	8.62
A2AAJ9_977	A2AAJ9	BAT	10.55	10.42	2.44	1.99
A2ADY9_361	A2ADY9	BAT	6.82	9.77	2.01	1.54
A2AE91_81	A2AE91	BAT	7.19	4.51	0.71	0.61
A2AGT5_604	A2AGT5	BAT	7.47	7.95	0.37	0.78
A2AIX1_1466	A2AIX1	BAT	9.15	8.97	0.93	0.57
A2AIX1_1919	A2AIX1	BAT	16.6	14.85	0.99	0.95
A2AJ72_125	A2AJ72	BAT	4	5.52	1.04	1.01
A2AJL3_88	A2AJL3	BAT	10.84	2.15	1.34	0.21
A2AJW4_164	A2AJW4	BAT	19.43	11.01	2.97	0.33
A2AJW4_73_77	A2AJW4	BAT	1.65	1.13	0.67	0.35
A2ALH2_308	A2ALH2	BAT	5.59	4.2	1.31	0.75
A2AN08_122	A2AN08	BAT	6.76	0.77	3.51	0.58
A2AN08_1723	A2AN08	BAT	0.88	1.79	0.39	0.44
A2AN08_2220	A2AN08	BAT	20.24	8.5	2.07	0.47
A2AN08_2552	A2AN08	BAT	15.96	26.82	2.11	3.57
A2AN08_3389	A2AN08	BAT	9.26	9	6.12	3.78
A2AN08_4427	A2AN08	BAT	11.64	19.31	1.31	1.55
A2API8_23	A2API8	BAT	1.33	0.03	1.32	0.03
A2API8_457	A2API8	BAT	1.23	5.08	0.46	0.48
A2API8_51	A2API8	BAT	45.79	22.12	4.82	2.61
A2APT9_107	A2APT9	BAT	4.28	7.75	3.23	1.49
A2APT9_130_140	A2APT9	BAT	1.91	4.23	0.81	0.86
A2APT9_163	A2APT9	BAT	10.85	9.41	2.65	1.29
A2APT9_180	A2APT9	BAT	12.35	16.89	3.57	2.47
A2APT9_304	A2APT9	BAT	1.59	0.37	0.51	0.22
A2APT9_431	A2APT9	BAT	1.98	2.06	0.15	0.26
A2APT9_496	A2APT9	BAT	15.13	6.15	2.66	1.43
A2APT9_594	A2APT9	BAT	12.46	6.23	0.86	0.29
A2APY7_98	A2APY7	BAT	4.52	12.13	0.26	0.54
A2AQ07_12	A2AQ07	BAT	69.94	16.52	5.66	1.98
A2AQ07_303	A2AQ07	BAT	6.56	6.6	2.55	1.56
A2AQ07_340	A2AQ07	BAT	2.36	3.14	0.69	0.52
A2AQ53_1536	A2AQ53	BAT	54.85	37.03	2	2.13
A2AQB2_1077	A2AQB2	BAT	16.39	16.16	4.68	3.51
A2AQB2_1814	A2AQB2	BAT	13.81	8.11	2.71	1.74
A2AQB2_1989	A2AQB2	BAT	19.72	40.95	5.65	16.82
A2AQB2_2821	A2AQB2	BAT	14.68	8.49	3.56	4.64
A2AQB2_367	A2AQB2	BAT	65.65	41.52	17.97	16.9
A2AQB2_987	A2AQB2	BAT	13.14	8.1	2.19	1.56
A2ARP1_1243	A2ARP1	BAT	6.2	2.02	0.74	0.9
A2ASS6_12979	A2ASS6	BAT	12.09	6.46	3	2.03
A2ASS6_13116	A2ASS6	BAT	27.43	13.13	7.02	4.61
A2ASS6_1314	A2ASS6	BAT	20.98	21.78	5.71	5.29
A2ASS6_13231	A2ASS6	BAT	21.48	3.35	5.86	0.56
A2ASS6_13384	A2ASS6	BAT	18.42	7.54	4.56	4.35
A2ASS6_13522_13524	A2ASS6	BAT	22.05	17.22	3.79	1.86
A2ASS6_13585	A2ASS6	BAT	5.24	5.22	1.27	1.52
A2ASS6_1377	A2ASS6	BAT	60.64	52.88	13.14	13.28
A2ASS6_13828	A2ASS6	BAT	15.41	27.31	4.54	7.19
A2ASS6_13878_13880	A2ASS6	BAT	2.25	0.75	1.94	0.53
A2ASS6_13941	A2ASS6	BAT	11.17	13.84	3.45	6.2
A2ASS6_13957	A2ASS6	BAT	0.05	23.31	0.05	16.49
A2ASS6_14095	A2ASS6	BAT	11.12	4.57	3.1	1.28
A2ASS6_14145	A2ASS6	BAT	29.03	30.68	6.35	17.84
A2ASS6_14184	A2ASS6	BAT	22.32	11.85	3.46	2.8
A2ASS6_14273	A2ASS6	BAT	12.54	10.14	2.5	2.6
A2ASS6_14323	A2ASS6	BAT	28.78	25.72	5.04	3.1
A2ASS6_14362	A2ASS6	BAT	60.34	37.06	14.7	10.25
A2ASS6_14450	A2ASS6	BAT	27.66	14.73	7.07	7.76
A2ASS6_14544	A2ASS6	BAT	26.01	21.95	5.39	5.9
A2ASS6_14584	A2ASS6	BAT	24.12	19.53	5.94	8.08
A2ASS6_14679_14683	A2ASS6	BAT	34.92	36.82	7.78	7.94
A2ASS6_14935	A2ASS6	BAT	24.84	0.47	6.06	0.42
A2ASS6_15130	A2ASS6	BAT	13.8	14.13	5.86	5.09
A2ASS6_15356	A2ASS6	BAT	8.29	12.8	2.22	5.27
A2ASS6_15558	A2ASS6	BAT	10.21	5.1	2.3	1.07
A2ASS6_15931	A2ASS6	BAT	14.71	9.37	3.24	3.1
A2ASS6_16030	A2ASS6	BAT	37.1	42	7.44	10.25
A2ASS6_16174	A2ASS6	BAT	23.07	21.57	6.08	7.96
A2ASS6_16418	A2ASS6	BAT	1.05	7.58	0.93	4.43
A2ASS6_16766	A2ASS6	BAT	21.45	15.44	1.96	1.38
A2ASS6_16971	A2ASS6	BAT	44.51	23.28	10.5	8.04
A2ASS6_17138	A2ASS6	BAT	22.06	27.2	3.58	3.78
A2ASS6_1730	A2ASS6	BAT	13.23	11.82	3.1	3.63
A2ASS6_17303	A2ASS6	BAT	4.47	12.8	1.64	3.93
A2ASS6_17374	A2ASS6	BAT	31.45	17.59	6.63	5.2
A2ASS6_17499	A2ASS6	BAT	18.12	12.07	4.96	8.95
A2ASS6_17553_17555	A2ASS6	BAT	1.47	5.91	0.71	2.06
A2ASS6_1766	A2ASS6	BAT	4.17	4.51	1.5	1.35
A2ASS6_17670	A2ASS6	BAT	17.73	21.73	4.96	19.58
A2ASS6_18063	A2ASS6	BAT	24.6	11.77	15.72	5.24
A2ASS6_18679	A2ASS6	BAT	0.79	3.25	0.68	1.67
A2ASS6_18693	A2ASS6	BAT	21.29	9.83	5.04	2.75
A2ASS6_19115	A2ASS6	BAT	80.93	8.51	19.07	4.55
A2ASS6_19256	A2ASS6	BAT	1.66	14.72	0.35	3.94
A2ASS6_19587	A2ASS6	BAT	29.01	21.63	7.02	5.68
A2ASS6_20115	A2ASS6	BAT	33.68	8.35	8.26	1.51
A2ASS6_20719	A2ASS6	BAT	14.25	9.23	3.4	4.33
A2ASS6_20896	A2ASS6	BAT	22.52	22.41	5.06	4
A2ASS6_20942	A2ASS6	BAT	8.57	5.49	2.17	1.52
A2ASS6_21018	A2ASS6	BAT	7.2	8.75	1.85	4.98
A2ASS6_21028	A2ASS6	BAT	12.11	2.26	3.31	1.19
A2ASS6_21140	A2ASS6	BAT	15.2	10.43	7.75	7.06
A2ASS6_2115	A2ASS6	BAT	16.67	9.98	4.63	5.73
A2ASS6_21236	A2ASS6	BAT	6.86	8.11	6.38	3.87
A2ASS6_21561	A2ASS6	BAT	19.29	5.64	5.18	1.6
A2ASS6_21689	A2ASS6	BAT	28.71	34.49	4.53	6.28
A2ASS6_21780	A2ASS6	BAT	0.82	3.35	0.5	2.45
A2ASS6_21834	A2ASS6	BAT	13.76	11.26	3.38	3.3
A2ASS6_2202	A2ASS6	BAT	14.56	12.86	3.65	3.89
A2ASS6_22120	A2ASS6	BAT	48.69	9.23	13.19	3.39
A2ASS6_22158	A2ASS6	BAT	20.71	16.84	5.32	5.41
A2ASS6_22318	A2ASS6	BAT	7.91	3.97	2	1.65
A2ASS6_22724	A2ASS6	BAT	3.38	28.76	1.23	2.12
A2ASS6_22811	A2ASS6	BAT	25.71	22.06	5.18	6.75
A2ASS6_22917	A2ASS6	BAT	21.82	9.93	4.78	4.28
A2ASS6_23241	A2ASS6	BAT	17.17	14.94	4.21	7.12
A2ASS6_23361	A2ASS6	BAT	5.09	7.01	2.15	5.86
A2ASS6_23539	A2ASS6	BAT	66.15	37.73	17.88	13.03
A2ASS6_2374	A2ASS6	BAT	9.04	25.74	1.8	15.03
A2ASS6_23794	A2ASS6	BAT	32.77	22.99	7.51	8.89
A2ASS6_23808	A2ASS6	BAT	59.74	6.74	17.92	1.4
A2ASS6_24098	A2ASS6	BAT	21.88	17.73	5.48	10.32
A2ASS6_24443	A2ASS6	BAT	27.39	31.49	6.69	7.62
A2ASS6_24621	A2ASS6	BAT	24.35	9.27	5.42	4.52
A2ASS6_24666_24676	A2ASS6	BAT	23.85	16.94	5.32	4.58
A2ASS6_2472	A2ASS6	BAT	27.85	23.38	5.98	4.03
A2ASS6_24876	A2ASS6	BAT	45.12	14.73	8.91	5.24
A2ASS6_25303	A2ASS6	BAT	22.1	9.39	9.01	1.28
A2ASS6_2532	A2ASS6	BAT	17.33	22.7	10.02	2.25
A2ASS6_25525	A2ASS6	BAT	18.41	17.38	4.13	4.32
A2ASS6_25703	A2ASS6	BAT	12.43	15.47	3.95	9.42
A2ASS6_25874	A2ASS6	BAT	18.3	8.36	4.56	1.67
A2ASS6_26385	A2ASS6	BAT	30.28	26.1	3.15	5.94
A2ASS6_26841	A2ASS6	BAT	17.65	13.36	4.62	5.42
A2ASS6_26868	A2ASS6	BAT	18.21	19.27	3.93	14.79
A2ASS6_27041	A2ASS6	BAT	40.06	30.32	8.42	7.87
A2ASS6_27134	A2ASS6	BAT	60.91	27.08	10.01	7.28
A2ASS6_27523	A2ASS6	BAT	33.57	10.71	7.73	1.92
A2ASS6_27689	A2ASS6	BAT	26.7	19.97	8.23	10.33
A2ASS6_27791	A2ASS6	BAT	11.82	14.21	3.35	3.94
A2ASS6_28120	A2ASS6	BAT	37.41	15.92	8.9	4.67
A2ASS6_2879	A2ASS6	BAT	13.65	13.75	3.21	3.78
A2ASS6_29158	A2ASS6	BAT	19.04	23.97	5.6	6.13
A2ASS6_29208	A2ASS6	BAT	58.9	35.97	16.55	11.09
A2ASS6_29240	A2ASS6	BAT	12.82	23.55	5.89	19.14
A2ASS6_29307	A2ASS6	BAT	11.61	5.36	2.96	1.4
A2ASS6_29432	A2ASS6	BAT	4.35	8.55	1.01	2.99
A2ASS6_29497	A2ASS6	BAT	37.4	17.15	5.98	4.32
A2ASS6_30036	A2ASS6	BAT	33.34	25.35	7.82	7.09
A2ASS6_30448	A2ASS6	BAT	0.01	17.99	0.01	11.64
A2ASS6_30684_30687	A2ASS6	BAT	5.11	27.8	4.85	18.6
A2ASS6_30826	A2ASS6	BAT	33.23	11.59	8.95	8.81
A2ASS6_3085	A2ASS6	BAT	10.7	7.8	2.49	2.42
A2ASS6_30933	A2ASS6	BAT	27.92	8.84	7.53	3.28
A2ASS6_30946	A2ASS6	BAT	22.14	8.58	5.24	2.85
A2ASS6_31098	A2ASS6	BAT	6.78	14.73	1.6	4.27
A2ASS6_31124	A2ASS6	BAT	26.45	24.89	6.09	18.86
A2ASS6_31714	A2ASS6	BAT	19.72	2.69	3.33	1.65
A2ASS6_31899	A2ASS6	BAT	22.25	16.4	5.37	5.72
A2ASS6_31957	A2ASS6	BAT	13.9	22.78	7.85	19.32
A2ASS6_32213	A2ASS6	BAT	13.03	34.92	2.93	17.05
A2ASS6_32245	A2ASS6	BAT	23.84	17.92	3.76	6.13
A2ASS6_32630	A2ASS6	BAT	23.46	29.24	6.63	10.73
A2ASS6_3265	A2ASS6	BAT	6.01	3.72	1.45	0.92
A2ASS6_32690	A2ASS6	BAT	9.51	8.1	2.48	2.31
A2ASS6_4365	A2ASS6	BAT	14.42	14.66	3.41	3.71
A2ASS6_4411_4416	A2ASS6	BAT	55.47	54.71	12.42	15.22
A2ASS6_4427	A2ASS6	BAT	9.93	10.47	3	3.51
A2ASS6_4485	A2ASS6	BAT	27.19	20.28	14.45	6.12
A2ASS6_4522	A2ASS6	BAT	75.84	51.06	19.15	17.71
A2ASS6_4553	A2ASS6	BAT	19.5	16.73	9.06	7.03
A2ASS6_4800_4802	A2ASS6	BAT	52.66	22.77	13.17	8.47
A2ASS6_4884	A2ASS6	BAT	8.19	3.21	1.71	1.22
A2ASS6_5018	A2ASS6	BAT	32.2	23.5	7.25	9.49
A2ASS6_5112	A2ASS6	BAT	22.12	14.89	10.16	6.36
A2ASS6_5140	A2ASS6	BAT	19.49	16.45	7.04	10.49
A2ASS6_5177	A2ASS6	BAT	6.3	1.36	2.06	0.74
A2ASS6_5209	A2ASS6	BAT	17.55	14.45	3.85	6.49
A2ASS6_5353	A2ASS6	BAT	23.93	15.06	8.97	7.15
A2ASS6_5457	A2ASS6	BAT	19.98	13.88	6.88	5.8
A2ASS6_5728	A2ASS6	BAT	31.64	26.8	9.37	13.69
A2ASS6_5771	A2ASS6	BAT	27.01	19.34	5.17	5.31
A2ASS6_5822	A2ASS6	BAT	54.56	1.6	9.83	1.21
A2ASS6_5833	A2ASS6	BAT	41.48	26.88	5.73	5.94
A2ASS6_6050	A2ASS6	BAT	16.14	11.11	2.47	5.43
A2ASS6_6208	A2ASS6	BAT	13.53	2.03	3.41	1.06
A2ASS6_6488_6490	A2ASS6	BAT	9.24	8.14	2.36	0.81
A2ASS6_6571	A2ASS6	BAT	32.83	36.27	6.53	8.48
A2ASS6_6609_6613	A2ASS6	BAT	31.04	7.48	9.15	2.89
A2ASS6_6675	A2ASS6	BAT	17.52	7.78	5.14	3.41
A2ASS6_6929	A2ASS6	BAT	14.56	9.85	4.24	2.31
A2ASS6_7039	A2ASS6	BAT	2.84	12.35	2.79	9.87
A2ASS6_7084	A2ASS6	BAT	5.08	1.06	1.29	0.68
A2ASS6_7242	A2ASS6	BAT	34.78	21.2	5.85	7.2
A2ASS6_7274	A2ASS6	BAT	15.12	20.64	4.95	10.2
A2ASS6_7429_7431	A2ASS6	BAT	13.31	19.7	3.08	5.8
A2ASS6_7861	A2ASS6	BAT	23.41	13.9	5.07	5.78
A2ASS6_8172	A2ASS6	BAT	22.79	8.03	5.55	2.2
A2ASS6_8183	A2ASS6	BAT	7.64	7.59	3.33	2.8
A2ASS6_8370	A2ASS6	BAT	22.37	19.77	4.82	6.93
A2ASS6_8464	A2ASS6	BAT	11.33	9.58	5.22	5.78
A2ASS6_8802	A2ASS6	BAT	33.41	3.71	6.67	1.56
A2ASS6_8870	A2ASS6	BAT	22.31	5.07	5.8	2.12
A2ASS6_8895	A2ASS6	BAT	29.04	33.65	10.08	10.14
A2ASS6_8921	A2ASS6	BAT	1.79	8.86	0.76	1.79
A2ASS6_9017	A2ASS6	BAT	56.05	31.44	19.25	15.55
A2ASS6_9113	A2ASS6	BAT	43.67	20.28	10.24	16.59
A2ASS6_9210	A2ASS6	BAT	74.09	56.88	19.2	15.94
A2ASS6_9415	A2ASS6	BAT	6.41	9.38	1.56	5.61
A2ASS6_9619	A2ASS6	BAT	28.74	22.45	7.64	6.21
A2ASS6_9650_9654	A2ASS6	BAT	14.45	16.7	4.26	6.19
A2AUC9_135	A2AUC9	BAT	14.18	10.72	2.36	2.37
A2AUC9_147	A2AUC9	BAT	3.64	3.04	1.88	1.39
A2AUC9_221	A2AUC9	BAT	11.34	1.6	2.96	0.69
A2AUC9_389	A2AUC9	BAT	15.77	20.11	4.18	4.29
A2AUC9_419	A2AUC9	BAT	15.59	9.34	3.76	2.12
A2AUC9_593	A2AUC9	BAT	44.12	24.65	5.92	6.48
A2AWA9_341	A2AWA9	BAT	6.47	9.64	0.78	1.04
A2BH40_2041	A2BH40	BAT	0.35	2.91	0.35	0.74
A2RTH5_248_256	A2RTH5	BAT	10.08	5.8	2.01	1.49
A3KGS3_1019	A3KGS3	BAT	39.36	36.83	2.12	1.79
A3KGS3_1155	A3KGS3	BAT	6.45	1.43	3.37	0.35
A3KGS3_1577	A3KGS3	BAT	4.36	3.02	0.77	0.58
A3KMP2_124	A3KMP2	BAT	1.02	0.13	0.17	0.05
A3KMP2_24	A3KMP2	BAT	20.36	14.24	4.95	1.09
A3KMP2_363	A3KMP2	BAT	17.71	21.73	1.89	2.45
A3KMP2_376	A3KMP2	BAT	4.14	6.11	1.17	0.95
A3KMP2_49	A3KMP2	BAT	2.84	1.09	1.35	0.28
A6H611_140	A6H611	BAT	1.31	1.32	0.6	0.58
A6H8H2_1083	A6H8H2	BAT	1.69	4.17	0.13	0.25
A6H8H2_115	A6H8H2	BAT	9.45	7.06	3.03	1.14
A6H8H2_1897	A6H8H2	BAT	21.97	8.76	0.95	0.41
A6H8H2_1900	A6H8H2	BAT	6.49	3.64	0.97	0.28
B1AR13_108_110	B1AR13	BAT	13.4	1.36	1.49	0.31
B1AR13_119	B1AR13	BAT	11.41	15.42	1.06	0.85
B1AR13_81	B1AR13	BAT	20.98	21.97	0.72	1.26
B1ART1_2656	B1ART1	BAT	5.95	4.38	0.33	0.25
B1AUN2_424	B1AUN2	BAT	27.18	36.3	2.97	4
B1AY13_1199	B1AY13	BAT	15.39	12.83	0.97	0.83
B1AY13_1553	B1AY13	BAT	30.41	22.8	1.98	1.04
B1AY13_595	B1AY13	BAT	10.47	11.21	0.4	0.93
B1AYL1_29	B1AYL1	BAT	4.73	4.22	0.56	0.81
B1AYL1_406	B1AYL1	BAT	2.98	4.63	0.22	0.29
B1AYL1_781	B1AYL1	BAT	15.76	5.39	0.94	1.04
B1AZI6_384	B1AZI6	BAT	3.53	1.81	1.07	1.11
B1AZP2_726	B1AZP2	BAT	3.94	3.04	1.01	0.76
B1B0C7_1697	B1B0C7	BAT	24.47	24.18	1.55	1.04
B1B0C7_1932	B1B0C7	BAT	71.84	23.21	13.5	1.28
B1B0C7_3032	B1B0C7	BAT	71.89	15.86	11.8	2.06
B1B0C7_3584	B1B0C7	BAT	52.93	5.86	9.01	1.3
B2KF50_492	B2KF50	BAT	28.58	33.73	3.1	2.14
B2RQC6_1889	B2RQC6	BAT	18.79	48.49	1.59	2.46
B2RQC6_834	B2RQC6	BAT	8.39	4.66	0.45	0.42
B2RSH2_254	B2RSH2	BAT	6.63	8.17	0.66	0.65
B2RSH2_325	B2RSH2	BAT	40.17	20.07	5.98	1.77
B2RSH2_66	B2RSH2	BAT	17.46	2.89	0.7	0.36
B2RXC1_117	B2RXC1	BAT	39.58	30.4	1.63	1.94
B2RXC1_162_165	B2RXC1	BAT	5.02	5.88	1.23	0.6
B2RXC1_302	B2RXC1	BAT	2.55	16.66	0.3	1.19
B2RXC1_658	B2RXC1	BAT	18.01	18.92	1.7	1.08
B2RXC2_689	B2RXC2	BAT	0.48	0.7	0.48	0.7
B2RY56_132	B2RY56	BAT	4.86	4.59	0.6	0.65
B2RY56_83	B2RY56	BAT	2.95	2.11	0.11	0.89
B7ZMP1_290	B7ZMP1	BAT	5.34	11.74	0.59	0.9
B7ZMP1_491	B7ZMP1	BAT	4.12	2.46	0.72	0.36
B8JJ66_20	B8JJ66	BAT	85.82	63.56	6.83	4.51
B8JK07_71	B8JK07	BAT	17.99	37.22	1.95	2.26
B9EHJ3_1617	B9EHJ3	BAT	1.68	1.56	0.14	0.24
B9EHJ3_1635	B9EHJ3	BAT	21.2	10.58	1.82	0.99
B9EJ54_1028	B9EJ54	BAT	2.23	11.24	0.21	0.59
B9EJ54_1216	B9EJ54	BAT	13.01	11.37	0.88	0.93
B9EJ86_494	B9EJ86	BAT	9.19	13.77	1.42	1.62
D3YTN4_187	D3YTN4	BAT	21.16	14.14	1.31	1.27
D3YTN4_61	D3YTN4	BAT	10.52	5.88	0.83	0.51
D3YTP3_82	D3YTP3	BAT	6.2	0.51	1.76	0.2
D3YU39_386	D3YU39	BAT	2.76	5.26	0.15	0.71
D3YU50_1071	D3YU50	BAT	13	3.37	3.73	0.74
D3YU50_1087_1088	D3YU50	BAT	53.03	29.35	17.89	10.63
D3YU50_129	D3YU50	BAT	6.67	10.76	1.87	3.08
D3YU50_140	D3YU50	BAT	29.94	31.92	5.92	2.91
D3YU50_301	D3YU50	BAT	16.57	11.52	4.29	4.74
D3YU50_318	D3YU50	BAT	76.58	49.37	18.18	17.1
D3YU50_342	D3YU50	BAT	38.25	28.82	8.45	8.02
D3YU50_980	D3YU50	BAT	14.03	9.08	3.2	2.98
D3YUE4_192	D3YUE4	BAT	7.78	10.74	1.35	0.78
D3YXK2_303	D3YXK2	BAT	2.04	1.2	0.29	0.24
D3YXK2_81	D3YXK2	BAT	0.63	0.49	0.11	0.2
D3Z0M9_542	D3Z0M9	BAT	26.3	21.62	1.53	1.05
D3Z2B3_282	D3Z2B3	BAT	10.49	7.57	0.9	0.79
D3Z2B3_326	D3Z2B3	BAT	9.54	2.32	0.87	0.36
D3Z4S3_118	D3Z4S3	BAT	4.78	3.67	0.36	0.29
E0CX20_78	E0CX20	BAT	17.9	26.63	1.19	3.01
E9PVA8_1235	E9PVA8	BAT	8.53	4.1	0.19	0.31
E9PVA8_1482	E9PVA8	BAT	30.68	18.15	4.77	1.18
E9PVA8_1595	E9PVA8	BAT	2.46	2.59	0.19	0.29
E9PVA8_2015	E9PVA8	BAT	5.66	8.91	0.49	0.42
E9PVA8_2558_2563	E9PVA8	BAT	8.46	21.09	2.15	2.22
E9PVA8_55	E9PVA8	BAT	2	13.44	0.55	1.84
E9PVU0_236	E9PVU0	BAT	9.89	4.53	1.62	0.42
E9PVU0_362	E9PVU0	BAT	13.3	8.41	0.77	0.71
E9PVU0_63	E9PVU0	BAT	7.92	5.53	1.48	0.47
E9PVU0_799	E9PVU0	BAT	7.02	8.84	0.93	0.98
E9PVZ8_1558	E9PVZ8	BAT	31.57	25.61	2.21	2.06
E9PVZ8_533	E9PVZ8	BAT	6.44	7.45	0.43	0.53
E9PWG2_306	E9PWG2	BAT	3.19	3.51	0.32	1.07
E9PWG2_339	E9PWG2	BAT	6.9	8.17	0.36	1.26
E9PWG2_505	E9PWG2	BAT	1.58	0.59	0.16	0.17
E9PWG2_736	E9PWG2	BAT	13.54	7.9	0.62	1.06
E9PWG2_978	E9PWG2	BAT	12.36	16.18	1.86	2.51
E9PWI3_356	E9PWI3	BAT	25.54	30.39	2.72	1.73
E9PWQ3_1874	E9PWQ3	BAT	33.36	17.38	2.13	0.53
E9PWZ3_378	E9PWZ3	BAT	34.19	26.94	13.13	6.74
E9PYK3_496	E9PYK3	BAT	2.91	11.41	0.56	0.61
E9PYK3_558	E9PYK3	BAT	12.19	13.7	1.56	0.66
E9PYK3_995	E9PYK3	BAT	31.2	19.6	2.08	1.56
E9PZQ0_1270	E9PZQ0	BAT	26.71	19.12	3.85	3.46
E9PZQ0_1304	E9PZQ0	BAT	15.86	8.17	3.81	1.18
E9PZQ0_1592	E9PZQ0	BAT	47.08	32.03	10.24	9.12
E9PZQ0_1965	E9PZQ0	BAT	3.15	3.68	0.77	1.01
E9PZQ0_2043	E9PZQ0	BAT	39.29	26.55	6.06	4.57
E9PZQ0_2437	E9PZQ0	BAT	28.13	16.68	7.55	6.41
E9PZQ0_254	E9PZQ0	BAT	22.3	2.2	5.37	0.85
E9PZQ0_316	E9PZQ0	BAT	24.68	27.34	4.96	4.32
E9PZQ0_3636	E9PZQ0	BAT	30.77	21	6.99	5.13
E9PZQ0_3895	E9PZQ0	BAT	22.28	11.1	4.45	2.95
E9PZQ0_938	E9PZQ0	BAT	28.99	14.75	5.73	6.08
E9Q0S6_1079	E9Q0S6	BAT	2.46	4.07	0.27	0.35
E9Q0S6_136	E9Q0S6	BAT	12.75	27.29	1.09	1.47
E9Q0S6_1752	E9Q0S6	BAT	5.86	3.87	0.7	0.34
E9Q0S6_1822	E9Q0S6	BAT	5.7	13.31	0.78	1.34
E9Q0S6_442	E9Q0S6	BAT	4.92	2.77	0.59	0.79
E9Q1G8_17	E9Q1G8	BAT	16.53	13.65	1.58	0.83
E9Q1W3_1569	E9Q1W3	BAT	20.61	18.69	5.61	5.91
E9Q1W3_2628	E9Q1W3	BAT	22.69	14.61	4.35	2.35
E9Q1W3_3096	E9Q1W3	BAT	1.18	1.25	0.46	0.47
E9Q1W3_3114	E9Q1W3	BAT	30.25	18.21	6.33	5.75
E9Q1W3_3600	E9Q1W3	BAT	54.4	28.54	13.68	17.3
E9Q1W3_4029	E9Q1W3	BAT	28.83	26.86	5.58	7.56
E9Q1W3_4086	E9Q1W3	BAT	22.27	14.54	5.37	3.84
E9Q1W3_4311	E9Q1W3	BAT	11.65	18.77	2.52	4.59
E9Q1W3_645	E9Q1W3	BAT	24.72	21.99	5.96	5.25
E9Q1W3_779	E9Q1W3	BAT	26.63	24.04	6.1	13.94
E9Q1W3_954	E9Q1W3	BAT	5.04	28.22	1.4	18.21
E9Q238_594	E9Q238	BAT	4.74	7.9	0.88	1.18
E9Q3E1_230_236	E9Q3E1	BAT	14.95	3.81	1.29	0.21
E9Q3E1_257_265	E9Q3E1	BAT	8.83	8.69	0.64	0.68
E9Q3H6_173	E9Q3H6	BAT	17.23	10.26	1.99	0.78
E9Q411_1247_1254	E9Q411	BAT	11.58	12.73	0.72	1.76
E9Q4K7_1297	E9Q4K7	BAT	38.56	20.24	4.34	1.91
E9Q4Z2_1505	E9Q4Z2	BAT	1.52	3.89	0.28	0.45
E9Q4Z2_1923	E9Q4Z2	BAT	2.66	10.85	0.38	1.53
E9Q4Z2_411_423	E9Q4Z2	BAT	13.61	8.61	5.28	1.91
E9Q4Z2_66	E9Q4Z2	BAT	5.74	3.6	1	0.27
E9Q4Z2_780	E9Q4Z2	BAT	24.92	42.95	1.18	4.22
E9Q4Z2_946	E9Q4Z2	BAT	19.16	15.87	1.41	1
E9Q616_1590	E9Q616	BAT	3.22	4.5	0.48	0.5
E9Q616_1945	E9Q616	BAT	10.63	7.44	1.4	1
E9Q616_2012	E9Q616	BAT	6.38	2.91	0.6	0.35
E9Q616_3249	E9Q616	BAT	2.31	2.24	0.19	0.4
E9Q616_406	E9Q616	BAT	12.35	13.17	0.88	0.7
E9Q616_4201	E9Q616	BAT	9.13	6.96	1.06	0.62
E9Q616_518	E9Q616	BAT	5.01	4.91	0.28	0.45
E9Q616_5210	E9Q616	BAT	8.98	18.42	0.84	0.68
E9Q6J5_1597	E9Q6J5	BAT	6.58	3.96	2.64	1
E9Q6P5_616	E9Q6P5	BAT	11.41	8.94	3.16	1.13
E9Q6Q8_156	E9Q6Q8	BAT	17.97	7.61	2.63	1
E9Q6Q8_310	E9Q6Q8	BAT	8.16	15.11	1.11	1.85
E9Q6Q8_322	E9Q6Q8	BAT	13.65	15.2	1.18	1.87
E9Q6Q8_409	E9Q6Q8	BAT	2.55	2.12	0.38	0.49
E9Q6Q8_684	E9Q6Q8	BAT	0.69	0.18	0.69	0.18
E9Q6Q8_697	E9Q6Q8	BAT	1.29	2.44	0.2	0.28
E9Q6Q8_74	E9Q6Q8	BAT	1.77	5.82	0.65	0.38
E9Q6Q8_93	E9Q6Q8	BAT	4.56	2.32	0.24	0.89
E9Q6R7_1086	E9Q6R7	BAT	5.5	1.35	0.82	0.48
E9Q6R7_2098	E9Q6R7	BAT	3.53	11.67	0.47	0.96
E9Q6R7_2190	E9Q6R7	BAT	7.46	5.88	0.97	0.5
E9Q6R7_2283	E9Q6R7	BAT	3.02	4.06	0.57	0.78
E9Q6R7_2984	E9Q6R7	BAT	8.97	4.22	0.85	0.41
E9Q6R7_3021	E9Q6R7	BAT	2.75	1.41	0.92	0.17
E9Q6R7_3115	E9Q6R7	BAT	33.29	17.94	1.56	1.59
E9Q6R7_859_862	E9Q6R7	BAT	5.66	1.01	0.47	0.2
E9Q6R7_870	E9Q6R7	BAT	6.88	5.62	1.12	0.83
E9Q740_50	E9Q740	BAT	11.74	6.64	1.36	0.25
E9Q7G0_1132	E9Q7G0	BAT	20.62	28.98	2.85	3.01
E9Q7G0_1363	E9Q7G0	BAT	11.2	4.53	3.02	0.41
E9Q7G0_1912	E9Q7G0	BAT	35.99	31.44	9.51	4.5
E9Q828_454_464	E9Q828	BAT	5.74	3.43	1	0.46
E9Q828_538	E9Q828	BAT	1.15	8.11	0.21	2.26
E9Q828_722	E9Q828	BAT	29.96	21.74	4.1	4.27
E9Q8I9_1246	E9Q8I9	BAT	31.02	17.12	2.39	2.67
E9Q8I9_2017	E9Q8I9	BAT	7.39	9.22	0.39	0.43
E9QAS7_247	E9QAS7	BAT	4.94	12.87	0.38	2
E9QNN1_1032	E9QNN1	BAT	6.57	10.05	0.29	0.43
E9QNN1_1102	E9QNN1	BAT	39.12	32.05	1.49	1.73
E9QNN1_12	E9QNN1	BAT	4.93	2.58	0.71	0.49
E9QNN1_245	E9QNN1	BAT	40.17	17.56	1.19	0.94
E9QNN1_776_780	E9QNN1	BAT	4.04	10.66	0.92	0.6
E9QPS1_2	E9QPS1	BAT	1.19	0.11	0.57	0.11
F6RJ64_631	F6RJ64	BAT	0.94	0.78	0.3	0.15
F6VJC5_275	F6VJC5	BAT	9.44	17.1	3.06	2.54
F6VJC5_282	F6VJC5	BAT	20.78	2.98	9.71	0.24
F6ZDS4_112	F6ZDS4	BAT	10.35	2.23	0.87	0.33
F6ZDS4_1201	F6ZDS4	BAT	2.21	4.33	0.46	0.28
F8VPK0_1348	F8VPK0	BAT	7.66	11.23	0.22	0.66
F8VPK0_211	F8VPK0	BAT	9.13	1.43	0.98	0.62
F8VPN4_1256	F8VPN4	BAT	3.99	2.95	0.66	0.48
F8VPN4_1290	F8VPN4	BAT	15.64	1.16	1.73	0.23
F8VPN4_172	F8VPN4	BAT	9.85	9.21	1.59	1.2
F8VPN4_283	F8VPN4	BAT	23.23	12.88	2.94	0.95
F8VPN4_486	F8VPN4	BAT	5.23	1.31	0.82	0.23
F8VPN4_651_652	F8VPN4	BAT	7.49	9.34	1.1	1.2
F8VPN4_767	F8VPN4	BAT	1.92	1.6	0.25	0.52
F8VPN4_911_922	F8VPN4	BAT	24.16	4.97	5.51	0.74
F8VPN4_957	F8VPN4	BAT	8.4	11.22	1.37	1.1
F8VPP8_591	F8VPP8	BAT	1.56	5.26	0.48	0.41
F8VQ05_1472	F8VQ05	BAT	43.54	35.15	3.21	3.53
G3UW82_1545	G3UW82	BAT	13.05	12.26	3.44	2.64
G3UW82_820	G3UW82	BAT	29.41	24.38	4.42	2.37
G3X8P9_1098	G3X8P9	BAT	36.18	12.25	1.22	1.64
G3X8P9_148	G3X8P9	BAT	32.05	20.51	1.04	1.87
G3X8P9_399	G3X8P9	BAT	9.29	14.97	0.45	1.86
G3X8P9_493	G3X8P9	BAT	4.06	10.24	0.36	1.01
G3X8P9_720	G3X8P9	BAT	7.15	3.2	1.13	0.35
G3X8P9_938	G3X8P9	BAT	29.13	21.45	1.09	0.64
G3X8U3_168	G3X8U3	BAT	21.85	31.17	1.19	2.26
G3X922_12	G3X922	BAT	10.4	7.49	0.87	1.34
G3X922_2110	G3X922	BAT	36.74	25.25	2.16	1.91
G3X972_1085	G3X972	BAT	7.19	6.42	0.86	0.25
G3X972_378_385	G3X972	BAT	6.27	1.92	0.64	0.16
G3X972_844	G3X972	BAT	1.73	1.85	0.51	0.58
G3X9G9_79	G3X9G9	BAT	3.61	1.37	0.94	0.22
G3X9G9_92	G3X9G9	BAT	11.72	11.88	0.53	1.05
G3X9G9_96	G3X9G9	BAT	0.48	0.26	0.21	0.1
G5E829_60	G5E829	BAT	15.64	33.36	1.5	1.87
G5E895_299	G5E895	BAT	12.05	5.83	1.3	0.61
G5E895_45	G5E895	BAT	2	1.87	0.27	0.26
G5E8A0_364	G5E8A0	BAT	1.88	21.14	0.9	0.67
G5E8A0_539	G5E8A0	BAT	10.5	2.64	0.61	0.44
G5E8A0_602	G5E8A0	BAT	56.14	29.2	5.74	2.83
G5E8A0_640	G5E8A0	BAT	5.01	8.35	1.72	0.22
G5E8K5_1308	G5E8K5	BAT	2.56	2.35	0.69	0.36
G5E8K5_391	G5E8K5	BAT	4.62	10.83	1.32	0.77
L7N1X8_357	L7N1X8	BAT	8.45	14.03	0.46	0.47
L7N1X8_426	L7N1X8	BAT	14.37	6.79	1.51	0.54
O08528_158	O08528	BAT	2.35	1.16	0.14	0.44
O08528_368	O08528	BAT	1.2	16.57	0.43	3
O08528_375	O08528	BAT	20.09	13.19	1.35	1
O08528_386	O08528	BAT	7.37	5.37	2.23	0.47
O08528_438	O08528	BAT	11.25	18.37	1.37	0.78
O08528_517	O08528	BAT	9.17	7.5	2.63	0.56
O08528_823	O08528	BAT	31.16	5.68	1.11	0.98
O08528_834	O08528	BAT	4.75	7.44	0.38	0.55
O08528_886	O08528	BAT	6.9	4.83	0.58	0.36
O08528_909	O08528	BAT	2.59	8.08	0.26	0.94
O08529_240	O08529	BAT	5.43	12.28	0.42	0.77
O08529_301	O08529	BAT	0.03	2.23	0.02	0.65
O08529_341_350	O08529	BAT	3.3	2.32	0.73	0.32
O08529_374	O08529	BAT	11.36	10.06	0.5	0.8
O08529_405	O08529	BAT	1.09	0.42	0.32	0.19
O08529_577	O08529	BAT	5.97	3.97	0.57	0.44
O08529_82	O08529	BAT	13.19	9.59	0.94	0.84
O08539_47	O08539	BAT	12.03	5.33	1.34	0.7
O08553_248	O08553	BAT	1.2	12.73	0.4	0.62
O08553_439	O08553	BAT	19.71	15.28	1.42	1.11
O08553_504	O08553	BAT	14.43	3.61	5.66	0.45
O08573_101	O08573	BAT	0.48	1.48	0.23	0.8
O08573_258	O08573	BAT	17.63	4.48	2.26	0.3
O08605_101	O08605	BAT	18.19	13.65	2.77	1.5
O08638_176	O08638	BAT	4.07	5.06	0.52	0.4
O08638_554	O08638	BAT	17.87	22.82	2.44	2.29
O08638_678	O08638	BAT	15.42	9.5	0.93	0.27
O08638_701	O08638	BAT	15.67	26.89	2.13	2.4
O08638_747	O08638	BAT	14.34	16.07	1.46	1.03
O08638_95	O08638	BAT	9.28	5.37	1.32	0.76
O08663_263	O08663	BAT	6.97	1.41	0.9	0.24
O08677_125	O08677	BAT	88.7	20	11.3	1.74
O08677_339	O08677	BAT	84.63	9.92	12.02	1.71
O08709_47	O08709	BAT	21.89	10.57	5.61	0.79
O08715_213	O08715	BAT	6.03	2.14	0.62	0.34
O08715_352	O08715	BAT	9.55	3.88	7.78	1.22
O08715_392	O08715	BAT	3.15	0.7	0.46	0.23
O08715_80	O08715	BAT	9.74	6.93	0.86	0.4
O08734_14	O08734	BAT	2.02	9	1.06	1.06
O08738_131	O08738	BAT	0.68	2.52	0.27	0.43
O08739_322	O08739	BAT	8.04	21.92	1.43	3.29
O08749_477	O08749	BAT	5.88	4.11	0.7	0.25
O08749_484	O08749	BAT	19.97	22.21	2.24	0.61
O08749_69	O08749	BAT	5.65	13.99	1.11	0.51
O08749_80_85	O08749	BAT	16.31	7.24	3.56	0.63
O08756_58	O08756	BAT	3.86	3.63	0.46	0.3
O08756_91	O08756	BAT	7.05	10.22	0.46	0.51
O08788_1255	O08788	BAT	20.62	7.89	2.23	1.43
O08788_759	O08788	BAT	1.26	3.42	0.41	0.92
O08788_791	O08788	BAT	0.01	3.94	0.01	1.29
O08788_888	O08788	BAT	5.33	2.43	0.63	0.33
O08791-2_255	O08791-2	BAT	4.02	4.56	0.64	0.51
O08797_20	O08797	BAT	19.4	24.38	2.34	2.24
O08797_98	O08797	BAT	8.57	10.82	1.28	0.73
O08810_165	O08810	BAT	17.84	23.79	3.15	0.74
O08810_524	O08810	BAT	5.96	4.85	1.4	1.44
O09061_223	O09061	BAT	2.3	4.61	0.2	0.73
O09106_261	O09106	BAT	2.34	9.42	0.28	0.6
O09106_273	O09106	BAT	0.8	1.15	0.28	0.43
O09106_416	O09106	BAT	5.17	23.49	0.48	1.71
O09110_29	O09110	BAT	10.62	6.4	1.84	1.47
O09117_64	O09117	BAT	12.19	3.67	0.4	0.4
O09131_191	O09131	BAT	12.26	5.06	2.97	0.45
O35071_350	O35071	BAT	8.78	19.94	1.4	1.36
O35071_813	O35071	BAT	10.21	6.94	1.71	0.79
O35083_273	O35083	BAT	0.31	5.38	0.19	0.66
O35215_24	O35215	BAT	0.99	2.53	0.22	0.2
O35215_57	O35215	BAT	5.87	10.12	0.71	1.11
O35226_37	O35226	BAT	5.81	7.05	0.34	0.33
O35226_58	O35226	BAT	1.27	3.68	0.59	1.13
O35250_629	O35250	BAT	7	6.57	0.72	0.24
O35286_774	O35286	BAT	8.95	7.25	0.21	0.46
O35295_250	O35295	BAT	3.65	1.34	0.35	0.17
O35309_231_239	O35309	BAT	11.75	16.01	0.33	1.4
O35326_63	O35326	BAT	4.18	6.23	1.14	0.79
O35343_456	O35343	BAT	17.18	8.53	1.59	0.83
O35343_57	O35343	BAT	12.24	2.52	1.2	0.78
O35345_253	O35345	BAT	17.23	1.32	0.84	0.15
O35345_357	O35345	BAT	5.41	10.95	0.43	2.83
O35345_467	O35345	BAT	4.94	2.65	0.51	0.21
O35350_250	O35350	BAT	1.88	14.33	0.28	1.37
O35350_351	O35350	BAT	2.72	0.6	0.57	0.38
O35350_49	O35350	BAT	3.6	7.02	0.24	0.95
O35350_589	O35350	BAT	18.65	21.97	3.11	3.32
O35379_1420	O35379	BAT	21.56	11.64	2.79	2.09
O35379_1505	O35379	BAT	8.93	4.64	0.93	0.26
O35381_123	O35381	BAT	10.87	11.85	1.71	1.56
O35381_27	O35381	BAT	5.39	6.8	0.31	0.6
O35382_958	O35382	BAT	5.91	6.93	1.4	0.92
O35386_134	O35386	BAT	1.98	1.03	0.26	0.37
O35386_145	O35386	BAT	5.14	3.44	1.32	0.64
O35459_186	O35459	BAT	7.28	4.53	2.02	0.26
O35459_91	O35459	BAT	14.13	15.94	0.74	1.03
O35488_320	O35488	BAT	14.7	8.19	1.52	0.88
O35488_427	O35488	BAT	0.18	0.3	0.13	0.21
O35566_192	O35566	BAT	94.79	46.9	4.68	5.53
O35566_208	O35566	BAT	32.98	22.55	2.05	0.91
O35623_28	O35623	BAT	0.83	0	0.43	0
O35638_632	O35638	BAT	9.44	5.06	3.81	1.36
O35639_319	O35639	BAT	1.67	1.42	0.35	0.38
O35643_123	O35643	BAT	0.63	0.14	0.27	0.09
O35643_144	O35643	BAT	16.11	23.96	2.36	1.92
O35643_241	O35643	BAT	18.91	9.34	0.92	0.9
O35643_95	O35643	BAT	6.66	2.73	1.55	0.94
O35657_281	O35657	BAT	22.87	19.61	2.57	0.7
O35658_182	O35658	BAT	2.89	2.86	0.21	0.45
O35678_201	O35678	BAT	3.33	3.67	0.49	0.55
O35678_208	O35678	BAT	6.65	0.96	0.59	0.76
O35678_301	O35678	BAT	2.52	0.04	0.48	0.03
O35678_32	O35678	BAT	9.16	8.38	1.43	0.99
O35678_55	O35678	BAT	7.91	11.85	2.29	3.7
O35680_132	O35680	BAT	26.65	0.99	1.1	0.64
O35710_271	O35710	BAT	4.95	6	0.56	0.92
O35710_300	O35710	BAT	9.45	7.16	1.43	0.48
O35737_122	O35737	BAT	8.98	1.37	0.27	0.24
O35737_22	O35737	BAT	24.4	6	1.33	0.88
O35855_136	O35855	BAT	4.35	2.5	1.55	0.21
O35855_148	O35855	BAT	3.23	5.26	1.06	1.05
O35855_229	O35855	BAT	6.37	4.94	0.88	0.62
O35855_343_346	O35855	BAT	9.2	13.24	1.73	1.06
O35857_343	O35857	BAT	17.01	17.98	6.39	3.2
O35857_426	O35857	BAT	2.97	14.51	1.24	1.95
O35954_888	O35954	BAT	32.73	23.44	2.27	2.65
O35969_91	O35969	BAT	6.86	1.05	1.3	0.77
O54692_144	O54692	BAT	11.91	3.05	0.52	0.31
O54734_130	O54734	BAT	1.59	0.16	0.07	0.11
O54774_208	O54774	BAT	5.72	13.29	0.61	1.37
O54774_348	O54774	BAT	14.31	8.33	1.44	3.64
O54774_39	O54774	BAT	11.6	4.78	1.74	0.6
O54781_528	O54781	BAT	5.88	1.6	0.7	0.51
O54786_47	O54786	BAT	1.86	0.16	0.16	0.16
O54865_174	O54865	BAT	0.87	5.97	0.15	0.65
O54865_214	O54865	BAT	4.7	9.05	0.83	1.6
O54865_541	O54865	BAT	29.52	32.38	8.7	2.73
O54879_23	O54879	BAT	8.4	7.29	0.39	0.64
O54946_243	O54946	BAT	19.06	15.7	9.73	6.1
O54988_1136	O54988	BAT	11.84	6.19	6.26	2.1
O54988_614	O54988	BAT	5.57	4.78	0.27	1.27
O55023_125	O55023	BAT	5.06	6.51	1.13	0.27
O55023_183	O55023	BAT	3.9	3.21	0.34	0.47
O55023_64	O55023	BAT	4.22	1.52	0.84	0.06
O55028_118	O55028	BAT	1.18	3.2	0.47	0.67
O55028_222	O55028	BAT	8.51	7.02	0.99	0.81
O55029_276	O55029	BAT	11.52	45.98	1.05	9.31
O55029_351	O55029	BAT	14.93	5.85	0.7	0.17
O55060_65	O55060	BAT	2.23	0.61	0.93	0.5
O55106_316	O55106	BAT	3.47	2.5	0.44	0.21
O55106_665	O55106	BAT	15.03	27.57	2.32	4.88
O55125_83	O55125	BAT	1.29	1.36	0.18	0.2
O55126_80	O55126	BAT	3.97	3.26	0.11	0.35
O55126_88	O55126	BAT	28.51	1.33	3.72	0.17
O55135_11_15	O55135	BAT	4.73	9.5	0.33	1.9
O55135_110	O55135	BAT	8.4	9.83	1.14	0.8
O55137_14	O55137	BAT	9.08	4.42	0.56	0.51
O55142_47	O55142	BAT	32.35	10.91	4.03	0.48
O55143_344_349	O55143	BAT	11.64	7.69	2.36	1.64
O55143_364	O55143	BAT	14.93	21.87	3.13	0.46
O55143_377	O55143	BAT	1.58	2.02	0.29	0.51
O55143_447	O55143	BAT	3.4	1.81	0.23	0.31
O55143_471	O55143	BAT	14.62	9.54	2	0.79
O55143_498	O55143	BAT	9.83	8.64	1.37	0.29
O55143_560	O55143	BAT	11.07	2.43	1.52	0.13
O55143_595	O55143	BAT	8.39	5.19	0.48	0.98
O55143_635	O55143	BAT	6.34	8.39	0.33	0.49
O55143_669	O55143	BAT	49.32	53.53	5.86	2.55
O55143_998	O55143	BAT	2.71	2.88	0.48	0.21
O55222_428	O55222	BAT	4.49	2.71	0.36	0.41
O55229_72	O55229	BAT	21.93	25.02	2.59	1.49
O55239_115	O55239	BAT	10.31	9.88	0.74	1.01
O55239_50	O55239	BAT	0.64	0.39	0.21	0.39
O70194_19	O70194	BAT	8.8	7.73	0.49	0.92
O70194_327	O70194	BAT	5.46	6.41	0.3	1.18
O70194_375	O70194	BAT	10.6	12.05	0.59	0.53
O70209_77	O70209	BAT	3.47	6.26	0.73	1.2
O70250_153	O70250	BAT	31.59	27.48	8.53	7.05
O70250_23	O70250	BAT	16.79	9.47	3.91	3.3
O70251_191	O70251	BAT	9.06	11.89	0.29	0.81
O70251_50	O70251	BAT	1.11	1.02	0.8	0.45
O70252_264	O70252	BAT	7.33	5.33	0.52	0.56
O70252_281	O70252	BAT	8.78	1.01	2.43	0.46
O70302_144	O70302	BAT	1.84	2.55	0.2	0.37
O70310_249	O70310	BAT	5.29	19.85	0.06	1.46
O70318_225	O70318	BAT	4.13	0.49	0.6	0.37
O70318_241	O70318	BAT	3.75	2.16	0.38	0.48
O70318_756	O70318	BAT	3.29	1.8	1.06	0.54
O70325_102	O70325	BAT	11.21	4.08	1.22	0.8
O70325_134	O70325	BAT	5.02	4.99	0.29	0.89
O70325_195	O70325	BAT	17.01	1.37	0.65	0.35
O70325_55	O70325	BAT	7.66	7.22	0.4	0.75
O70325_93	O70325	BAT	23.36	22.83	0.97	0.73
O70378_12	O70378	BAT	1.16	10.65	0.23	3.63
O70378_24	O70378	BAT	18.2	19.57	1.34	1.47
O70400_261	O70400	BAT	16.91	3.61	3.63	0.56
O70400_305	O70400	BAT	7.25	12.95	0.91	0.78
O70423_430	O70423	BAT	23.64	2.58	6.28	0.36
O70439_28	O70439	BAT	21.45	31.61	1.7	2.51
O70481_99	O70481	BAT	2.24	7.12	0.21	0.67
O70492_140	O70492	BAT	9.1	2.72	0.73	0.9
O70503_166	O70503	BAT	2.59	6.39	0.28	0.25
O70503_215	O70503	BAT	1.03	3.82	0.16	0.3
O70503_38	O70503	BAT	3.34	7.91	0.45	0.47
O70566_181	O70566	BAT	23.38	16.8	1.71	2.3
O70566_772	O70566	BAT	2.28	0.79	0.2	0.49
O70571_145	O70571	BAT	4.62	5.74	0.52	0.8
O70571_198_210	O70571	BAT	14.91	10.16	1.31	1.43
O70571_215	O70571	BAT	5.73	5.47	0.97	0.34
O70571_396	O70571	BAT	6.77	9.73	0.95	0.57
O70571_49	O70571	BAT	1.02	1.56	0.21	0.7
O70589-3_412	O70589-3	BAT	11.06	9.16	1.8	1.34
O70589-3_507	O70589-3	BAT	18.13	23.12	1.88	2.31
O70589-3_572	O70589-3	BAT	3.41	7.58	0.83	0.83
O88342_170	O88342	BAT	4.75	7.37	0.17	0.68
O88342_194	O88342	BAT	7.09	7.62	0.65	1.1
O88342_225	O88342	BAT	27.46	28.44	2.51	1.46
O88342_325	O88342	BAT	3.94	4.61	0.45	0.35
O88342_382	O88342	BAT	4.92	4.07	1.14	0.84
O88342_438	O88342	BAT	8.75	1.85	0.73	0.42
O88342_507	O88342	BAT	2.8	3.09	0.34	0.15
O88441_189_190	O88441	BAT	12.28	7.35	0.52	0.43
O88441_246	O88441	BAT	7.52	2.94	0.55	0.15
O88448_220	O88448	BAT	1	1.78	0.22	0.43
O88448_304	O88448	BAT	14.18	3.27	1.09	0.81
O88448_472	O88448	BAT	21.6	14.74	3.49	1.93
O88455_376	O88455	BAT	3.88	1.72	0.45	0.47
O88487_382	O88487	BAT	6.87	5.19	1.4	0.94
O88487_434	O88487	BAT	0.62	3.57	0.52	0.78
O88492_1048	O88492	BAT	2.36	1.99	0.22	0.21
O88492_1131_1132	O88492	BAT	4.54	6.46	0.51	0.61
O88492_1174	O88492	BAT	5.47	5.3	0.56	0.57
O88492_1280	O88492	BAT	8.49	9.25	1.07	0.95
O88492_399	O88492	BAT	6.4	9.76	0.66	0.45
O88492_696	O88492	BAT	2.88	6.48	0.45	0.9
O88502_334	O88502	BAT	6.18	1.07	1.78	0.22
O88512_401	O88512	BAT	25.4	24.92	1.58	1.11
O88516_176_185	O88516	BAT	11.65	2.71	4.62	0.69
O88522_54	O88522	BAT	25.67	17.6	2.26	1.47
O88543_104	O88543	BAT	8.9	10.78	2.02	1.04
O88543_25	O88543	BAT	3.61	3.53	0.33	0.54
O88544_232	O88544	BAT	23.3	25.64	1.62	1.94
O88544_255	O88544	BAT	2.03	6.67	0.34	0.26
O88544_378	O88544	BAT	8.87	3.8	0.5	0.25
O88544_70	O88544	BAT	6.46	2.74	1.87	0.29
O88545_140	O88545	BAT	1.61	4.19	0.27	0.7
O88545_296	O88545	BAT	5.63	10.17	0.2	0.63
O88569_50	O88569	BAT	9.48	8.38	1.37	0.52
O88587_112	O88587	BAT	9.09	8.83	0.73	0.84
O88587_200	O88587	BAT	2.01	1.96	1.23	0.26
O88627_18	O88627	BAT	8.21	5.75	1.75	1.1
O88665_646	O88665	BAT	5.8	2.98	1.42	1.4
O88685_243	O88685	BAT	27.24	32.79	1.1	3.77
O88685_390_399	O88685	BAT	4.98	8.26	0.55	0.71
O88685_403	O88685	BAT	6.51	4.71	1.2	0.48
O88712_38	O88712	BAT	5.14	4.02	0.89	0.49
O88712_54	O88712	BAT	19.1	7.93	3.08	1.08
O88738_1049	O88738	BAT	23.69	20.44	2.64	1.06
O88738_755	O88738	BAT	11.18	8.85	2.25	0.48
O88792_73	O88792	BAT	5.45	14.53	1.43	1.01
O88811_85	O88811	BAT	32.84	15.4	1.51	2.82
O88844_114	O88844	BAT	9.15	14.25	0.75	0.17
O88844_245	O88844	BAT	20.96	27.89	0.94	1.12
O88844_269	O88844	BAT	5.23	4.75	0.58	0.31
O88844_297	O88844	BAT	5.36	6.97	0.68	1.07
O88844_363	O88844	BAT	2.47	3.68	0.19	0.52
O88844_379	O88844	BAT	10.81	17.56	2.02	0.82
O88844_73	O88844	BAT	4.11	1.43	0.23	0.51
O88851_127	O88851	BAT	4.01	12.29	0.53	1.06
O88851_39	O88851	BAT	2.5	3.21	0.49	0.19
O88851_65	O88851	BAT	18.22	12.88	1.94	0.98
O88888_393	O88888	BAT	2.95	1.86	0.38	0.51
O88939_123	O88939	BAT	9.5	4.79	1.2	0.54
O88952_47	O88952	BAT	23.36	100	1.33	0
O88958_239	O88958	BAT	9.18	19.05	1.04	1.2
O88983_126	O88983	BAT	5.72	5.53	1.06	0.43
O88986_302	O88986	BAT	14.43	15.38	0.93	1.03
O88990_193	O88990	BAT	6.65	7.81	1.61	1.92
O88990_345	O88990	BAT	8.78	10.85	1.95	1.46
O88990_489_493	O88990	BAT	20.47	11.27	9.97	5.15
O88990_54	O88990	BAT	16.34	9.01	2.66	1
O88990_592	O88990	BAT	34.56	26.37	5.72	6.35
O88990_868	O88990	BAT	20.1	36.88	4.05	16.65
O89013_66	O89013	BAT	25.57	13.16	1.67	1.17
O89017_221	O89017	BAT	8.98	3.29	1.34	1.48
O89017_52	O89017	BAT	35.47	32.24	0.95	2.13
O89032_541	O89032	BAT	9.86	3.74	1.03	0.72
O89050_332	O89050	BAT	38.06	33.3	1.72	2.69
O89053_24	O89053	BAT	1.86	7.88	0.64	1.29
O89079_212_225	O89079	BAT	25.77	15.57	1.41	1.61
O89084_213	O89084	BAT	12.83	14.81	0.68	1.37
O89090_689_692	O89090	BAT	13.66	8.29	0.62	0.73
O89104_96	O89104	BAT	25.73	17.88	5.4	4.49
O89112_133	O89112	BAT	34.07	16.28	4.81	1.46
O89112_183	O89112	BAT	11.28	3.88	3.16	0.5
P00329_112	P00329	BAT	36.66	48.55	2.1	2.73
P00329_171_175	P00329	BAT	19.14	8.08	0.88	0.48
P00329_47	P00329	BAT	21.14	19.28	1.35	1.21
P00329_98_101	P00329	BAT	10.1	10.84	1.57	0.65
P00397_498	P00397	BAT	3.8	3.66	0.46	0.36
P00493_106	P00493	BAT	5.65	2.03	1.74	0.65
P00493_206	P00493	BAT	17.15	7.56	0.74	0.97
P01027_873	P01027	BAT	55.78	22.22	4.74	1.32
P01867_313	P01867	BAT	42.27	21.82	4.46	5.48
P01901_358	P01901	BAT	7.84	6.44	1.91	1.01
P01942_105	P01942	BAT	4.75	6.17	1.35	0.82
P02088_94	P02088	BAT	9.29	4.79	4	0.54
P02301_111	P02301	BAT	1.02	6.65	0.82	1.92
P02463_1460	P02463	BAT	54.85	11.85	5.43	1.34
P02469_643	P02469	BAT	88.08	13.17	9.02	1.49
P03899_39	P03899	BAT	12.17	11.45	0.9	0.58
P03921_342	P03921	BAT	10.77	12.57	2.22	1.52
P03953_180	P03953	BAT	41.45	36.84	7.04	3.72
P04117_118	P04117	BAT	2.88	3.32	0.18	0.36
P04117_2	P04117	BAT	3.32	4.05	1.43	0.34
P04186_289	P04186	BAT	14.43	17.87	1.96	1.33
P04247_67	P04247	BAT	19.2	18.63	5.9	3.21
P04919_215	P04919	BAT	2.18	0.47	0.94	0.26
P04919_903	P04919	BAT	8.37	17.51	1.67	1.69
P05064_178	P05064	BAT	1.97	3.43	0.44	0.4
P05064_202	P05064	BAT	1.98	2.73	0.34	0.6
P05064_339	P05064	BAT	9.58	5	1.89	0.68
P05064_73	P05064	BAT	13.7	7.96	0.77	0.76
P05201_160	P05201	BAT	17.63	18.23	4.02	4.1
P05201_391	P05201	BAT	25.09	31.36	5.32	2.89
P05202_106	P05202	BAT	8.91	1.25	1.65	0.26
P05202_187	P05202	BAT	2.32	1.7	0.75	0.09
P05202_272_274	P05202	BAT	12.58	12.18	2.01	1.99
P05202_295	P05202	BAT	9.15	9.82	1.62	1.49
P05977_175	P05977	BAT	14.3	9.16	4.25	3.99
P06151_163	P06151	BAT	13.13	14.39	0.96	1.06
P06151_84	P06151	BAT	8.6	5.93	1.65	0.56
P06745_404	P06745	BAT	16.16	5.57	1.16	0.31
P06801_164	P06801	BAT	2.85	1.65	0.28	0.61
P06801_240	P06801	BAT	4.91	6	0.76	1.63
P06801_415_420	P06801	BAT	7.87	5.99	0.64	2.35
P06801_556	P06801	BAT	1.58	3.85	0.09	1.23
P07309_30	P07309	BAT	4.25	5.69	0.41	0.98
P07310_146	P07310	BAT	18.03	23.21	5.3	9.7
P07310_254	P07310	BAT	7.39	2.14	1.83	0.43
P07310_283	P07310	BAT	11.76	12.67	2.84	3.04
P07724_114_115	P07724	BAT	55.46	7.77	4.76	1.17
P07724_125	P07724	BAT	30.8	10.29	5.16	1.85
P07724_148	P07724	BAT	44.67	11.61	15.01	3.66
P07724_201	P07724	BAT	39.59	16.83	5.43	3.64
P07724_289	P07724	BAT	43.96	11.48	7.9	2.44
P07724_416	P07724	BAT	26.32	11.77	5.75	2.4
P07724_511	P07724	BAT	35.4	15.93	6.66	3.16
P07724_538	P07724	BAT	21.94	10.94	3.63	3.05
P07724_58	P07724	BAT	8.11	4.56	2.26	1.19
P07724_591	P07724	BAT	21.29	18.83	1.07	2.6
P07724_77_86	P07724	BAT	70.96	20.17	12.79	6.77
P07724_99	P07724	BAT	36.06	6.7	7.51	1.35
P07759_260	P07759	BAT	12.8	18.25	1.57	1.18
P07901_421	P07901	BAT	4.62	16.13	0.27	1.21
P07901_530	P07901	BAT	5.29	5.02	1.49	1
P07901_573	P07901	BAT	3.7	0.66	0.42	0.29
P07901_598_599	P07901	BAT	4.52	7.33	0.26	0.37
P07934_37_43	P07934	BAT	21.51	31.49	3.71	8.28
P08032_1248	P08032	BAT	19.48	14.92	4.38	1.44
P08032_1569	P08032	BAT	7.12	14.21	1.81	1.75
P08032_1877	P08032	BAT	0.52	1.13	0.14	0.11
P08032_222	P08032	BAT	34.93	1.15	8.5	0.73
P08032_466	P08032	BAT	9.01	0.98	3.34	0.63
P08113_645	P08113	BAT	4.45	3.05	0.64	0.36
P08122_1499	P08122	BAT	71.59	17.89	6.52	1.39
P08228_147	P08228	BAT	78.43	12.37	11.39	2.45
P08228_7	P08228	BAT	11	14.44	1.45	0.55
P08249_212	P08249	BAT	1.83	1.47	0.22	0.03
P08249_275	P08249	BAT	3.07	2.9	0.31	0.27
P08249_285	P08249	BAT	2.65	2.17	0.13	0.16
P08249_89	P08249	BAT	1.54	2.14	0.15	0.12
P08249_93	P08249	BAT	3.24	4.14	0.16	0.25
P08752_112	P08752	BAT	1.88	7.73	1.01	1.57
P08752_140	P08752	BAT	10.13	8.29	0.62	0.59
P08752_66	P08752	BAT	22.47	21.74	1.62	0.73
P09103_345	P09103	BAT	13.55	3.4	0.88	0.26
P09405_544	P09405	BAT	14.68	27.85	0.98	2.61
P09411_316	P09411	BAT	4.06	4	0.53	0.35
P09411_367_379_380	P09411	BAT	5.1	4.63	0.45	1.45
P09411_50	P09411	BAT	6.27	16.5	0.64	0.42
P09411_99_108	P09411	BAT	0.27	0.45	0.26	0.38
P09470_582	P09470	BAT	23.94	14.59	2.06	1.03
P09528_103	P09528	BAT	12.25	8.56	0.97	1.48
P09528_131	P09528	BAT	11.45	23.08	1.9	2.98
P09542_191	P09542	BAT	52.59	31.15	16.2	6.13
P0C5K1_362	P0C5K1	BAT	2.07	0.89	0.47	0.49
P10107_189	P10107	BAT	1.8	4.24	0.07	1.04
P10107_263	P10107	BAT	2.63	1.48	0.47	0.17
P10107_270	P10107	BAT	2.81	2.82	0.28	0.88
P10107_324	P10107	BAT	9.38	3.88	1.29	0.53
P10126_111	P10126	BAT	6.2	3.86	0.99	0.44
P10126_411	P10126	BAT	3.93	2.25	0.25	0.36
P10493_1133	P10493	BAT	66.86	34.27	12.27	2.41
P10518_162	P10518	BAT	15.65	5.09	1.22	0.38
P10518_203	P10518	BAT	25.02	11.63	2.44	0.77
P10518_223	P10518	BAT	39.93	8.44	2.92	0.99
P10518_75	P10518	BAT	6.52	2.1	0.62	0.29
P10605_211	P10605	BAT	38.29	28.75	5.13	2.81
P10605_319	P10605	BAT	9.99	12.15	1.14	1.18
P10605_59	P10605	BAT	16.66	1.16	1.11	0.44
P10605_93	P10605	BAT	67.07	14.87	4.39	2.22
P10637_151	P10637	BAT	2.73	2.38	0.5	0.13
P10639_73	P10639	BAT	3.26	3.11	0.17	0.35
P10649_115	P10649	BAT	3.65	0.84	0.3	0.26
P10649_174	P10649	BAT	1.37	0.32	0.18	0.11
P11352_154	P11352	BAT	7.82	11.89	0.76	1.88
P11352_76	P11352	BAT	27.84	14.31	5.14	1.1
P11499_366	P11499	BAT	2.15	5.5	0.37	1.17
P11499_412	P11499	BAT	4.12	10.07	0.44	0.69
P11499_521	P11499	BAT	3	4.93	0.14	0.72
P11499_589_590	P11499	BAT	11.68	8.52	0.66	1.42
P11531_1042	P11531	BAT	21.51	24.84	7.19	7.21
P11588_156	P11588	BAT	6.46	8.01	1.74	1.91
P11881_1298	P11881	BAT	16.28	13.05	1.24	1.3
P11881_1396	P11881	BAT	1.57	1.5	0.5	0.12
P11881_1461	P11881	BAT	19.59	7.42	3.38	0.94
P11881_1976	P11881	BAT	23.73	1.5	2.35	0.76
P11881_253	P11881	BAT	16.53	13.48	2.04	3.02
P11881_292	P11881	BAT	10.17	16.64	1.19	0.67
P11881_37	P11881	BAT	12.81	2.55	10.04	0.42
P11881_530	P11881	BAT	1.73	2.22	0.47	0.31
P11881_767	P11881	BAT	3.21	1.81	0.88	0.81
P11983_147	P11983	BAT	8.1	3.38	0.8	0.38
P11983_218	P11983	BAT	6.57	14.67	3.16	4.64
P11983_236	P11983	BAT	2.7	3.37	0.22	0.38
P11983_357	P11983	BAT	5.68	3.4	0.36	0.56
P11983_385	P11983	BAT	34.03	5.1	2.76	0.51
P11983_76	P11983	BAT	3.12	1.56	0.24	0.2
P12242_189	P12242	BAT	3.79	2.38	0.2	0.24
P12242_254	P12242	BAT	3.25	2.76	0.49	0.24
P12242_305	P12242	BAT	5.11	3.12	0.88	0.34
P12367_356	P12367	BAT	5.36	3.01	1.43	0.28
P12367_371	P12367	BAT	22.46	6.1	0.37	0.54
P12367_98	P12367	BAT	0.45	2.21	0.09	0.47
P12382_351	P12382	BAT	0.94	5.05	0.24	0.3
P12382_630	P12382	BAT	8.44	17.45	0.63	1.64
P12382_708	P12382	BAT	20.09	12.38	1.47	0.44
P12791_152	P12791	BAT	6.35	1.69	2.09	0.25
P12791_445	P12791	BAT	11.29	5.96	5.5	1.1
P12970_182	P12970	BAT	7.94	3.1	0.72	0.34
P12970_199	P12970	BAT	5.23	0.43	0.77	0.17
P13020_329	P13020	BAT	5.74	9.49	0.47	0.7
P13020_670	P13020	BAT	34.7	11.75	1.97	0.99
P13412_49_65	P13412	BAT	12.77	14.26	3.36	4.03
P13707_102	P13707	BAT	3.16	2.03	0.35	0.6
P13707_162_168	P13707	BAT	5.63	0.76	0.86	0.3
P13707_200	P13707	BAT	3.07	1.75	0.18	0.29
P13707_214	P13707	BAT	2.64	2.3	0.07	0.36
P13707_329	P13707	BAT	3.08	1.66	0.36	0.42
P13707_341	P13707	BAT	8.14	9.25	0.81	0.99
P13707_7	P13707	BAT	4.82	9.26	0.24	0.89
P14115_70	P14115	BAT	3.02	1.44	0.52	0.23
P14131_25	P14131	BAT	7.96	18.35	1.09	0.48
P14152_137	P14152	BAT	3.98	2.99	0.24	0.19
P14152_154	P14152	BAT	13.34	22.34	5.91	1.55
P14206_148	P14206	BAT	8.09	12.56	0.98	1.21
P14206_163	P14206	BAT	0.47	0.76	0.17	0.23
P14211_105	P14211	BAT	23.86	14.9	2.59	0.5
P14211_163	P14211	BAT	2.44	4.99	0.57	0.44
P14685_479	P14685	BAT	10.02	15.56	0.5	0.7
P14733_199	P14733	BAT	1.34	9.65	0.66	1.57
P14824_114	P14824	BAT	6.22	9.32	0.63	0.56
P14824_358	P14824	BAT	1.99	4.96	0.24	0.3
P14824_59	P14824	BAT	49.56	8.91	1.28	0.93
P14824_669	P14824	BAT	5.16	2.78	0.5	0.66
P14869_119	P14869	BAT	3.24	2.01	0.23	0.2
P14869_27	P14869	BAT	4.02	3.95	0.51	0.23
P14873_1224	P14873	BAT	61.72	54.49	4.54	4.46
P15105_183	P15105	BAT	5.62	6.73	1.29	0.63
P15105_209	P15105	BAT	5.42	3.8	0.49	0.3
P15105_229_252	P15105	BAT	0.55	10.47	0.22	2.89
P15105_269	P15105	BAT	7.62	5.96	0.42	0.48
P15105_346	P15105	BAT	4.2	4.73	0.68	0.29
P15105_359	P15105	BAT	5.78	4.91	0.37	0.63
P15105_49	P15105	BAT	25.03	13.03	6.65	0.86
P15105_53	P15105	BAT	7.96	4.74	1.94	0.37
P15105_99	P15105	BAT	7.37	1.07	0.73	0.12
P15208_1262	P15208	BAT	14.21	20.78	1.29	0.92
P15327_145	P15327	BAT	6.07	4.63	1.13	0.37
P15508_112	P15508	BAT	14.7	3.9	0.7	0.58
P15508_1544	P15508	BAT	11.95	3.89	5.97	0.57
P15508_183	P15508	BAT	3.09	3.54	0.38	0.62
P15508_1953	P15508	BAT	8.63	18.77	1.69	4.21
P15508_2003	P15508	BAT	10.17	5.65	2.21	0.66
P15508_595	P15508	BAT	4.89	5	1.52	0.88
P15508_610	P15508	BAT	16.69	8.9	1.62	2.12
P15532_109	P15532	BAT	28.32	24.63	0.96	1.05
P15626_115	P15626	BAT	2.08	4.76	0.35	0.6
P15626_174	P15626	BAT	2.22	1.42	0.35	0.08
P15626_87	P15626	BAT	11.23	15.55	0.95	3.6
P16015_182_187	P16015	BAT	4.12	4.24	0.18	0.31
P16045_43	P16045	BAT	16.68	10.34	1.74	1.05
P16045_61	P16045	BAT	6.22	9.84	0.33	0.92
P16054_352	P16054	BAT	13.08	4.22	1.53	0.5
P16125_36	P16125	BAT	4.29	9.81	1.19	0.91
P16332_349	P16332	BAT	7.81	11.22	1.04	0.66
P16332_469	P16332	BAT	9.32	0.01	2.25	0.01
P16332_558	P16332	BAT	1.95	0.95	0.53	0.21
P16406_225	P16406	BAT	27.25	24.81	1.62	3.46
P16406_744	P16406	BAT	3.27	3.67	0.34	0.29
P16460_132	P16460	BAT	9.32	15.27	1.22	3.87
P16546_1314	P16546	BAT	6.34	6.35	0.12	0.3
P16546_1444	P16546	BAT	2.97	2.77	0.22	0.57
P16546_1454	P16546	BAT	36.89	35.78	2.91	3.57
P16546_158	P16546	BAT	8.97	3.85	1.58	0.83
P16546_1622	P16546	BAT	8.2	3.37	1.72	0.58
P16546_1930	P16546	BAT	17	6.21	1.41	0.8
P16546_2120	P16546	BAT	5.87	18.33	1.28	0.78
P16546_2233	P16546	BAT	7.82	11.49	0.8	1.19
P16546_466	P16546	BAT	5.83	11.12	1.25	0.93
P16546_956	P16546	BAT	10.48	5.28	1.17	0.39
P16858_150_154	P16858	BAT	4.51	6.2	0.69	0.55
P16858_22	P16858	BAT	20.78	20.79	1.64	1.07
P16858_245	P16858	BAT	9.8	4.49	1.52	0.28
P16858_282	P16858	BAT	1.1	1.26	0.47	0.49
P17182_119	P17182	BAT	6.94	3.36	0.93	0.36
P17182_337_339	P17182	BAT	7.14	3.98	1.04	0.42
P17182_357	P17182	BAT	6.75	8.22	0.86	0.8
P17182_389	P17182	BAT	3.66	7.03	0.53	1
P17182_399	P17182	BAT	2.23	2.1	0.25	0.5
P17183_337_339	P17183	BAT	32.26	6.18	7.66	3.6
P17225_249_250	P17225	BAT	4.25	6.88	0.62	0.36
P17426_283	P17426	BAT	9.47	2.51	0.47	0.98
P17426_331	P17426	BAT	2.23	12.77	0.43	0.67
P17426_354	P17426	BAT	2.06	3.06	0.39	0.68
P17426_397	P17426	BAT	8.92	2.02	1.07	0.37
P17426_533	P17426	BAT	4.58	4.2	0.25	0.3
P17427_134	P17427	BAT	4.02	1.24	0.58	0.82
P17427_396	P17427	BAT	6.59	1.69	0.96	0.44
P17427_491	P17427	BAT	1.16	4.37	0.61	0.18
P17427_532	P17427	BAT	14.2	18.82	1.24	2.9
P17427_902	P17427	BAT	1.69	31.12	0.38	2.77
P17563_268	P17563	BAT	6.37	3.52	1.19	0.22
P17563_31	P17563	BAT	4.44	8.41	0.48	0.43
P17563_371	P17563	BAT	6.42	2.83	0.62	0.31
P17563_8	P17563	BAT	10.27	19.54	1.03	0.63
P17710_214	P17710	BAT	18.54	12.07	1.41	0.72
P17710_312	P17710	BAT	19.06	8.65	0.55	1.04
P17710_669	P17710	BAT	1.57	1.58	0.22	0.27
P17710_684	P17710	BAT	8.95	5.89	1.13	0.29
P17710_869	P17710	BAT	7.81	4.27	0.82	0.24
P17710_879	P17710	BAT	12.52	21.54	0.76	1.41
P17710_890	P17710	BAT	4.77	2.25	0.64	0.65
P17710_942	P17710	BAT	1.3	8.21	0.25	0.79
P17742_115	P17742	BAT	10.95	8.39	0.42	0.96
P17742_161	P17742	BAT	3.79	3.76	0.33	0.74
P17742_62	P17742	BAT	15.08	5.51	3.14	0.41
P17918_162	P17918	BAT	2.88	3.41	0.2	0.16
P17918_81	P17918	BAT	13.79	19.84	2.17	0.77
P18242_288	P18242	BAT	92.24	18.65	7.76	3.49
P18654_436	P18654	BAT	13.37	7.29	0.69	1.06
P18654_560	P18654	BAT	0.2	0.4	0.2	0.21
P18760_139	P18760	BAT	7.1	2.9	0.48	0.32
P18760_39	P18760	BAT	9.22	7.04	0.58	1.03
P18826_91	P18826	BAT	9.18	9.18	2.05	2.51
P18872_108	P18872	BAT	3.04	12.62	1.38	0.68
P18872_140	P18872	BAT	6.05	3.34	1.85	0.36
P19096_1010	P19096	BAT	1.75	3.94	0.19	1.92
P19096_1084	P19096	BAT	79.89	100	9.9	0
P19096_1128	P19096	BAT	7.68	8.55	0.79	2.1
P19096_1181	P19096	BAT	7.24	9.39	0.95	1.62
P19096_1222	P19096	BAT	4.75	8.44	0.65	3.35
P19096_135	P19096	BAT	7.62	7.54	1.01	1.7
P19096_1397	P19096	BAT	7.77	10.07	0.98	1.74
P19096_1441_1452	P19096	BAT	2.53	4.84	0.86	2.64
P19096_1464	P19096	BAT	8.78	14.56	1.21	5.51
P19096_1557	P19096	BAT	10.68	5.38	1.23	2.54
P19096_1590	P19096	BAT	22.17	14.94	3.37	2.27
P19096_1752	P19096	BAT	0.66	7.67	0.1	4.42
P19096_1821	P19096	BAT	3.15	0.66	0.77	0.57
P19096_1874	P19096	BAT	16.91	12.45	1.33	3.71
P19096_2003_2017	P19096	BAT	4.56	4.62	0.48	1.4
P19096_212	P19096	BAT	6.97	4.02	0.74	1.03
P19096_223	P19096	BAT	6.29	7.59	0.57	2.57
P19096_2266_2285	P19096	BAT	2.08	2.37	0.25	1.55
P19096_2352_2362	P19096	BAT	0.39	5.33	0.24	2.54
P19096_2461	P19096	BAT	4.17	5	0.44	2
P19096_313	P19096	BAT	3.35	8.21	0.43	3.94
P19096_496	P19096	BAT	6.87	12.02	0.43	2.08
P19096_630	P19096	BAT	10.79	10.21	1.13	1.99
P19096_634_642	P19096	BAT	2.71	4.11	0.6	1.54
P19096_779	P19096	BAT	1.58	5.95	0.37	1.73
P19253_38	P19253	BAT	18.06	10.1	1.6	0.88
P19324_155	P19324	BAT	3.32	5.34	0.58	0.67
P19536_112_115	P19536	BAT	19.12	7.63	2.79	0.77
P19973_274	P19973	BAT	12.27	13.44	0.25	1.62
P20029_42	P20029	BAT	6.35	2.88	0.49	0.18
P20108_230	P20108	BAT	2.48	2.78	1.16	0.98
P20152_328	P20152	BAT	2.55	1.38	0.19	0.18
P20801_99	P20801	BAT	16.58	15.83	3.69	4.72
P20918_502	P20918	BAT	91.58	14.55	8.42	2.1
P21278_144	P21278	BAT	0.8	0.39	0.3	0.17
P21278_330	P21278	BAT	21.01	31.74	0.71	0.9
P21981_230	P21981	BAT	12.39	5.75	0.73	0.66
P21981_269	P21981	BAT	9.9	11.82	0.75	0.81
P21981_27	P21981	BAT	1.85	3.87	0.32	0.53
P21981_370_371	P21981	BAT	9.09	22.14	4.47	2.87
P21981_524	P21981	BAT	6.86	9.65	0.35	0.64
P21981_553	P21981	BAT	4.01	3.66	0.2	0.29
P21981_669	P21981	BAT	8.82	21.94	0.56	1.2
P22892_106	P22892	BAT	17.9	11.14	0.89	0.49
P22892_160	P22892	BAT	0.19	9.49	0.19	0.53
P22892_400	P22892	BAT	1.04	0.46	0.23	0.27
P22907_120	P22907	BAT	9.65	12.33	2.49	2.66
P23116_478	P23116	BAT	15.76	20.97	1.52	1.63
P23116_78	P23116	BAT	8.01	6.44	0.79	1.26
P23198_160	P23198	BAT	6.46	3.42	0.96	0.39
P23242_271	P23242	BAT	27.36	2.02	2.14	0.75
P23492_142	P23492	BAT	9.21	4.92	1.38	0.41
P23492_31	P23492	BAT	16.26	26.4	1.36	1.37
P23492_77_78	P23492	BAT	8.85	17.17	1.23	2.26
P23506_95	P23506	BAT	47.45	12.3	2.47	0.56
P24270_232	P24270	BAT	2.43	7.93	0.69	1.19
P24270_377	P24270	BAT	9.34	4.24	1.07	0.27
P24270_393	P24270	BAT	11.21	1.25	1.06	0.41
P24270_425	P24270	BAT	17.77	15.3	1.65	1.04
P24270_460	P24270	BAT	5.33	11.36	0.87	1.21
P24527_136_141	P24527	BAT	23.34	13.78	1.77	1.42
P24527_147	P24527	BAT	2.31	2.61	0.35	0.29
P24529_177	P24529	BAT	9.57	11.13	0.8	0.79
P24547_468	P24547	BAT	15.48	8.58	1.52	0.47
P24549_133	P24549	BAT	9.63	17.45	2.16	3.22
P24549_50	P24549	BAT	5.23	5.55	0.48	0.74
P25444_222	P25444	BAT	27.69	8.14	1.29	0.33
P25444_229	P25444	BAT	4.29	7.04	0.53	0.4
P25799_116_121	P25799	BAT	10.36	11.69	0.87	0.7
P25911_381	P25911	BAT	2.94	2.34	0.75	0.31
P25911_468	P25911	BAT	9.25	4.78	1.18	1.09
P25962_186	P25962	BAT	39.33	22.24	3.11	2.17
P26039_1023	P26039	BAT	9.57	8.54	0.56	0.5
P26039_1045	P26039	BAT	12.17	4.07	0.78	0.33
P26039_1087	P26039	BAT	3.82	3.05	0.43	0.24
P26039_116	P26039	BAT	4.88	14.26	0.46	2.01
P26039_1353	P26039	BAT	12.46	12.06	1.01	0.84
P26039_1661_1671	P26039	BAT	17.84	14.88	0.48	0.58
P26039_1927	P26039	BAT	1.63	1.64	0.29	0.21
P26039_1939	P26039	BAT	28	11.69	2.75	0.76
P26039_2161	P26039	BAT	28.18	1.4	18.02	0.23
P26039_236_243	P26039	BAT	10.99	6.75	0.61	0.43
P26039_2442	P26039	BAT	45.67	31.68	3.86	1.57
P26039_286	P26039	BAT	5.75	5.33	2.52	1.08
P26039_29	P26039	BAT	20.67	10.32	2.39	1.73
P26039_732	P26039	BAT	5.09	9.16	0.44	1.26
P26039_750	P26039	BAT	11.02	13.11	1.11	1.73
P26039_956	P26039	BAT	1.17	1.47	0.5	0.16
P26041_284	P26041	BAT	31.51	14.72	2.17	0.96
P26231_116	P26231	BAT	5.45	0.72	0.42	0.45
P26231_438	P26231	BAT	3.76	2.86	0.27	0.19
P26231_526	P26231	BAT	8.83	2.41	1.48	0.45
P26231_767_772	P26231	BAT	4.11	9.81	1.24	0.86
P26369_429	P26369	BAT	6.62	10.29	0.84	0.73
P26443_172	P26443	BAT	2.72	3.31	0.72	0.38
P26443_327	P26443	BAT	7.31	7.17	1.71	0.51
P26443_376	P26443	BAT	2.87	3.2	0.19	0.16
P26450_146	P26450	BAT	35	42.28	2.06	6.2
P26450_670	P26450	BAT	9.42	8.75	1.15	0.52
P26516_116	P26516	BAT	6.28	6.06	1.05	0.62
P26638_300	P26638	BAT	48.4	48.28	3.45	4.32
P26638_438	P26638	BAT	8.59	3.29	0.07	0.44
P26883_23	P26883	BAT	1.82	2.38	0.2	0.48
P27048_43_45	P27048	BAT	12.21	13.25	0.81	1.91
P27546_595	P27546	BAT	0.96	0.21	0.27	0.12
P27546_636	P27546	BAT	0.58	9.58	0.56	1.11
P27612_208	P27612	BAT	5.57	6.15	1.38	1.19
P27612_263	P27612	BAT	16.31	21.15	0.82	2.2
P27612_631	P27612	BAT	8.67	9.17	0.4	0.27
P27773_244	P27773	BAT	11.9	7.23	0.96	0.95
P27773_85_92	P27773	BAT	58.68	21.59	5.91	1.33
P28271_118	P28271	BAT	5.96	6.96	0.54	0.39
P28271_165	P28271	BAT	19.96	15.22	3.64	0.95
P28271_369_370	P28271	BAT	13.78	2.66	0.76	0.4
P28271_392	P28271	BAT	2.79	15.24	0.55	2.22
P28352_64	P28352	BAT	3.84	1.81	1.29	0.8
P28352_92	P28352	BAT	12.8	5.22	2.27	0.51
P28474_97_100	P28474	BAT	1.68	2.71	0.04	0.31
P28650_63	P28650	BAT	4.65	16	0.57	1.48
P28653_188	P28653	BAT	3.75	2.62	0.33	0.5
P28653_322	P28653	BAT	64.9	10.9	13.65	1.13
P28654_62	P28654	BAT	91.04	12.18	8.43	3.02
P28658_283	P28658	BAT	20.67	22.3	1.18	0.55
P28658_382	P28658	BAT	1.58	0.34	0.33	0.29
P28658_92_95	P28658	BAT	5.73	5.91	1.24	1.09
P28661_378	P28661	BAT	32.78	35.44	1.62	1.29
P28661_411	P28661	BAT	59.98	24.09	8.27	3.18
P28665_587	P28665	BAT	79.46	22.83	12.28	2.47
P28867_280	P28867	BAT	12.32	13.57	1.67	0.67
P29387_148_149	P29387	BAT	17.27	6.91	1.63	1.66
P29699_230	P29699	BAT	66.08	34.93	11.72	3.47
P29699_247	P29699	BAT	64.67	12.72	15.42	2.59
P29758_150	P29758	BAT	5.58	8	0.94	1.35
P29758_388	P29758	BAT	9	10.74	1.18	1.72
P29788_179	P29788	BAT	3.57	4.45	0.74	0.62
P30416_103_107	P30416	BAT	1.83	1.43	0.19	0.43
P30416_328	P30416	BAT	7.94	9.41	0.43	1.08
P30681_23	P30681	BAT	7.64	20.99	1.72	1.09
P30999_429	P30999	BAT	36.55	32.47	3.78	1.31
P30999_533	P30999	BAT	11.46	15.91	5.43	3.96
P30999_579_581	P30999	BAT	5.17	8.8	0.83	0.52
P30999_692	P30999	BAT	4.98	4.52	0.67	0.66
P31001_332	P31001	BAT	34.67	12.45	8.46	4.43
P31230_159	P31230	BAT	1.36	5.28	0.28	0.78
P31230_282	P31230	BAT	4.1	5.63	0.5	0.55
P31230_90	P31230	BAT	0.08	0.7	0.08	0.18
P31324_114	P31324	BAT	4.13	1.4	1.7	0.4
P31324_209	P31324	BAT	6.86	6.7	1.22	0.45
P31324_371	P31324	BAT	6.02	4.59	0.82	0.31
P31324_386	P31324	BAT	7.61	8.3	1.36	0.97
P31725_91	P31725	BAT	19.64	16.96	7.2	3.29
P31750_310	P31750	BAT	46.2	2.44	4.42	0.68
P32020_495	P32020	BAT	2.85	4.43	0.29	0.41
P32233_195	P32233	BAT	1.63	2.56	0.71	1.08
P32921_229	P32921	BAT	1.3	2.13	0.15	0.16
P32921_66	P32921	BAT	1.72	0.9	0.46	0.57
P32921_77	P32921	BAT	6.85	8.56	0.82	1.62
P34022_132	P34022	BAT	3.37	1.04	0.6	0.49
P34914_120	P34914	BAT	6.09	11.98	0.32	1.03
P34914_312	P34914	BAT	7.64	2.9	0.58	0.72
P35123_758	P35123	BAT	7.18	43.27	1.07	3.38
P35123_926	P35123	BAT	14.6	17.4	0.79	2.55
P35235_104	P35235	BAT	8.2	3.15	1.21	0.76
P35282_27	P35282	BAT	4.7	8.51	0.39	0.54
P35285_9	P35285	BAT	11.27	7.3	2.49	1.28
P35290_113_118	P35290	BAT	15.09	9.55	1.01	0.62
P35293_110	P35293	BAT	2.05	1.2	0.95	0.62
P35486_181	P35486	BAT	5.19	3.45	0.79	0.22
P35486_218_222	P35486	BAT	6.28	3.91	0.83	0.32
P35486_261	P35486	BAT	11.44	17.52	0.96	1.51
P35486_273	P35486	BAT	18.67	19.41	3.03	1.1
P35486_41	P35486	BAT	8.44	1.89	0.61	0.5
P35505_315	P35505	BAT	23.35	9.02	1.77	1.43
P35505_396	P35505	BAT	30.42	27.11	1.5	2.57
P35505_408	P35505	BAT	29.76	26.05	2.89	3.54
P35550_105	P35550	BAT	3.15	12.44	0.31	0.87
P35550_274	P35550	BAT	14.91	17.12	0.87	0.79
P35585_241	P35585	BAT	13.44	6.9	0.95	0.7
P35700_173	P35700	BAT	0.71	0.75	0.19	0.24
P35700_71_83	P35700	BAT	7.55	4.87	0.86	1.04
P35979_141	P35979	BAT	9.93	12.88	3.38	1.2
P35979_162	P35979	BAT	2.15	4.33	0.4	0.36
P36552_181	P36552	BAT	14.16	16.6	2.04	2.18
P36993_294	P36993	BAT	28.85	9.62	2.48	1.7
P37040_363	P37040	BAT	35.03	21.46	5.23	0.88
P37040_566	P37040	BAT	17.86	9.41	2.02	1.1
P37040_630	P37040	BAT	21.84	20.4	1.37	1.09
P37804_38	P37804	BAT	3.37	8.14	0.85	1.3
P38060_141	P38060	BAT	7.18	17.99	1.21	1.3
P38060_170_174	P38060	BAT	3.77	2.16	0.79	1.51
P38060_307	P38060	BAT	1.99	1.81	0.23	0.1
P38060_323	P38060	BAT	34.02	9.26	2.53	0.17
P38647_317	P38647	BAT	4.65	4.06	0.44	0.19
P38647_366	P38647	BAT	15.79	10.24	6.22	0.56
P38647_487	P38647	BAT	15.73	10.6	1.9	0.55
P38647_608	P38647	BAT	14.37	18.57	2.09	0.72
P38647_66	P38647	BAT	13.4	4.16	1.27	0.22
P39054_607	P39054	BAT	11.71	15.75	0.91	0.71
P39655_156	P39655	BAT	9.46	18.34	0.92	1.73
P40124_374	P40124	BAT	5.02	7.24	0.63	0.58
P40124_415	P40124	BAT	21.22	24.71	2.73	1.05
P40124_426	P40124	BAT	1.64	2.55	0.47	0.45
P40124_92	P40124	BAT	18.7	14.14	1.7	0.87
P40142_133	P40142	BAT	7.13	7.03	0.54	1.36
P40142_206_225	P40142	BAT	7.15	9.55	0.52	1.18
P40142_362_376	P40142	BAT	5.58	5.31	0.83	1.61
P41216_109	P41216	BAT	3.75	10.41	0.53	1.19
P41216_133	P41216	BAT	2.28	2.51	0.64	0.25
P41216_221	P41216	BAT	20.73	24.1	0.93	1.07
P41216_242	P41216	BAT	2.37	3.38	0.78	0.43
P41216_275	P41216	BAT	3.14	1.43	0.2	0.23
P41216_298	P41216	BAT	11.97	7.59	4.02	1.5
P41216_510	P41216	BAT	1.94	11.58	0.33	0.93
P41216_55	P41216	BAT	7.28	10.67	1.26	1.17
P41216_626	P41216	BAT	8.91	12.46	1.05	0.25
P41241_422	P41241	BAT	20.54	19.26	2.34	1.24
P41438_222	P41438	BAT	16.38	13.31	1.71	1.17
P42125_61	P42125	BAT	2.46	1.11	0.53	0.49
P42208_111	P42208	BAT	2.37	19.78	0.39	2.77
P42230_126	P42230	BAT	10.54	6.89	1.11	0.68
P42669_271	P42669	BAT	6.04	4.37	0.47	0.46
P42669_291	P42669	BAT	2.02	1.14	0.79	0.34
P42859_1706	P42859	BAT	4.96	2.32	1.17	0.47
P42859_664	P42859	BAT	0.75	4.68	0.45	0.7
P42859_922	P42859	BAT	23.15	23.89	5.06	1.78
P42932_148_149	P42932	BAT	4.27	3.2	0.78	0.24
P42932_187	P42932	BAT	10.59	15.02	0.72	0.97
P42932_244	P42932	BAT	9.21	1.18	0.23	0.33
P42932_430	P42932	BAT	4.36	1.78	0.27	0.15
P43883_47	P43883	BAT	22.59	29.33	2.37	2.46
P43883_84	P43883	BAT	8.38	1.16	1.11	0.74
P45376_187	P45376	BAT	1.83	1.87	0.94	0.45
P45376_200	P45376	BAT	15.08	11.89	1.89	0.73
P45376_299_304	P45376	BAT	13.91	9.27	2.23	0.92
P45376_45	P45376	BAT	1.51	0.86	0.41	0.21
P45376_81	P45376	BAT	4.44	12.13	0.5	0.89
P45377_187	P45377	BAT	2.36	5.95	0.32	0.38
P45377_200	P45377	BAT	10.47	12.67	0.5	0.59
P45377_299	P45377	BAT	13.23	6.81	1.54	0.6
P45377_83	P45377	BAT	10.88	1.68	0.73	0.2
P45591_39	P45591	BAT	12.98	4.65	2.32	0.47
P45591_80	P45591	BAT	16.26	5.37	1.81	0.94
P45952_156_159	P45952	BAT	5.82	3.71	0.35	0.15
P46061_141	P46061	BAT	5.38	4.34	0.9	0.2
P46061_274	P46061	BAT	7.81	2.62	1.33	0.45
P46061_303	P46061	BAT	2.32	1.68	0.2	0.44
P46062_806	P46062	BAT	7.14	7.71	0.68	0.23
P46062_960	P46062	BAT	4.17	2.13	0.75	0.16
P46460_11_21	P46460	BAT	0.33	3.35	0.15	0.3
P46460_264	P46460	BAT	7.66	7.59	0.48	0.45
P46467_62	P46467	BAT	4.21	8.93	0.43	0.48
P46471_180	P46471	BAT	2.73	7.5	1.44	3.67
P46471_377	P46471	BAT	4.73	13.13	0.81	1.19
P46471_389	P46471	BAT	16.79	3.87	1.21	0.42
P46656_156_159	P46656	BAT	33.96	22.88	2.32	1.42
P46664_182	P46664	BAT	13.95	12.04	4.31	1.42
P46664_338	P46664	BAT	3.54	2.69	0.46	0.69
P46735_103	P46735	BAT	3.22	10.44	1.19	0.97
P46735_509	P46735	BAT	18.02	17.41	1.42	1.95
P46737_172	P46737	BAT	13.47	10.49	1	0.63
P46737_203	P46737	BAT	1.52	2.49	0.13	0.3
P46935_854	P46935	BAT	14.14	10.06	1.51	1.28
P47199_166	P47199	BAT	2.95	7.35	0.47	0.87
P47199_45	P47199	BAT	15.59	17.18	2.01	1.51
P47738_68	P47738	BAT	4.71	2.54	0.44	0.28
P47740_425	P47740	BAT	8.06	5.74	1.26	0.43
P47753_124	P47753	BAT	21.45	15.33	1.24	1.3
P47753_157	P47753	BAT	32.69	8.84	6.95	0.48
P47754_141	P47754	BAT	24.53	12.06	1.94	0.49
P47754_157	P47754	BAT	8.63	10.01	0.27	0.78
P47757_62	P47757	BAT	20.37	12.79	2.14	0.95
P47791_256	P47791	BAT	2	1.98	0.25	0.38
P47791_445	P47791	BAT	5.62	20.63	0.66	3.62
P47802_155	P47802	BAT	5.41	14.69	0.46	0.48
P47802_177	P47802	BAT	21.86	8.1	1.99	0.45
P47811_162	P47811	BAT	9.39	11.96	0.81	2.03
P47811_39	P47811	BAT	1.35	7.73	0.56	0.93
P47856_262	P47856	BAT	17.51	1.83	1.92	0.33
P47856_618	P47856	BAT	21.78	29.86	1.74	2.1
P47857_114	P47857	BAT	7.03	12.19	1.42	2.29
P47857_631	P47857	BAT	10.31	7.28	1.51	1.02
P47857_709	P47857	BAT	14.97	9.34	1.01	1.19
P47934_287	P47934	BAT	2.82	1.85	0.42	0.28
P47934_449	P47934	BAT	10.89	29.39	1.22	0.43
P47955_61	P47955	BAT	2.47	1.1	0.52	0.32
P47962_100	P47962	BAT	8.18	1.62	0.81	0.47
P47962_76	P47962	BAT	5.96	11.88	0.29	0.73
P47964_48	P47964	BAT	10.38	10.23	0.21	0.46
P47968_121	P47968	BAT	1.06	1.69	0.48	0.26
P47968_171	P47968	BAT	15.18	8.5	2.3	0.72
P48024_69	P48024	BAT	1.94	1.29	0.37	0.53
P48036_314	P48036	BAT	3.37	4.64	0.33	0.45
P48193_225	P48193	BAT	10.84	2.83	0.94	0.44
P48410_511	P48410	BAT	14.11	4.14	1.46	0.43
P48410_571	P48410	BAT	1.29	0.45	0.37	0.25
P48428_67	P48428	BAT	6.94	5.34	0.94	0.89
P48453_478	P48453	BAT	7.71	12.94	0.68	1.72
P48678_522	P48678	BAT	42.11	36.86	2.81	4.09
P48678_590_593	P48678	BAT	3.21	5.41	0.55	0.23
P48722_167	P48722	BAT	11.19	12.82	2.26	0.22
P48722_310	P48722	BAT	3.57	0.78	0.13	0.14
P48722_34_38	P48722	BAT	18.55	12.23	2.58	1.07
P48722_417	P48722	BAT	8.93	6.69	3.66	1.53
P48722_540	P48722	BAT	5.05	3.66	0.99	0.1
P48725_1635	P48725	BAT	10.47	16.26	0.92	0.9
P48758_226_227	P48758	BAT	7.61	2.65	0.71	0.16
P48774_177	P48774	BAT	6.26	4.12	1.23	0.45
P48774_90	P48774	BAT	6	3.05	2.14	0.98
P48962_129	P48962	BAT	3.77	3.74	0.38	0.45
P48962_160	P48962	BAT	3.86	2.31	0.42	0.4
P48962_257	P48962	BAT	17.7	12.89	2.21	1.84
P48962_57	P48962	BAT	1.41	19.12	0.6	2.86
P49182_465	P49182	BAT	5.04	1.4	0.25	0.12
P49222_398_399	P49222	BAT	16.85	9.86	3.78	1.12
P49222_417	P49222	BAT	19.27	32.95	6.41	11.35
P49222_428	P49222	BAT	4.88	7.33	1.18	1.03
P49222_551	P49222	BAT	13.3	11.93	1.69	0.91
P49282_137	P49282	BAT	19.91	20.59	3.43	0.51
P49312_175	P49312	BAT	8.4	15.2	0.93	0.81
P49312_43	P49312	BAT	9.34	15.14	0.6	2.24
P49586_139	P49586	BAT	30.03	8.4	3.41	0.34
P49615_94	P49615	BAT	8.87	9.26	0.59	0.69
P49817_143	P49817	BAT	4.56	3.64	0.38	0.46
P49962_39	P49962	BAT	15.1	6.56	0.82	0.58
P50136_175	P50136	BAT	5.66	6.11	1.5	0.44
P50136_194	P50136	BAT	16.25	17.44	1.44	1.12
P50171_192	P50171	BAT	0.79	1.85	0.11	0.16
P50171_39	P50171	BAT	8.59	3.24	0.97	0.28
P50172_241	P50172	BAT	9.05	1.13	2.71	0.34
P50247_195	P50247	BAT	23.65	11.87	1.58	0.48
P50247_79	P50247	BAT	4.55	3.14	0.49	0.21
P50285_111	P50285	BAT	0.88	2.6	0.29	0.48
P50285_423_425	P50285	BAT	12.57	7.71	2.51	0.65
P50396_317	P50396	BAT	6.35	4.2	2.31	0.33
P50431_198	P50431	BAT	24.98	5.47	2.78	1.24
P50431_329	P50431	BAT	14.26	11.13	1.45	1.43
P50431_374_378	P50431	BAT	4.51	4.47	0.86	0.51
P50462_25	P50462	BAT	28.42	25.25	8.03	7.13
P50516_532	P50516	BAT	2	1.58	0.16	0.57
P50544_216	P50544	BAT	6.93	5.9	0.94	0.24
P50544_238	P50544	BAT	0.59	3.02	0.13	0.18
P50544_423	P50544	BAT	5.36	6.43	0.88	0.4
P50544_434	P50544	BAT	8.42	7.07	0.53	0.31
P50544_478	P50544	BAT	6.14	4.52	0.31	0.16
P50544_604_608	P50544	BAT	6.86	10.98	0.75	1.17
P50580_179	P50580	BAT	23.06	4.54	1.44	0.37
P50580_296	P50580	BAT	17.87	4.69	1.91	0.49
P50580_49	P50580	BAT	3.08	2.47	0.61	0.58
P51125_408	P51125	BAT	24.34	20.36	2.5	3.41
P51150_143	P51150	BAT	25.43	20.53	1.17	1.69
P51150_83_84	P51150	BAT	6.86	6.09	0.7	0.47
P51163_241	P51163	BAT	18.73	13.61	1.92	1.56
P51174_166	P51174	BAT	5.04	4.24	0.53	0.15
P51174_342	P51174	BAT	4.24	1.84	1.44	0.26
P51174_351	P51174	BAT	8.25	7.4	0.9	0.45
P51175_167	P51175	BAT	1.99	2.9	0.52	0.22
P51175_258	P51175	BAT	8.27	6.35	1.19	0.62
P51410_134	P51410	BAT	11.94	5.3	1.02	0.34
P51410_74	P51410	BAT	13.8	9.9	1.45	1.03
P51432_1176	P51432	BAT	16.8	21.99	0.48	1.43
P51660_175	P51660	BAT	11.14	6.58	2.44	0.66
P51660_189	P51660	BAT	11.64	25.59	0.5	2.18
P51660_277	P51660	BAT	2.73	1.79	0.51	0.29
P51660_424	P51660	BAT	2.54	0.5	0.32	0.07
P51830_654	P51830	BAT	5.65	3.28	2.32	0.2
P51855_294	P51855	BAT	3.27	1.7	1.01	0.32
P51859_108	P51859	BAT	3.64	6.97	0.92	0.72
P51859_12	P51859	BAT	4.79	34.82	0.58	0.99
P51863_244	P51863	BAT	8.28	12.08	0.72	1.15
P51863_335	P51863	BAT	4.15	8.44	0.35	0.56
P51881_160	P51881	BAT	20.36	4.06	1.96	0.31
P51881_257	P51881	BAT	9.42	8.77	0.92	0.49
P52196_248	P52196	BAT	7.16	3.02	0.55	0.25
P52479_206	P52479	BAT	18.75	6.85	1.8	1.47
P52479_450	P52479	BAT	11.22	21.18	0.41	1.11
P52479_691	P52479	BAT	9.07	10.6	1.54	1.74
P52480_152	P52480	BAT	1.98	0.24	0.22	0.18
P52480_326	P52480	BAT	16.89	14.64	2.28	0.95
P52480_358	P52480	BAT	4.7	4.44	0.38	0.51
P52480_423_424	P52480	BAT	2.88	2.23	0.12	0.2
P52480_474	P52480	BAT	2.55	0.88	0.14	0.2
P52480_49	P52480	BAT	10.78	5.98	0.52	0.67
P52480-2_423	P52480-2	BAT	4.87	3.03	0.87	0.34
P52503_104_107	P52503	BAT	3.9	3.57	0.69	0.34
P52503_79	P52503	BAT	13.41	37.85	1.99	1.75
P52623_40	P52623	BAT	29.12	4.21	0.57	0.24
P52825_489	P52825	BAT	6.38	6.5	3.28	1.24
P52825_512	P52825	BAT	12.88	12.17	4.63	1.08
P52825_535	P52825	BAT	8.63	6.6	1.02	0.6
P52825_639	P52825	BAT	2.28	1.57	0.32	0.31
P52825_643	P52825	BAT	3.61	1.63	0.75	0.16
P52825_84	P52825	BAT	15.75	10.3	8.92	1.78
P52840_283	P52840	BAT	28.48	19.85	2.47	0.13
P53395_279	P53395	BAT	36.77	4.85	12.05	0.27
P53395_99	P53395	BAT	13.96	11.23	1.05	0.64
P53702_39	P53702	BAT	7.66	4.6	0.41	0.16
P53702_70	P53702	BAT	7.57	18.45	0.88	2.02
P53808_207	P53808	BAT	21.11	17.91	1.17	0.77
P53811_187	P53811	BAT	9.04	11.34	1.57	1.24
P53811_230	P53811	BAT	1.23	2.74	0.31	0.58
P53811_94	P53811	BAT	54.65	18.89	1.73	0.85
P53996_112	P53996	BAT	1.4	1.98	0.2	0.42
P53996_141_151	P53996	BAT	12.99	11.77	0.65	1.42
P53996_159	P53996	BAT	37.25	18.17	4.09	1.18
P53996_54	P53996	BAT	5.98	0.7	0.64	0.35
P54071_113	P54071	BAT	3.96	4.83	0.98	0.37
P54071_154	P54071	BAT	2.44	2.95	0.66	0.49
P54071_308	P54071	BAT	11.92	4.19	2.31	0.32
P54071_402	P54071	BAT	10.07	15.9	1.45	1.79
P54071_418	P54071	BAT	6.91	1.25	1.07	0.19
P54103_548	P54103	BAT	10.57	12.41	0.2	1.76
P54276_762	P54276	BAT	17.37	12.92	4.91	0.87
P54310_163	P54310	BAT	12.62	14.02	0.89	1.41
P54310_407	P54310	BAT	37.57	6.89	1.66	0.8
P54310_481	P54310	BAT	3.39	2.64	0.6	0.38
P54310_691	P54310	BAT	5.52	0.63	0.59	0.43
P54310_733	P54310	BAT	2.31	3.95	0.37	0.42
P54310_743	P54310	BAT	23.67	17.02	1.94	2.06
P54310_81_82	P54310	BAT	1.44	1.28	0.2	0.12
P54775_210	P54775	BAT	4.43	5.25	0.51	2.15
P54775_379	P54775	BAT	10.99	7.92	1.62	0.8
P54823_102	P54823	BAT	9.21	9.66	1.27	1.46
P54823_341	P54823	BAT	16.18	18.72	1.82	1.51
P54823_390	P54823	BAT	2.71	1.87	0.57	0.32
P54923_134	P54923	BAT	35.15	25.33	2.14	1.66
P54923_95	P54923	BAT	5.65	6.36	0.69	1.37
P55096_472_477	P55096	BAT	7.23	4.28	0.66	0.72
P55264_105	P55264	BAT	8.23	7.61	0.48	0.6
P55264_159	P55264	BAT	8.76	22.73	0.45	2.41
P55264_352	P55264	BAT	2.9	11.14	0.21	0.62
P56198_234	P56198	BAT	17.22	7.64	2.62	1.79
P56375_29	P56375	BAT	3.35	6.31	0.57	0.78
P56380_123	P56380	BAT	3.88	1.71	0.36	0.14
P56382_19	P56382	BAT	21.72	20.8	1.33	2.26
P56391_54	P56391	BAT	44.52	30.37	2.5	2.84
P56391_65	P56391	BAT	26.76	4.5	5.05	1.51
P56399_219	P56399	BAT	6.54	2.22	0.76	0.88
P56399_838	P56399	BAT	5.86	3.23	0.97	0.57
P56501_121_130	P56501	BAT	5.22	1.93	0.54	0.38
P56546_60	P56546	BAT	6.44	5.49	1.62	0.56
P56564_375	P56564	BAT	31.34	5.27	1.94	0.29
P56959_421_426	P56959	BAT	23.76	19.72	1.57	1.07
P57722_141	P57722	BAT	24.78	15.17	3.78	2.65
P57722_195	P57722	BAT	1.27	8.59	0.21	1.08
P57776_217	P57776	BAT	3.03	9.43	0.18	0.55
P57780_794	P57780	BAT	8.77	3.21	0.54	0.88
P57780_880	P57780	BAT	7.31	6.73	1.14	1.1
P58044_172	P58044	BAT	34.02	33.12	1.5	1.47
P58252_369	P58252	BAT	3.15	2	0.29	0.42
P58252_41	P58252	BAT	4.39	1.21	0.71	0.16
P58252_567	P58252	BAT	5.1	8.46	0.3	0.51
P58252_591	P58252	BAT	12.14	8.31	1.44	1.28
P58252_693	P58252	BAT	11.86	23.21	0.56	1.07
P58252_728	P58252	BAT	1.25	13.71	0.37	2.68
P58252_812	P58252	BAT	0.84	1.49	0.31	0.5
P58281_435	P58281	BAT	7.28	9.99	0.39	0.34
P58281_551	P58281	BAT	1.74	1.94	0.5	0.23
P58281_786	P58281	BAT	5.57	9.7	0.17	0.54
P58281_874	P58281	BAT	5.11	25.45	0.28	2.08
P58404_569	P58404	BAT	25.42	15.71	4.48	1.26
P58404_720	P58404	BAT	12.12	7.29	0.54	0.95
P58771_190	P58771	BAT	10.4	12.76	2.46	2.89
P58774_190	P58774	BAT	7.46	7.65	2	5.66
P58871_1289	P58871	BAT	13.84	14.51	2.05	3.29
P58871_231	P58871	BAT	3.25	2.03	0.94	0.16
P58871_259	P58871	BAT	10.48	23.21	1.11	1.52
P58871_779	P58871	BAT	8.38	1.74	0.57	0.97
P59017_136	P59017	BAT	8.99	8.68	0.98	1.19
P59266_251	P59266	BAT	4.33	13.85	0.62	1.33
P59325_122	P59325	BAT	20.29	21.21	2.35	1.72
P59325_138	P59325	BAT	4.29	4.71	1.27	0.68
P59325_99_102	P59325	BAT	10.37	5.85	1.82	0.54
P59808_720	P59808	BAT	5.14	12.94	1.52	0.71
P59999_21	P59999	BAT	0.91	4.22	0.5	0.46
P60122_49	P60122	BAT	2.76	0.6	0.61	0.21
P60122_94	P60122	BAT	4.63	11.98	0.65	0.71
P60334_130	P60334	BAT	17.6	10.54	1.18	1.31
P60335_109	P60335	BAT	6.54	3.23	0.66	0.36
P60335_158	P60335	BAT	3.99	4.58	1.48	0.38
P60335_194	P60335	BAT	5.54	2.65	0.24	0.45
P60670_188	P60670	BAT	5.95	9.07	2.56	3.82
P60670_208	P60670	BAT	37.02	15.19	1.51	0.7
P60710_217	P60710	BAT	4.94	4.25	0.26	0.35
P60766_105	P60766	BAT	10.64	3.66	0.45	0.29
P60766_157	P60766	BAT	12.9	12.76	0.95	0.71
P60766_18	P60766	BAT	9.16	11.73	0.64	0.91
P60766_6	P60766	BAT	2.41	3.53	0.24	0.37
P60867_70	P60867	BAT	7.82	14.29	2.95	1.2
P61027_124	P61027	BAT	4.13	4.14	1.64	0.67
P61082_65	P61082	BAT	7.34	15.4	0.97	0.95
P61089_87	P61089	BAT	7.68	5.85	0.86	1.08
P61161_11	P61161	BAT	11.68	6.47	0.59	0.94
P61161_221	P61161	BAT	1.96	1.61	0.3	0.25
P61164_222	P61164	BAT	7.22	35.25	0.62	2.28
P61222_38	P61222	BAT	10.02	12.38	1.49	1.21
P61222_88	P61222	BAT	16.13	18.01	1.19	1.7
P61290_92	P61290	BAT	13.85	11.93	1.95	1.38
P61514_39_42	P61514	BAT	6.79	6.13	1.42	1.5
P61750_62	P61750	BAT	1.6	5.76	0.38	1.39
P61759_8	P61759	BAT	36.38	29.74	3	7.93
P61979_184_185	P61979	BAT	22.19	22.73	1.25	1.69
P61979_205	P61979	BAT	31.54	25.18	0.44	2.04
P61982_112	P61982	BAT	1.13	1.86	0.15	0.46
P62069_222	P62069	BAT	18.12	5.91	3.81	0.4
P62071_183	P62071	BAT	8.92	5.98	1.61	0.54
P62071_55	P62071	BAT	9.04	15.57	1.57	2.04
P62137_127	P62137	BAT	0.55	21.3	0.55	1.58
P62137_140	P62137	BAT	2.4	1.73	0.41	0.19
P62137_171_172	P62137	BAT	17.37	11.43	0.65	1.23
P62137_245	P62137	BAT	14.68	16.81	0.54	0.87
P62137_62	P62137	BAT	4.57	9.45	0.93	1.41
P62192_148	P62192	BAT	0.4	4.15	0.25	0.53
P62192_399	P62192	BAT	8.17	25.13	0.9	2.63
P62192_58	P62192	BAT	3.46	15.58	0.98	1.47
P62196_112	P62196	BAT	10.02	5.62	2.47	0.8
P62196_363	P62196	BAT	32.31	16.43	1.23	1.14
P62242_71_72	P62242	BAT	5.9	11.38	0.75	0.64
P62259_97_98	P62259	BAT	0.86	0.24	0.43	0.11
P62281_131	P62281	BAT	17.6	11.97	4.6	1.14
P62281_60	P62281	BAT	11.19	13.69	0.68	0.75
P62317_46	P62317	BAT	8.52	11.35	0.37	0.46
P62317_63	P62317	BAT	5.21	2.52	0.46	0.24
P62320_20	P62320	BAT	8	7.14	3.75	1.34
P62334_170	P62334	BAT	7.44	6.16	0.24	0.35
P62334_193	P62334	BAT	2.38	18.54	0.47	1.46
P62334_347	P62334	BAT	15.09	13.96	1.58	1.26
P62631_411	P62631	BAT	16.1	8	4.17	2.85
P62702_181	P62702	BAT	10.35	13.76	0.47	0.67
P62715_196	P62715	BAT	24.76	15.19	1.79	0.68
P62715_20	P62715	BAT	1.49	3.52	0.47	0.56
P62715_251	P62715	BAT	25.43	17.56	1.35	0.65
P62715_266	P62715	BAT	10.59	4.39	1.33	0.59
P62715_269	P62715	BAT	4.29	7.18	0.26	0.8
P62715_50_55	P62715	BAT	1.55	3.17	0.83	0.74
P62717_109	P62717	BAT	12.44	6.52	0.54	2.25
P62717_22	P62717	BAT	28.15	10.7	1.1	0.77
P62717_64	P62717	BAT	1.41	2	0.17	0.31
P62737_219	P62737	BAT	14.47	9.64	3.53	1.93
P62737_259	P62737	BAT	12.57	6.43	2.57	1.19
P62737_287	P62737	BAT	15.48	4.21	4.09	1.2
P62746_16	P62746	BAT	4.4	2.49	0.36	0.33
P62746_20	P62746	BAT	1.31	3.04	0.42	0.34
P62748_185	P62748	BAT	17.79	14.61	2.02	1.42
P62754_12	P62754	BAT	10.83	4.13	6.12	1.99
P62754_83	P62754	BAT	12.03	4.26	0.45	1.62
P62814_425	P62814	BAT	7.42	7.54	0.78	0.45
P62827_112_120	P62827	BAT	2.23	1.24	0.43	0.13
P62830_28	P62830	BAT	2.14	2.65	0.23	0.48
P62835_139_141	P62835	BAT	11.35	7.85	1.11	0.79
P62855_74_77	P62855	BAT	6.64	4.92	0.31	0.47
P62874_148_149	P62874	BAT	19.25	25	1.18	1.74
P62874_204	P62874	BAT	8.66	1.35	0.44	0.25
P62874_25	P62874	BAT	10.03	8.54	2.17	0.49
P62874_317	P62874	BAT	8.4	8.97	0.66	0.77
P62880_204	P62880	BAT	5.98	0.77	0.91	0.35
P62880_25	P62880	BAT	4.35	4.13	0.34	0.34
P62889_52	P62889	BAT	13.04	5.85	0.98	0.5
P62889_85	P62889	BAT	10.9	11.44	0.47	0.71
P62889_92	P62889	BAT	4.47	0.59	0.37	0.28
P62908_119	P62908	BAT	10.1	5.78	1.2	0.36
P62908_97	P62908	BAT	7.43	13.16	0.71	0.62
P62911_91	P62911	BAT	1.66	3	0.14	0.14
P62911_96	P62911	BAT	5.3	9.5	0.76	1.13
P62918_90	P62918	BAT	2.4	1.64	0.15	0.36
P62962_128	P62962	BAT	40.97	21.82	0.81	1.98
P62983_121_126	P62983	BAT	18.02	14.06	0.67	0.83
P63001_105	P63001	BAT	20.02	6.91	0.82	0.48
P63001_157	P63001	BAT	15.15	14.19	1.58	0.87
P63001_178	P63001	BAT	0.39	2.12	0.15	0.36
P63002_26	P63002	BAT	13.03	10.23	2.56	1.24
P63005_184	P63005	BAT	3.33	2.36	0.32	0.14
P63005_226	P63005	BAT	9.29	3.89	3.52	0.97
P63005_252	P63005	BAT	4.03	5.04	0.4	0.58
P63005_281	P63005	BAT	39.78	49.36	2.34	1.65
P63005_356	P63005	BAT	15.85	7.71	0.82	0.9
P63011_137	P63011	BAT	0.92	9.63	0.39	0.62
P63011_184	P63011	BAT	0.36	0.25	0.17	0.16
P63017_17	P63017	BAT	6.09	2.44	0.36	0.22
P63017_574	P63017	BAT	1.97	2.28	0.38	0.23
P63017_603	P63017	BAT	0	1.13	0	0.17
P63028_28	P63028	BAT	7.8	2.04	0.64	0.47
P63037_177_180	P63037	BAT	8.82	2.5	0.6	0.36
P63038_237	P63038	BAT	2.32	6.97	0.31	0.26
P63038_442	P63038	BAT	7.37	6.69	0.5	0.23
P63038_447	P63038	BAT	3.75	2.9	0.45	0.15
P63073_170	P63073	BAT	4.85	16.76	0.6	0.49
P63085_38	P63085	BAT	5.29	4.52	0.65	0.59
P63085_63	P63085	BAT	35.55	12.62	10.56	1.2
P63094_174	P63094	BAT	2.34	1.25	0.15	0.11
P63094_359_365	P63094	BAT	14.86	16.91	1.41	1.99
P63101_25	P63101	BAT	4.43	6.29	0.36	0.73
P63168_24	P63168	BAT	1.84	3.4	0.54	1.05
P63168_56	P63168	BAT	25.13	20.48	0.69	1.84
P63242_73	P63242	BAT	5.06	2.61	1.62	0.4
P63254_28	P63254	BAT	25	7.36	3.46	0.98
P63276_35	P63276	BAT	2.71	2.44	0.08	0.28
P63280_43	P63280	BAT	7.38	10.59	0.63	0.54
P63330_20	P63330	BAT	2.05	2.9	0.09	0.32
P67871_109	P67871	BAT	11.66	14.56	1.55	1.58
P67871_23	P67871	BAT	10.15	4.91	0.67	0.35
P68040_153	P68040	BAT	6.8	21.5	1.31	0.62
P68040_168	P68040	BAT	0.95	0.76	0.15	0.23
P68040_207	P68040	BAT	7.32	6.84	0.47	0.84
P68040_240	P68040	BAT	3.89	3.96	0.55	0.35
P68040_249	P68040	BAT	5.73	4.04	0.5	0.43
P68040_286	P68040	BAT	1.52	2.33	0.41	0.32
P68254_134	P68254	BAT	5.65	9.99	0.74	1.06
P68254_237	P68254	BAT	4.95	6.32	2.68	1.17
P68254_25	P68254	BAT	26.81	9.77	4	2.01
P68368_315_316	P68368	BAT	10.23	8.93	0.28	0.34
P68368_347	P68368	BAT	2.66	1.53	0.26	0.18
P68368_54	P68368	BAT	24.42	8.82	1.63	0.96
P68372_12	P68372	BAT	5.23	2.1	0.23	0.3
P68372_127_129	P68372	BAT	5.37	5.73	0.22	0.53
P68372_239	P68372	BAT	9.56	4.13	0.71	0.29
P68372_303	P68372	BAT	4.51	0.71	0.21	0.63
P68372_354	P68372	BAT	10.34	16.08	0.89	0.87
P70122_84	P70122	BAT	13.54	9.75	2.11	1.37
P70168_158	P70168	BAT	12.1	4.33	0.99	0.52
P70168_345	P70168	BAT	5.74	5.91	0.65	1.27
P70168_543	P70168	BAT	26.58	27.36	4.65	4.11
P70168_765	P70168	BAT	2.69	2.59	0.13	0.46
P70255_104	P70255	BAT	5.55	29.88	0.75	7.96
P70261_251	P70261	BAT	3.98	1.64	0.82	0.07
P70261_315	P70261	BAT	16.85	10.83	1.97	1.65
P70261_414	P70261	BAT	5.13	0.01	2.68	0.01
P70261_664	P70261	BAT	9.3	6.81	0.82	1.58
P70261_68	P70261	BAT	13.7	16.45	0.59	0.9
P70266_184	P70266	BAT	5.98	7.48	1.4	0.73
P70268_666	P70268	BAT	1.61	0.33	0.28	0.15
P70268_780	P70268	BAT	6.48	9.88	1.16	0.7
P70288_262	P70288	BAT	10.38	5.99	0.89	0.24
P70288_417	P70288	BAT	13.04	20.4	1.23	0.95
P70296_133	P70296	BAT	1.56	0.79	0.98	0.35
P70296_168	P70296	BAT	5.88	0.94	0.29	0.94
P70303_277	P70303	BAT	14.28	16.29	1.5	1.67
P70303_299	P70303	BAT	9.47	3.89	1.61	0.3
P70313_273	P70313	BAT	10.8	13.97	0.9	0.8
P70313_688	P70313	BAT	15.32	23.17	1.39	2.11
P70313_801	P70313	BAT	28.15	21.34	3.01	2.95
P70336_1315	P70336	BAT	2.45	10.57	0.27	0.6
P70336_428	P70336	BAT	17	16.4	2.7	3.28
P70340_310	P70340	BAT	1.05	2.31	0.14	0.57
P70340_57_64	P70340	BAT	3.45	6.2	0.47	0.76
P70349_38	P70349	BAT	2.87	2.7	0.32	0.44
P70349_84	P70349	BAT	0.49	7.22	0.2	0.71
P70351_696	P70351	BAT	13.63	25.05	1.27	2.29
P70362_151	P70362	BAT	9.45	16.2	0.78	0.9
P70398_1908	P70398	BAT	4.66	3.85	0.43	1.28
P70398_2107	P70398	BAT	4.18	1.5	0.42	0.54
P70398_2293	P70398	BAT	18.16	10.59	6.44	0.87
P70398_540	P70398	BAT	40.43	7.51	4.08	0.6
P70398_577	P70398	BAT	7.23	12.06	0.42	1.33
P70398_787	P70398	BAT	11.23	2.46	1.1	0.27
P70402_460	P70402	BAT	4.81	4.12	1.21	0.61
P70404_148	P70404	BAT	15.06	11.27	3.45	0.78
P70404_235_236	P70404	BAT	3.38	4.1	0.25	0.29
P70404_333	P70404	BAT	13.94	7.2	1.17	0.16
P70404_81	P70404	BAT	5.45	8.4	0.86	1.09
P70697_308	P70697	BAT	1.53	1.89	0.3	0.3
P70697_59	P70697	BAT	31.73	16.44	8.18	2.32
P70697_65_66	P70697	BAT	3.78	8.96	1.84	1.38
P80313_158	P80313	BAT	6.17	16.19	0.57	0.94
P80313_29	P80313	BAT	4.02	6.89	0.35	0.54
P80313_364	P80313	BAT	15.78	14.39	1.3	1.16
P80313_370	P80313	BAT	20.58	15.49	0.75	4.2
P80313_450	P80313	BAT	11.97	14.64	1.25	0.73
P80314_289	P80314	BAT	28.23	27.31	1.98	1.42
P80314_412	P80314	BAT	36.81	33.24	2.41	1.24
P80315_221	P80315	BAT	2.94	2.11	0.24	0.29
P80315_252	P80315	BAT	0.98	4.65	0.26	0.37
P80315_295	P80315	BAT	25.99	32.98	1.01	2.44
P80315_337	P80315	BAT	2.29	2.88	0.17	0.4
P80315_379	P80315	BAT	5.07	8.44	0.24	0.82
P80315_410	P80315	BAT	10.14	1.75	0.62	0.5
P80315_450	P80315	BAT	33.19	9	2.38	0.85
P80316_181	P80316	BAT	25.04	9.59	1.44	0.7
P80316_253	P80316	BAT	2.56	11.7	0.5	1.66
P80316_429	P80316	BAT	3.87	5.71	0.36	0.61
P80316_440	P80316	BAT	4.89	8.83	0.57	1.49
P80316_493	P80316	BAT	12.65	4.53	1.43	1.05
P80317_233	P80317	BAT	9.06	11.56	1.09	1.09
P80317_282	P80317	BAT	9.27	0.2	1.36	0.16
P80318_173	P80318	BAT	1.31	1.47	0.73	0.18
P80318_366	P80318	BAT	4.82	5.95	0.29	0.42
P80318_398	P80318	BAT	12.08	8.73	1.55	0.52
P80318_455	P80318	BAT	27.42	20.62	1.87	1.05
P80318_475	P80318	BAT	5.17	5.11	0.53	0.45
P82347_220	P82347	BAT	3.32	18.25	1.41	0.71
P84091_246_251	P84091	BAT	8.14	10.97	1.23	0.8
P84091_337	P84091	BAT	6.11	1.59	1.19	0.36
P84091_86	P84091	BAT	1.36	1.49	0.19	0.37
P84096_102_105	P84096	BAT	2.07	1.91	0.33	0.31
P84096_157	P84096	BAT	10.17	3.8	3.73	0.2
P84104_6_10	P84104	BAT	8.22	5	0.58	0.91
P84309_511	P84309	BAT	16.81	9.36	1.03	1.62
P84309_573	P84309	BAT	17.23	18.08	1.44	0.92
P85094_136	P85094	BAT	10.98	11.6	1.54	0.7
P85094_206	P85094	BAT	0.97	0.29	0.29	0.18
P85094_84	P85094	BAT	17.38	8.59	1.25	0.76
P86048_105	P86048	BAT	26.29	16.33	1.74	1.18
P86048_195	P86048	BAT	2.23	0.9	0.16	0.19
P86048_49	P86048	BAT	7.76	7.06	0.87	0.84
P97314_122	P97314	BAT	6.34	2.22	0.95	0.46
P97315_122	P97315	BAT	8.72	9.47	1.3	0.51
P97315_58	P97315	BAT	4.3	4.3	0.46	1.01
P97351_201	P97351	BAT	15.12	10.31	1.11	0.81
P97351_96	P97351	BAT	10.88	15.05	1.09	0.6
P97371_101_106	P97371	BAT	9.27	7.06	3.01	1.11
P97371_22	P97371	BAT	10.28	10.93	3.1	2.36
P97372_91	P97372	BAT	3.77	6.47	0.39	0.88
P97377_177	P97377	BAT	0.63	4.91	0.24	0.83
P97384_224	P97384	BAT	5.52	0.94	0.81	0.43
P97384_499	P97384	BAT	3.88	6.05	0.3	0.76
P97429_108	P97429	BAT	1.29	0.59	0.44	0.22
P97434_571	P97434	BAT	0.83	0.12	0.49	0.12
P97443_125	P97443	BAT	22.65	8.42	5.5	4.17
P97443_417	P97443	BAT	10.19	18.47	2.31	2.51
P97447_150_153	P97447	BAT	32.32	32.1	6.06	3.93
P97447_209_212	P97447	BAT	11.46	3.78	2.31	0.52
P97447_255	P97447	BAT	24.33	16.74	5.3	2.68
P97447_273_276	P97447	BAT	6.38	5.05	1.42	0.86
P97447_65	P97447	BAT	32.21	24	3.92	2.22
P97447_7_10	P97447	BAT	32.86	30.35	5.13	3.45
P97452_94	P97452	BAT	4.9	5.88	1.08	0.86
P97457_128	P97457	BAT	10.19	5.61	1.5	1.92
P97457_157	P97457	BAT	29.71	16.3	5.76	6.4
P97478_137	P97478	BAT	21.09	15.44	1.05	1.99
P97478_207	P97478	BAT	3.57	0.7	0.16	0.33
P97493_90_93	P97493	BAT	24.56	19.23	15.08	6.91
P97742_586	P97742	BAT	13.71	6.63	2.85	0.31
P97760_107	P97760	BAT	5.67	4.66	0.75	1.32
P97807_330	P97807	BAT	8.53	3.5	0.71	0.21
P97807_431	P97807	BAT	7.07	6.69	0.7	0.18
P97819_228	P97819	BAT	13.27	18.36	0.78	2
P97822_123	P97822	BAT	4.56	0.21	1.06	0.21
P97822_87	P97822	BAT	2.06	0.63	0.48	0.19
P97823_211	P97823	BAT	4.8	9.15	0.73	0.79
P97855_73	P97855	BAT	13.22	7.71	0.77	0.39
P97872_112	P97872	BAT	28.42	15.3	2.61	1.96
P97872_132	P97872	BAT	1.43	0.8	0.94	0.35
P97930_117	P97930	BAT	0.9	11.36	0.62	0.91
P98078_138	P98078	BAT	23.62	13.45	2.79	0.93
P98083_412	P98083	BAT	11.82	14.71	2.16	1.23
P98192_137	P98192	BAT	5.71	3.57	0.32	0.73
P98192_617	P98192	BAT	9.04	10.39	0.32	0.63
P98192_666	P98192	BAT	0.94	2.13	0.27	0.3
P99028_65	P99028	BAT	37.83	33.1	5.36	2.94
P99028_79	P99028	BAT	21.72	7.12	4.7	1.94
P99029_96	P99029	BAT	6.72	4.57	0.29	0.49
Q00262_100	Q00262	BAT	52.68	9.01	5.76	1.36
Q00422_223	Q00422	BAT	4.95	8.01	0.88	0.65
Q00519_1312_1320_1328	Q00519	BAT	13.96	6.45	2.15	0.55
Q00519_150	Q00519	BAT	4.1	3.82	0.4	0.17
Q00519_152	Q00519	BAT	7.83	4.76	0.46	0.49
Q00519_457	Q00519	BAT	3.72	3.14	0.58	0.43
Q00519_538	Q00519	BAT	12.4	9.06	2.08	0.64
Q00519_665	Q00519	BAT	14.12	11.54	2.79	0.92
Q00519_828	Q00519	BAT	26.58	25.78	4.62	1.71
Q00519_970_974	Q00519	BAT	16.42	8.53	1.17	0.7
Q00612_13	Q00612	BAT	15.23	15.42	0.88	1.27
Q00612_158	Q00612	BAT	23.42	19.77	1.78	0.83
Q00612_232	Q00612	BAT	0.68	1.96	0.26	0.32
Q00612_385	Q00612	BAT	5.34	4.07	0.46	0.43
Q00899_327_330	Q00899	BAT	22.76	28.2	4.35	1.75
Q00PI9_403	Q00PI9	BAT	25.78	17.47	4.42	1.71
Q00PI9_406	Q00PI9	BAT	2.16	0.85	0.34	0.17
Q00PI9_450	Q00PI9	BAT	1.67	3.75	0.3	0.15
Q00PI9_57	Q00PI9	BAT	12.3	7.72	0.74	0.44
Q01063_487	Q01063	BAT	9.08	5.21	1.19	0.29
Q01063_701	Q01063	BAT	7.91	12.17	4.38	0.68
Q01405_180	Q01405	BAT	12.27	7.54	0.7	0.43
Q01405_432_444	Q01405	BAT	11.12	1.89	2.16	0.36
Q01405_61	Q01405	BAT	37.36	19.7	2.56	1.02
Q01405_74	Q01405	BAT	17.19	4.73	2.64	0.34
Q01768_145	Q01768	BAT	1.52	2.98	0.62	0.29
Q01853_105	Q01853	BAT	1.07	0.65	0.2	0.2
Q01853_174_184	Q01853	BAT	3.66	2.29	0.38	0.3
Q01853_209	Q01853	BAT	3.98	6.35	0.28	0.44
Q01853_415	Q01853	BAT	5.72	4.42	0.4	0.58
Q01853_535	Q01853	BAT	4.05	3.97	0.3	0.24
Q01853_691	Q01853	BAT	19.66	9.69	4.1	1.09
Q02053_179	Q02053	BAT	10.75	11.39	0.75	0.6
Q02053_234	Q02053	BAT	6.41	10.63	1.68	1.83
Q02053_494	Q02053	BAT	2.75	5.75	0.31	0.73
Q02248_213	Q02248	BAT	53.28	39.05	2.29	1.87
Q02248_439	Q02248	BAT	18.87	12.07	5.26	1.36
Q02248_466	Q02248	BAT	0.01	0.37	0.01	0.23
Q02248_520	Q02248	BAT	14.65	17.13	0.95	1.05
Q02248_573	Q02248	BAT	13.87	8.92	0.78	0.56
Q02248_619	Q02248	BAT	3.09	3.33	0.42	0.94
Q02257_457	Q02257	BAT	10.14	16.42	0.81	2.07
Q02257_511	Q02257	BAT	10.9	13.52	0.54	1.97
Q02257_90	Q02257	BAT	1.15	17.67	0.89	0.93
Q02357_1066	Q02357	BAT	7.27	0.6	4.67	0.4
Q02357_1170	Q02357	BAT	17.23	11.85	4.13	0.74
Q02357_274	Q02357	BAT	7.5	7.11	1.56	0.5
Q02357_37	Q02357	BAT	31.79	16.04	3.24	1.14
Q02357_472	Q02357	BAT	13.27	6.44	2.68	1.88
Q02357_527	Q02357	BAT	6.22	11.3	1.96	2.36
Q02357_860	Q02357	BAT	6.89	4.32	2.51	1.13
Q02780_427	Q02780	BAT	5.58	10.97	0.89	0.39
Q03141_213	Q03141	BAT	19.41	4.07	2.01	0.4
Q03141_280	Q03141	BAT	3.3	5.98	0.29	0.33
Q04690_2373	Q04690	BAT	13.91	14.96	2.64	1.83
Q04736_253	Q04736	BAT	13.16	4.76	2.62	1.6
Q04750_506_507	Q04750	BAT	28.17	6.15	3.13	0.73
Q04750_632	Q04750	BAT	20.01	17.46	0.85	1.08
Q04750_735	Q04750	BAT	17.05	5.82	1.56	0.33
Q05144_178	Q05144	BAT	27.04	18.82	1.72	1.41
Q05816_120_127	Q05816	BAT	8.33	8.16	0.24	0.96
Q05816_43_47	Q05816	BAT	4.01	7.09	0.58	0.72
Q05816_67	Q05816	BAT	2.85	3.15	0.25	0.43
Q05816_87	Q05816	BAT	5.62	7.28	0.28	0.64
Q05920_131	Q05920	BAT	19.68	20.65	1.41	0.83
Q05920_265	Q05920	BAT	14.34	19.43	1.17	1.23
Q05920_56	Q05920	BAT	10.01	8.83	1.38	0.36
Q05920_622	Q05920	BAT	23.04	0.25	1.69	0.21
Q05920_663	Q05920	BAT	11.63	0.45	1.14	0.31
Q05920_739	Q05920	BAT	3.24	2.08	0.21	0.25
Q05920_850	Q05920	BAT	11.5	7.11	2.51	1.45
Q05D44_1088	Q05D44	BAT	2.58	0.5	0.22	0.17
Q05D44_1154	Q05D44	BAT	5.85	100	0.88	0
Q05D44_745	Q05D44	BAT	1.85	1.89	0.25	0.21
Q05D44_849	Q05D44	BAT	0.37	0.66	0.24	0.4
Q06138_143	Q06138	BAT	37.56	19.01	6.47	1.68
Q06180_301	Q06180	BAT	12.25	11.42	1.64	1.54
Q07076_302	Q07076	BAT	34.47	11.71	5.45	1.18
Q07076_338	Q07076	BAT	19.88	19.67	2.54	1.47
Q07417_109	Q07417	BAT	3.95	5.54	0.31	0.17
Q07417_151	Q07417	BAT	6.28	1.11	2.28	0.19
Q07417_246	Q07417	BAT	5.01	8.01	0.76	0.23
Q08091_61	Q08091	BAT	3.82	2.36	0.46	1.02
Q08093_164	Q08093	BAT	4.9	6.24	0.85	0.42
Q08093_61	Q08093	BAT	2.51	9.95	0.12	0.82
Q08642_175	Q08642	BAT	16.2	27.16	4.7	18.37
Q08642_655	Q08642	BAT	24.51	19.28	7.12	6.39
Q08857_272	Q08857	BAT	54.59	7.8	13.49	1.25
Q0GNC1_38	Q0GNC1	BAT	12.45	11.05	0.94	1.32
Q0VG49_84	Q0VG49	BAT	1.88	1.68	0.34	0.37
Q0VGB7_377	Q0VGB7	BAT	2.8	3.55	0.24	0.66
Q11011_191	Q11011	BAT	16.28	18.55	3.38	0.23
Q11136_158	Q11136	BAT	7.81	5.49	0.46	0.89
Q11136_183	Q11136	BAT	10.58	31.88	0.5	2.12
Q14BI5_1231	Q14BI5	BAT	29.59	24.83	7.17	13.63
Q14BI5_1242	Q14BI5	BAT	37.64	36.28	8.73	16.5
Q14BI5_1251	Q14BI5	BAT	32.05	2.79	8.43	0.83
Q14BI5_1291	Q14BI5	BAT	9.96	12.09	2.31	3.22
Q14BI5_195	Q14BI5	BAT	17.55	13.13	2.34	6.32
Q14BI5_391	Q14BI5	BAT	22.55	15.21	5.35	3.63
Q14BI5_422_432	Q14BI5	BAT	44.92	36.9	16.71	13.52
Q14BI5_805_822	Q14BI5	BAT	13.35	28.93	4.47	17.98
Q14C51_551	Q14C51	BAT	1.76	6.76	0.27	1.35
Q14DH7_280	Q14DH7	BAT	20.31	5.69	1.38	0.74
Q14DH7_423	Q14DH7	BAT	50.81	3.26	3.11	0.47
Q14DH7_456	Q14DH7	BAT	4.11	0.14	0.28	0.14
Q14DH7_473	Q14DH7	BAT	2.42	1.56	0.3	0.23
Q14DH7_597	Q14DH7	BAT	6.92	2.16	1.98	0.19
Q1HFZ0_221	Q1HFZ0	BAT	24.23	15.93	1.24	0.93
Q1HFZ0_501	Q1HFZ0	BAT	19.05	9.1	1.56	1.22
Q1HFZ0_740_748	Q1HFZ0	BAT	2.12	0.44	1.47	0.44
Q1XH17_456	Q1XH17	BAT	16.97	13.16	4.09	1.66
Q2NL51_170	Q2NL51	BAT	7.14	7.01	0.71	0.29
Q2NL51_262	Q2NL51	BAT	9.13	13.84	0.97	1.92
Q2NL51_399	Q2NL51	BAT	16.84	11.99	0.81	0.72
Q2TPA8_11	Q2TPA8	BAT	22.07	9.39	3.04	0.63
Q2TPA8_166	Q2TPA8	BAT	8.06	14.38	1.2	0.47
Q2TPA8_178	Q2TPA8	BAT	21.13	3.79	3.56	0.75
Q2TPA8_218	Q2TPA8	BAT	7.07	3.34	0.53	0.08
Q32MW3_299	Q32MW3	BAT	21.59	16.35	3.88	0.2
Q3KNM2_46	Q3KNM2	BAT	30.51	24.66	0.77	0.97
Q3KNM2_65_68	Q3KNM2	BAT	5.34	20.4	0.53	1.4
Q3TA38_43	Q3TA38	BAT	7.96	10.02	0.44	1.12
Q3TBW2_180	Q3TBW2	BAT	26.63	4.43	18.37	1.88
Q3TBW2_64	Q3TBW2	BAT	7.14	10.37	0.54	0.58
Q3TC72_110_119	Q3TC72	BAT	10.55	23.63	0.6	1.55
Q3TC72_214	Q3TC72	BAT	5.97	12.7	0.7	0.81
Q3TC72_300	Q3TC72	BAT	3.81	4.78	1.03	0.72
Q3TCJ1_224	Q3TCJ1	BAT	8.3	17.72	0.6	0.9
Q3TCJ1_237	Q3TCJ1	BAT	9.11	7.88	2.21	0.62
Q3TCJ8_60	Q3TCJ8	BAT	0.57	0.58	0.26	0.24
Q3TDN2_211	Q3TDN2	BAT	8.91	16.9	1.84	1.73
Q3TDN2_32	Q3TDN2	BAT	3.32	1.31	0.72	0.81
Q3TDN2_349	Q3TDN2	BAT	2.22	5.32	0.16	0.47
Q3TDQ1_712	Q3TDQ1	BAT	2.01	1.59	0.33	0.49
Q3TEA8_359	Q3TEA8	BAT	17.65	18.01	1.25	1.26
Q3TGW2_28	Q3TGW2	BAT	27.79	22.35	3.33	1.92
Q3TGW2_312	Q3TGW2	BAT	11.25	7.48	1.26	1.1
Q3THG9_21	Q3THG9	BAT	10.87	4.83	1.03	0.41
Q3THG9_266	Q3THG9	BAT	2.24	2.55	0.18	0.15
Q3THK7_137	Q3THK7	BAT	3.21	5.34	0.24	0.64
Q3THK7_213	Q3THK7	BAT	13.69	12.01	1.04	0.41
Q3THK7_449_456	Q3THK7	BAT	19.49	17.07	2.43	2.17
Q3THK7_489	Q3THK7	BAT	5.1	0.81	0.24	0.51
Q3THK7_530	Q3THK7	BAT	5.81	5.47	1.63	0.96
Q3THS6_104	Q3THS6	BAT	6.77	14.83	0.86	1.67
Q3THS6_34	Q3THS6	BAT	11.51	5	1.5	0.87
Q3THS6_56	Q3THS6	BAT	3.24	1.92	1.64	0.84
Q3TIR1_146	Q3TIR1	BAT	10.74	12.11	1.23	1.07
Q3TIU4_237	Q3TIU4	BAT	14.17	19.2	2.09	1.49
Q3TKT4_1205	Q3TKT4	BAT	11.19	10.5	1.43	0.83
Q3TL44_310	Q3TL44	BAT	7.96	12.39	1.57	1.23
Q3TL44_331	Q3TL44	BAT	10.86	12.64	1.61	0.81
Q3TL44_767	Q3TL44	BAT	3.38	8.35	0.12	0.73
Q3TLH4_179	Q3TLH4	BAT	9.14	7.88	2.45	0.73
Q3TLH4_224	Q3TLH4	BAT	5.84	37.74	0.45	3.81
Q3TLI0_403	Q3TLI0	BAT	8.66	5.59	0.89	0.38
Q3TLP5_184	Q3TLP5	BAT	3.09	17.28	0.31	2.67
Q3TLP5_95	Q3TLP5	BAT	1.59	5.46	0.14	0.18
Q3TMP8_108_110	Q3TMP8	BAT	23.53	17.68	6.11	4.46
Q3TN34_37	Q3TN34	BAT	5.06	2.74	2.45	0.75
Q3TPX4_111	Q3TPX4	BAT	4.37	3.86	0.25	1.2
Q3TPX4_254	Q3TPX4	BAT	14.98	4.81	2.01	0.46
Q3TQB2_187	Q3TQB2	BAT	2.72	1.46	0.5	0.3
Q3TQB2_240	Q3TQB2	BAT	4.76	8.6	0.27	0.24
Q3TQB2_364	Q3TQB2	BAT	4.34	6.79	0.64	0.57
Q3TUH1_285	Q3TUH1	BAT	21.35	31.15	2.41	1.24
Q3TWL2_111_114	Q3TWL2	BAT	4.59	3.79	1.22	0.55
Q3TXS7_112	Q3TXS7	BAT	6.49	9.47	0.51	0.62
Q3TXS7_571	Q3TXS7	BAT	2.37	5.44	0.68	0.67
Q3TXS7_591	Q3TXS7	BAT	2.4	2.95	0.45	0.55
Q3TXS7_633	Q3TXS7	BAT	4.31	6.52	0.22	0.78
Q3TYA6_751	Q3TYA6	BAT	15.54	22.21	1.26	1.23
Q3TYX3_193	Q3TYX3	BAT	14.66	7.57	0.94	0.8
Q3U0B3_55	Q3U0B3	BAT	1.8	3.49	0.39	0.3
Q3U0S6_457	Q3U0S6	BAT	7.8	5.9	0.61	0.65
Q3U0V1_177	Q3U0V1	BAT	6.42	4.83	0.91	0.48
Q3U182_514	Q3U182	BAT	10.99	11.49	3.72	1.14
Q3U186_576	Q3U186	BAT	7.41	12.26	1.41	1.02
Q3U186_74	Q3U186	BAT	3.71	10.41	0.56	0.72
Q3U1J4_260	Q3U1J4	BAT	8.92	19.45	0.66	1.04
Q3U1J4_378	Q3U1J4	BAT	4.09	5.41	0.32	0.28
Q3U1J4_87	Q3U1J4	BAT	3.43	11.75	0.55	1.7
Q3U276_105	Q3U276	BAT	0.72	13.46	0.49	0.99
Q3U2A8_465	Q3U2A8	BAT	6.79	8.24	1.76	0.54
Q3U2A8_484	Q3U2A8	BAT	4.12	11.72	0.77	0.46
Q3U2A8_794	Q3U2A8	BAT	12.14	14.02	0.64	0.87
Q3U2A8_882	Q3U2A8	BAT	13.22	5.89	3.11	1.47
Q3U422_283	Q3U422	BAT	11.32	7.22	4.62	0.77
Q3U487_744	Q3U487	BAT	10.98	7.2	1.86	1.77
Q3U5Q7_137	Q3U5Q7	BAT	0.7	5.72	0.39	0.62
Q3U5Q7_226	Q3U5Q7	BAT	15.08	2.95	0.82	0.96
Q3U5Q7_44	Q3U5Q7	BAT	2.88	2.61	0.48	0.73
Q3U7R1_360	Q3U7R1	BAT	19.39	17.34	2.83	1.85
Q3U7R1_983	Q3U7R1	BAT	1.01	1.16	0.34	0.32
Q3U9G9_602	Q3U9G9	BAT	1.14	2.31	0.74	0.38
Q3UBZ5_150	Q3UBZ5	BAT	12.7	7.52	0.92	0.54
Q3UCV8_347	Q3UCV8	BAT	11.26	23.73	1.19	1.08
Q3UDE2_93	Q3UDE2	BAT	22.6	8.63	3.84	1.37
Q3UEB3_134	Q3UEB3	BAT	20.05	16.69	1.39	1.4
Q3UEB3_492	Q3UEB3	BAT	8.02	7.09	0.66	0.56
Q3UFK8_206	Q3UFK8	BAT	3	2.04	0.53	0.4
Q3UFY8_241	Q3UFY8	BAT	10.86	12.29	2.02	1.04
Q3UGC7_210	Q3UGC7	BAT	17.77	7.64	8.1	1.03
Q3UH68_929	Q3UH68	BAT	8.78	3.22	1.7	0.18
Q3UHC7_452	Q3UHC7	BAT	9.27	7.68	5.38	4.07
Q3UI43_298	Q3UI43	BAT	7.45	11.82	2.36	1.11
Q3UIA2_364	Q3UIA2	BAT	11.9	18	0.83	0.8
Q3UJB9_843	Q3UJB9	BAT	13.47	21.04	2.6	4.81
Q3UJU9_202	Q3UJU9	BAT	2.8	7.9	0.56	2.32
Q3UJU9_374	Q3UJU9	BAT	7.64	7.15	1.02	0.43
Q3UKJ7_312	Q3UKJ7	BAT	8.91	5.81	0.58	0.44
Q3UKJ7_416	Q3UKJ7	BAT	8.46	12.14	0.64	2.53
Q3UKJ7_447_448	Q3UKJ7	BAT	18.48	4.82	0.86	0.59
Q3ULD5_131	Q3ULD5	BAT	4.53	5.04	0.48	0.41
Q3ULD5_167	Q3ULD5	BAT	1.4	1.96	0.32	0.23
Q3ULD5_267	Q3ULD5	BAT	18.19	8.24	1.36	1.45
Q3ULD5_391_392	Q3ULD5	BAT	5.55	6.08	0.72	0.5
Q3ULD5_431	Q3ULD5	BAT	11.71	15.9	1.73	0.78
Q3ULF4_353	Q3ULF4	BAT	1.74	13.38	0.47	0.93
Q3ULF4_403	Q3ULF4	BAT	5.04	4.49	0.86	0.38
Q3ULF4_525	Q3ULF4	BAT	27.37	14.79	2.7	0.82
Q3ULJ0_104	Q3ULJ0	BAT	2.42	29.45	0.65	1.67
Q3ULJ0_164	Q3ULJ0	BAT	10.53	13.77	1.56	0.74
Q3ULJ0_202	Q3ULJ0	BAT	3.12	11.13	0.43	0.99
Q3ULJ0_216	Q3ULJ0	BAT	23.72	20.16	3.26	1.42
Q3ULJ0_9	Q3ULJ0	BAT	15.63	17.46	1.67	3.47
Q3ULW8_502	Q3ULW8	BAT	1.92	3.79	0.29	0.65
Q3UMF0_1148	Q3UMF0	BAT	2.84	5.92	0.21	1.17
Q3UNX5_109	Q3UNX5	BAT	4.76	2.31	1.1	0.33
Q3UNX5_182	Q3UNX5	BAT	11.93	17	4.05	2.65
Q3UNX5_343	Q3UNX5	BAT	12.04	5.28	1.45	0.84
Q3UNZ8_311	Q3UNZ8	BAT	5.08	2.24	1.43	0.21
Q3UNZ8_32	Q3UNZ8	BAT	17.82	33.66	2.2	5.2
Q3UPF5_15	Q3UPF5	BAT	4.06	4.51	0.64	1.08
Q3UPL0_1140	Q3UPL0	BAT	5.57	2.19	0.46	0.39
Q3UPL0_457	Q3UPL0	BAT	18.66	0.53	1.9	0.26
Q3UQ84_190	Q3UQ84	BAT	4.22	2.74	0.57	0.29
Q3UQ84_585	Q3UQ84	BAT	65.99	0.17	11.63	0.17
Q3UQ84_608	Q3UQ84	BAT	3.04	0.8	0.87	0.25
Q3UQ84_640	Q3UQ84	BAT	8.31	27.78	1.11	1.24
Q3UQN2_620	Q3UQN2	BAT	11.37	12.58	1.25	0.85
[truncated: 58,843 more rows]
