# Supplementary material for: Ageing-dependent thiol oxidation reveals early oxidation of proteins with core proteostasis functions
Source: Life Sci Alliance. 2024 Feb 21;7(5):e202302300. doi: 10.26508/lsa.202302300 (PMC10881836; doi:10.26508/lsa.202302300)
Supplement: Supplementary file 7 [file LSA-2023-02300_TableS7.xlsx]

## Sheet: Description
Supplementary Table 7. List of all proteins commonly oxidized during ageing between four species and five datasets: yeast S. cerevisiae, strain YPH499 from this study (“yeast OxiAge”), yeast S. cerevisiae, strain DBY746 from Brandes et al. dataset, nematode C. elegans from Knoefler et al. dataset, D. melanogaster from Menger et al. dataset, and mouse M. musculus from Xiao et al. dataset.
Sheets description
	Each sheet contains common proteins from filtered datasets: either all five datasets discussed in this work, or combinations of common proteins between four / three / two datasets
	In the datasheets, O stands for "yeast OxiAge" dataset, B stands for Brandes et al. dataset, K stands for Knoefler et al. dataset, M stands for Menger et al. dataset, and X stands for Xiao et al. dataset
Columns description
Ortholog group	Each unique number describes a separate group of orthologs between compared species, e.g. all proteins from ortholog group "1" are orthologs of each other
UniProt	UniProt ID number
Species	Species for each UniProt ID and information on publication

## Sheet: OBKMX
Ortholog group	UniProt	Species
1	Q05920	Mice (Xiao et al.)
1	O17732	Worm (Knoefler et al.)
1	Q7KN97	Fruit fly (Menger et al.)
1	P32327	Yeast ("OxiAge", this study)
1	P32327	Yeast (Brandes et al.)
2	Q99KI0	Mice (Xiao et al.)
2	P34455	Worm (Knoefler et al.)
2	Q9VIE8	Fruit fly (Menger et al.)
2	P19414	Yeast ("OxiAge", this study)
2	P19414	Yeast (Brandes et al.)
3	P50516	Mice (Xiao et al.)
3	Q9XW92	Worm (Knoefler et al.)
3	P48602	Fruit fly (Menger et al.)
3	P17255	Yeast ("OxiAge", this study)
3	P17255	Yeast (Brandes et al.)
4	P58252	Mice (Xiao et al.)
4	P58252	Mice (Xiao et al.)
4	P29691	Worm (Knoefler et al.)
4	P29691	Worm (Knoefler et al.)
4	P13060	Fruit fly (Menger et al.)
4	P13060	Fruit fly (Menger et al.)
4	P32324	Yeast ("OxiAge", this study)
4	P32324	Yeast (Brandes et al.)

## Sheet: OBKM
Ortholog group	UniProt	Species
1	O17732	Worm (Knoefler et al.)
1	Q7KN97	Fruit fly (Menger et al.)
1	P32327	Yeast ("OxiAge", this study)
1	P32327	Yeast (Brandes et al.)
2	P34455	Worm (Knoefler et al.)
2	Q9VIE8	Fruit fly (Menger et al.)
2	P19414	Yeast ("OxiAge", this study)
2	P19414	Yeast (Brandes et al.)
3	Q9XW92	Worm (Knoefler et al.)
3	P48602	Fruit fly (Menger et al.)
3	P17255	Yeast ("OxiAge", this study)
3	P17255	Yeast (Brandes et al.)
4	P29691	Worm (Knoefler et al.)
4	P29691	Worm (Knoefler et al.)
4	P13060	Fruit fly (Menger et al.)
4	P13060	Fruit fly (Menger et al.)
4	P32324	Yeast ("OxiAge", this study)
4	P32324	Yeast (Brandes et al.)

## Sheet: OBKX
Ortholog group	UniProt	Species
1	P50247	Mice (Xiao et al.)
1	P27604	Worm (Knoefler et al.)
1	P39954	Yeast ("OxiAge", this study)
1	P39954	Yeast (Brandes et al.)
2	P16627	Mice (Xiao et al.)
2	P17156	Mice (Xiao et al.)
2	P17879	Mice (Xiao et al.)
2	P63017	Mice (Xiao et al.)
2	Q61696	Mice (Xiao et al.)
2	P09446	Worm (Knoefler et al.)
2	P10592	Yeast ("OxiAge", this study)
2	P10592	Yeast (Brandes et al.)
3	P61079	Mice (Xiao et al.)
3	P35129	Worm (Knoefler et al.)
3	P15731	Yeast ("OxiAge", this study)
3	P15731	Yeast (Brandes et al.)
4	P50431	Mice (Xiao et al.)
4	P50432	Worm (Knoefler et al.)
4	P37292	Yeast ("OxiAge", this study)
4	P37292	Yeast (Brandes et al.)
5	D3YYM6	Mice (Xiao et al.)
5	P97461	Mice (Xiao et al.)
5	P49041	Worm (Knoefler et al.)
5	P26783	Yeast ("OxiAge", this study)
5	P26783	Yeast (Brandes et al.)
6	P63276	Mice (Xiao et al.)
6	O01692	Worm (Knoefler et al.)
6	P14127	Yeast ("OxiAge", this study)
6	P14127	Yeast (Brandes et al.)
7	P62814	Mice (Xiao et al.)
7	Q91YH6	Mice (Xiao et al.)
7	Q19626	Worm (Knoefler et al.)
7	P16140	Yeast ("OxiAge", this study)
7	P16140	Yeast (Brandes et al.)
8	Q99KI0	Mice (Xiao et al.)
8	P34455	Worm (Knoefler et al.)
8	P19414	Yeast ("OxiAge", this study)
8	P19414	Yeast (Brandes et al.)
9	P50431	Mice (Xiao et al.)
9	Q9CZN7	Mice (Xiao et al.)
9	P50432	Worm (Knoefler et al.)
9	P37291	Yeast ("OxiAge", this study)
9	P37291	Yeast (Brandes et al.)
10	P62267	Mice (Xiao et al.)
10	Q19877	Worm (Knoefler et al.)
10	P0CX30	Yeast ("OxiAge", this study)
10	P0CX30	Yeast (Brandes et al.)
11	P42932	Mice (Xiao et al.)
11	Q9N358	Worm (Knoefler et al.)
11	P47079	Yeast ("OxiAge", this study)
11	P47079	Yeast (Brandes et al.)
12	Q05920	Mice (Xiao et al.)
12	O17732	Worm (Knoefler et al.)
12	P32327	Yeast ("OxiAge", this study)
12	P32327	Yeast (Brandes et al.)
13	Q922B2	Mice (Xiao et al.)
13	Q03577	Worm (Knoefler et al.)
13	P04802	Yeast ("OxiAge", this study)
13	P04802	Yeast (Brandes et al.)
14	P63038	Mice (Xiao et al.)
14	G8JYF5	Worm (Knoefler et al.)
14	P19882	Yeast ("OxiAge", this study)
14	P19882	Yeast (Brandes et al.)
15	P58252	Mice (Xiao et al.)
15	P58252	Mice (Xiao et al.)
15	P29691	Worm (Knoefler et al.)
15	P29691	Worm (Knoefler et al.)
15	P32324	Yeast ("OxiAge", this study)
15	P32324	Yeast (Brandes et al.)
16	P80317	Mice (Xiao et al.)
16	Q61390	Mice (Xiao et al.)
16	P46550	Worm (Knoefler et al.)
16	P39079	Yeast ("OxiAge", this study)
16	P39079	Yeast (Brandes et al.)
17	P50516	Mice (Xiao et al.)
17	Q9XW92	Worm (Knoefler et al.)
17	P17255	Yeast ("OxiAge", this study)
17	P17255	Yeast (Brandes et al.)
18	P10126	Mice (Xiao et al.)
18	P10126	Mice (Xiao et al.)
18	P62631	Mice (Xiao et al.)
18	P62631	Mice (Xiao et al.)
18	P53013	Worm (Knoefler et al.)
18	P53013	Worm (Knoefler et al.)
18	P02994	Yeast ("OxiAge", this study)
18	P02994	Yeast (Brandes et al.)
19	P16627	Mice (Xiao et al.)
19	P17156	Mice (Xiao et al.)
19	P17879	Mice (Xiao et al.)
19	P63017	Mice (Xiao et al.)
19	Q61696	Mice (Xiao et al.)
19	P09446	Worm (Knoefler et al.)
19	P10591	Yeast ("OxiAge", this study)
19	P10591	Yeast (Brandes et al.)
20	Q01853	Mice (Xiao et al.)
20	P54812	Worm (Knoefler et al.)
20	P25694	Yeast ("OxiAge", this study)
20	P25694	Yeast (Brandes et al.)
21	P14206	Mice (Xiao et al.)
21	P46769	Worm (Knoefler et al.)
21	P46654	Yeast ("OxiAge", this study)
21	P46654	Yeast (Brandes et al.)

## Sheet: OBMX
Ortholog group	UniProt	Species
1	O88844	Mice (Xiao et al.)
1	Q7KUB0	Fruit fly (Menger et al.)
1	P21954	Yeast ("OxiAge", this study)
1	P21954	Yeast (Brandes et al.)
2	B0QZL1	Mice (Xiao et al.)
2	P17182	Mice (Xiao et al.)
2	P17183	Mice (Xiao et al.)
2	P21550	Mice (Xiao et al.)
2	E1JHR5	Fruit fly (Menger et al.)
2	P00925	Yeast ("OxiAge", this study)
2	P00925	Yeast (Brandes et al.)
3	E9Q7L0	Mice (Xiao et al.)
3	Q60597	Mice (Xiao et al.)
3	Q8IQQ0	Fruit fly (Menger et al.)
3	P20967	Yeast ("OxiAge", this study)
3	P20967	Yeast (Brandes et al.)
4	P52480	Mice (Xiao et al.)
4	P52480-2	Mice (Xiao et al.)
4	O62619	Fruit fly (Menger et al.)
4	P00549	Yeast ("OxiAge", this study)
4	P00549	Yeast (Brandes et al.)
5	P48962	Mice (Xiao et al.)
5	P51881	Mice (Xiao et al.)
5	Q3V132	Mice (Xiao et al.)
5	Q26365	Fruit fly (Menger et al.)
5	P18239	Yeast ("OxiAge", this study)
5	P18239	Yeast (Brandes et al.)
6	Q91VR2	Mice (Xiao et al.)
6	O01666	Fruit fly (Menger et al.)
6	P38077	Yeast ("OxiAge", this study)
6	P38077	Yeast (Brandes et al.)
7	Q99KI0	Mice (Xiao et al.)
7	Q9VIE8	Fruit fly (Menger et al.)
7	P19414	Yeast ("OxiAge", this study)
7	P19414	Yeast (Brandes et al.)
8	P06801	Mice (Xiao et al.)
8	Q8BMF3	Mice (Xiao et al.)
8	Q99KE1	Mice (Xiao et al.)
8	Q9VB69	Fruit fly (Menger et al.)
8	Q9VG32	Fruit fly (Menger et al.)
8	P36013	Yeast ("OxiAge", this study)
8	P36013	Yeast (Brandes et al.)
9	Q05920	Mice (Xiao et al.)
9	Q7KN97	Fruit fly (Menger et al.)
9	P32327	Yeast ("OxiAge", this study)
9	P32327	Yeast (Brandes et al.)
10	E9PY03	Mice (Xiao et al.)
10	Q9D0B5	Mice (Xiao et al.)
10	Q9VCD9	Fruit fly (Menger et al.)
10	Q12305	Yeast ("OxiAge", this study)
10	Q12305	Yeast (Brandes et al.)
11	P58252	Mice (Xiao et al.)
11	P58252	Mice (Xiao et al.)
11	P13060	Fruit fly (Menger et al.)
11	P13060	Fruit fly (Menger et al.)
11	P32324	Yeast ("OxiAge", this study)
11	P32324	Yeast (Brandes et al.)
12	P50396	Mice (Xiao et al.)
12	Q61598	Mice (Xiao et al.)
12	Q9VLB7	Fruit fly (Menger et al.)
12	P39958	Yeast ("OxiAge", this study)
12	P39958	Yeast (Brandes et al.)
13	P50516	Mice (Xiao et al.)
13	P48602	Fruit fly (Menger et al.)
13	P17255	Yeast ("OxiAge", this study)
13	P17255	Yeast (Brandes et al.)
14	P26883	Mice (Xiao et al.)
14	P48375	Fruit fly (Menger et al.)
14	P20081	Yeast ("OxiAge", this study)
14	P20081	Yeast (Brandes et al.)
15	O09164	Mice (Xiao et al.)
15	P08228	Mice (Xiao et al.)
15	P61851	Fruit fly (Menger et al.)
15	P00445	Yeast ("OxiAge", this study)
15	P00445	Yeast (Brandes et al.)
16	P16858	Mice (Xiao et al.)
16	S4R1W1	Mice (Xiao et al.)
16	P07486	Fruit fly (Menger et al.)
16	P07487	Fruit fly (Menger et al.)
16	P00359	Yeast ("OxiAge", this study)
16	P00359	Yeast (Brandes et al.)
17	Q9DB77	Mice (Xiao et al.)
17	Q9VV75	Fruit fly (Menger et al.)
17	P07257	Yeast ("OxiAge", this study)
17	P07257	Yeast (Brandes et al.)
18	P99029	Mice (Xiao et al.)
18	Q960M4	Fruit fly (Menger et al.)
18	P38013	Yeast ("OxiAge", this study)
18	P38013	Yeast (Brandes et al.)
19	O08749	Mice (Xiao et al.)
19	Q9VVL7	Fruit fly (Menger et al.)
19	P09624	Yeast ("OxiAge", this study)
19	P09624	Yeast (Brandes et al.)
20	P53996	Mice (Xiao et al.)
20	P53996-2	Mice (Xiao et al.)
20	Q8T8R1	Fruit fly (Menger et al.)
20	P53849	Yeast ("OxiAge", this study)
20	P53849	Yeast (Brandes et al.)
21	Q8CHT0	Mice (Xiao et al.)
21	Q9VNX4	Fruit fly (Menger et al.)
21	P07275	Yeast ("OxiAge", this study)
21	P07275	Yeast (Brandes et al.)

## Sheet: OKMX
Ortholog group	UniProt	Species
1	P26443	Mice (Xiao et al.)
1	Q23621	Worm (Knoefler et al.)
1	P54385	Fruit fly (Menger et al.)
1	P07262	Yeast ("OxiAge", this study)
2	E9Q5F4	Mice (Xiao et al.)
2	P60710	Mice (Xiao et al.)
2	P62737	Mice (Xiao et al.)
2	Q8BFZ3	Mice (Xiao et al.)
2	P10984	Worm (Knoefler et al.)
2	P02574	Fruit fly (Menger et al.)
2	P10987	Fruit fly (Menger et al.)
2	P83967	Fruit fly (Menger et al.)
2	P60010	Yeast ("OxiAge", this study)
3	P05213	Mice (Xiao et al.)
3	P05214	Mice (Xiao et al.)
3	P05214	Mice (Xiao et al.)
3	P68368	Mice (Xiao et al.)
3	P68369	Mice (Xiao et al.)
3	P68373	Mice (Xiao et al.)
3	Q9JJZ2	Mice (Xiao et al.)
3	O18688	Worm (Knoefler et al.)
3	P06605	Fruit fly (Menger et al.)
3	P09734	Yeast ("OxiAge", this study)
4	Q05920	Mice (Xiao et al.)
4	O17732	Worm (Knoefler et al.)
4	Q7KN97	Fruit fly (Menger et al.)
4	P32327	Yeast ("OxiAge", this study)
5	P26443	Mice (Xiao et al.)
5	Q23621	Worm (Knoefler et al.)
5	P54385	Fruit fly (Menger et al.)
5	P39708	Yeast ("OxiAge", this study)
6	P58252	Mice (Xiao et al.)
6	P58252	Mice (Xiao et al.)
6	P29691	Worm (Knoefler et al.)
6	P29691	Worm (Knoefler et al.)
6	P13060	Fruit fly (Menger et al.)
6	P13060	Fruit fly (Menger et al.)
6	P32324	Yeast ("OxiAge", this study)
7	P05213	Mice (Xiao et al.)
7	P05214	Mice (Xiao et al.)
7	P05214	Mice (Xiao et al.)
7	P68368	Mice (Xiao et al.)
7	P68369	Mice (Xiao et al.)
7	P68373	Mice (Xiao et al.)
7	Q9JJZ2	Mice (Xiao et al.)
7	O18688	Worm (Knoefler et al.)
7	P06605	Fruit fly (Menger et al.)
7	P09733	Yeast ("OxiAge", this study)
8	P97351	Mice (Xiao et al.)
8	P48154	Worm (Knoefler et al.)
8	P55830	Fruit fly (Menger et al.)
8	P33442	Yeast ("OxiAge", this study)
9	Q99KI0	Mice (Xiao et al.)
9	P34455	Worm (Knoefler et al.)
9	Q9VIE8	Fruit fly (Menger et al.)
9	P19414	Yeast ("OxiAge", this study)
10	P50516	Mice (Xiao et al.)
10	Q9XW92	Worm (Knoefler et al.)
10	P48602	Fruit fly (Menger et al.)
10	P17255	Yeast ("OxiAge", this study)
11	Q05920	Mice (Xiao et al.)
11	O17732	Worm (Knoefler et al.)
11	Q7KN97	Fruit fly (Menger et al.)
11	P11154	Yeast ("OxiAge", this study)
12	D6RJ16	Mice (Xiao et al.)
12	Q03265	Mice (Xiao et al.)
12	Q9XXK1	Worm (Knoefler et al.)
12	P35381	Fruit fly (Menger et al.)
12	P07251	Yeast ("OxiAge", this study)

## Sheet: BKMX
Ortholog group	UniProt	Species
1	P97351	Mice (Xiao et al.)
1	P48154	Worm (Knoefler et al.)
1	P55830	Fruit fly (Menger et al.)
1	P23248	Yeast (Brandes et al.)
2	Q05920	Mice (Xiao et al.)
2	O17732	Worm (Knoefler et al.)
2	Q7KN97	Fruit fly (Menger et al.)
2	P32327	Yeast (Brandes et al.)
3	P58252	Mice (Xiao et al.)
3	P58252	Mice (Xiao et al.)
3	P29691	Worm (Knoefler et al.)
3	P29691	Worm (Knoefler et al.)
3	P13060	Fruit fly (Menger et al.)
3	P13060	Fruit fly (Menger et al.)
3	P32324	Yeast (Brandes et al.)
4	Q99KI0	Mice (Xiao et al.)
4	P34455	Worm (Knoefler et al.)
4	Q9VIE8	Fruit fly (Menger et al.)
4	P19414	Yeast (Brandes et al.)
5	P50516	Mice (Xiao et al.)
5	Q9XW92	Worm (Knoefler et al.)
5	P48602	Fruit fly (Menger et al.)
5	P17255	Yeast (Brandes et al.)

## Sheet: OBK
Ortholog group	UniProt	Species
1	P27604	Worm (Knoefler et al.)
1	P39954	Yeast ("OxiAge", this study)
1	P39954	Yeast (Brandes et al.)
2	P09446	Worm (Knoefler et al.)
2	P10592	Yeast ("OxiAge", this study)
2	P10592	Yeast (Brandes et al.)
3	P35129	Worm (Knoefler et al.)
3	P15731	Yeast ("OxiAge", this study)
3	P15731	Yeast (Brandes et al.)
4	P50432	Worm (Knoefler et al.)
4	P37292	Yeast ("OxiAge", this study)
4	P37292	Yeast (Brandes et al.)
5	P49041	Worm (Knoefler et al.)
5	P26783	Yeast ("OxiAge", this study)
5	P26783	Yeast (Brandes et al.)
6	O01692	Worm (Knoefler et al.)
6	P14127	Yeast ("OxiAge", this study)
6	P14127	Yeast (Brandes et al.)
7	Q19626	Worm (Knoefler et al.)
7	P16140	Yeast ("OxiAge", this study)
7	P16140	Yeast (Brandes et al.)
8	P34455	Worm (Knoefler et al.)
8	P19414	Yeast ("OxiAge", this study)
8	P19414	Yeast (Brandes et al.)
9	P50432	Worm (Knoefler et al.)
9	P37291	Yeast ("OxiAge", this study)
9	P37291	Yeast (Brandes et al.)
10	Q19877	Worm (Knoefler et al.)
10	P0CX30	Yeast ("OxiAge", this study)
10	P0CX30	Yeast (Brandes et al.)
11	Q9N358	Worm (Knoefler et al.)
11	P47079	Yeast ("OxiAge", this study)
11	P47079	Yeast (Brandes et al.)
12	O17732	Worm (Knoefler et al.)
12	P32327	Yeast ("OxiAge", this study)
12	P32327	Yeast (Brandes et al.)
13	Q03577	Worm (Knoefler et al.)
13	P04802	Yeast ("OxiAge", this study)
13	P04802	Yeast (Brandes et al.)
14	G8JYF5	Worm (Knoefler et al.)
14	P19882	Yeast ("OxiAge", this study)
14	P19882	Yeast (Brandes et al.)
15	P29691	Worm (Knoefler et al.)
15	P29691	Worm (Knoefler et al.)
15	P32324	Yeast ("OxiAge", this study)
15	P32324	Yeast (Brandes et al.)
16	P46550	Worm (Knoefler et al.)
16	P39079	Yeast ("OxiAge", this study)
16	P39079	Yeast (Brandes et al.)
17	Q9XW92	Worm (Knoefler et al.)
17	P17255	Yeast ("OxiAge", this study)
17	P17255	Yeast (Brandes et al.)
18	Q23315	Worm (Knoefler et al.)
18	P46655	Yeast ("OxiAge", this study)
18	P46655	Yeast (Brandes et al.)
19	P53013	Worm (Knoefler et al.)
19	P53013	Worm (Knoefler et al.)
19	P02994	Yeast ("OxiAge", this study)
19	P02994	Yeast (Brandes et al.)
20	P09446	Worm (Knoefler et al.)
20	P10591	Yeast ("OxiAge", this study)
20	P10591	Yeast (Brandes et al.)
21	P54812	Worm (Knoefler et al.)
21	P25694	Yeast ("OxiAge", this study)
21	P25694	Yeast (Brandes et al.)
22	P46769	Worm (Knoefler et al.)
22	P46654	Yeast ("OxiAge", this study)
22	P46654	Yeast (Brandes et al.)

## Sheet: OBM
Ortholog group	UniProt	Species
1	Q7KUB0	Fruit fly (Menger et al.)
1	P21954	Yeast ("OxiAge", this study)
1	P21954	Yeast (Brandes et al.)
2	E1JHR5	Fruit fly (Menger et al.)
2	P00925	Yeast ("OxiAge", this study)
2	P00925	Yeast (Brandes et al.)
3	Q8IQQ0	Fruit fly (Menger et al.)
3	P20967	Yeast ("OxiAge", this study)
3	P20967	Yeast (Brandes et al.)
4	O62619	Fruit fly (Menger et al.)
4	P00549	Yeast ("OxiAge", this study)
4	P00549	Yeast (Brandes et al.)
5	Q26365	Fruit fly (Menger et al.)
5	P18239	Yeast ("OxiAge", this study)
5	P18239	Yeast (Brandes et al.)
6	O01666	Fruit fly (Menger et al.)
6	P38077	Yeast ("OxiAge", this study)
6	P38077	Yeast (Brandes et al.)
7	Q9VIE8	Fruit fly (Menger et al.)
7	P19414	Yeast ("OxiAge", this study)
7	P19414	Yeast (Brandes et al.)
8	Q9VB69	Fruit fly (Menger et al.)
8	Q9VG32	Fruit fly (Menger et al.)
8	P36013	Yeast ("OxiAge", this study)
8	P36013	Yeast (Brandes et al.)
9	P29613	Fruit fly (Menger et al.)
9	P00942	Yeast ("OxiAge", this study)
9	P00942	Yeast (Brandes et al.)
10	Q7KN97	Fruit fly (Menger et al.)
10	P32327	Yeast ("OxiAge", this study)
10	P32327	Yeast (Brandes et al.)
11	Q9VCD9	Fruit fly (Menger et al.)
11	Q12305	Yeast ("OxiAge", this study)
11	Q12305	Yeast (Brandes et al.)
12	P13060	Fruit fly (Menger et al.)
12	P13060	Fruit fly (Menger et al.)
12	P32324	Yeast ("OxiAge", this study)
12	P32324	Yeast (Brandes et al.)
13	Q9VLB7	Fruit fly (Menger et al.)
13	P39958	Yeast ("OxiAge", this study)
13	P39958	Yeast (Brandes et al.)
14	P48602	Fruit fly (Menger et al.)
14	P17255	Yeast ("OxiAge", this study)
14	P17255	Yeast (Brandes et al.)
15	P48375	Fruit fly (Menger et al.)
15	P20081	Yeast ("OxiAge", this study)
15	P20081	Yeast (Brandes et al.)
16	P61851	Fruit fly (Menger et al.)
16	P00445	Yeast ("OxiAge", this study)
16	P00445	Yeast (Brandes et al.)
17	P07486	Fruit fly (Menger et al.)
17	P07487	Fruit fly (Menger et al.)
17	P00359	Yeast ("OxiAge", this study)
17	P00359	Yeast (Brandes et al.)
18	Q9VV75	Fruit fly (Menger et al.)
18	P07257	Yeast ("OxiAge", this study)
18	P07257	Yeast (Brandes et al.)
19	Q960M4	Fruit fly (Menger et al.)
19	P38013	Yeast ("OxiAge", this study)
19	P38013	Yeast (Brandes et al.)
20	Q9VVL7	Fruit fly (Menger et al.)
20	P09624	Yeast ("OxiAge", this study)
20	P09624	Yeast (Brandes et al.)
21	Q8T8R1	Fruit fly (Menger et al.)
21	P53849	Yeast ("OxiAge", this study)
21	P53849	Yeast (Brandes et al.)
22	Q9VNX4	Fruit fly (Menger et al.)
22	P07275	Yeast ("OxiAge", this study)
22	P07275	Yeast (Brandes et al.)

## Sheet: OBX
Ortholog group	UniProt	Species
1	E9Q4Z2	Mice (Xiao et al.)
1	Q5SWU9	Mice (Xiao et al.)
1	Q00955	Yeast ("OxiAge", this study)
1	Q00955	Yeast (Brandes et al.)
2	P50247	Mice (Xiao et al.)
2	P39954	Yeast ("OxiAge", this study)
2	P39954	Yeast (Brandes et al.)
3	P86048	Mice (Xiao et al.)
3	P41805	Yeast ("OxiAge", this study)
3	P41805	Yeast (Brandes et al.)
4	Q80W22	Mice (Xiao et al.)
4	Q8BH55	Mice (Xiao et al.)
4	P16120	Yeast ("OxiAge", this study)
4	P16120	Yeast (Brandes et al.)
5	P34022	Mice (Xiao et al.)
5	P41920	Yeast ("OxiAge", this study)
5	P41920	Yeast (Brandes et al.)
6	P62274	Mice (Xiao et al.)
6	P41058	Yeast ("OxiAge", this study)
6	P41058	Yeast (Brandes et al.)
7	Q8BHG2	Mice (Xiao et al.)
7	P25654	Yeast ("OxiAge", this study)
7	P25654	Yeast (Brandes et al.)
8	Q91XI1	Mice (Xiao et al.)
8	Q06053	Yeast ("OxiAge", this study)
8	Q06053	Yeast (Brandes et al.)
9	P61079	Mice (Xiao et al.)
9	P15731	Yeast ("OxiAge", this study)
9	P15731	Yeast (Brandes et al.)
10	P62259	Mice (Xiao et al.)
10	P29311	Yeast ("OxiAge", this study)
10	P29311	Yeast (Brandes et al.)
11	P46061	Mice (Xiao et al.)
11	P11745	Yeast ("OxiAge", this study)
11	P11745	Yeast (Brandes et al.)
12	Q8BZB2	Mice (Xiao et al.)
12	P36024	Yeast ("OxiAge", this study)
12	P36024	Yeast (Brandes et al.)
13	Q3UQ84	Mice (Xiao et al.)
13	Q8BLY2	Mice (Xiao et al.)
13	Q9D0R2	Mice (Xiao et al.)
13	P04801	Yeast ("OxiAge", this study)
13	P04801	Yeast (Brandes et al.)
14	P12970	Mice (Xiao et al.)
14	P29453	Yeast ("OxiAge", this study)
14	P29453	Yeast (Brandes et al.)
15	P62983	Mice (Xiao et al.)
15	P05759	Yeast ("OxiAge", this study)
15	P05759	Yeast (Brandes et al.)
16	P62267	Mice (Xiao et al.)
16	P0CX30	Yeast ("OxiAge", this study)
16	P0CX30	Yeast (Brandes et al.)
17	Q9D823	Mice (Xiao et al.)
17	P51402	Yeast ("OxiAge", this study)
17	P51402	Yeast (Brandes et al.)
18	P42932	Mice (Xiao et al.)
18	P47079	Yeast ("OxiAge", this study)
18	P47079	Yeast (Brandes et al.)
19	E9PY03	Mice (Xiao et al.)
19	Q9D0B5	Mice (Xiao et al.)
19	Q12305	Yeast ("OxiAge", this study)
19	Q12305	Yeast (Brandes et al.)
20	Q62095	Mice (Xiao et al.)
20	Q62167	Mice (Xiao et al.)
20	P06634	Yeast ("OxiAge", this study)
20	P06634	Yeast (Brandes et al.)
21	P35979	Mice (Xiao et al.)
21	P0CX54	Yeast ("OxiAge", this study)
21	P0CX54	Yeast (Brandes et al.)
22	P62281	Mice (Xiao et al.)
22	P0CX48	Yeast ("OxiAge", this study)
22	P0CX48	Yeast (Brandes et al.)
23	P50516	Mice (Xiao et al.)
23	P17255	Yeast ("OxiAge", this study)
23	P17255	Yeast (Brandes et al.)
24	P48722	Mice (Xiao et al.)
24	Q61316	Mice (Xiao et al.)
24	Q61699	Mice (Xiao et al.)
24	Q61699-2	Mice (Xiao et al.)
24	P32589	Yeast ("OxiAge", this study)
24	P32589	Yeast (Brandes et al.)
25	P80317	Mice (Xiao et al.)
25	Q61390	Mice (Xiao et al.)
25	P39079	Yeast ("OxiAge", this study)
25	P39079	Yeast (Brandes et al.)
26	P47968	Mice (Xiao et al.)
26	Q12189	Yeast ("OxiAge", this study)
26	Q12189	Yeast (Brandes et al.)
27	P10126	Mice (Xiao et al.)
27	P10126	Mice (Xiao et al.)
27	P62631	Mice (Xiao et al.)
27	P62631	Mice (Xiao et al.)
27	P02994	Yeast ("OxiAge", this study)
27	P02994	Yeast (Brandes et al.)
28	P62984	Mice (Xiao et al.)
28	P0CH08	Yeast ("OxiAge", this study)
28	P0CH08	Yeast (Brandes et al.)
29	P62855	Mice (Xiao et al.)
29	P39939	Yeast ("OxiAge", this study)
29	P39939	Yeast (Brandes et al.)
30	P54728	Mice (Xiao et al.)
30	P32628	Yeast ("OxiAge", this study)
30	P32628	Yeast (Brandes et al.)
31	J3QQ02	Mice (Xiao et al.)
31	Q60872	Mice (Xiao et al.)
31	Q8BMJ3	Mice (Xiao et al.)
31	P38912	Yeast ("OxiAge", this study)
31	P38912	Yeast (Brandes et al.)
32	Q8C196	Mice (Xiao et al.)
32	P03965	Yeast ("OxiAge", this study)
32	P03965	Yeast (Brandes et al.)
33	Q8QZT1	Mice (Xiao et al.)
33	P41338	Yeast ("OxiAge", this study)
33	P41338	Yeast (Brandes et al.)
34	P53996	Mice (Xiao et al.)
34	P53996-2	Mice (Xiao et al.)
34	P53849	Yeast ("OxiAge", this study)
34	P53849	Yeast (Brandes et al.)
35	Q8CHT0	Mice (Xiao et al.)
35	P07275	Yeast ("OxiAge", this study)
35	P07275	Yeast (Brandes et al.)
36	Q8CIM3	Mice (Xiao et al.)
36	P39976	Yeast ("OxiAge", this study)
36	P39976	Yeast (Brandes et al.)
37	P52792	Mice (Xiao et al.)
37	P17709	Yeast ("OxiAge", this study)
37	P17709	Yeast (Brandes et al.)
38	Q99MN1	Mice (Xiao et al.)
38	P15180	Yeast ("OxiAge", this study)
38	P15180	Yeast (Brandes et al.)
39	B0QZL1	Mice (Xiao et al.)
39	P17182	Mice (Xiao et al.)
39	P17183	Mice (Xiao et al.)
39	P21550	Mice (Xiao et al.)
39	P00925	Yeast ("OxiAge", this study)
39	P00925	Yeast (Brandes et al.)
40	P47962	Mice (Xiao et al.)
40	P26321	Yeast ("OxiAge", this study)
40	P26321	Yeast (Brandes et al.)
41	P53798	Mice (Xiao et al.)
41	P29704	Yeast ("OxiAge", this study)
41	P29704	Yeast (Brandes et al.)
42	P97311	Mice (Xiao et al.)
42	P53091	Yeast ("OxiAge", this study)
42	P53091	Yeast (Brandes et al.)
43	Q68FL6	Mice (Xiao et al.)
43	P00958	Yeast ("OxiAge", this study)
43	P00958	Yeast (Brandes et al.)
44	O35945	Mice (Xiao et al.)
44	P24549	Mice (Xiao et al.)
44	P47738	Mice (Xiao et al.)
44	Q62148	Mice (Xiao et al.)
44	Q8K009	Mice (Xiao et al.)
44	Q8R0Y6	Mice (Xiao et al.)
44	Q9CZS1	Mice (Xiao et al.)
44	Q9JHW9	Mice (Xiao et al.)
44	P54115	Yeast ("OxiAge", this study)
44	P54115	Yeast (Brandes et al.)
45	P38060	Mice (Xiao et al.)
45	Q8JZS7	Mice (Xiao et al.)
45	Q12122	Yeast ("OxiAge", this study)
45	Q12122	Yeast (Brandes et al.)
46	P63276	Mice (Xiao et al.)
46	P14127	Yeast ("OxiAge", this study)
46	P14127	Yeast (Brandes et al.)
47	P62242	Mice (Xiao et al.)
47	P0CX40	Yeast ("OxiAge", this study)
47	P0CX40	Yeast (Brandes et al.)
48	Q60649	Mice (Xiao et al.)
48	P33416	Yeast ("OxiAge", this study)
48	P33416	Yeast (Brandes et al.)
49	Q61024	Mice (Xiao et al.)
49	P49089	Yeast ("OxiAge", this study)
49	P49089	Yeast (Brandes et al.)
50	Q99M31	Mice (Xiao et al.)
50	P38788	Yeast ("OxiAge", this study)
50	P38788	Yeast (Brandes et al.)
51	Q8K2Y7	Mice (Xiao et al.)
51	P36517	Yeast ("OxiAge", this study)
51	P36517	Yeast (Brandes et al.)
52	H3BJA7	Mice (Xiao et al.)
52	Q02053	Mice (Xiao et al.)
52	Q9DBK7	Mice (Xiao et al.)
52	P22515	Yeast ("OxiAge", this study)
52	P22515	Yeast (Brandes et al.)
53	Q3THK7	Mice (Xiao et al.)
53	P38625	Yeast ("OxiAge", this study)
53	P38625	Yeast (Brandes et al.)
54	Q9CZR3	Mice (Xiao et al.)
54	Q9QYA2	Mice (Xiao et al.)
54	P23644	Yeast ("OxiAge", this study)
54	P23644	Yeast (Brandes et al.)
55	P62245	Mice (Xiao et al.)
55	Q3E7Y3	Yeast ("OxiAge", this study)
55	Q3E7Y3	Yeast (Brandes et al.)
56	Q61024	Mice (Xiao et al.)
56	P49090	Yeast ("OxiAge", this study)
56	P49090	Yeast (Brandes et al.)
57	O35857	Mice (Xiao et al.)
57	Q01852	Yeast ("OxiAge", this study)
57	Q01852	Yeast (Brandes et al.)
58	B2RQC6	Mice (Xiao et al.)
58	P07259	Yeast ("OxiAge", this study)
58	P07259	Yeast (Brandes et al.)
59	P26638	Mice (Xiao et al.)
59	Q8C483	Mice (Xiao et al.)
59	P07284	Yeast ("OxiAge", this study)
59	P07284	Yeast (Brandes et al.)
60	O09164	Mice (Xiao et al.)
60	P08228	Mice (Xiao et al.)
60	P00445	Yeast ("OxiAge", this study)
60	P00445	Yeast (Brandes et al.)
61	O08528	Mice (Xiao et al.)
61	P17710	Mice (Xiao et al.)
61	P52792	Mice (Xiao et al.)
61	Q3TRM8	Mice (Xiao et al.)
61	Q91W97	Mice (Xiao et al.)
61	P04807	Yeast ("OxiAge", this study)
61	P04807	Yeast (Brandes et al.)
62	P31230	Mice (Xiao et al.)
62	P46672	Yeast ("OxiAge", this study)
62	P46672	Yeast (Brandes et al.)
63	E9PVA8	Mice (Xiao et al.)
63	P33892	Yeast ("OxiAge", this study)
63	P33892	Yeast (Brandes et al.)
64	P16627	Mice (Xiao et al.)
64	P17156	Mice (Xiao et al.)
64	P17879	Mice (Xiao et al.)
64	P63017	Mice (Xiao et al.)
64	Q61696	Mice (Xiao et al.)
64	P10591	Yeast ("OxiAge", this study)
64	P10591	Yeast (Brandes et al.)
65	Q9DB77	Mice (Xiao et al.)
65	P07257	Yeast ("OxiAge", this study)
65	P07257	Yeast (Brandes et al.)
66	P62274	Mice (Xiao et al.)
66	P41057	Yeast ("OxiAge", this study)
66	P41057	Yeast (Brandes et al.)
67	Q60649	Mice (Xiao et al.)
67	P31539	Yeast ("OxiAge", this study)
67	P31539	Yeast (Brandes et al.)
68	Q9DCD0	Mice (Xiao et al.)
68	P38720	Yeast ("OxiAge", this study)
68	P38720	Yeast (Brandes et al.)
69	Q99K67	Mice (Xiao et al.)
69	P38999	Yeast ("OxiAge", this study)
69	P38999	Yeast (Brandes et al.)
70	B1AVZ0	Mice (Xiao et al.)
70	P18562	Yeast ("OxiAge", this study)
70	P18562	Yeast (Brandes et al.)
71	O08749	Mice (Xiao et al.)
71	P09624	Yeast ("OxiAge", this study)
71	P09624	Yeast (Brandes et al.)
72	P80318	Mice (Xiao et al.)
72	P39077	Yeast ("OxiAge", this study)
72	P39077	Yeast (Brandes et al.)
73	P48722	Mice (Xiao et al.)
73	Q61316	Mice (Xiao et al.)
73	Q61699	Mice (Xiao et al.)
73	Q61699-2	Mice (Xiao et al.)
73	P32590	Yeast ("OxiAge", this study)
73	P32590	Yeast (Brandes et al.)
74	Q8CGC7	Mice (Xiao et al.)
74	P38708	Yeast ("OxiAge", this study)
74	P38708	Yeast (Brandes et al.)
75	B1AUN2	Mice (Xiao et al.)
75	P09032	Yeast ("OxiAge", this study)
75	P09032	Yeast (Brandes et al.)
76	P16627	Mice (Xiao et al.)
76	P17156	Mice (Xiao et al.)
76	P17879	Mice (Xiao et al.)
76	P63017	Mice (Xiao et al.)
76	Q61696	Mice (Xiao et al.)
76	P10592	Yeast ("OxiAge", this study)
76	P10592	Yeast (Brandes et al.)
77	E9Q7L0	Mice (Xiao et al.)
77	Q60597	Mice (Xiao et al.)
77	P20967	Yeast ("OxiAge", this study)
77	P20967	Yeast (Brandes et al.)
78	P62830	Mice (Xiao et al.)
78	P0CX42	Yeast ("OxiAge", this study)
78	P0CX42	Yeast (Brandes et al.)
79	Q91VR2	Mice (Xiao et al.)
79	P38077	Yeast ("OxiAge", this study)
79	P38077	Yeast (Brandes et al.)
80	Q8BZF8	Mice (Xiao et al.)
80	Q9D0F9	Mice (Xiao et al.)
80	P37012	Yeast ("OxiAge", this study)
80	P37012	Yeast (Brandes et al.)
81	Q60930	Mice (Xiao et al.)
81	Q60931	Mice (Xiao et al.)
81	Q60932	Mice (Xiao et al.)
81	P04840	Yeast ("OxiAge", this study)
81	P04840	Yeast (Brandes et al.)
82	P11157	Mice (Xiao et al.)
82	Q6PEE3	Mice (Xiao et al.)
82	P49723	Yeast ("OxiAge", this study)
82	P49723	Yeast (Brandes et al.)
83	Q9WTM5	Mice (Xiao et al.)
83	Q12464	Yeast ("OxiAge", this study)
83	Q12464	Yeast (Brandes et al.)
84	D3YYM6	Mice (Xiao et al.)
84	P97461	Mice (Xiao et al.)
84	P26783	Yeast ("OxiAge", this study)
84	P26783	Yeast (Brandes et al.)
85	P80315	Mice (Xiao et al.)
85	P39078	Yeast ("OxiAge", this study)
85	P39078	Yeast (Brandes et al.)
86	P63037	Mice (Xiao et al.)
86	Q9JMC3	Mice (Xiao et al.)
86	Q9QYJ0	Mice (Xiao et al.)
86	P25491	Yeast ("OxiAge", this study)
86	P25491	Yeast (Brandes et al.)
87	P62814	Mice (Xiao et al.)
87	Q91YH6	Mice (Xiao et al.)
87	P16140	Yeast ("OxiAge", this study)
87	P16140	Yeast (Brandes et al.)
88	Q99KI0	Mice (Xiao et al.)
88	P19414	Yeast ("OxiAge", this study)
88	P19414	Yeast (Brandes et al.)
89	D6RHP8	Mice (Xiao et al.)
89	G5E8T3	Mice (Xiao et al.)
89	Q9D104	Mice (Xiao et al.)
89	Q9D7A6	Mice (Xiao et al.)
89	P29478	Yeast ("OxiAge", this study)
89	P29478	Yeast (Brandes et al.)
90	P50431	Mice (Xiao et al.)
90	Q9CZN7	Mice (Xiao et al.)
90	P37291	Yeast ("OxiAge", this study)
90	P37291	Yeast (Brandes et al.)
91	Q501J6	Mice (Xiao et al.)
91	Q61656	Mice (Xiao et al.)
91	P24783	Yeast ("OxiAge", this study)
91	P24783	Yeast (Brandes et al.)
92	Q3U2A8	Mice (Xiao et al.)
92	Q9Z1Q9	Mice (Xiao et al.)
92	P07806	Yeast ("OxiAge", this study)
92	P07806	Yeast (Brandes et al.)
93	Q9Z2U1	Mice (Xiao et al.)
93	P32379	Yeast ("OxiAge", this study)
93	P32379	Yeast (Brandes et al.)
94	P58710	Mice (Xiao et al.)
94	P54783	Yeast ("OxiAge", this study)
94	P54783	Yeast (Brandes et al.)
95	P09041	Mice (Xiao et al.)
95	P09411	Mice (Xiao et al.)
95	P00560	Yeast ("OxiAge", this study)
95	P00560	Yeast (Brandes et al.)
96	Q922B2	Mice (Xiao et al.)
96	P04802	Yeast ("OxiAge", this study)
96	P04802	Yeast (Brandes et al.)
97	Q923X4	Mice (Xiao et al.)
97	P25373	Yeast ("OxiAge", this study)
97	P25373	Yeast (Brandes et al.)
98	Q05920	Mice (Xiao et al.)
98	P32327	Yeast ("OxiAge", this study)
98	P32327	Yeast (Brandes et al.)
99	Q9CWJ9	Mice (Xiao et al.)
99	P38009	Yeast ("OxiAge", this study)
99	P38009	Yeast (Brandes et al.)
100	Q8VDW0	Mice (Xiao et al.)
100	Q9Z1N5	Mice (Xiao et al.)
100	Q07478	Yeast ("OxiAge", this study)
100	Q07478	Yeast (Brandes et al.)
101	P26883	Mice (Xiao et al.)
101	P20081	Yeast ("OxiAge", this study)
101	P20081	Yeast (Brandes et al.)
102	P62137	Mice (Xiao et al.)
102	P62141	Mice (Xiao et al.)
102	P32598	Yeast ("OxiAge", this study)
102	P32598	Yeast (Brandes et al.)
103	P54103	Mice (Xiao et al.)
103	P32527	Yeast ("OxiAge", this study)
103	P32527	Yeast (Brandes et al.)
104	O54984	Mice (Xiao et al.)
104	Q12154	Yeast ("OxiAge", this study)
104	Q12154	Yeast (Brandes et al.)
105	Q3TX08	Mice (Xiao et al.)
105	P15565	Yeast ("OxiAge", this study)
105	P15565	Yeast (Brandes et al.)
106	Q9JHU9	Mice (Xiao et al.)
106	P11986	Yeast ("OxiAge", this study)
106	P11986	Yeast (Brandes et al.)
107	Q9WUA2	Mice (Xiao et al.)
107	P15624	Yeast ("OxiAge", this study)
107	P15624	Yeast (Brandes et al.)
108	Q3V3R1	Mice (Xiao et al.)
108	Q922D8	Mice (Xiao et al.)
108	P09440	Yeast ("OxiAge", this study)
108	P09440	Yeast (Brandes et al.)
109	P52019	Mice (Xiao et al.)
109	P32476	Yeast ("OxiAge", this study)
109	P32476	Yeast (Brandes et al.)
110	O35855	Mice (Xiao et al.)
110	P24288	Mice (Xiao et al.)
110	P38891	Yeast ("OxiAge", this study)
110	P38891	Yeast (Brandes et al.)
111	Q60676	Mice (Xiao et al.)
111	P53043	Yeast ("OxiAge", this study)
111	P53043	Yeast (Brandes et al.)
112	P80313	Mice (Xiao et al.)
112	P42943	Yeast ("OxiAge", this study)
112	P42943	Yeast (Brandes et al.)
113	O88844	Mice (Xiao et al.)
113	P21954	Yeast ("OxiAge", this study)
113	P21954	Yeast (Brandes et al.)
114	Q99K85	Mice (Xiao et al.)
114	P33330	Yeast ("OxiAge", this study)
114	P33330	Yeast (Brandes et al.)
115	P52480	Mice (Xiao et al.)
115	P52480-2	Mice (Xiao et al.)
115	P00549	Yeast ("OxiAge", this study)
115	P00549	Yeast (Brandes et al.)
116	P48962	Mice (Xiao et al.)
116	P51881	Mice (Xiao et al.)
116	Q3V132	Mice (Xiao et al.)
116	P18239	Yeast ("OxiAge", this study)
116	P18239	Yeast (Brandes et al.)
117	P45878	Mice (Xiao et al.)
117	P32472	Yeast ("OxiAge", this study)
117	P32472	Yeast (Brandes et al.)
118	F6XRE6	Mice (Xiao et al.)
118	P15920	Mice (Xiao et al.)
118	Q920R6	Mice (Xiao et al.)
118	Q9JHF5	Mice (Xiao et al.)
118	Q9Z1G4	Mice (Xiao et al.)
118	P32563	Yeast ("OxiAge", this study)
118	P32563	Yeast (Brandes et al.)
119	Q8C165	Mice (Xiao et al.)
119	P27614	Yeast ("OxiAge", this study)
119	P27614	Yeast (Brandes et al.)
120	P28656	Mice (Xiao et al.)
120	Q78ZA7	Mice (Xiao et al.)
120	P25293	Yeast ("OxiAge", this study)
120	P25293	Yeast (Brandes et al.)
121	P50431	Mice (Xiao et al.)
121	P37292	Yeast ("OxiAge", this study)
121	P37292	Yeast (Brandes et al.)
122	P06801	Mice (Xiao et al.)
122	Q8BMF3	Mice (Xiao et al.)
122	Q99KE1	Mice (Xiao et al.)
122	P36013	Yeast ("OxiAge", this study)
122	P36013	Yeast (Brandes et al.)
123	Q9CZW4	Mice (Xiao et al.)
123	Q9QUJ7	Mice (Xiao et al.)
123	P47912	Yeast ("OxiAge", this study)
123	P47912	Yeast (Brandes et al.)
124	Q9CR16	Mice (Xiao et al.)
124	P53691	Yeast ("OxiAge", this study)
124	P53691	Yeast (Brandes et al.)
125	O35226	Mice (Xiao et al.)
125	P38886	Yeast ("OxiAge", this study)
125	P38886	Yeast (Brandes et al.)
126	P54869	Mice (Xiao et al.)
126	Q8JZK9	Mice (Xiao et al.)
126	P54839	Yeast ("OxiAge", this study)
126	P54839	Yeast (Brandes et al.)
127	Q6PFD9	Mice (Xiao et al.)
127	Q02630	Yeast ("OxiAge", this study)
127	Q02630	Yeast (Brandes et al.)
128	Q91ZJ5	Mice (Xiao et al.)
128	P32861	Yeast ("OxiAge", this study)
128	P32861	Yeast (Brandes et al.)
129	P63038	Mice (Xiao et al.)
129	P19882	Yeast ("OxiAge", this study)
129	P19882	Yeast (Brandes et al.)
130	P58252	Mice (Xiao et al.)
130	P58252	Mice (Xiao et al.)
130	P32324	Yeast ("OxiAge", this study)
130	P32324	Yeast (Brandes et al.)
131	P50396	Mice (Xiao et al.)
131	Q61598	Mice (Xiao et al.)
131	P39958	Yeast ("OxiAge", this study)
131	P39958	Yeast (Brandes et al.)
132	Q9Z2I9	Mice (Xiao et al.)
132	P53312	Yeast ("OxiAge", this study)
132	P53312	Yeast (Brandes et al.)
133	P35550	Mice (Xiao et al.)
133	Q80WS3	Mice (Xiao et al.)
133	P15646	Yeast ("OxiAge", this study)
133	P15646	Yeast (Brandes et al.)
134	Q9EQ80	Mice (Xiao et al.)
134	P53081	Yeast ("OxiAge", this study)
134	P53081	Yeast (Brandes et al.)
135	P16858	Mice (Xiao et al.)
135	S4R1W1	Mice (Xiao et al.)
135	P00359	Yeast ("OxiAge", this study)
135	P00359	Yeast (Brandes et al.)
136	E9Q866	Mice (Xiao et al.)
136	Q8BU30	Mice (Xiao et al.)
136	P09436	Yeast ("OxiAge", this study)
136	P09436	Yeast (Brandes et al.)
137	Q8BTZ7	Mice (Xiao et al.)
137	P41940	Yeast ("OxiAge", this study)
137	P41940	Yeast (Brandes et al.)
138	Q8VI75	Mice (Xiao et al.)
138	P40069	Yeast ("OxiAge", this study)
138	P40069	Yeast (Brandes et al.)
139	Q01853	Mice (Xiao et al.)
139	P25694	Yeast ("OxiAge", this study)
139	P25694	Yeast (Brandes et al.)
140	P99029	Mice (Xiao et al.)
140	P38013	Yeast ("OxiAge", this study)
140	P38013	Yeast (Brandes et al.)
141	P09405	Mice (Xiao et al.)
141	P27476	Yeast ("OxiAge", this study)
141	P27476	Yeast (Brandes et al.)
142	P83882	Mice (Xiao et al.)
142	P0CX28	Yeast ("OxiAge", this study)
142	P0CX28	Yeast (Brandes et al.)
143	Q9QUM9	Mice (Xiao et al.)
143	P21243	Yeast ("OxiAge", this study)
143	P21243	Yeast (Brandes et al.)
144	Q9CZ30	Mice (Xiao et al.)
144	P38219	Yeast ("OxiAge", this study)
144	P38219	Yeast (Brandes et al.)
145	P14206	Mice (Xiao et al.)
145	P46654	Yeast ("OxiAge", this study)
145	P46654	Yeast (Brandes et al.)

[truncated: 12 more sheets: BKM, BKX, KMX, OB, OK, OM, OX, BM, BX, KM, KX, MX]
